# Supplementary material for: Amuc_1473 Links Gut Microbes to Skeletal Homeostasis and Counteracts Multifactorial Osteoporosis
Source: Adv Sci (Weinh). 2026 Jun 13:e23067. Online ahead of print. doi: 10.1002/advs.202523067 (PMC13335810; doi:10.1002/advs.202523067)
Supplement: Supplementary file 1 — Supporting File 1: advs75639‐sup‐0001‐TableS1.xlsx. [file ADVS-9999-e23067-s007.xlsx]

## Sheet: Akk-EV vs Akk
Protein accession	Protein description	Gene name	Akk-EV/Akk Ratio	Akk-EV/Akk P value	Regulated Type	Coverage [%]	Peptides	PSMs	Unique Peptides	Razor + unique peptides	MW [kDa]	Intensity AKK_1	Intensity AKK_2	Intensity AKK_3	Intensity EV_1	Intensity EV_2	Intensity EV_3	AKK_1	AKK_2	AKK_3	EV_1	EV_2	EV_3	Subcellular localization	KEGG KO No.	KEGG Gene	KEGG pathway	Biological Process	Cellular Component	Molecular Function	Pfam ID	Domain description	COG category	COG NO.	COG description
B2UPR7	Beta-hexosaminidase Amuc_2136 OS=Akkermansia muciniphila (strain ATCC BAA-835 / DSM 22959 / JCM 33894 / BCRC 81048 / CCUG 64013 / CIP 107961 / Muc) OX=349741 GN=Amuc_2136 PE=1 SV=1	Amuc_2136	6.315	4.02888e-09	Up	62	44	694	44	44	83.7	2.34689e+08	2.26595e+08	2.3052e+08	9.89836e+08	9.96516e+08	9.75645e+08	0.331	0.321	0.323	2.05	2.054	2.053	Periplasmic	K12373	HEXA_B; hexosaminidase [EC:3.2.1.52]	map00511 Other glycan degradation; map00520 Amino sugar and nucleotide sugar metabolism; map01100 Metabolic pathways				PF02838; PF00728	Glycosyl hydrolase family 20, domain 2; Glycosyl hydrolase family 20, catalytic domain	G	COG3525	N-acetyl-beta-hexosaminidase
B2UNF2	Probable dual-specificity RNA methyltransferase RlmN OS=Akkermansia muciniphila (strain ATCC BAA-835 / DSM 22959 / JCM 33894 / BCRC 81048 / CCUG 64013 / CIP 107961 / Muc) OX=349741 GN=rlmN PE=3 SV=1	rlmN	0.184	3.10648e-05	Down	31	8	27	8	8	40.1	6.98183e+06	6.83671e+06	6.35793e+06	748124	808626	949332	1.585	1.561	1.434	0.25	0.269	0.322	Cytoplasmic	K06941	rlmN; 23S rRNA (adenine2503-C2)-methyltransferase [EC:2.1.1.192]		GO:0000154 rRNA modification; GO:0001510 RNA methylation; GO:0006139 nucleobase-containing compound metabolic process; GO:0006364 rRNA processing; GO:0006396 RNA processing; GO:0006399 tRNA metabolic process; GO:0006400 tRNA modification; GO:0006725 cellular aromatic compound metabolic process; GO:0006807 nitrogen compound metabolic process; GO:0008033 tRNA processing; GO:0008152 metabolic proces…		GO:0003824 catalytic activity; GO:0008168 methyltransferase activity; GO:0008173 RNA methyltransferase activity; GO:0008175 tRNA methyltransferase activity; GO:0008649 rRNA methyltransferase activity; GO:0008757 S-adenosylmethionine-dependent methyltransferase activity; GO:0016740 transferase activity; GO:0016741 transferase activity, transferring one-carbon groups; GO:0140098 catalytic activity,…	PF04055	Radical SAM superfamily	J	COG0820	Predicted Fe-S-cluster redox enzyme
B2UNE8	Riboflavin biosynthesis protein RibBA OS=Akkermansia muciniphila (strain ATCC BAA-835 / DSM 22959 / JCM 33894 / BCRC 81048 / CCUG 64013 / CIP 107961 / Muc) OX=349741 GN=ribBA PE=3 SV=1	ribBA	2.277	5.99184e-07	Up	75	22	256	22	22	43.8	1.19377e+08	1.21035e+08	1.17966e+08	1.81585e+08	1.87783e+08	1.83651e+08	0.674	0.688	0.662	1.507	1.552	1.549	Cytoplasmic	K14652	ribBA; 3,4-dihydroxy 2-butanone 4-phosphate synthase / GTP cyclohydrolase II [EC:4.1.99.12 3.5.4.25]	map00740 Riboflavin metabolism; map00790 Folate biosynthesis; map01100 Metabolic pathways; map01110 Biosynthesis of secondary metabolites	GO:0006766 vitamin metabolic process; GO:0006767 water-soluble vitamin metabolic process; GO:0006771 riboflavin metabolic process; GO:0006807 nitrogen compound metabolic process; GO:0008152 metabolic process; GO:0009058 biosynthetic process; GO:0009110 vitamin biosynthetic process; GO:0009231 riboflavin biosynthetic process; GO:0009987 cellular process; GO:0017144 drug metabolic process; GO:00181…		GO:0003824 catalytic activity; GO:0003933 GTP cyclohydrolase activity; GO:0003935 GTP cyclohydrolase II activity; GO:0008686 3,4-dihydroxy-2-butanone-4-phosphate synthase activity; GO:0016787 hydrolase activity; GO:0016810 hydrolase activity, acting on carbon-nitrogen (but not peptide) bonds; GO:0016814 hydrolase activity, acting on carbon-nitrogen (but not peptide) bonds, in cyclic amidines; GO:…			H	COG0807	GTP cyclohydrolase II
B2UQG6	Beta-hexosaminidase Amuc_0868 OS=Akkermansia muciniphila (strain ATCC BAA-835 / DSM 22959 / JCM 33894 / BCRC 81048 / CCUG 64013 / CIP 107961 / Muc) OX=349741 GN=Amuc_0868 PE=1 SV=1	Amuc_0868	12.877	0.00447735	Up	15	7	18	7	7	61.8	1.16153e+06	286648	1.22897e+06	8.18425e+06	7.60342e+06	7.5189e+06	0.23	0.057	0.242	2.383	2.204	2.225	Periplasmic	K12373	HEXA_B; hexosaminidase [EC:3.2.1.52]	map00511 Other glycan degradation; map00520 Amino sugar and nucleotide sugar metabolism; map01100 Metabolic pathways				PF02838; PF00728	Glycosyl hydrolase family 20, domain 2; Glycosyl hydrolase family 20, catalytic domain	G	COG3525	N-acetyl-beta-hexosaminidase
B2UNL5	Multifunctional fusion protein OS=Akkermansia muciniphila (strain ATCC BAA-835 / DSM 22959 / JCM 33894 / BCRC 81048 / CCUG 64013 / CIP 107961 / Muc) OX=349741 GN=lpxC PE=3 SV=1	lpxC	2.125	4.88115e-06	Up	58	17	297	17	17	47.8	2.23331e+08	2.19016e+08	2.21276e+08	3.27274e+08	3.07055e+08	3.20832e+08	0.71	0.701	0.699	1.53	1.429	1.524	Cytoplasmic	K16363	lpxC-fabZ; UDP-3-O-[3-hydroxymyristoyl] N-acetylglucosamine deacetylase / 3-hydroxyacyl-[acyl-carrier-protein] dehydratase [EC:3.5.1.108 4.2.1.59]	map00061 Fatty acid biosynthesis; map00540 Lipopolysaccharide biosynthesis; map01100 Metabolic pathways; map01212 Fatty acid metabolism				PF07977	FabA-like domain	IM	COG0774	UDP-3-O-acyl-N-acetylglucosamine deacetylase
B2UL20	Ribose-phosphate pyrophosphokinase OS=Akkermansia muciniphila (strain ATCC BAA-835 / DSM 22959 / JCM 33894 / BCRC 81048 / CCUG 64013 / CIP 107961 / Muc) OX=349741 GN=prs PE=3 SV=1	prs	0.393	8.35698e-06	Down	53	10	95	10	10	33.4	8.97062e+07	8.93685e+07	9.13263e+07	2.45576e+07	2.52804e+07	2.22618e+07	1.349	1.352	1.364	0.542	0.556	0.5	Cytoplasmic	K00948	PRPS, prsA; ribose-phosphate pyrophosphokinase [EC:2.7.6.1]	map00030 Pentose phosphate pathway; map00230 Purine metabolism; map01100 Metabolic pathways; map01110 Biosynthesis of secondary metabolites; map01120 Microbial metabolism in diverse environments; map01130 Biosynthesis of antibiotics; map01200 Carbon metabolism; map01230 Biosynthesis of amino acids	GO:0006015 5-phosphoribose 1-diphosphate biosynthetic process; GO:0006139 nucleobase-containing compound metabolic process; GO:0006163 purine nucleotide metabolic process; GO:0006164 purine nucleotide biosynthetic process; GO:0006725 cellular aromatic compound metabolic process; GO:0006753 nucleoside phosphate metabolic process; GO:0006793 phosphorus metabolic process; GO:0006796 phosphate-contai…	GO:0005622 intracellular; GO:0005623 cell; GO:0005737 cytoplasm; GO:0005829 cytosol;	GO:0000287 magnesium ion binding; GO:0003824 catalytic activity; GO:0004749 ribose phosphate diphosphokinase activity; GO:0005488 binding; GO:0016740 transferase activity; GO:0016772 transferase activity, transferring phosphorus-containing groups; GO:0016778 diphosphotransferase activity; GO:0042301 phosphate ion binding; GO:0043167 ion binding; GO:0043168 anion binding; GO:0043169 cation binding…	PF13793	N-terminal domain of ribose phosphate pyrophosphokinase	EF	COG0462	Phosphoribosylpyrophosphate synthetase
B2UMY1	ATP-dependent zinc metalloprotease FtsH OS=Akkermansia muciniphila (strain ATCC BAA-835 / DSM 22959 / JCM 33894 / BCRC 81048 / CCUG 64013 / CIP 107961 / Muc) OX=349741 GN=ftsH PE=3 SV=1	ftsH	0.102	2.59564e-06	Down	51	33	275	33	33	89.4	2.55333e+08	2.47494e+08	2.49327e+08	1.75859e+07	1.55523e+07	1.86445e+07	1.635	1.595	1.587	0.166	0.146	0.178	CytoplasmicMembrane	K03798	ftsH, hflB; cell division protease FtsH [EC:3.4.24.-]		GO:0006508 proteolysis; GO:0006807 nitrogen compound metabolic process; GO:0006950 response to stress; GO:0006979 response to oxidative stress; GO:0008152 metabolic process; GO:0009056 catabolic process; GO:0009057 macromolecule catabolic process; GO:0010468 regulation of gene expression; GO:0019222 regulation of metabolic process; GO:0019538 protein metabolic process; GO:0030163 protein cataboli…	GO:0005622 intracellular; GO:0005623 cell; GO:0005737 cytoplasm; GO:0005829 cytosol; GO:0005886 plasma membrane; GO:0005887 integral component of plasma membrane; GO:0016020 membrane; GO:0016021 integral component of membrane; GO:0031224 intrinsic component of membrane; GO:0031226 intrinsic component of plasma membrane; GO:0032991 protein-containing complex; GO:0071944 cell periphery; GO:0098796 …	GO:0000166 nucleotide binding; GO:0003824 catalytic activity; GO:0004175 endopeptidase activity; GO:0004176 ATP-dependent peptidase activity; GO:0004222 metalloendopeptidase activity; GO:0005488 binding; GO:0005515 protein binding; GO:0005524 ATP binding; GO:0008144 drug binding; GO:0008233 peptidase activity; GO:0008237 metallopeptidase activity; GO:0008270 zinc ion binding; GO:0016462 pyrophosp…	PF00004; PF01434	ATPase family associated with various cellular activities (AAA); Peptidase family M41	O	COG0465	ATP-dependent Zn proteases
B2UPP6	Serine--tRNA ligase OS=Akkermansia muciniphila (strain ATCC BAA-835 / DSM 22959 / JCM 33894 / BCRC 81048 / CCUG 64013 / CIP 107961 / Muc) OX=349741 GN=serS PE=3 SV=1	serS	2.07	1.96891e-05	Up	49	16	196	16	16	47.9	9.60295e+07	9.36913e+07	9.61551e+07	1.32981e+08	1.42439e+08	1.25715e+08	0.72	0.706	0.716	1.464	1.562	1.407	Cytoplasmic	K01875	SARS, serS; seryl-tRNA synthetase [EC:6.1.1.11]	map00970 Aminoacyl-tRNA biosynthesis	GO:0006082 organic acid metabolic process; GO:0006139 nucleobase-containing compound metabolic process; GO:0006399 tRNA metabolic process; GO:0006412 translation; GO:0006418 tRNA aminoacylation for protein translation; GO:0006434 seryl-tRNA aminoacylation; GO:0006518 peptide metabolic process; GO:0006520 cellular amino acid metabolic process; GO:0006725 cellular aromatic compound metabolic proces…	GO:0005622 intracellular; GO:0005623 cell; GO:0005737 cytoplasm; GO:0005829 cytosol;	GO:0000287 magnesium ion binding; GO:0003824 catalytic activity; GO:0004812 aminoacyl-tRNA ligase activity; GO:0004828 serine-tRNA ligase activity; GO:0005488 binding; GO:0005515 protein binding; GO:0016874 ligase activity; GO:0016875 ligase activity, forming carbon-oxygen bonds; GO:0042802 identical protein binding; GO:0043167 ion binding; GO:0043169 cation binding; GO:0046872 metal ion binding;…	PF02403; PF00587	Seryl-tRNA synthetase N-terminal domain; tRNA synthetase class II core domain (G, H, P, S and T)	J	COG0172	Seryl-tRNA synthetase
B2UNC5	ATP-dependent dethiobiotin synthetase BioD OS=Akkermansia muciniphila (strain ATCC BAA-835 / DSM 22959 / JCM 33894 / BCRC 81048 / CCUG 64013 / CIP 107961 / Muc) OX=349741 GN=bioD PE=3 SV=1	bioD	0.086	0.0022138	Down	57	11	50	11	11	23.3	3.242e+07	3.35337e+07	3.2906e+07	3.4554e+06	1.30477e+06	1.00578e+06	1.595	1.66	1.609	0.25	0.094	0.074	Cytoplasmic	K01935	bioD; dethiobiotin synthetase [EC:6.3.3.3]	map00780 Biotin metabolism; map01100 Metabolic pathways	GO:0006082 organic acid metabolic process; GO:0006732 coenzyme metabolic process; GO:0006766 vitamin metabolic process; GO:0006767 water-soluble vitamin metabolic process; GO:0006768 biotin metabolic process; GO:0006790 sulfur compound metabolic process; GO:0006807 nitrogen compound metabolic process; GO:0008152 metabolic process; GO:0009058 biosynthetic process; GO:0009102 biotin biosynthetic pr…	GO:0005622 intracellular; GO:0005623 cell; GO:0005737 cytoplasm; GO:0005829 cytosol;	GO:0000166 nucleotide binding; GO:0000287 magnesium ion binding; GO:0003824 catalytic activity; GO:0004141 dethiobiotin synthase activity; GO:0005488 binding; GO:0005524 ATP binding; GO:0008144 drug binding; GO:0016874 ligase activity; GO:0016879 ligase activity, forming carbon-nitrogen bonds; GO:0016882 cyclo-ligase activity; GO:0017076 purine nucleotide binding; GO:0030554 adenyl nucleotide bin…	PF13500	AAA domain	H	COG0132	Dethiobiotin synthetase
B2ULL9	Type II secretion system protein E OS=Akkermansia muciniphila (strain ATCC BAA-835 / DSM 22959 / JCM 33894 / BCRC 81048 / CCUG 64013 / CIP 107961 / Muc) OX=349741 GN=Amuc_1586 PE=3 SV=1	Amuc_1586	0.44	4.56735e-05	Down	51	24	313	24	24	60.6	1.98257e+08	1.94811e+08	2.00896e+08	5.43349e+07	6.19954e+07	6.09025e+07	1.324	1.309	1.333	0.533	0.606	0.607	Cytoplasmic	K02652	pilB; type IV pilus assembly protein PilB					PF05157	Type II secretion system (T2SS), protein E, N-terminal domain	NU	COG2804	Type II secretory pathway, ATPase PulE/Tfp pilus assembly pathway, ATPase PilB
B2UQL0	Corrinoid adenosyltransferase OS=Akkermansia muciniphila (strain ATCC BAA-835 / DSM 22959 / JCM 33894 / BCRC 81048 / CCUG 64013 / CIP 107961 / Muc) OX=349741 GN=Amuc_0913 PE=3 SV=1	Amuc_0913	2.003	1.45547e-06	Up	68	11	146	11	11	20.4	1.02656e+08	1.00018e+08	1.04193e+08	1.38843e+08	1.37204e+08	1.40465e+08	0.731	0.716	0.737	1.452	1.429	1.493	Cytoplasmic	K00798	MMAB, pduO; cob(I)alamin adenosyltransferase [EC:2.5.1.17]	map00860 Porphyrin and chlorophyll metabolism; map01100 Metabolic pathways				PF01923	Cobalamin adenosyltransferase	S	COG2096	Uncharacterized conserved protein
B2URI6	PA14 domain-containing protein OS=Akkermansia muciniphila (strain ATCC BAA-835 / DSM 22959 / JCM 33894 / BCRC 81048 / CCUG 64013 / CIP 107961 / Muc) OX=349741 GN=Amuc_1246 PE=4 SV=1	Amuc_1246	0.29	2.64948e-06	Down	45	14	201	14	14	45.4	1.86632e+08	1.77159e+08	1.81074e+08	3.77378e+07	3.43809e+07	3.48635e+07	1.474	1.408	1.421	0.438	0.397	0.411	Unknown
B2UQU9	Glycoside hydrolase family 31 OS=Akkermansia muciniphila (strain ATCC BAA-835 / DSM 22959 / JCM 33894 / BCRC 81048 / CCUG 64013 / CIP 107961 / Muc) OX=349741 GN=Amuc_1008 PE=3 SV=1	Amuc_1008	2.006	8.82916e-06	Up	46	46	474	46	46	146.2	2.29913e+08	2.30494e+08	2.24705e+08	3.08978e+08	3.03251e+08	3.19346e+08	0.732	0.739	0.711	1.446	1.413	1.519	Unknown							PF13802; PF00754; PF00404; PF00963	Galactose mutarotase-like; F5/8 type C domain; Dockerin type I repeat; Cohesin domain	G	COG1501	Alpha-glucosidases, family 31 of glycosyl hydrolases
B2UMR2	Queuine tRNA-ribosyltransferase OS=Akkermansia muciniphila (strain ATCC BAA-835 / DSM 22959 / JCM 33894 / BCRC 81048 / CCUG 64013 / CIP 107961 / Muc) OX=349741 GN=tgt PE=3 SV=1	tgt	0.228	1.08417e-05	Down	39	11	50	11	11	42.3	1.40444e+07	1.31157e+07	1.33831e+07	1.89396e+06	2.25236e+06	2.12167e+06	1.545	1.451	1.463	0.306	0.362	0.348	Cytoplasmic	K00773	tgt, QTRT1; queuine tRNA-ribosyltransferase [EC:2.4.2.29]		GO:0006139 nucleobase-containing compound metabolic process; GO:0006725 cellular aromatic compound metabolic process; GO:0006807 nitrogen compound metabolic process; GO:0008152 metabolic process; GO:0008616 queuosine biosynthetic process; GO:0009058 biosynthetic process; GO:0009116 nucleoside metabolic process; GO:0009119 ribonucleoside metabolic process; GO:0009163 nucleoside biosynthetic proces…	GO:0005622 intracellular; GO:0005623 cell; GO:0005737 cytoplasm;				J	COG0343	Queuine/archaeosine tRNA-ribosyltransferase
B2ULW1	Mammalian cell entry related domain protein OS=Akkermansia muciniphila (strain ATCC BAA-835 / DSM 22959 / JCM 33894 / BCRC 81048 / CCUG 64013 / CIP 107961 / Muc) OX=349741 GN=Amuc_0161 PE=4 SV=1	Amuc_0161	0.269	7.22452e-05	Down	67	20	100	20	20	36.6	9.15732e+07	9.47802e+07	9.22969e+07	1.8752e+07	1.45966e+07	1.7405e+07	1.431	1.491	1.433	0.431	0.334	0.406	Cytoplasmic	K02067	mlaD, linM; phospholipid/cholesterol/gamma-HCH transport system substrate-binding protein	map02010 ABC transporters						Q	COG1463	ABC-type transport system involved in resistance to organic solvents, periplasmic component
B2ULH8	Lipolytic protein G-D-S-L family OS=Akkermansia muciniphila (strain ATCC BAA-835 / DSM 22959 / JCM 33894 / BCRC 81048 / CCUG 64013 / CIP 107961 / Muc) OX=349741 GN=Amuc_1544 PE=4 SV=1	Amuc_1544	12.694	7.30382e-07	Up	17	4	19	4	4	28.4	2.64275e+06	2.28263e+06	2.37046e+06	2.073e+07	2.04455e+07	2.14887e+07	0.194	0.169	0.173	2.242	2.201	2.361	Unknown	K05349	bglX; beta-glucosidase [EC:3.2.1.21]	map00460 Cyanoamino acid metabolism; map00500 Starch and sucrose metabolism; map01100 Metabolic pathways; map01110 Biosynthesis of secondary metabolites				PF13472	GDSL-like Lipase/Acylhydrolase family	E	COG2755	Lysophospholipase L1 and related esterases
B2ULW7	PpiC-type peptidyl-prolyl cis-trans isomerase OS=Akkermansia muciniphila (strain ATCC BAA-835 / DSM 22959 / JCM 33894 / BCRC 81048 / CCUG 64013 / CIP 107961 / Muc) OX=349741 GN=Amuc_0167 PE=4 SV=1	Amuc_0167	0.027	4.35972e-05	Down	55	17	79	17	17	40.2	3.60123e+07	3.51732e+07	3.39999e+07	789510	427301	682926	1.732	1.702	1.624	0.056	0.03	0.049	Unknown	K03770	ppiD; peptidyl-prolyl cis-trans isomerase D [EC:5.2.1.8]					PF13616	PPIC-type PPIASE domain	O	COG0760	Parvulin-like peptidyl-prolyl isomerase
B2UKM0	Uridylate kinase OS=Akkermansia muciniphila (strain ATCC BAA-835 / DSM 22959 / JCM 33894 / BCRC 81048 / CCUG 64013 / CIP 107961 / Muc) OX=349741 GN=pyrH PE=3 SV=1	pyrH	0.42	3.59218e-06	Down	75	14	136	14	14	25.8	1.08064e+08	1.06074e+08	1.07087e+08	2.93534e+07	3.20132e+07	3.01364e+07	1.348	1.331	1.327	0.538	0.584	0.561	Cytoplasmic	K09903	pyrH; uridylate kinase [EC:2.7.4.22]	map00240 Pyrimidine metabolism; map01100 Metabolic pathways	GO:0006139 nucleobase-containing compound metabolic process; GO:0006213 pyrimidine nucleoside metabolic process; GO:0006220 pyrimidine nucleotide metabolic process; GO:0006221 pyrimidine nucleotide biosynthetic process; GO:0006225 UDP biosynthetic process; GO:0006725 cellular aromatic compound metabolic process; GO:0006753 nucleoside phosphate metabolic process; GO:0006793 phosphorus metabolic pr…	GO:0005623 cell; GO:0005886 plasma membrane; GO:0016020 membrane; GO:0071944 cell periphery;	GO:0000287 magnesium ion binding; GO:0003824 catalytic activity; GO:0005488 binding; GO:0009041 uridylate kinase activity; GO:0016301 kinase activity; GO:0016740 transferase activity; GO:0016772 transferase activity, transferring phosphorus-containing groups; GO:0016776 phosphotransferase activity, phosphate group as acceptor; GO:0019205 nucleobase-containing compound kinase activity; GO:0033862 …			F	COG0528	Uridylate kinase
B2UPQ3	Penicillin-insensitive transglycosylase OS=Akkermansia muciniphila (strain ATCC BAA-835 / DSM 22959 / JCM 33894 / BCRC 81048 / CCUG 64013 / CIP 107961 / Muc) OX=349741 GN=Amuc_2122 PE=4 SV=1	Amuc_2122	0.075	0.000211574	Down	52	31	135	31	31	92.1	4.06615e+07	4.20516e+07	3.99199e+07	2.86963e+06	1.42551e+06	1.98161e+06	1.624	1.69	1.584	0.168	0.083	0.118	CytoplasmicMembrane	K05366	mrcA; penicillin-binding protein 1A [EC:2.4.1.129 3.4.16.4]	map00550 Peptidoglycan biosynthesis; map01100 Metabolic pathways; map01501 beta-Lactam resistance		GO:0005576 extracellular region; GO:0005623 cell; GO:0005886 plasma membrane; GO:0016020 membrane; GO:0071944 cell periphery;		PF00905	Penicillin binding protein transpeptidase domain	M	COG0744	Membrane carboxypeptidase (penicillin-binding protein)
B2UPM8	Nitroreductase OS=Akkermansia muciniphila (strain ATCC BAA-835 / DSM 22959 / JCM 33894 / BCRC 81048 / CCUG 64013 / CIP 107961 / Muc) OX=349741 GN=Amuc_2097 PE=4 SV=1	Amuc_2097	0.172	0.000832995	Down	41	10	51	10	10	38.6	2.12145e+07	2.00847e+07	2.12095e+07	1.91969e+06	3.49832e+06	1.88116e+06	1.565	1.49	1.554	0.208	0.377	0.207	Cytoplasmic							PF00881	Nitroreductase family	C	COG0778	Nitroreductase
B2UP07	Glycoside hydrolase family 2 sugar binding OS=Akkermansia muciniphila (strain ATCC BAA-835 / DSM 22959 / JCM 33894 / BCRC 81048 / CCUG 64013 / CIP 107961 / Muc) OX=349741 GN=Amuc_0539 PE=3 SV=1	Amuc_0539	2.529	1.00435e-05	Up	40	25	177	25	25	100.6	4.09261e+07	4.20521e+07	4.02584e+07	7.39362e+07	6.71751e+07	7.0102e+07	0.63	0.651	0.616	1.673	1.513	1.611	Unknown	K01190	lacZ; beta-galactosidase [EC:3.2.1.23]	map00052 Galactose metabolism; map00511 Other glycan degradation; map00600 Sphingolipid metabolism; map01100 Metabolic pathways				PF02837; PF00703; PF02836	Glycosyl hydrolases family 2, sugar binding domain; Glycosyl hydrolases family 2; Glycosyl hydrolases family 2, TIM barrel domain	G	COG3250	Beta-galactosidase/beta-glucuronidase
B2UL33	Thioredoxin domain-containing protein OS=Akkermansia muciniphila (strain ATCC BAA-835 / DSM 22959 / JCM 33894 / BCRC 81048 / CCUG 64013 / CIP 107961 / Muc) OX=349741 GN=Amuc_1484 PE=4 SV=1	Amuc_1484	6.712	2.50814e-07	Up	56	18	250	18	18	37.5	4.86323e+07	5.08403e+07	5.05715e+07	2.248e+08	2.22598e+08	2.35202e+08	0.301	0.316	0.311	2.043	2.014	2.172	Unknown	K01829	E5.3.4.1; protein disulfide-isomerase [EC:5.3.4.1]		GO:0006950 response to stress; GO:0006979 response to oxidative stress; GO:0008152 metabolic process; GO:0009636 response to toxic substance; GO:0009987 cellular process; GO:0019725 cellular homeostasis; GO:0033554 cellular response to stress; GO:0034599 cellular response to oxidative stress; GO:0042221 response to chemical; GO:0042592 homeostatic process; GO:0045454 cell redox homeostasis; GO:00…	GO:0005622 intracellular; GO:0005623 cell; GO:0005737 cytoplasm; GO:0005829 cytosol;	GO:0003824 catalytic activity; GO:0004791 thioredoxin-disulfide reductase activity; GO:0015035 protein disulfide oxidoreductase activity; GO:0015036 disulfide oxidoreductase activity; GO:0016209 antioxidant activity; GO:0016491 oxidoreductase activity; GO:0016651 oxidoreductase activity, acting on NAD(P)H; GO:0016667 oxidoreductase activity, acting on a sulfur group of donors; GO:0016668 oxidored…	PF13098	Thioredoxin-like domain	CO	COG0526	Thiol-disulfide isomerase and thioredoxins
B2ULL4	Glycosyl transferase family 2 OS=Akkermansia muciniphila (strain ATCC BAA-835 / DSM 22959 / JCM 33894 / BCRC 81048 / CCUG 64013 / CIP 107961 / Muc) OX=349741 GN=Amuc_1581 PE=4 SV=1	Amuc_1581	0.344	0.000872015	Down	44	8	34	8	8	31.5	8.34191e+06	7.57353e+06	9.00355e+06	1.69393e+06	2.40683e+06	1.7119e+06	1.398	1.277	1.499	0.417	0.59	0.428	CytoplasmicMembrane	K00612	E2.1.3.-; carbamoyltransferase [EC:2.1.3.-]				GO:0003824 catalytic activity; GO:0016740 transferase activity; GO:0016757 transferase activity, transferring glycosyl groups;			S	COG1216	Predicted glycosyltransferases
B2UMV2	TPR repeat-containing protein OS=Akkermansia muciniphila (strain ATCC BAA-835 / DSM 22959 / JCM 33894 / BCRC 81048 / CCUG 64013 / CIP 107961 / Muc) OX=349741 GN=Amuc_0316 PE=4 SV=1	Amuc_0316	5.472	6.2795e-08	Up	61	15	139	15	15	29	4.40102e+07	4.51792e+07	4.58551e+07	1.63809e+08	1.68416e+08	1.685e+08	0.356	0.368	0.369	1.949	1.995	2.037	Unknown									S	COG0457	FOG: TPR repeat
B2URK8	L-serine dehydratase OS=Akkermansia muciniphila (strain ATCC BAA-835 / DSM 22959 / JCM 33894 / BCRC 81048 / CCUG 64013 / CIP 107961 / Muc) OX=349741 GN=Amuc_1268 PE=3 SV=1	Amuc_1268	0.431	8.16359e-06	Down	32	12	74	12	12	49.4	3.75108e+07	3.74635e+07	3.93096e+07	1.17044e+07	1.07636e+07	1.09286e+07	1.308	1.314	1.362	0.6	0.549	0.569	Cytoplasmic	K01752	E4.3.1.17, sdaA, sdaB, tdcG; L-serine dehydratase [EC:4.3.1.17]	map00260 Glycine, serine and threonine metabolism; map00270 Cysteine and methionine metabolism; map01100 Metabolic pathways; map01110 Biosynthesis of secondary metabolites; map01130 Biosynthesis of antibiotics; map01200 Carbon metabolism; map01230 Biosynthesis of amino acids	GO:0006082 organic acid metabolic process; GO:0006520 cellular amino acid metabolic process; GO:0006563 L-serine metabolic process; GO:0006565 L-serine catabolic process; GO:0006807 nitrogen compound metabolic process; GO:0008152 metabolic process; GO:0009056 catabolic process; GO:0009063 cellular amino acid catabolic process; GO:0009069 serine family amino acid metabolic process; GO:0009071 seri…	GO:0005622 intracellular; GO:0005623 cell; GO:0005737 cytoplasm; GO:0005829 cytosol;	GO:0003824 catalytic activity; GO:0003941 L-serine ammonia-lyase activity; GO:0016829 lyase activity; GO:0016840 carbon-nitrogen lyase activity; GO:0016841 ammonia-lyase activity;			E	COG1760	L-serine deaminase
B2UNX6	ATP synthase subunit alpha OS=Akkermansia muciniphila (strain ATCC BAA-835 / DSM 22959 / JCM 33894 / BCRC 81048 / CCUG 64013 / CIP 107961 / Muc) OX=349741 GN=atpA PE=3 SV=1	atpA	0.248	1.07007e-05	Down	46	22	296	22	22	55.2	5.91417e+08	5.91911e+08	5.54752e+08	9.33072e+07	9.36629e+07	1.05152e+08	1.5	1.51	1.398	0.348	0.348	0.398	Cytoplasmic	K02111	ATPF1A, atpA; F-type H+/Na+-transporting ATPase subunit alpha [EC:7.1.2.2 7.2.2.1]	map00190 Oxidative phosphorylation; map00195 Photosynthesis; map01100 Metabolic pathways	GO:0006139 nucleobase-containing compound metabolic process; GO:0006163 purine nucleotide metabolic process; GO:0006164 purine nucleotide biosynthetic process; GO:0006725 cellular aromatic compound metabolic process; GO:0006753 nucleoside phosphate metabolic process; GO:0006754 ATP biosynthetic process; GO:0006793 phosphorus metabolic process; GO:0006796 phosphate-containing compound metabolic pr…	GO:0005618 cell wall; GO:0005622 intracellular; GO:0005623 cell; GO:0005886 plasma membrane; GO:0016020 membrane; GO:0016469 proton-transporting two-sector ATPase complex; GO:0030312 external encapsulating structure; GO:0032991 protein-containing complex; GO:0033178 proton-transporting two-sector ATPase complex, catalytic domain; GO:0045259 proton-transporting ATP synthase complex; GO:0045260 pla…	GO:0003824 catalytic activity; GO:0005215 transporter activity; GO:0008324 cation transmembrane transporter activity; GO:0015075 ion transmembrane transporter activity; GO:0015077 monovalent inorganic cation transmembrane transporter activity; GO:0015078 proton transmembrane transporter activity; GO:0015318 inorganic molecular entity transmembrane transporter activity; GO:0015399 primary active t…	PF02874; PF00006; PF00306	ATP synthase alpha/beta family, beta-barrel domain; ATP synthase alpha/beta family, nucleotide-binding domain; ATP synthase alpha/beta chain, C terminal domain	C	COG0056	F0F1-type ATP synthase, alpha subunit
B2ULK0	Iron-containing alcohol dehydrogenase OS=Akkermansia muciniphila (strain ATCC BAA-835 / DSM 22959 / JCM 33894 / BCRC 81048 / CCUG 64013 / CIP 107961 / Muc) OX=349741 GN=Amuc_1566 PE=4 SV=1	Amuc_1566	0.451	2.55666e-05	Down	23	6	50	6	6	43.3	1.45732e+07	1.50539e+07	1.4104e+07	4.35358e+06	4.3502e+06	4.66013e+06	1.314	1.366	1.264	0.577	0.574	0.627	Cytoplasmic	K19955	adh2; alcohol dehydrogenase [EC:1.1.1.-]							C	COG1979	Uncharacterized oxidoreductases, Fe-dependent alcohol dehydrogenase family
B2UMM8	Glycosyl transferase family 2 OS=Akkermansia muciniphila (strain ATCC BAA-835 / DSM 22959 / JCM 33894 / BCRC 81048 / CCUG 64013 / CIP 107961 / Muc) OX=349741 GN=Amuc_1766 PE=4 SV=1	Amuc_1766	0.256	0.0156072	Down	3	2	7	2	2	58	2.0982e+06	2.01021e+06	1.71026e+06	219158		449380	1.388	1.338	1.124	0.213		0.444	CytoplasmicMembrane							PF13641	Glycosyltransferase like family 2	M	COG1215	Glycosyltransferases, probably involved in cell wall biogenesis
B2UN27	KH domain protein OS=Akkermansia muciniphila (strain ATCC BAA-835 / DSM 22959 / JCM 33894 / BCRC 81048 / CCUG 64013 / CIP 107961 / Muc) OX=349741 GN=Amuc_1820 PE=4 SV=1	Amuc_1820	2.875	1.8229e-05	Up	59	4	48	4	4	10.3	3.9275e+07	4.13639e+07	4.02894e+07	8.20901e+07	7.28865e+07	8.05969e+07	0.567	0.601	0.578	1.742	1.54	1.738	Cytoplasmic	K06960	K06960; uncharacterized protein		GO:0040007 growth;			PF13083	KH domain	S	COG1837	Predicted RNA-binding protein (contains KH domain)
B2UN07	2,5-didehydrogluconate reductase OS=Akkermansia muciniphila (strain ATCC BAA-835 / DSM 22959 / JCM 33894 / BCRC 81048 / CCUG 64013 / CIP 107961 / Muc) OX=349741 GN=Amuc_1800 PE=4 SV=1	Amuc_1800	0.186	1.02534e-05	Down	60	13	196	13	13	32.2	3.32105e+08	3.18248e+08	3.26335e+08	4.56708e+07	4.11834e+07	3.64296e+07	1.555	1.499	1.518	0.314	0.282	0.255	Cytoplasmic							PF00248	Aldo/keto reductase family	S	COG0656	Aldo/keto reductases, related to diketogulonate reductase
B2UPB3	Uncharacterized protein OS=Akkermansia muciniphila (strain ATCC BAA-835 / DSM 22959 / JCM 33894 / BCRC 81048 / CCUG 64013 / CIP 107961 / Muc) OX=349741 GN=Amuc_2075 PE=4 SV=1	Amuc_2075	0.463	0.00166581	Down	37	6	28	6	6	23.4	5.39208e+06	5.72876e+06	5.11166e+06	1.39403e+06	1.90949e+06	1.79145e+06	1.302	1.391	1.226	0.495	0.674	0.646	Unknown
B2UNH8	DEAD/DEAH box helicase domain protein OS=Akkermansia muciniphila (strain ATCC BAA-835 / DSM 22959 / JCM 33894 / BCRC 81048 / CCUG 64013 / CIP 107961 / Muc) OX=349741 GN=Amuc_0452 PE=3 SV=1	Amuc_0452	0.229	1.37073e-06	Down	48	24	195	24	24	67.1	2.27217e+08	2.24685e+08	2.22618e+08	3.66105e+07	3.31383e+07	3.47599e+07	1.502	1.494	1.462	0.356	0.32	0.343	Cytoplasmic	K05592	deaD, cshA; ATP-dependent RNA helicase DeaD [EC:3.6.4.13]	map03018 RNA degradation		GO:0005622 intracellular; GO:0005623 cell; GO:0005737 cytoplasm;		PF00270; PF03880	DEAD/DEAH box helicase; DbpA RNA binding domain	L	COG0513	Superfamily II DNA and RNA helicases
B2UKV1	Hydrogenase assembly chaperone hypC/hupF OS=Akkermansia muciniphila (strain ATCC BAA-835 / DSM 22959 / JCM 33894 / BCRC 81048 / CCUG 64013 / CIP 107961 / Muc) OX=349741 GN=Amuc_1400 PE=3 SV=1	Amuc_1400	0.172	1.83237e-05	Down	29	2	14	2	2	8.7	5.91435e+06	5.61712e+06	5.29618e+06	738165	590635	632839	1.621	1.549	1.442	0.297	0.237	0.259	Unknown	K04653	hypC; hydrogenase expression/formation protein HypC							O	COG0298	Hydrogenase maturation factor
B2UL46	Uncharacterized protein OS=Akkermansia muciniphila (strain ATCC BAA-835 / DSM 22959 / JCM 33894 / BCRC 81048 / CCUG 64013 / CIP 107961 / Muc) OX=349741 GN=Amuc_1497 PE=4 SV=1	Amuc_1497	2.832	1.47637e-05	Up	18	6	40	6	6	38.9	4.75415e+06	4.88838e+06	4.54718e+06	8.65051e+06	9.72925e+06	8.87632e+06	0.591	0.611	0.561	1.579	1.768	1.646	Cytoplasmic
B2UMR0	Putative signal transduction protein with EFhand domain OS=Akkermansia muciniphila (strain ATCC BAA-835 / DSM 22959 / JCM 33894 / BCRC 81048 / CCUG 64013 / CIP 107961 / Muc) OX=349741 GN=Amuc_0274 PE=4 SV=1	Amuc_0274	10.974	2.07251e-06	Up	43	10	58	10	10	31.7	3.13364e+06	2.66386e+06	3.23341e+06	2.22388e+07	2.22003e+07	2.25988e+07	0.212	0.181	0.217	2.212	2.198	2.284	Unknown							PF13202	EF hand	DTZ	COG5126	Ca2+-binding protein (EF-Hand superfamily)
B2ULR6	Uncharacterized protein OS=Akkermansia muciniphila (strain ATCC BAA-835 / DSM 22959 / JCM 33894 / BCRC 81048 / CCUG 64013 / CIP 107961 / Muc) OX=349741 GN=Amuc_0115 PE=4 SV=1	Amuc_0115	4.427	8.77065e-06	Up	24	4	24	4	4	21.6	4.08822e+06	3.61547e+06	3.58015e+06	1.1496e+07	1.07413e+07	1.16128e+07	0.466	0.415	0.406	1.927	1.793	1.978	Cytoplasmic
B2UKW2	OMP_b-brl domain-containing protein(predicted) OS=Akkermansia muciniphila (strain ATCC BAA-835 / DSM 22959 / JCM 33894 / BCRC 81048 / CCUG 64013 / CIP 107961 / Muc) OX=349741 GN=Amuc_1412 PE=4 SV=1	Amuc_1412	0.035	2.41057e-05	Down	38	12	67	12	12	44.9	5.51431e+07	5.4713e+07	5.25866e+07	1.13341e+06	1.01786e+06	1.63956e+06	1.708	1.705	1.618	0.052	0.046	0.076	OuterMembrane
B2UNN9	Peptidase T OS=Akkermansia muciniphila (strain ATCC BAA-835 / DSM 22959 / JCM 33894 / BCRC 81048 / CCUG 64013 / CIP 107961 / Muc) OX=349741 GN=pepT PE=3 SV=1	pepT	2.274	0.00102576	Up	34	12	84	12	12	45.1	7.77539e+07	9.47787e+07	1.06906e+08	1.53461e+08	1.38701e+08	1.38438e+08	0.564	0.691	0.77	1.635	1.471	1.499	Cytoplasmic	K01258	pepT; tripeptide aminopeptidase [EC:3.4.11.4]					PF07687	Peptidase dimerisation domain	E	COG2195	Di- and tripeptidases
B2URL5	Uncharacterized protein OS=Akkermansia muciniphila (strain ATCC BAA-835 / DSM 22959 / JCM 33894 / BCRC 81048 / CCUG 64013 / CIP 107961 / Muc) OX=349741 GN=Amuc_1275 PE=4 SV=1	Amuc_1275	11.806	1.61095e-06	Up	6	2	5	2	2	38.8	435815	454579	494315	3.44837e+06	3.6677e+06	3.94903e+06	0.18	0.189	0.203	2.096	2.219	2.438	Unknown
B2UP79	Oligopeptidase A OS=Akkermansia muciniphila (strain ATCC BAA-835 / DSM 22959 / JCM 33894 / BCRC 81048 / CCUG 64013 / CIP 107961 / Muc) OX=349741 GN=Amuc_2040 PE=3 SV=1	Amuc_2040	5.61	0.000134121	Up	15	10	24	10	10	82.7	3.14632e+06	3.34774e+06	3.45601e+06	1.44584e+07	1.36418e+07	9.79081e+06	0.339	0.362	0.37	2.287	2.148	1.573	Cytoplasmic	K01414	prlC; oligopeptidase A [EC:3.4.24.70]							E	COG0339	Zn-dependent oligopeptidases
B2UQQ4	Transcription termination/antitermination protein NusA OS=Akkermansia muciniphila (strain ATCC BAA-835 / DSM 22959 / JCM 33894 / BCRC 81048 / CCUG 64013 / CIP 107961 / Muc) OX=349741 GN=nusA PE=3 SV=1	nusA	2.392	1.87162e-07	Up	58	27	545	27	27	48.3	4.12097e+08	4.06685e+08	4.11919e+08	6.76793e+08	6.5588e+08	6.63162e+08	0.658	0.653	0.653	1.587	1.531	1.58	Cytoplasmic	K02600	nusA; transcription termination/antitermination protein NusA		GO:0001121 bacterial transcription; GO:0001125 transcription termination from bacterial-type RNA polymerase promoter; GO:0006139 nucleobase-containing compound metabolic process; GO:0006351 transcription, DNA-templated; GO:0006353 DNA-templated transcription, termination; GO:0006355 regulation of transcription, DNA-templated; GO:0006725 cellular aromatic compound metabolic process; GO:0006807 nit…	GO:0005622 intracellular; GO:0005623 cell; GO:0005737 cytoplasm; GO:0005829 cytosol;	GO:0001000 bacterial-type RNA polymerase core enzyme binding; GO:0005488 binding; GO:0005515 protein binding; GO:0019899 enzyme binding; GO:0019904 protein domain specific binding; GO:0043175 RNA polymerase core enzyme binding; GO:0070063 RNA polymerase binding;	PF08529; PF00575; PF13184	NusA N-terminal domain; S1 RNA binding domain; NusA-like KH domain	K	COG0195	Transcription elongation factor
B2UME3	N-acetyltransferase domain-containing protein OS=Akkermansia muciniphila (strain ATCC BAA-835 / DSM 22959 / JCM 33894 / BCRC 81048 / CCUG 64013 / CIP 107961 / Muc) OX=349741 GN=Amuc_0249 PE=4 SV=1	Amuc_0249	2.349	1.10946e-05	Up	44	6	35	6	6	17.5	1.13202e+07	1.02084e+07	1.09618e+07	1.76203e+07	1.69123e+07	1.72106e+07	0.692	0.628	0.666	1.583	1.512	1.571	Unknown									S	COG3153	Predicted acetyltransferase
B2UP92	SNARE associated Golgi protein OS=Akkermansia muciniphila (strain ATCC BAA-835 / DSM 22959 / JCM 33894 / BCRC 81048 / CCUG 64013 / CIP 107961 / Muc) OX=349741 GN=Amuc_2053 PE=4 SV=1	Amuc_2053	0.18	0.00737272	Down	8	2	7	2	2	23.9	1.96777e+06	1.75861e+06	1.75659e+06	328187	98991	240424	1.647	1.481	1.461	0.404	0.121	0.3	CytoplasmicMembrane									S	COG0586	Uncharacterized membrane-associated protein
B2ULY8	NADH dehydrogenase (Quinone) OS=Akkermansia muciniphila (strain ATCC BAA-835 / DSM 22959 / JCM 33894 / BCRC 81048 / CCUG 64013 / CIP 107961 / Muc) OX=349741 GN=Amuc_1612 PE=3 SV=1	Amuc_1612	0.285	1.83872e-08	Down	65	21	252	21	21	51.3	2.67815e+08	2.64447e+08	2.74108e+08	5.17133e+07	5.20644e+07	5.1877e+07	1.433	1.424	1.458	0.407	0.408	0.415	Cytoplasmic	K00335	nuoF; NADH-quinone oxidoreductase subunit F [EC:7.1.1.2]	map00190 Oxidative phosphorylation; map01100 Metabolic pathways		GO:0005623 cell; GO:0005886 plasma membrane; GO:0016020 membrane; GO:0071944 cell periphery;		PF10531; PF10589	SLBB domain; NADH-ubiquinone oxidoreductase-F iron-sulfur binding region	C	COG1894	NADH:ubiquinone oxidoreductase, NADH-binding (51 kD) subunit
B2UM84	Isoleucine--tRNA ligase OS=Akkermansia muciniphila (strain ATCC BAA-835 / DSM 22959 / JCM 33894 / BCRC 81048 / CCUG 64013 / CIP 107961 / Muc) OX=349741 GN=ileS PE=3 SV=1	ileS	3.04	2.20497e-07	Up	59	41	564	41	41	102.3	2.65635e+08	2.69244e+08	2.61992e+08	5.60581e+08	5.46486e+08	5.35844e+08	0.561	0.572	0.549	1.738	1.687	1.688	Cytoplasmic	K01870	IARS, ileS; isoleucyl-tRNA synthetase [EC:6.1.1.5]	map00970 Aminoacyl-tRNA biosynthesis	GO:0006082 organic acid metabolic process; GO:0006139 nucleobase-containing compound metabolic process; GO:0006399 tRNA metabolic process; GO:0006412 translation; GO:0006418 tRNA aminoacylation for protein translation; GO:0006428 isoleucyl-tRNA aminoacylation; GO:0006518 peptide metabolic process; GO:0006520 cellular amino acid metabolic process; GO:0006725 cellular aromatic compound metabolic pr…	GO:0005622 intracellular; GO:0005623 cell; GO:0005737 cytoplasm; GO:0005829 cytosol;	GO:0003824 catalytic activity; GO:0004812 aminoacyl-tRNA ligase activity; GO:0004822 isoleucine-tRNA ligase activity; GO:0005488 binding; GO:0008270 zinc ion binding; GO:0016874 ligase activity; GO:0016875 ligase activity, forming carbon-oxygen bonds; GO:0043167 ion binding; GO:0043169 cation binding; GO:0046872 metal ion binding; GO:0046914 transition metal ion binding; GO:0140098 catalytic acti…	PF08264	Anticodon-binding domain of tRNA	J	COG0060	Isoleucyl-tRNA synthetase
B2UKW3	Capsular exopolysaccharide family OS=Akkermansia muciniphila (strain ATCC BAA-835 / DSM 22959 / JCM 33894 / BCRC 81048 / CCUG 64013 / CIP 107961 / Muc) OX=349741 GN=Amuc_1413 PE=3 SV=1	Amuc_1413	0.239	1.44297e-05	Down	29	21	133	21	21	82.2	5.70076e+07	5.58569e+07	5.68296e+07	8.92953e+06	1.02483e+07	8.30283e+06	1.489	1.467	1.474	0.343	0.392	0.324	CytoplasmicMembrane	K16554	exoP, vpsO; polysaccharide biosynthesis transport protein	map05111 Biofilm formation - Vibrio cholerae				PF13614	AAA domain	D	COG3206	Uncharacterized protein involved in exopolysaccharide biosynthesis
B2ULF7	Prepilin-type N-terminal cleavage/methylation domain-containing protein(predicted) OS=Akkermansia muciniphila (strain ATCC BAA-835 / DSM 22959 / JCM 33894 / BCRC 81048 / CCUG 64013 / CIP 107961 / Muc) OX=349741 GN=Amuc_1523 PE=4 SV=1	Amuc_1523	0.107	0.000541947	Down	47	8	34	8	8	26.8	4.81354e+07	4.7574e+07	4.6746e+07	3.58136e+06	2.17749e+06	4.59246e+06	1.622	1.613	1.565	0.177	0.107	0.231	Unknown									NU	COG4970	Tfp pilus assembly protein FimT
B2ULL7	Type II secretion system protein OS=Akkermansia muciniphila (strain ATCC BAA-835 / DSM 22959 / JCM 33894 / BCRC 81048 / CCUG 64013 / CIP 107961 / Muc) OX=349741 GN=Amuc_1584 PE=3 SV=1	Amuc_1584	0.019	1.94999e-05	Down	48	15	118	15	15	45.3	1.91614e+08	1.88019e+08	1.84406e+08	2.65535e+06	1.67344e+06	2.83986e+06	1.727	1.705	1.652	0.035	0.022	0.038	CytoplasmicMembrane	K02653	pilC; type IV pilus assembly protein PilC					PF00482	Type II secretion system (T2SS), protein F	NU	COG1459	Type II secretory pathway, component PulF
B2UM31	DNA polymerase III subunit gamma and tau(predicted) OS=Akkermansia muciniphila (strain ATCC BAA-835 / DSM 22959 / JCM 33894 / BCRC 81048 / CCUG 64013 / CIP 107961 / Muc) OX=349741 GN=Amuc_1656 PE=4 SV=1	Amuc_1656	0.167	4.92208e-07	Down	45	11	141	11	11	28.1	3.10531e+08	3.06877e+08	3.17135e+08	3.41216e+07	3.77342e+07	3.41086e+07	1.537	1.528	1.559	0.248	0.273	0.252	Unknown
B2ULH4	50S ribosomal protein L36 OS=Akkermansia muciniphila (strain ATCC BAA-835 / DSM 22959 / JCM 33894 / BCRC 81048 / CCUG 64013 / CIP 107961 / Muc) OX=349741 GN=rpmJ PE=3 SV=1	rpmJ	0.14	3.84329e-06	Down	13	3	45	3	3	16.7	8.73413e+07	9.49066e+07	8.81085e+07	9.3228e+06	7.92913e+06	8.42794e+06	1.519	1.661	1.523	0.238	0.202	0.219	Unknown	K02919	RP-L36, MRPL36, rpmJ; large subunit ribosomal protein L36	map03010 Ribosome	GO:0006412 translation; GO:0006518 peptide metabolic process; GO:0006807 nitrogen compound metabolic process; GO:0008152 metabolic process; GO:0009058 biosynthetic process; GO:0009059 macromolecule biosynthetic process; GO:0009987 cellular process; GO:0010467 gene expression; GO:0019538 protein metabolic process; GO:0034641 cellular nitrogen compound metabolic process; GO:0034645 cellular macromo…	GO:0005622 intracellular; GO:0005623 cell; GO:0005737 cytoplasm; GO:0005829 cytosol; GO:0005840 ribosome; GO:0015934 large ribosomal subunit; GO:0022625 cytosolic large ribosomal subunit; GO:0022626 cytosolic ribosome; GO:0032991 protein-containing complex; GO:0043226 organelle; GO:0043228 non-membrane-bounded organelle; GO:0043229 intracellular organelle; GO:0043232 intracellular non-membrane-bo…	GO:0003735 structural constituent of ribosome; GO:0005198 structural molecule activity;	PF00444	Ribosomal protein L36	J	COG0257	Ribosomal protein L36
B2UQA1	Coagulation factor 5/8 type domain protein OS=Akkermansia muciniphila (strain ATCC BAA-835 / DSM 22959 / JCM 33894 / BCRC 81048 / CCUG 64013 / CIP 107961 / Muc) OX=349741 GN=Amuc_0803 PE=4 SV=1	Amuc_0803	4.45	2.9705e-05	Up	29	12	52	12	12	79.3	7.60585e+06	7.94032e+06	6.41055e+06	2.17701e+07	2.31077e+07	2.14353e+07	0.444	0.466	0.372	1.866	1.972	1.867	Unknown							PF00754	F5/8 type C domain	G	COG3934	Endo-beta-mannanase
B2ULI0	Lipolytic protein G-D-S-L family OS=Akkermansia muciniphila (strain ATCC BAA-835 / DSM 22959 / JCM 33894 / BCRC 81048 / CCUG 64013 / CIP 107961 / Muc) OX=349741 GN=Amuc_1546 PE=4 SV=1	Amuc_1546	25.182	0.000938321	Up	12	3	12	3	3	28.8	933258	290074	297006	8.78256e+06	8.29021e+06	8.91114e+06	0.175	0.055	0.055	2.416	2.27	2.491	Unknown							PF13472	GDSL-like Lipase/Acylhydrolase family	E	COG2755	Lysophospholipase L1 and related esterases
B2UQ97	Lysine--tRNA ligase OS=Akkermansia muciniphila (strain ATCC BAA-835 / DSM 22959 / JCM 33894 / BCRC 81048 / CCUG 64013 / CIP 107961 / Muc) OX=349741 GN=lysS PE=3 SV=1	lysS	2.037	3.60113e-07	Up	51	25	280	25	25	55.8	1.26969e+08	1.27792e+08	1.30922e+08	1.80551e+08	1.76062e+08	1.7596e+08	0.712	0.721	0.729	1.488	1.444	1.473	Cytoplasmic	K04567	KARS, lysS; lysyl-tRNA synthetase, class II [EC:6.1.1.6]	map00970 Aminoacyl-tRNA biosynthesis	GO:0006082 organic acid metabolic process; GO:0006139 nucleobase-containing compound metabolic process; GO:0006399 tRNA metabolic process; GO:0006412 translation; GO:0006418 tRNA aminoacylation for protein translation; GO:0006430 lysyl-tRNA aminoacylation; GO:0006518 peptide metabolic process; GO:0006520 cellular amino acid metabolic process; GO:0006629 lipid metabolic process; GO:0006644 phospho…	GO:0005618 cell wall; GO:0005622 intracellular; GO:0005623 cell; GO:0005737 cytoplasm; GO:0005829 cytosol; GO:0005886 plasma membrane; GO:0016020 membrane; GO:0030312 external encapsulating structure; GO:0071944 cell periphery;	GO:0000166 nucleotide binding; GO:0000287 magnesium ion binding; GO:0003824 catalytic activity; GO:0004812 aminoacyl-tRNA ligase activity; GO:0004824 lysine-tRNA ligase activity; GO:0005488 binding; GO:0005524 ATP binding; GO:0008144 drug binding; GO:0016874 ligase activity; GO:0016875 ligase activity, forming carbon-oxygen bonds; GO:0017076 purine nucleotide binding; GO:0030554 adenyl nucleotide…	PF01336; PF00152	OB-fold nucleic acid binding domain; tRNA synthetases class II (D, K and N)	J	COG1190	Lysyl-tRNA synthetase (class II)
B2ULE5	Alpha/beta hydrolase(predicted) OS=Akkermansia muciniphila (strain ATCC BAA-835 / DSM 22959 / JCM 33894 / BCRC 81048 / CCUG 64013 / CIP 107961 / Muc) OX=349741 GN=Amuc_1511 PE=4 SV=1	Amuc_1511	2.482	3.35978e-05	Up	8	2	6	2	2	40.6	1.80337e+06	1.57761e+06	1.82811e+06	2.97685e+06	2.93051e+06	2.85406e+06	0.665	0.585	0.669	1.612	1.58	1.57	Unknown									E	COG1506	Dipeptidyl aminopeptidases/acylaminoacyl-peptidases
B2UR43	Uncharacterized protein OS=Akkermansia muciniphila (strain ATCC BAA-835 / DSM 22959 / JCM 33894 / BCRC 81048 / CCUG 64013 / CIP 107961 / Muc) OX=349741 GN=Amuc_1102 PE=4 SV=1	Amuc_1102	4.074	4.43886e-06	Up	63	11	216	11	11	26.8	2.00098e+08	2.0127e+08	1.92494e+08	5.79028e+08	5.12695e+08	5.4918e+08	0.461	0.467	0.441	1.96	1.728	1.889	Unknown
B2UNF1	Signal recognition particle-docking protein FtsY OS=Akkermansia muciniphila (strain ATCC BAA-835 / DSM 22959 / JCM 33894 / BCRC 81048 / CCUG 64013 / CIP 107961 / Muc) OX=349741 GN=Amuc_0425 PE=4 SV=1	Amuc_0425	2.32	8.01669e-08	Up	46	10	98	10	10	30.4	1.98937e+07	1.97223e+07	2.02142e+07	3.11771e+07	3.21427e+07	3.07986e+07	0.665	0.664	0.672	1.532	1.573	1.538	Cytoplasmic	K03110	ftsY; fused signal recognition particle receptor	map02024 Quorum sensing; map03060 Protein export; map03070 Bacterial secretion system				PF00448	SRP54-type protein, GTPase domain	U	COG0552	Signal recognition particle GTPase
B2UR18	Glycosyl transferase group 1 OS=Akkermansia muciniphila (strain ATCC BAA-835 / DSM 22959 / JCM 33894 / BCRC 81048 / CCUG 64013 / CIP 107961 / Muc) OX=349741 GN=Amuc_1077 PE=4 SV=1	Amuc_1077	0.358	0.000358829	Down	17	5	14	5	5	45.1	3.39843e+06	3.43081e+06	3.45002e+06	742959	771788	978221	1.37	1.391	1.382	0.44	0.455	0.589	CytoplasmicMembrane							PF13439	Glycosyltransferase Family 4	M	COG0438	Glycosyltransferase
B2URI4	N-acetylmuramoyl-L-alanine amidase family 2 OS=Akkermansia muciniphila (strain ATCC BAA-835 / DSM 22959 / JCM 33894 / BCRC 81048 / CCUG 64013 / CIP 107961 / Muc) OX=349741 GN=Amuc_1244 PE=4 SV=1	Amuc_1244	2.422	5.2481e-07	Up	35	7	46	4	5	27.6	5.18803e+06	5.29037e+06	5.19657e+06	8.68979e+06	8.4511e+06	8.60806e+06	0.645	0.662	0.642	1.587	1.537	1.597	Unknown	K01447	xlyAB; N-acetylmuramoyl-L-alanine amidase [EC:3.5.1.28]					PF01510	N-acetylmuramoyl-L-alanine amidase	M	COG5632	N-acetylmuramoyl-L-alanine amidase
B2ULW0	ABC transporter related OS=Akkermansia muciniphila (strain ATCC BAA-835 / DSM 22959 / JCM 33894 / BCRC 81048 / CCUG 64013 / CIP 107961 / Muc) OX=349741 GN=Amuc_0160 PE=4 SV=1	Amuc_0160	0.114	3.68352e-06	Down	47	9	54	9	9	30	1.64022e+07	1.64469e+07	1.56427e+07		1.26524e+06	1.22514e+06	1.38	1.393	1.308		0.156	0.154	CytoplasmicMembrane	K02065	mlaF, linL, mkl; phospholipid/cholesterol/gamma-HCH transport system ATP-binding protein	map02010 ABC transporters				PF00005	ABC transporter	Q	COG1127	ABC-type transport system involved in resistance to organic solvents, ATPase component
B2ULT6	GATase1_like domain-containing protein(predicted) OS=Akkermansia muciniphila (strain ATCC BAA-835 / DSM 22959 / JCM 33894 / BCRC 81048 / CCUG 64013 / CIP 107961 / Muc) OX=349741 GN=Amuc_0136 PE=4 SV=1	Amuc_0136	0.079	0.000167091	Down	15	9	27	9	9	81.3	9.42692e+06	1.15063e+07	1.00617e+07	713848	388242	563263	1.486	1.825	1.576	0.165	0.09	0.133	CytoplasmicMembrane									S	COG5426	Uncharacterized membrane protein
B2ULY9	NADH dehydrogenase (Ubiquinone) 24 kDa subunit OS=Akkermansia muciniphila (strain ATCC BAA-835 / DSM 22959 / JCM 33894 / BCRC 81048 / CCUG 64013 / CIP 107961 / Muc) OX=349741 GN=Amuc_1613 PE=3 SV=1	Amuc_1613	0.282	1.65248e-05	Down	65	7	91	7	7	21	1.28313e+08	1.36148e+08	1.29203e+08	2.60454e+07	2.2941e+07	2.61675e+07	1.409	1.504	1.41	0.42	0.369	0.429	Cytoplasmic	K00334	nuoE; NADH-quinone oxidoreductase subunit E [EC:7.1.1.2]	map00190 Oxidative phosphorylation; map01100 Metabolic pathways						C	COG1905	NADH:ubiquinone oxidoreductase 24 kD subunit
B2UPE1	Meso-diaminopimelate D-dehydrogenase OS=Akkermansia muciniphila (strain ATCC BAA-835 / DSM 22959 / JCM 33894 / BCRC 81048 / CCUG 64013 / CIP 107961 / Muc) OX=349741 GN=Amuc_0581 PE=3 SV=1	Amuc_0581	2.635	5.89827e-07	Up	93	22	342	22	22	31.3	2.91761e+08	2.82878e+08	2.90077e+08	5.01251e+08	5.29174e+08	5.13802e+08	0.624	0.608	0.616	1.574	1.655	1.64	Cytoplasmic	K03340	dapdh; diaminopimelate dehydrogenase [EC:1.4.1.16]	map00300 Lysine biosynthesis; map01100 Metabolic pathways; map01110 Biosynthesis of secondary metabolites; map01230 Biosynthesis of amino acids						S	COG0673	Predicted dehydrogenases and related proteins
B2UP28	Sun protein OS=Akkermansia muciniphila (strain ATCC BAA-835 / DSM 22959 / JCM 33894 / BCRC 81048 / CCUG 64013 / CIP 107961 / Muc) OX=349741 GN=Amuc_0561 PE=3 SV=1	Amuc_0561	0.328	4.86501e-05	Down	41	15	70	15	15	46.1	1.89831e+07	1.90652e+07	1.89668e+07	4.74848e+06	3.90563e+06	4.02982e+06	1.402	1.417	1.392	0.515	0.422	0.444	Cytoplasmic	K03500	rsmB, sun; 16S rRNA (cytosine967-C5)-methyltransferase [EC:2.1.1.176]		GO:0000154 rRNA modification; GO:0001510 RNA methylation; GO:0006139 nucleobase-containing compound metabolic process; GO:0006364 rRNA processing; GO:0006396 RNA processing; GO:0006725 cellular aromatic compound metabolic process; GO:0006807 nitrogen compound metabolic process; GO:0008152 metabolic process; GO:0009451 RNA modification; GO:0009987 cellular process; GO:0010467 gene expression; GO:0…	GO:0005618 cell wall; GO:0005622 intracellular; GO:0005623 cell; GO:0005737 cytoplasm; GO:0005829 cytosol; GO:0030312 external encapsulating structure; GO:0071944 cell periphery;	GO:0003824 catalytic activity; GO:0008168 methyltransferase activity; GO:0008169 C-methyltransferase activity; GO:0008173 RNA methyltransferase activity; GO:0008649 rRNA methyltransferase activity; GO:0008757 S-adenosylmethionine-dependent methyltransferase activity; GO:0009383 rRNA (cytosine-C5-)-methyltransferase activity; GO:0016434 rRNA (cytosine) methyltransferase activity; GO:0016740 transf…	PF01029	NusB family	J	COG0781	Transcription termination factor
B2UNP2	Uncharacterized protein OS=Akkermansia muciniphila (strain ATCC BAA-835 / DSM 22959 / JCM 33894 / BCRC 81048 / CCUG 64013 / CIP 107961 / Muc) OX=349741 GN=Amuc_1945 PE=4 SV=1	Amuc_1945	3.032	0.00919408	Up	17	8	40	8	8	57.5	7.16004e+06	3.66809e+06	3.53328e+06	9.49014e+06	8.65215e+06	1.13479e+07	0.841	0.433	0.412	1.637	1.486	1.989	Unknown
B2UNA0	GCN5-related N-acetyltransferase OS=Akkermansia muciniphila (strain ATCC BAA-835 / DSM 22959 / JCM 33894 / BCRC 81048 / CCUG 64013 / CIP 107961 / Muc) OX=349741 GN=Amuc_0373 PE=4 SV=1	Amuc_0373	0.361	0.00122091	Down	41	6	17	6	6	21.6	3.76188e+06	3.4398e+06	3.3585e+06	896705	681179	1.00608e+06	1.474	1.356	1.307	0.516	0.39	0.588	Unknown	K03790	rimJ; [ribosomal protein S5]-alanine N-acetyltransferase [EC:2.3.1.267]					PF13302	Acetyltransferase (GNAT) domain	J	COG1670	Acetyltransferases, including N-acetylases of ribosomal proteins
B2UNS8	Methylmalonyl-CoA mutase, large subunit OS=Akkermansia muciniphila (strain ATCC BAA-835 / DSM 22959 / JCM 33894 / BCRC 81048 / CCUG 64013 / CIP 107961 / Muc) OX=349741 GN=Amuc_1983 PE=4 SV=1	Amuc_1983	2.199	1.24303e-06	Up	60	31	626	31	31	78.4	5.79462e+08	6.06997e+08	5.98681e+08	8.89445e+08	8.83607e+08	8.88371e+08	0.671	0.707	0.689	1.513	1.497	1.536	Cytoplasmic	K01847	MUT; methylmalonyl-CoA mutase [EC:5.4.99.2]	map00280 Valine, leucine and isoleucine degradation; map00630 Glyoxylate and dicarboxylate metabolism; map00640 Propanoate metabolism; map00720 Carbon fixation pathways in prokaryotes; map01100 Metabolic pathways; map01120 Microbial metabolism in diverse environments; map01200 Carbon metabolism				PF02310	B12 binding domain	I	COG2185	Methylmalonyl-CoA mutase, C-terminal domain/subunit (cobalamin-binding)
B2UN23	MR_MLE_C domain-containing protein(predicted) OS=Akkermansia muciniphila (strain ATCC BAA-835 / DSM 22959 / JCM 33894 / BCRC 81048 / CCUG 64013 / CIP 107961 / Muc) OX=349741 GN=Amuc_1816 PE=4 SV=1	Amuc_1816	0.395	1.77123e-05	Down	46	8	97	8	8	34.9	1.09493e+08	1.08711e+08	1.06049e+08	3.06429e+07	2.95145e+07	2.66007e+07	1.372	1.37	1.32	0.564	0.541	0.498	Cytoplasmic	K02549	menC; O-succinylbenzoate synthase [EC:4.2.1.113]	map00130 Ubiquinone and other terpenoid-quinone biosynthesis; map01100 Metabolic pathways; map01110 Biosynthesis of secondary metabolites	GO:0040007 growth;					M	COG4948	L-alanine-DL-glutamate epimerase and related enzymes of enolase superfamily
B2UPZ8	Terpene cyclase/mutase family protein(predicted) OS=Akkermansia muciniphila (strain ATCC BAA-835 / DSM 22959 / JCM 33894 / BCRC 81048 / CCUG 64013 / CIP 107961 / Muc) OX=349741 GN=Amuc_0696 PE=4 SV=1	Amuc_0696	5.027	1.21208e-05	Up	9	2	4	2	2	47	247830	246111	227657	754435	908209	796945	0.401	0.401	0.366	1.794	2.151	1.926	Unknown				GO:0006629 lipid metabolic process; GO:0006644 phospholipid metabolic process; GO:0006720 isoprenoid metabolic process; GO:0006721 terpenoid metabolic process; GO:0006793 phosphorus metabolic process; GO:0006796 phosphate-containing compound metabolic process; GO:0006950 response to stress; GO:0007154 cell communication; GO:0008152 metabolic process; GO:0008299 isoprenoid biosynthetic process; GO…		GO:0000287 magnesium ion binding; GO:0003824 catalytic activity; GO:0005488 binding; GO:0009975 cyclase activity; GO:0016853 isomerase activity; GO:0016872 intramolecular lyase activity; GO:0035439 halimadienyl-diphosphate synthase activity; GO:0043167 ion binding; GO:0043169 cation binding; GO:0046872 metal ion binding;			I	COG1657	Squalene cyclase
B2UR47	Peptidase M24 OS=Akkermansia muciniphila (strain ATCC BAA-835 / DSM 22959 / JCM 33894 / BCRC 81048 / CCUG 64013 / CIP 107961 / Muc) OX=349741 GN=Amuc_1106 PE=4 SV=1	Amuc_1106	2.66	6.72723e-06	Up	61	22	361	22	22	48.2	4.18189e+08	4.14054e+08	4.166e+08	8.00402e+08	7.22951e+08	7.28388e+08	0.615	0.613	0.609	1.73	1.556	1.6	Cytoplasmic	K01262	pepP; Xaa-Pro aminopeptidase [EC:3.4.11.9]		GO:0006508 proteolysis; GO:0006807 nitrogen compound metabolic process; GO:0008152 metabolic process; GO:0019538 protein metabolic process; GO:0043170 macromolecule metabolic process; GO:0044238 primary metabolic process; GO:0071704 organic substance metabolic process; GO:1901564 organonitrogen compound metabolic process;	GO:0005622 intracellular; GO:0005623 cell; GO:0005737 cytoplasm; GO:0005829 cytosol;	GO:0003824 catalytic activity; GO:0004177 aminopeptidase activity; GO:0005488 binding; GO:0005515 protein binding; GO:0008233 peptidase activity; GO:0008235 metalloexopeptidase activity; GO:0008237 metallopeptidase activity; GO:0008238 exopeptidase activity; GO:0016787 hydrolase activity; GO:0030145 manganese ion binding; GO:0042802 identical protein binding; GO:0043167 ion binding; GO:0043169 ca…	PF05195; PF00557	Aminopeptidase P, N-terminal domain; Metallopeptidase family M24	E	COG0006	Xaa-Pro aminopeptidase
B2UPJ0	3-oxoacyl-[acyl-carrier-protein] synthase 3 OS=Akkermansia muciniphila (strain ATCC BAA-835 / DSM 22959 / JCM 33894 / BCRC 81048 / CCUG 64013 / CIP 107961 / Muc) OX=349741 GN=fabH PE=3 SV=1	fabH	2.872	3.01032e-06	Up	48	14	273	14	14	36.1	2.97652e+08	2.94875e+08	3.14716e+08	5.86898e+08	5.72346e+08	6.05957e+08	0.573	0.572	0.602	1.662	1.613	1.743	Cytoplasmic	K00648	fabH; 3-oxoacyl-[acyl-carrier-protein] synthase III [EC:2.3.1.180]	map00061 Fatty acid biosynthesis; map01100 Metabolic pathways; map01212 Fatty acid metabolism	GO:0006082 organic acid metabolic process; GO:0006629 lipid metabolic process; GO:0006631 fatty acid metabolic process; GO:0006633 fatty acid biosynthetic process; GO:0008152 metabolic process; GO:0008610 lipid biosynthetic process; GO:0009058 biosynthetic process; GO:0009987 cellular process; GO:0016053 organic acid biosynthetic process; GO:0019752 carboxylic acid metabolic process; GO:0032787 m…		GO:0003824 catalytic activity; GO:0004312 fatty acid synthase activity; GO:0004315 3-oxoacyl-[acyl-carrier-protein] synthase activity; GO:0016740 transferase activity; GO:0016746 transferase activity, transferring acyl groups; GO:0016747 transferase activity, transferring acyl groups other than amino-acyl groups; GO:0033818 beta-ketoacyl-acyl-carrier-protein synthase III activity;	PF08545; PF08541	3-Oxoacyl-[acyl-carrier-protein (ACP)] synthase III; 3-Oxoacyl-[acyl-carrier-protein (ACP)] synthase III C terminal	I	COG0332	3-oxoacyl-[acyl-carrier-protein] synthase III
B2UM03	D-alanyl-D-alanine dipeptidase OS=Akkermansia muciniphila (strain ATCC BAA-835 / DSM 22959 / JCM 33894 / BCRC 81048 / CCUG 64013 / CIP 107961 / Muc) OX=349741 GN=Amuc_1627 PE=3 SV=1	Amuc_1627	0.148	1.88879e-05	Down	65	10	32	10	10	28	3.66176e+07	3.39831e+07	3.97356e+07	3.45957e+06	3.42714e+06	4.17307e+06	1.553	1.45	1.674	0.216	0.213	0.264	Cytoplasmic	K08641	vanX; zinc D-Ala-D-Ala dipeptidase [EC:3.4.13.22]	map01502 Vancomycin resistance; map02020 Two-component system						M	COG2173	D-alanyl-D-alanine dipeptidase
B2ULX1	SSS sodium solute transporter superfamily OS=Akkermansia muciniphila (strain ATCC BAA-835 / DSM 22959 / JCM 33894 / BCRC 81048 / CCUG 64013 / CIP 107961 / Muc) OX=349741 GN=Amuc_0171 PE=3 SV=1	Amuc_0171	4.192	2.51209e-05	Up	5	2	4	2	2	57.2	5.68471e+06	5.00145e+06	4.88648e+06	1.40758e+07	1.62246e+07	1.39703e+07	0.489	0.433	0.418	1.78	2.042	1.795	Unknown									E	COG0591	Na+/proline symporter
B2UQI6	Transcriptional regulator, MerR family OS=Akkermansia muciniphila (strain ATCC BAA-835 / DSM 22959 / JCM 33894 / BCRC 81048 / CCUG 64013 / CIP 107961 / Muc) OX=349741 GN=Amuc_0888 PE=4 SV=1	Amuc_0888	0.392	0.00242864	Down	25	5	21	5	5	31.1	4.46946e+06	4.34659e+06	5.09969e+06	1.29005e+06	948484	1.45325e+06	1.307	1.279	1.482	0.554	0.406	0.634	Unknown	K19575	bmrR; MerR family transcriptional regulator, activator of bmr gene							K	COG0789	Predicted transcriptional regulators
B2ULE6	OmpA/MotB domain protein OS=Akkermansia muciniphila (strain ATCC BAA-835 / DSM 22959 / JCM 33894 / BCRC 81048 / CCUG 64013 / CIP 107961 / Muc) OX=349741 GN=Amuc_1512 PE=4 SV=1	Amuc_1512	0.162	3.79663e-05	Down	17	5	18	5	5	51.7	9.83668e+06	9.83891e+06	9.40456e+06	1.22921e+06	903338	1.06367e+06	1.569	1.579	1.491	0.288	0.211	0.253	Unknown	K03286	TC.OOP; OmpA-OmpF porin, OOP family							M	COG2885	Outer membrane protein and related peptidoglycan-associated (lipo)proteins
B2UPB0	Rubrerythrin OS=Akkermansia muciniphila (strain ATCC BAA-835 / DSM 22959 / JCM 33894 / BCRC 81048 / CCUG 64013 / CIP 107961 / Muc) OX=349741 GN=Amuc_2072 PE=4 SV=1	Amuc_2072	2.308	3.51022e-05	Up	37	9	102	9	9	21.3	1.52166e+08	1.43304e+08	1.49976e+08	2.31782e+08	2.5046e+08	2.15171e+08	0.686	0.65	0.671	1.534	1.651	1.447	Unknown							PF02915	Rubrerythrin	C	COG1592	Rubrerythrin
B2UQ47	Protein-export membrane protein SecG OS=Akkermansia muciniphila (strain ATCC BAA-835 / DSM 22959 / JCM 33894 / BCRC 81048 / CCUG 64013 / CIP 107961 / Muc) OX=349741 GN=Amuc_0746 PE=3 SV=1	Amuc_0746	0.254	8.47425e-07	Down	28	4	30	4	4	16.8	3.67672e+07	3.85238e+07	3.95636e+07	6.43361e+06	6.62442e+06	6.72569e+06	1.406	1.482	1.503	0.362	0.371	0.384	Unknown	K03075	secG; preprotein translocase subunit SecG	map02024 Quorum sensing; map03060 Protein export; map03070 Bacterial secretion system	GO:0006605 protein targeting; GO:0006612 protein targeting to membrane; GO:0006613 cotranslational protein targeting to membrane; GO:0006614 SRP-dependent cotranslational protein targeting to membrane; GO:0006616 SRP-dependent cotranslational protein targeting to membrane, translocation; GO:0006810 transport; GO:0006886 intracellular protein transport; GO:0008104 protein localization; GO:0009987 …	GO:0005623 cell; GO:0005886 plasma membrane; GO:0016020 membrane; GO:0031522 cell envelope Sec protein transport complex; GO:0032991 protein-containing complex; GO:0071944 cell periphery;	GO:0005215 transporter activity; GO:0008320 protein transmembrane transporter activity; GO:0022857 transmembrane transporter activity; GO:0022884 macromolecule transmembrane transporter activity; GO:0042887 amide transmembrane transporter activity; GO:1904680 peptide transmembrane transporter activity;			U	COG1314	Preprotein translocase subunit SecG
B2ULK8	DEAD/DEAH box helicase domain protein OS=Akkermansia muciniphila (strain ATCC BAA-835 / DSM 22959 / JCM 33894 / BCRC 81048 / CCUG 64013 / CIP 107961 / Muc) OX=349741 GN=Amuc_1575 PE=4 SV=1	Amuc_1575	0.17	0.00126451	Down	45	6	28	6	6	21.3	9.32187e+06	9.27752e+06	9.41702e+06	661050	1.21321e+06	1.34464e+06	1.537	1.539	1.542	0.16	0.293	0.331	Unknown	K06877	K06877; DEAD/DEAH box helicase domain-containing protein					PF13482	RNase_H superfamily	L	COG0417	DNA polymerase elongation subunit (family B)
B2UP70	Dihydrofolate reductase OS=Akkermansia muciniphila (strain ATCC BAA-835 / DSM 22959 / JCM 33894 / BCRC 81048 / CCUG 64013 / CIP 107961 / Muc) OX=349741 GN=Amuc_2031 PE=3 SV=1	Amuc_2031	0.221	6.73953e-06	Down	43	6	34	6	6	18	1.65066e+07	1.60648e+07	1.62396e+07	2.56221e+06	2.57246e+06	2.17482e+06	1.514	1.483	1.48	0.345	0.345	0.298	Unknown	K00287	DHFR, folA; dihydrofolate reductase [EC:1.5.1.3]	map00670 One carbon pool by folate; map00790 Folate biosynthesis; map01100 Metabolic pathways				PF00186	Dihydrofolate reductase	H	COG0262	Dihydrofolate reductase
B2UNK2	Uncharacterized protein OS=Akkermansia muciniphila (strain ATCC BAA-835 / DSM 22959 / JCM 33894 / BCRC 81048 / CCUG 64013 / CIP 107961 / Muc) OX=349741 GN=Amuc_1904 PE=4 SV=1	Amuc_1904	9.043	6.46433e-08	Up	41	9	60	9	9	21.5	1.40803e+07	1.4501e+07	1.47473e+07	9.16255e+07	8.616e+07	8.75034e+07	0.235	0.243	0.244	2.246	2.103	2.18	Unknown
B2UPF8	Ribonuclease 3 OS=Akkermansia muciniphila (strain ATCC BAA-835 / DSM 22959 / JCM 33894 / BCRC 81048 / CCUG 64013 / CIP 107961 / Muc) OX=349741 GN=rnc PE=3 SV=1	rnc	2.714	3.08158e-05	Up	20	3	34	3	3	25.4	3.802e+06	4366403	3.91936e+06	7.58645e+06	7.23461e+06	7.42159e+06	0.57	0.659	0.584	1.672	1.587	1.662	Unknown	K03685	rnc, DROSHA, RNT1; ribonuclease III [EC:3.1.26.3]		GO:0006139 nucleobase-containing compound metabolic process; GO:0006396 RNA processing; GO:0006725 cellular aromatic compound metabolic process; GO:0006807 nitrogen compound metabolic process; GO:0008152 metabolic process; GO:0009987 cellular process; GO:0010467 gene expression; GO:0016070 RNA metabolic process; GO:0034641 cellular nitrogen compound metabolic process; GO:0043170 macromolecule met…		GO:0003676 nucleic acid binding; GO:0003723 RNA binding; GO:0003725 double-stranded RNA binding; GO:0003824 catalytic activity; GO:0004518 nuclease activity; GO:0004519 endonuclease activity; GO:0004521 endoribonuclease activity; GO:0004525 ribonuclease III activity; GO:0004540 ribonuclease activity; GO:0005488 binding; GO:0016787 hydrolase activity; GO:0016788 hydrolase activity, acting on ester…	PF00035	Double-stranded RNA binding motif	K	COG0571	dsRNA-specific ribonuclease
B2UQM4	30S ribosomal protein S8 OS=Akkermansia muciniphila (strain ATCC BAA-835 / DSM 22959 / JCM 33894 / BCRC 81048 / CCUG 64013 / CIP 107961 / Muc) OX=349741 GN=rpsH PE=3 SV=1	rpsH	2.424	7.0579e-06	Up	73	7	145	7	7	14.5	1.73338e+08	1.69572e+08	1.85825e+08	2.8181e+08	2.92793e+08	2.94133e+08	0.639	0.629	0.68	1.526	1.578	1.618	Unknown	K02994	RP-S8, rpsH; small subunit ribosomal protein S8	map03010 Ribosome		GO:0005622 intracellular; GO:0005623 cell; GO:0005737 cytoplasm; GO:0005829 cytosol; GO:0005840 ribosome; GO:0015935 small ribosomal subunit; GO:0022626 cytosolic ribosome; GO:0022627 cytosolic small ribosomal subunit; GO:0032991 protein-containing complex; GO:0043226 organelle; GO:0043228 non-membrane-bounded organelle; GO:0043229 intracellular organelle; GO:0043232 intracellular non-membrane-bo…	GO:0003735 structural constituent of ribosome; GO:0005198 structural molecule activity;	PF00410	Ribosomal protein S8	J	COG0096	Ribosomal protein S8
B2UNP4	N-acylglucosamine 2-epimerase OS=Akkermansia muciniphila (strain ATCC BAA-835 / DSM 22959 / JCM 33894 / BCRC 81048 / CCUG 64013 / CIP 107961 / Muc) OX=349741 GN=Amuc_1947 PE=4 SV=1	Amuc_1947	3.54	2.76364e-05	Up	58	16	132	16	16	45.6	3.95567e+07	3.91722e+07	3.60689e+07	8.78878e+07	8.76675e+07	9.98624e+07	0.522	0.52	0.473	1.704	1.692	1.967	Unknown	K01787	RENBP; N-acylglucosamine 2-epimerase [EC:5.1.3.8]	map00520 Amino sugar and nucleotide sugar metabolism; map01100 Metabolic pathways				PF07221	N-acylglucosamine 2-epimerase (GlcNAc 2-epimerase)	G	COG2942	N-acyl-D-glucosamine 2-epimerase
B2ULN3	FeS assembly SUF system protein SufT OS=Akkermansia muciniphila (strain ATCC BAA-835 / DSM 22959 / JCM 33894 / BCRC 81048 / CCUG 64013 / CIP 107961 / Muc) OX=349741 GN=Amuc_1600 PE=4 SV=1	Amuc_1600	0.466	1.37048e-05	Down	55	6	69	6	6	19.6	4.03719e+07	3.8398e+07	3.77347e+07	1.21752e+07	1.20098e+07	1.26077e+07	1.356	1.298	1.259	0.601	0.59	0.632	Unknown							PF01883	Domain of unknown function DUF59	S	COG2151	Predicted metal-sulfur cluster biosynthetic enzyme
B2UNY8	Uncharacterized protein OS=Akkermansia muciniphila (strain ATCC BAA-835 / DSM 22959 / JCM 33894 / BCRC 81048 / CCUG 64013 / CIP 107961 / Muc) OX=349741 GN=Amuc_0520 PE=4 SV=1	Amuc_0520	2.326	1.01433e-06	Up	39	11	111	11	11	33.7	6.45176e+07	6.60563e+07	6.47913e+07	1.04008e+08	1.05373e+08	9.87639e+07	0.66	0.68	0.658	1.563	1.576	1.508	Unknown
B2UQR7	SSS sodium solute transporter superfamily OS=Akkermansia muciniphila (strain ATCC BAA-835 / DSM 22959 / JCM 33894 / BCRC 81048 / CCUG 64013 / CIP 107961 / Muc) OX=349741 GN=Amuc_0970 PE=3 SV=1	Amuc_0970	0.093	0.000312181	Down	20	14	81	14	14	81.6	1.03465e+08	9.97984e+07	1.05812e+08	8.79635e+06	4.32306e+06	6.27295e+06	1.622	1.574	1.648	0.203	0.099	0.147	Unknown	K03307	TC.SSS; solute:Na+ symporter, SSS family							S	COG4146	Predicted symporter
B2UQY5	50S ribosomal protein L1 OS=Akkermansia muciniphila (strain ATCC BAA-835 / DSM 22959 / JCM 33894 / BCRC 81048 / CCUG 64013 / CIP 107961 / Muc) OX=349741 GN=rplA PE=3 SV=1	rplA	3.155	1.50101e-05	Up	60	10	187	10	10	24.7	1.07149e+08	9.2555e+07	1.07206e+08	2.18512e+08	2.22828e+08	2.15246e+08	0.573	0.498	0.569	1.716	1.742	1.717	Unknown	K02863	RP-L1, MRPL1, rplA; large subunit ribosomal protein L1	map03010 Ribosome	GO:0000027 ribosomal large subunit assembly; GO:0000470 maturation of LSU-rRNA; GO:0006139 nucleobase-containing compound metabolic process; GO:0006364 rRNA processing; GO:0006396 RNA processing; GO:0006412 translation; GO:0006417 regulation of translation; GO:0006446 regulation of translational initiation; GO:0006518 peptide metabolic process; GO:0006725 cellular aromatic compound metabolic proc…	GO:0005618 cell wall; GO:0005622 intracellular; GO:0005623 cell; GO:0005737 cytoplasm; GO:0005829 cytosol; GO:0005840 ribosome; GO:0005886 plasma membrane; GO:0015934 large ribosomal subunit; GO:0016020 membrane; GO:0022625 cytosolic large ribosomal subunit; GO:0022626 cytosolic ribosome; GO:0030312 external encapsulating structure; GO:0032991 protein-containing complex; GO:0043226 organelle; GO:…	GO:0003676 nucleic acid binding; GO:0003723 RNA binding; GO:0003735 structural constituent of ribosome; GO:0005198 structural molecule activity; GO:0005488 binding; GO:0097159 organic cyclic compound binding; GO:1901363 heterocyclic compound binding;	PF00687	Ribosomal protein L1p/L10e family	J	COG0081	Ribosomal protein L1
B2UMK6	Tetratricopeptide repeat protein(predicted) OS=Akkermansia muciniphila (strain ATCC BAA-835 / DSM 22959 / JCM 33894 / BCRC 81048 / CCUG 64013 / CIP 107961 / Muc) OX=349741 GN=Amuc_1744 PE=4 SV=1	Amuc_1744	0.087	0.00272799	Down	25	4	16	4	4	22.9	3.17709e+06	2.19754e+06	3.51958e+06		220273	126875	1.475	1.027	1.624		0.15	0.088	Unknown									S	COG1729	Uncharacterized protein conserved in bacteria
B2ULL5	Glycosyl transferase family 2 OS=Akkermansia muciniphila (strain ATCC BAA-835 / DSM 22959 / JCM 33894 / BCRC 81048 / CCUG 64013 / CIP 107961 / Muc) OX=349741 GN=Amuc_1582 PE=4 SV=1	Amuc_1582	0.048	0.00104692	Down	14	3	16	3	3	35.8	2.2646e+06	2.37149e+06	2.62112e+06		54902.7	100329	1.311	1.381	1.507		0.046	0.087	Unknown									M	COG0463	Glycosyltransferases involved in cell wall biogenesis
B2ULZ2	Polysaccharide deacetylase OS=Akkermansia muciniphila (strain ATCC BAA-835 / DSM 22959 / JCM 33894 / BCRC 81048 / CCUG 64013 / CIP 107961 / Muc) OX=349741 GN=Amuc_1616 PE=4 SV=1	Amuc_1616	4.468	7.77495e-07	Up	43	16	115	16	16	53.2	2.12112e+07	2.23719e+07	2.12969e+07	6.51588e+07	6.40665e+07	6.72493e+07	0.418	0.443	0.417	1.886	1.846	1.978	Unknown									G	COG0726	Predicted xylanase/chitin deacetylase
B2UN03	Uncharacterized protein OS=Akkermansia muciniphila (strain ATCC BAA-835 / DSM 22959 / JCM 33894 / BCRC 81048 / CCUG 64013 / CIP 107961 / Muc) OX=349741 GN=Amuc_0370 PE=4 SV=1	Amuc_0370	15.253	2.02346e-07	Up	31	4	24	4	4	20.2	588008	584226	622050	5.79596e+06	6.4533e+06	6.29272e+06	0.149	0.149	0.156	2.156	2.39	2.379	Unknown
B2UQF8	Anaerobic ribonucleoside-triphosphate reductase activating protein OS=Akkermansia muciniphila (strain ATCC BAA-835 / DSM 22959 / JCM 33894 / BCRC 81048 / CCUG 64013 / CIP 107961 / Muc) OX=349741 GN=Amuc_0860 PE=4 SV=1	Amuc_0860	2.372	5.31646e-06	Up	40	8	44	8	8	27.7	2.94503e+07	2.72438e+07	2.90423e+07	4.51363e+07	4.77403e+07	4.49456e+07	0.678	0.631	0.665	1.528	1.609	1.546	Unknown	K04069	pflA, pflC, pflE; pyruvate formate lyase activating enzyme [EC:1.97.1.4]					PF13353; PF04055	4Fe-4S single cluster domain; Radical SAM superfamily	O	COG1180	Pyruvate-formate lyase-activating enzyme
B2UQZ5	Uncharacterized protein OS=Akkermansia muciniphila (strain ATCC BAA-835 / DSM 22959 / JCM 33894 / BCRC 81048 / CCUG 64013 / CIP 107961 / Muc) OX=349741 GN=Amuc_1054 PE=4 SV=1	Amuc_1054	0.376	2.16746e-05	Down	29	5	46	5	5	27.8	2.00727e+07	2.07023e+07	1.99143e+07	5.05826e+06	5.61061e+06	4.81986e+06	1.357	1.408	1.337	0.502	0.555	0.486	Unknown									P	COG2850	Uncharacterized conserved protein
B2UMB4	Transporter, hydrophobe/amphiphile efflux-1 (HAE1) family OS=Akkermansia muciniphila (strain ATCC BAA-835 / DSM 22959 / JCM 33894 / BCRC 81048 / CCUG 64013 / CIP 107961 / Muc) OX=349741 GN=Amuc_0220 PE=3 SV=1	Amuc_0220	0.439	0.000192084	Down	21	17	116	15	15	113.4	9.98992e+07	1.01868e+08	1.07265e+08	3.01213e+07	3.43668e+07	2.74092e+07	1.283	1.316	1.369	0.568	0.646	0.526	Unknown	K03296	TC.HAE1; hydrophobic/amphiphilic exporter-1 (mainly G- bacteria), HAE1 family							V	COG0841	Cation/multidrug efflux pump
B2UMW9	TonB-dependent receptor OS=Akkermansia muciniphila (strain ATCC BAA-835 / DSM 22959 / JCM 33894 / BCRC 81048 / CCUG 64013 / CIP 107961 / Muc) OX=349741 GN=Amuc_0336 PE=4 SV=1	Amuc_0336	0.074	7.69866e-06	Down	26	16	80	16	16	82	3.28624e+07	3.17738e+07	3.27264e+07	1.86801e+06	1.65208e+06	1.3599e+06	1.655	1.61	1.637	0.138	0.122	0.102	Unknown	K02014	TC.FEV.OM; iron complex outermembrane recepter protein					PF07715	TonB-dependent Receptor Plug Domain	P	COG4774	Outer membrane receptor for monomeric catechols
B2UML3	1,4-alpha-glucan branching enzyme OS=Akkermansia muciniphila (strain ATCC BAA-835 / DSM 22959 / JCM 33894 / BCRC 81048 / CCUG 64013 / CIP 107961 / Muc) OX=349741 GN=Amuc_1751 PE=3 SV=1	Amuc_1751	2.198	4.12459e-07	Up	65	32	404	32	32	77.7	1.8522e+08	1.79769e+08	1.8032e+08	2.74853e+08	2.74186e+08	2.63249e+08	0.702	0.686	0.679	1.532	1.521	1.491	Unknown	K00700	GBE1, glgB; 1,4-alpha-glucan branching enzyme [EC:2.4.1.18]	map00500 Starch and sucrose metabolism; map01100 Metabolic pathways; map01110 Biosynthesis of secondary metabolites				PF02922; PF00128; PF02806	Carbohydrate-binding module 48 (Isoamylase N-terminal domain); Alpha amylase, catalytic domain; Alpha amylase, C-terminal all-beta domain	G	COG0296	1,4-alpha-glucan branching enzyme
B2UKM6	Recombination protein RecR OS=Akkermansia muciniphila (strain ATCC BAA-835 / DSM 22959 / JCM 33894 / BCRC 81048 / CCUG 64013 / CIP 107961 / Muc) OX=349741 GN=recR PE=3 SV=1	recR	2.308	0.000704149	Up	50	5	27	5	5	21.9	3.45518e+06	4.21606e+06	4.13867e+06	5.7911e+06	5.80959e+06	6.86049e+06	0.588	0.721	0.699	1.447	1.446	1.742	Unknown	K06187	recR; recombination protein RecR	map03440 Homologous recombination	GO:0000731 DNA synthesis involved in DNA repair; GO:0006139 nucleobase-containing compound metabolic process; GO:0006259 DNA metabolic process; GO:0006281 DNA repair; GO:0006302 double-strand break repair; GO:0006310 DNA recombination; GO:0006725 cellular aromatic compound metabolic process; GO:0006807 nitrogen compound metabolic process; GO:0006950 response to stress; GO:0006974 cellular respons…			PF13662	Toprim domain	L	COG0353	Recombinational DNA repair protein (RecF pathway)
B2UMR8	Uncharacterized protein OS=Akkermansia muciniphila (strain ATCC BAA-835 / DSM 22959 / JCM 33894 / BCRC 81048 / CCUG 64013 / CIP 107961 / Muc) OX=349741 GN=Amuc_0282 PE=4 SV=1	Amuc_0282	6.429	0.000428872	Up	24	3	10	3	3	19	2.73167e+06	3.49205e+06	3.08251e+06	9.75075e+06	1.61994e+07	1.45759e+07	0.282	0.363	0.316	1.48	2.449	2.249	Unknown
B2UN59	Metallophosphoesterase OS=Akkermansia muciniphila (strain ATCC BAA-835 / DSM 22959 / JCM 33894 / BCRC 81048 / CCUG 64013 / CIP 107961 / Muc) OX=349741 GN=Amuc_1856 PE=3 SV=1	Amuc_1856	0.491	0.00143859	Down	38	7	42	7	7	28.6	1.76173e+07	1.97427e+07	2.08323e+07	7.46398e+06	5.76547e+06	6.14972e+06	1.169	1.318	1.374	0.728	0.56	0.609	Unknown							PF12850	Calcineurin-like phosphoesterase superfamily domain	T	COG0639	Diadenosine tetraphosphatase and related serine/threonine protein phosphatases
B2UP59	LAO/AO transport system ATPase OS=Akkermansia muciniphila (strain ATCC BAA-835 / DSM 22959 / JCM 33894 / BCRC 81048 / CCUG 64013 / CIP 107961 / Muc) OX=349741 GN=Amuc_2020 PE=3 SV=1	Amuc_2020	2.994	7.61394e-08	Up	53	11	120	11	11	36.7	3.5786e+07	35511494	3.50078e+07	7.19056e+07	7.17242e+07	7.20087e+07	0.572	0.571	0.556	1.69	1.678	1.719	Unknown	K07588	argK; LAO/AO transport system kinase [EC:2.7.-.-]				GO:0003824 catalytic activity; GO:0003924 GTPase activity; GO:0016462 pyrophosphatase activity; GO:0016787 hydrolase activity; GO:0016817 hydrolase activity, acting on acid anhydrides; GO:0016818 hydrolase activity, acting on acid anhydrides, in phosphorus-containing anhydrides; GO:0017111 nucleoside-triphosphatase activity;	PF03308	ArgK protein	E	COG1703	Putative periplasmic protein kinase ArgK and related GTPases of G3E family
B2ULK9	SsrA-binding protein OS=Akkermansia muciniphila (strain ATCC BAA-835 / DSM 22959 / JCM 33894 / BCRC 81048 / CCUG 64013 / CIP 107961 / Muc) OX=349741 GN=smpB PE=3 SV=1	smpB	0.183	0.000256417	Down	28	4	31	4	4	17.7	8.70836e+06	8.97396e+06	7.61139e+06	1.27719e+06	824895	1.04315e+06	1.577	1.635	1.369	0.34	0.218	0.282	Unknown	K03664	smpB; SsrA-binding protein		GO:0006464 cellular protein modification process; GO:0006807 nitrogen compound metabolic process; GO:0008152 metabolic process; GO:0009987 cellular process; GO:0019538 protein metabolic process; GO:0036211 protein modification process; GO:0043170 macromolecule metabolic process; GO:0043412 macromolecule modification; GO:0044237 cellular metabolic process; GO:0044238 primary metabolic process; GO:…	GO:0005622 intracellular; GO:0005623 cell; GO:0005737 cytoplasm; GO:0005829 cytosol;	GO:0003676 nucleic acid binding; GO:0003723 RNA binding; GO:0005488 binding; GO:0097159 organic cyclic compound binding; GO:1901363 heterocyclic compound binding;			O	COG0691	tmRNA-binding protein
B2UKS9	Integrase family protein OS=Akkermansia muciniphila (strain ATCC BAA-835 / DSM 22959 / JCM 33894 / BCRC 81048 / CCUG 64013 / CIP 107961 / Muc) OX=349741 GN=Amuc_1378 PE=4 SV=1	Amuc_1378	4.492	9.17402e-06	Up	12	4	12	4	4	46.9	1.67282e+06	1.8452e+06	1.57753e+06	5.02038e+06	5.24377e+06	5.25628e+06	0.418	0.464	0.391	1.842	1.916	1.96	Unknown							PF13102	Protein of unknown function (DUF3946)	L	COG4974	Site-specific recombinase XerD
B2UPT7	NADH-quinone oxidoreductase subunit C OS=Akkermansia muciniphila (strain ATCC BAA-835 / DSM 22959 / JCM 33894 / BCRC 81048 / CCUG 64013 / CIP 107961 / Muc) OX=349741 GN=nuoC PE=3 SV=1	nuoC	0.05	4.92929e-06	Down	80	12	84	12	12	21.8	9.78435e+07	1.00585e+08	9.48024e+07	3.92527e+06	2.95089e+06	3.10643e+06	1.661	1.718	1.599	0.098	0.073	0.079	Unknown	K00332	nuoC; NADH-quinone oxidoreductase subunit C [EC:7.1.1.2]	map00190 Oxidative phosphorylation; map01100 Metabolic pathways						C	COG0852	NADH:ubiquinone oxidoreductase 27 kD subunit
B2UPJ7	Glycosyl transferase group 1 OS=Akkermansia muciniphila (strain ATCC BAA-835 / DSM 22959 / JCM 33894 / BCRC 81048 / CCUG 64013 / CIP 107961 / Muc) OX=349741 GN=Amuc_0637 PE=4 SV=1	Amuc_0637	0.187	0.00115579	Down	5	2	10	2	2	44.4	1.62451e+06	1.48106e+06	2.13889e+06	280330	232866	152995	1.415	1.298	1.851	0.359	0.297	0.199	Cytoplasmic	K20444	rfbC; O-antigen biosynthesis protein [EC:2.4.1.-]					PF13439; PF13692	Glycosyltransferase Family 4; Glycosyl transferases group 1	M	COG0438	Glycosyltransferase
B2ULS8	DNA topoisomerase (ATP-hydrolyzing) OS=Akkermansia muciniphila (strain ATCC BAA-835 / DSM 22959 / JCM 33894 / BCRC 81048 / CCUG 64013 / CIP 107961 / Muc) OX=349741 GN=Amuc_0128 PE=4 SV=1	Amuc_0128	0.13	2.13801e-05	Down	43	23	103	23	23	78.2	4.17237e+07	4.37511e+07	4.3063e+07	4.08136e+06	3.168e+06	4.08143e+06	1.536	1.62	1.575	0.221	0.171	0.224	Cytoplasmic	K02621	parC; topoisomerase IV subunit A [EC:5.6.2.2]		GO:0000819 sister chromatid segregation; GO:0006139 nucleobase-containing compound metabolic process; GO:0006259 DNA metabolic process; GO:0006265 DNA topological change; GO:0006276 plasmid maintenance; GO:0006725 cellular aromatic compound metabolic process; GO:0006807 nitrogen compound metabolic process; GO:0006996 organelle organization; GO:0007049 cell cycle; GO:0007059 chromosome segregation…	GO:0005622 intracellular; GO:0005623 cell; GO:0005737 cytoplasm; GO:0005829 cytosol; GO:0005886 plasma membrane; GO:0009330 DNA topoisomerase type II (double strand cut, ATP-hydrolyzing) complex; GO:0016020 membrane; GO:0019897 extrinsic component of plasma membrane; GO:0019898 extrinsic component of membrane; GO:0032991 protein-containing complex; GO:0071944 cell periphery;	GO:0003676 nucleic acid binding; GO:0003677 DNA binding; GO:0005488 binding; GO:0097159 organic cyclic compound binding; GO:1901363 heterocyclic compound binding;			L	COG0188	Type IIA topoisomerase (DNA gyrase/topo II, topoisomerase IV), A subunit
B2UMN1	Non-specific serine/threonine protein kinase OS=Akkermansia muciniphila (strain ATCC BAA-835 / DSM 22959 / JCM 33894 / BCRC 81048 / CCUG 64013 / CIP 107961 / Muc) OX=349741 GN=Amuc_1769 PE=4 SV=1	Amuc_1769	0.274	4.1219e-05	Down	52	58	605	58	58	134.4	5.1102e+08	5.08345e+08	5.08105e+08	1.07543e+08	8.64474e+07	8.93024e+07	1.453	1.454	1.435	0.449	0.36	0.379	Cytoplasmic	K08282	E2.7.11.1; non-specific serine/threonine protein kinase [EC:2.7.11.1]							L	COG0553	Superfamily II DNA/RNA helicases, SNF2 family
B2UPE4	Outer membrane autotransporter barrel domain protein OS=Akkermansia muciniphila (strain ATCC BAA-835 / DSM 22959 / JCM 33894 / BCRC 81048 / CCUG 64013 / CIP 107961 / Muc) OX=349741 GN=Amuc_0584 PE=4 SV=1	Amuc_0584	0.153	0.000505667	Down	18	27	176	14	14	232.6	6.11677e+07	6.04994e+07	6.17648e+07	6.11611e+06	8.5517e+06	4.39626e+06	1.555	1.548	1.56	0.229	0.318	0.167	Unknown									T	COG4625	Uncharacterized protein with a C-terminal OMP (outer membrane protein) domain
B2UQ02	Uncharacterized protein OS=Akkermansia muciniphila (strain ATCC BAA-835 / DSM 22959 / JCM 33894 / BCRC 81048 / CCUG 64013 / CIP 107961 / Muc) OX=349741 GN=Amuc_0700 PE=4 SV=1	Amuc_0700	0.143	9.45543e-07	Down	14	3	44	3	3	15.1	8.03905e+07	8.0601e+07	7.65664e+07	8.23865e+06	7.59768e+06	7.27262e+06	1.588	1.602	1.503	0.239	0.22	0.214	Unknown
B2UR29	Ferrous iron transport protein B OS=Akkermansia muciniphila (strain ATCC BAA-835 / DSM 22959 / JCM 33894 / BCRC 81048 / CCUG 64013 / CIP 107961 / Muc) OX=349741 GN=Amuc_1088 PE=3 SV=1	Amuc_1088	0.097	0.0342589	Down	21	11	37	11	11	82.4	1.08912e+07	1.11211e+07	1.11732e+07	66724.7	79515.4	2.02378e+06	1.586	1.629	1.617	0.014	0.017	0.44	CytoplasmicMembrane	K04759	feoB; ferrous iron transport protein B					PF02421; PF07670	Ferrous iron transport protein B; Nucleoside recognition	P	COG0370	Fe2+ transport system protein B
B2UPH3	Uracil-DNA glycosylase superfamily OS=Akkermansia muciniphila (strain ATCC BAA-835 / DSM 22959 / JCM 33894 / BCRC 81048 / CCUG 64013 / CIP 107961 / Muc) OX=349741 GN=Amuc_0613 PE=4 SV=1	Amuc_0613	0.437	1.20386e-06	Down	15	2	7	2	2	19.1	1.0928e+06	1.12676e+06	1.096e+06	321686	330082	329550	1.309	1.358	1.305	0.566	0.579	0.59	Unknown							PF03167	Uracil DNA glycosylase superfamily	L	COG3663	G:T/U mismatch-specific DNA glycosylase
B2UNE4	Ankyrin OS=Akkermansia muciniphila (strain ATCC BAA-835 / DSM 22959 / JCM 33894 / BCRC 81048 / CCUG 64013 / CIP 107961 / Muc) OX=349741 GN=Amuc_0418 PE=4 SV=1	Amuc_0418	3.528	5.70435e-07	Up	31	8	66	8	8	38.9	1.55419e+07	1.54739e+07	1.50444e+07	3.6899e+07	3.58597e+07	3.7387e+07	0.512	0.513	0.493	1.787	1.729	1.84	Periplasmic	K06867	K06867; uncharacterized protein							S	COG0666	FOG: Ankyrin repeat
B2UNF4	PEP-CTERM sorting domain-containing protein(predicted) OS=Akkermansia muciniphila (strain ATCC BAA-835 / DSM 22959 / JCM 33894 / BCRC 81048 / CCUG 64013 / CIP 107961 / Muc) OX=349741 GN=Amuc_0428 PE=4 SV=1	Amuc_0428	0.18	0.000471879	Down	27	3	18	3	3	28.1	6.39135e+06	6.70254e+06	6.59523e+06	1.08471e+06	647646	666170	1.49	1.572	1.528	0.372	0.221	0.232	Extracellular									U	COG3210	Large exoproteins involved in heme utilization or adhesion
B2UMB0	Glycoside hydrolase superfamily(predicted) OS=Akkermansia muciniphila (strain ATCC BAA-835 / DSM 22959 / JCM 33894 / BCRC 81048 / CCUG 64013 / CIP 107961 / Muc) OX=349741 GN=Amuc_0216 PE=4 SV=1	Amuc_0216	6.571	8.18225e-08	Up	48	31	271	31	31	93.5	4.90579e+07	4.73176e+07	4.8641e+07	2.10129e+08	2.15482e+08	2.20307e+08	0.319	0.31	0.315	2.01	2.052	2.141	Unknown									G	COG3345	Alpha-galactosidase
B2UML7	Sulfatase OS=Akkermansia muciniphila (strain ATCC BAA-835 / DSM 22959 / JCM 33894 / BCRC 81048 / CCUG 64013 / CIP 107961 / Muc) OX=349741 GN=Amuc_1755 PE=4 SV=1	Amuc_1755	6.104	8.06218e-07	Up	38	15	85	15	15	62.8	9.63614e+06	9.86517e+06	9.39705e+06	4.19748e+07	4.04198e+07	3.72504e+07	0.334	0.344	0.324	2.138	2.05	1.928	Unknown									P	COG3119	Arylsulfatase A and related enzymes
B2ULK3	Uncharacterized protein OS=Akkermansia muciniphila (strain ATCC BAA-835 / DSM 22959 / JCM 33894 / BCRC 81048 / CCUG 64013 / CIP 107961 / Muc) OX=349741 GN=Amuc_1569 PE=4 SV=1	Amuc_1569	0.224	1.99005e-06	Down	72	8	99	8	8	18.5	1.44613e+08	1.542e+08	1.5261e+08	2.41038e+07	2.29574e+07	2.14553e+07	1.432	1.536	1.502	0.351	0.333	0.317	Unknown
B2ULD5	Cobyrinic acid ac-diamide synthase OS=Akkermansia muciniphila (strain ATCC BAA-835 / DSM 22959 / JCM 33894 / BCRC 81048 / CCUG 64013 / CIP 107961 / Muc) OX=349741 GN=Amuc_0079 PE=4 SV=1	Amuc_0079	0.183	0.000706717	Down	36	7	34	7	7	27.8	1.31247e+07	1.37459e+07	1.33257e+07	1.2799e+06	1.41808e+06	2.27501e+06	1.496	1.576	1.509	0.214	0.236	0.387	Cytoplasmic	K03496	parA, soj; chromosome partitioning protein					PF13614	AAA domain	D	COG1192	ATPases involved in chromosome partitioning
B2UN41	Uncharacterized protein OS=Akkermansia muciniphila (strain ATCC BAA-835 / DSM 22959 / JCM 33894 / BCRC 81048 / CCUG 64013 / CIP 107961 / Muc) OX=349741 GN=Amuc_1834 PE=4 SV=1	Amuc_1834	2.964	1.35723e-06	Up	49	5	58	5	5	18.8	2.36912e+07	2.38841e+07	2.41727e+07	4.60071e+07	4.93491e+07	4.86897e+07	0.565	0.573	0.573	1.613	1.723	1.735	Unknown
B2UM02	RNA polymerase sigma factor SigA OS=Akkermansia muciniphila (strain ATCC BAA-835 / DSM 22959 / JCM 33894 / BCRC 81048 / CCUG 64013 / CIP 107961 / Muc) OX=349741 GN=sigA PE=3 SV=1	sigA	0.32	7.27842e-05	Down	46	27	284	27	27	78.2	2.60556e+08	2.6015e+08	2.56901e+08	6.43429e+07	5.35483e+07	5.10924e+07	1.417	1.424	1.388	0.514	0.426	0.415	Cytoplasmic	K03086	rpoD; RNA polymerase primary sigma factor					PF04542; PF04545	Sigma-70 region 2 ; Sigma-70, region 4	K	COG0568	DNA-directed RNA polymerase, sigma subunit (sigma70/sigma32)
B2ULJ6	ATP-dependent nuclease subunit B-like protein OS=Akkermansia muciniphila (strain ATCC BAA-835 / DSM 22959 / JCM 33894 / BCRC 81048 / CCUG 64013 / CIP 107961 / Muc) OX=349741 GN=Amuc_1562 PE=4 SV=1	Amuc_1562	0.414	0.00320317	Down	16	11	28	11	11	107.9	5.62213e+06	6.10001e+06	4.91822e+06	1.67919e+06	1.81188e+06	1.18498e+06	1.358	1.482	1.18	0.596	0.64	0.427	Cytoplasmic	K16899	addB; ATP-dependent helicase/nuclease subunit B [EC:3.1.-.- 3.6.4.12]					PF12705	PD-(D/E)XK nuclease superfamily	L	COG3893	Inactivated superfamily I helicase
B2UND4	ABC transporter related OS=Akkermansia muciniphila (strain ATCC BAA-835 / DSM 22959 / JCM 33894 / BCRC 81048 / CCUG 64013 / CIP 107961 / Muc) OX=349741 GN=Amuc_0408 PE=4 SV=1	Amuc_0408	0.033	1.81083e-06	Down	41	9	59	8	9	28.2	4.09102e+07	4.1423e+07	4.22275e+07	843577	902944	1.08371e+06	1.653	1.684	1.696	0.05	0.053	0.065	CytoplasmicMembrane	K02049	ABC.SN.A; NitT/TauT family transport system ATP-binding protein					PF00005	ABC transporter	P	COG1116	ABC-type nitrate/sulfonate/bicarbonate transport system, ATPase component
B2UKU8	Histidine--tRNA ligase OS=Akkermansia muciniphila (strain ATCC BAA-835 / DSM 22959 / JCM 33894 / BCRC 81048 / CCUG 64013 / CIP 107961 / Muc) OX=349741 GN=Amuc_1397 PE=3 SV=1	Amuc_1397	4.359	1.68099e-06	Up	38	14	118	14	14	47	2.96218e+07	3.05486e+07	2.8773e+07	8.38282e+07	8.86489e+07	9.03627e+07	0.434	0.45	0.418	1.803	1.898	1.975	Cytoplasmic	K01892	HARS, hisS; histidyl-tRNA synthetase [EC:6.1.1.21]	map00970 Aminoacyl-tRNA biosynthesis				PF13393	Histidyl-tRNA synthetase	J	COG0124	Histidyl-tRNA synthetase
B2UP39	Phenylalanine--tRNA ligase alpha subunit OS=Akkermansia muciniphila (strain ATCC BAA-835 / DSM 22959 / JCM 33894 / BCRC 81048 / CCUG 64013 / CIP 107961 / Muc) OX=349741 GN=pheS PE=3 SV=1	pheS	2.183	5.20728e-06	Up	74	20	190	20	20	37.8	8.64846e+07	8.85823e+07	8.29585e+07	1.27357e+08	1.26974e+08	1.27401e+08	0.696	0.717	0.663	1.506	1.495	1.531	Cytoplasmic	K01889	FARSA, pheS; phenylalanyl-tRNA synthetase alpha chain [EC:6.1.1.20]	map00970 Aminoacyl-tRNA biosynthesis	GO:0006082 organic acid metabolic process; GO:0006139 nucleobase-containing compound metabolic process; GO:0006399 tRNA metabolic process; GO:0006412 translation; GO:0006418 tRNA aminoacylation for protein translation; GO:0006432 phenylalanyl-tRNA aminoacylation; GO:0006518 peptide metabolic process; GO:0006520 cellular amino acid metabolic process; GO:0006725 cellular aromatic compound metabolic…	GO:0005622 intracellular; GO:0005623 cell; GO:0005737 cytoplasm;	GO:0003824 catalytic activity; GO:0004812 aminoacyl-tRNA ligase activity; GO:0004826 phenylalanine-tRNA ligase activity; GO:0016874 ligase activity; GO:0016875 ligase activity, forming carbon-oxygen bonds; GO:0140098 catalytic activity, acting on RNA; GO:0140101 catalytic activity, acting on a tRNA;	PF02912; PF01409	Aminoacyl tRNA synthetase class II, N-terminal domain; tRNA synthetases class II core domain (F)	J	COG0016	Phenylalanyl-tRNA synthetase alpha subunit
B2URJ8	Glutamine synthetase catalytic region OS=Akkermansia muciniphila (strain ATCC BAA-835 / DSM 22959 / JCM 33894 / BCRC 81048 / CCUG 64013 / CIP 107961 / Muc) OX=349741 GN=Amuc_1258 PE=3 SV=1	Amuc_1258	0.172	7.11864e-06	Down	29	15	185	13	15	77.9	1.48784e+08	1.55185e+08	1.55099e+08	1.59173e+07	1.86078e+07	1.88269e+07	1.495	1.569	1.548	0.235	0.274	0.282	Cytoplasmic	K01915	glnA, GLUL; glutamine synthetase [EC:6.3.1.2]	map00220 Arginine biosynthesis; map00250 Alanine, aspartate and glutamate metabolism; map00630 Glyoxylate and dicarboxylate metabolism; map00910 Nitrogen metabolism; map01100 Metabolic pathways; map01120 Microbial metabolism in diverse environments; map01230 Biosynthesis of amino acids; map02020 Two-component system				PF00120	Glutamine synthetase, catalytic domain	S	COG3968	Uncharacterized protein related to glutamine synthetase
B2UMW1	Uncharacterized protein OS=Akkermansia muciniphila (strain ATCC BAA-835 / DSM 22959 / JCM 33894 / BCRC 81048 / CCUG 64013 / CIP 107961 / Muc) OX=349741 GN=Amuc_0327 PE=4 SV=1	Amuc_0327	5.646	1.57761e-06	Up	39	8	60	8	8	22.5	1.0841e+07	1.06395e+07	1.02427e+07	3.87243e+07	3.99882e+07	4.26594e+07	0.365	0.36	0.342	1.914	1.968	2.142	Cytoplasmic
B2URL4	DNA binding domain of tn916 integrase(predicted) OS=Akkermansia muciniphila (strain ATCC BAA-835 / DSM 22959 / JCM 33894 / BCRC 81048 / CCUG 64013 / CIP 107961 / Muc) OX=349741 GN=Amuc_1274 PE=4 SV=1	Amuc_1274	6.798	7.62651e-07	Up	35	9	54	9	9	34.6	2.99808e+06	3.37586e+06	3.16165e+06	1.47802e+07	1.47684e+07	1.44192e+07	0.289	0.327	0.302	2.09	2.079	2.072	Cytoplasmic
B2ULL0	DNA-directed RNA polymerase, omega subunit OS=Akkermansia muciniphila (strain ATCC BAA-835 / DSM 22959 / JCM 33894 / BCRC 81048 / CCUG 64013 / CIP 107961 / Muc) OX=349741 GN=Amuc_1577 PE=4 SV=1	Amuc_1577	0.047	9.76974e-08	Down	85	4	32	4	4	8	4.52039e+07	4.19569e+07	4.38243e+07	1.45488e+06	1.43222e+06	1.29452e+06	1.722	1.608	1.659	0.081	0.08	0.074	Unknown	K03060	rpoZ; DNA-directed RNA polymerase subunit omega [EC:2.7.7.6]	map03020 RNA polymerase	GO:0006139 nucleobase-containing compound metabolic process; GO:0006351 transcription, DNA-templated; GO:0006725 cellular aromatic compound metabolic process; GO:0006807 nitrogen compound metabolic process; GO:0008152 metabolic process; GO:0009058 biosynthetic process; GO:0009059 macromolecule biosynthetic process; GO:0009987 cellular process; GO:0010467 gene expression; GO:0016070 RNA metabolic …	GO:0005618 cell wall; GO:0005622 intracellular; GO:0005623 cell; GO:0005737 cytoplasm; GO:0005829 cytosol; GO:0030312 external encapsulating structure; GO:0030880 RNA polymerase complex; GO:0032991 protein-containing complex; GO:0061695 transferase complex, transferring phosphorus-containing groups; GO:0071944 cell periphery; GO:1902494 catalytic complex; GO:1990234 transferase complex;	GO:0003824 catalytic activity; GO:0003899 DNA-directed 5'-3' RNA polymerase activity; GO:0016740 transferase activity; GO:0016772 transferase activity, transferring phosphorus-containing groups; GO:0016779 nucleotidyltransferase activity; GO:0034062 5'-3' RNA polymerase activity; GO:0097747 RNA polymerase activity; GO:0140098 catalytic activity, acting on RNA;			K	COG1758	DNA-directed RNA polymerase, subunit K/omega
B2UM82	Peptidase M28 OS=Akkermansia muciniphila (strain ATCC BAA-835 / DSM 22959 / JCM 33894 / BCRC 81048 / CCUG 64013 / CIP 107961 / Muc) OX=349741 GN=Amuc_0187 PE=4 SV=1	Amuc_0187	0.218	0.0043138	Down	25	7	19	7	7	38.8	3.42325e+06	3.54773e+06	3.52298e+06	822498	337141	393505	1.463	1.526	1.496	0.517	0.211	0.251	Unknown									S	COG2234	Predicted aminopeptidases
B2UL02	Polymer-forming cytoskeletal protein(predicted) OS=Akkermansia muciniphila (strain ATCC BAA-835 / DSM 22959 / JCM 33894 / BCRC 81048 / CCUG 64013 / CIP 107961 / Muc) OX=349741 GN=Amuc_1453 PE=4 SV=1	Amuc_1453	0.235	0.00188908	Down	34	6	23	6	6	23	4.25554e+06	4.00384e+06	3.84541e+06	915133	467110	545209	1.561	1.478	1.402	0.493	0.251	0.299	Cytoplasmic									M	COG1664	Integral membrane protein CcmA involved in cell shape determination
B2UP34	Non-specific serine/threonine protein kinase OS=Akkermansia muciniphila (strain ATCC BAA-835 / DSM 22959 / JCM 33894 / BCRC 81048 / CCUG 64013 / CIP 107961 / Muc) OX=349741 GN=Amuc_1994 PE=4 SV=1	Amuc_1994	0.212	7.29002e-06	Down	15	4	29	4	4	38.7	8.39536e+06	8.64148e+06	8.81173e+06	1.22567e+06	1.36584e+06	1.1266e+06	1.462	1.514	1.525	0.314	0.348	0.293	CytoplasmicMembrane							PF00069	Protein kinase domain	S	COG0790	FOG: TPR repeat, SEL1 subfamily
B2UQ24	50S ribosomal subunit assembly factor BipA OS=Akkermansia muciniphila (strain ATCC BAA-835 / DSM 22959 / JCM 33894 / BCRC 81048 / CCUG 64013 / CIP 107961 / Muc) OX=349741 GN=bipA PE=3 SV=1	bipA	2.649	1.51766e-05	Up	35	16	136	16	16	67.5	2.34609e+07	2.63758e+07	2.5964e+07	4.53225e+07	4.50231e+07	4.58047e+07	0.57	0.645	0.627	1.618	1.6	1.661	CytoplasmicMembrane	K06207	typA, bipA; GTP-binding protein		GO:0000027 ribosomal large subunit assembly; GO:0006950 response to stress; GO:0006996 organelle organization; GO:0009266 response to temperature stimulus; GO:0009408 response to heat; GO:0009409 response to cold; GO:0009628 response to abiotic stimulus; GO:0009987 cellular process; GO:0016043 cellular component organization; GO:0022607 cellular component assembly; GO:0022613 ribonucleoprotein co…	GO:0005622 intracellular; GO:0005623 cell; GO:0005737 cytoplasm; GO:0005829 cytosol;		PF00009; PF03144; PF00679	Elongation factor Tu GTP binding domain; Elongation factor Tu domain 2; Elongation factor G C-terminus	T	COG1217	Predicted membrane GTPase involved in stress response
B2UP04	Uncharacterized protein OS=Akkermansia muciniphila (strain ATCC BAA-835 / DSM 22959 / JCM 33894 / BCRC 81048 / CCUG 64013 / CIP 107961 / Muc) OX=349741 GN=Amuc_0536 PE=4 SV=1	Amuc_0536	0.487	0.0001947	Down	42	9	55	9	9	28.7	2.57581e+07	2.47018e+07	2.39955e+07	7.64804e+06	8.03207e+06	8.89871e+06	1.339	1.292	1.24	0.584	0.611	0.691	Cytoplasmic									GM	COG0451	Nucleoside-diphosphate-sugar epimerases
B2UKX2	SHD1 domain-containing protein OS=Akkermansia muciniphila (strain ATCC BAA-835 / DSM 22959 / JCM 33894 / BCRC 81048 / CCUG 64013 / CIP 107961 / Muc) OX=349741 GN=Amuc_1423 PE=4 SV=1	Amuc_1423	9.81	1.42699e-08	Up	38	15	115	15	15	45	1.48091e+07	1.41728e+07	1.47723e+07	9.73809e+07	9.59986e+07	9.74189e+07	0.228	0.219	0.226	2.202	2.161	2.239	Unknown							PF03983	SLA1 homology domain 1, SHD1
B2UQU2	Sigma 54 modulation protein/ribosomal protein S30EA OS=Akkermansia muciniphila (strain ATCC BAA-835 / DSM 22959 / JCM 33894 / BCRC 81048 / CCUG 64013 / CIP 107961 / Muc) OX=349741 GN=Amuc_0999 PE=4 SV=1	Amuc_0999	2.397	0.000108339	Up	52	10	196	10	10	23.2	4.93434e+08	5.00741e+08	5.01133e+08	7.29183e+08	8.26384e+08	8.72148e+08	0.648	0.661	0.653	1.406	1.587	1.709	Cytoplasmic	K05808	yhbH; putative sigma-54 modulation protein		GO:0006417 regulation of translation; GO:0006446 regulation of translational initiation; GO:0006448 regulation of translational elongation; GO:0006950 response to stress; GO:0009266 response to temperature stimulus; GO:0009409 response to cold; GO:0009628 response to abiotic stimulus; GO:0009889 regulation of biosynthetic process; GO:0009890 negative regulation of biosynthetic process; GO:0009892…	GO:0005618 cell wall; GO:0005622 intracellular; GO:0005623 cell; GO:0005737 cytoplasm; GO:0005829 cytosol; GO:0005840 ribosome; GO:0005886 plasma membrane; GO:0015935 small ribosomal subunit; GO:0016020 membrane; GO:0022626 cytosolic ribosome; GO:0022627 cytosolic small ribosomal subunit; GO:0030312 external encapsulating structure; GO:0032991 protein-containing complex; GO:0043226 organelle; GO:…	GO:0005488 binding; GO:0043021 ribonucleoprotein complex binding; GO:0043022 ribosome binding; GO:0043024 ribosomal small subunit binding; GO:0044877 protein-containing complex binding;			J	COG1544	Ribosome-associated protein Y (PSrp-1)
B2UL97	GCN5-related N-acetyltransferase OS=Akkermansia muciniphila (strain ATCC BAA-835 / DSM 22959 / JCM 33894 / BCRC 81048 / CCUG 64013 / CIP 107961 / Muc) OX=349741 GN=Amuc_0039 PE=4 SV=1	Amuc_0039	3.867	0.000650579	Up	56	5	18	5	5	15.7	1.33523e+06	883026	1.14288e+06	3.08381e+06	2.52801e+06	3.18429e+06	0.565	0.376	0.481	1.919	1.566	2.014	Unknown									K	COG0454	Histone acetyltransferase HPA2 and related acetyltransferases
B2UP81	Transporter, hydrophobe/amphiphile efflux-1 (HAE1) family OS=Akkermansia muciniphila (strain ATCC BAA-835 / DSM 22959 / JCM 33894 / BCRC 81048 / CCUG 64013 / CIP 107961 / Muc) OX=349741 GN=Amuc_2042 PE=3 SV=1	Amuc_2042	0.319	4.29146e-06	Down	22	18	130	16	18	115.9	1.69857e+08	1.70905e+08	1.76297e+08	3.53582e+07	3.9665e+07	3.67879e+07	1.391	1.408	1.434	0.425	0.475	0.45	CytoplasmicMembrane	K03296	TC.HAE1; hydrophobic/amphiphilic exporter-1 (mainly G- bacteria), HAE1 family							V	COG0841	Cation/multidrug efflux pump
B2UPZ6	Biotin/lipoyl-binding protein(predicted) OS=Akkermansia muciniphila (strain ATCC BAA-835 / DSM 22959 / JCM 33894 / BCRC 81048 / CCUG 64013 / CIP 107961 / Muc) OX=349741 GN=Amuc_0694 PE=4 SV=1	Amuc_0694	4.596	3.44773e-08	Up	56	21	168	21	21	43.6	3.70779e+07	3.82185e+07	3.83995e+07	1.18597e+08	1.20629e+08	1.15222e+08	0.408	0.423	0.42	1.917	1.941	1.892	Unknown	K02022	ABC.MR.TX; HlyD family secretion protein							M	COG0845	Membrane-fusion protein
B2UM95	Methylmalonyl-CoA epimerase OS=Akkermansia muciniphila (strain ATCC BAA-835 / DSM 22959 / JCM 33894 / BCRC 81048 / CCUG 64013 / CIP 107961 / Muc) OX=349741 GN=Amuc_0200 PE=3 SV=1	Amuc_0200	0.383	1.71192e-06	Down	96	9	202	9	9	15	1.70005e+08	1.72939e+08	1.79652e+08	4.69326e+07	4.50826e+07	4.35969e+07	1.33	1.361	1.396	0.539	0.516	0.509	Cytoplasmic	K05606	MCEE, epi; methylmalonyl-CoA/ethylmalonyl-CoA epimerase [EC:5.1.99.1]	map00280 Valine, leucine and isoleucine degradation; map00630 Glyoxylate and dicarboxylate metabolism; map00640 Propanoate metabolism; map00720 Carbon fixation pathways in prokaryotes; map01100 Metabolic pathways; map01120 Microbial metabolism in diverse environments; map01200 Carbon metabolism						E	COG0346	Lactoylglutathione lyase and related lyases
B2UQ56	Glycosyl transferase family 9 OS=Akkermansia muciniphila (strain ATCC BAA-835 / DSM 22959 / JCM 33894 / BCRC 81048 / CCUG 64013 / CIP 107961 / Muc) OX=349741 GN=Amuc_0755 PE=4 SV=1	Amuc_0755	0.13	3.15761e-05	Down	24	5	29	5	5	36.1	3.14578e+06	3.50185e+06	3.52702e+06	296482	306845		1.252	1.403	1.395	0.173	0.179		Cytoplasmic									M	COG0859	ADP-heptose:LPS heptosyltransferase
B2ULJ5	DNA helicase OS=Akkermansia muciniphila (strain ATCC BAA-835 / DSM 22959 / JCM 33894 / BCRC 81048 / CCUG 64013 / CIP 107961 / Muc) OX=349741 GN=Amuc_1561 PE=4 SV=1	Amuc_1561	0.212	0.000316792	Down	23	19	58	19	19	118.9	1.11711e+07	1.19901e+07	1.43077e+07	2.09432e+06	1.43192e+06	1.84831e+06	1.343	1.45	1.708	0.37	0.252	0.332	Cytoplasmic	K16898	addA; ATP-dependent helicase/nuclease subunit A [EC:3.1.-.- 3.6.4.12]					PF00580; PF13361; PF12705	UvrD/REP helicase N-terminal domain; UvrD-like helicase C-terminal domain; PD-(D/E)XK nuclease superfamily	L	COG1074	ATP-dependent exoDNAse (exonuclease V) beta subunit (contains helicase and exonuclease domains)
B2UPD8	Band 7 protein OS=Akkermansia muciniphila (strain ATCC BAA-835 / DSM 22959 / JCM 33894 / BCRC 81048 / CCUG 64013 / CIP 107961 / Muc) OX=349741 GN=Amuc_0578 PE=4 SV=1	Amuc_0578	0.428	5.26438e-06	Down	55	21	157	21	21	53.5	1.64437e+08	1.75481e+08	1.73352e+08	4.9024e+07	5.15999e+07	4.82088e+07	1.279	1.373	1.339	0.56	0.587	0.56	CytoplasmicMembrane	K07192	FLOT; flotillin							S	COG2268	Uncharacterized protein conserved in bacteria
B2ULG1	Aldo/keto reductase OS=Akkermansia muciniphila (strain ATCC BAA-835 / DSM 22959 / JCM 33894 / BCRC 81048 / CCUG 64013 / CIP 107961 / Muc) OX=349741 GN=Amuc_1527 PE=4 SV=1	Amuc_1527	4.03	1.51341e-07	Up	64	16	104	16	16	36.3	1.27549e+07	1.32923e+07	1.31219e+07	3.59875e+07	3.64884e+07	3.44909e+07	0.449	0.471	0.459	1.863	1.881	1.814	Cytoplasmic	K19265	gpr; L-glyceraldehyde 3-phosphate reductase [EC:1.1.1.-]					PF00248	Aldo/keto reductase family	C	COG0667	Predicted oxidoreductases (related to aryl-alcohol dehydrogenases)
B2UMA7	Aspartyl/glutamyl-tRNA(Asn/Gln) amidotransferase subunit B OS=Akkermansia muciniphila (strain ATCC BAA-835 / DSM 22959 / JCM 33894 / BCRC 81048 / CCUG 64013 / CIP 107961 / Muc) OX=349741 GN=gatB PE=3 SV=1	gatB	3.378	8.11942e-08	Up	59	21	193	21	21	54.5	1.23101e+08	1.20856e+08	1.24622e+08	2.77012e+08	2.83065e+08	2.83982e+08	0.523	0.516	0.526	1.728	1.758	1.8	Cytoplasmic	K02434	gatB, PET112; aspartyl-tRNA(Asn)/glutamyl-tRNA(Gln) amidotransferase subunit B [EC:6.3.5.6 6.3.5.7]	map00970 Aminoacyl-tRNA biosynthesis; map01100 Metabolic pathways	GO:0006082 organic acid metabolic process; GO:0006139 nucleobase-containing compound metabolic process; GO:0006399 tRNA metabolic process; GO:0006520 cellular amino acid metabolic process; GO:0006725 cellular aromatic compound metabolic process; GO:0006807 nitrogen compound metabolic process; GO:0008152 metabolic process; GO:0009987 cellular process; GO:0016070 RNA metabolic process; GO:0019752 c…		GO:0003824 catalytic activity; GO:0016874 ligase activity; GO:0016879 ligase activity, forming carbon-nitrogen bonds; GO:0016884 carbon-nitrogen ligase activity, with glutamine as amido-N-donor; GO:0050567 glutaminyl-tRNA synthase (glutamine-hydrolyzing) activity; GO:0140098 catalytic activity, acting on RNA; GO:0140101 catalytic activity, acting on a tRNA;	PF02934; PF02637	GatB/GatE catalytic domain; GatB domain	J	COG0064	Asp-tRNAAsn/Glu-tRNAGln amidotransferase B subunit (PET112 homolog)
B2ULF0	Putative PAS/PAC sensor protein OS=Akkermansia muciniphila (strain ATCC BAA-835 / DSM 22959 / JCM 33894 / BCRC 81048 / CCUG 64013 / CIP 107961 / Muc) OX=349741 GN=Amuc_1516 PE=4 SV=1	Amuc_1516	0.063	0.00153051	Down	36	15	61	15	15	61.4	2.32208e+07	2.37221e+07	2.31058e+07	424592	1.38661e+06	1.19702e+06	1.637	1.682	1.618	0.044	0.143	0.126	Cytoplasmic	K07315	rsbU_P; phosphoserine phosphatase RsbU/P [EC:3.1.3.3]					PF08447; PF08448	PAS fold; PAS fold	KT	COG2208	Serine phosphatase RsbU, regulator of sigma subunit
B2UM06	Serine hydroxymethyltransferase OS=Akkermansia muciniphila (strain ATCC BAA-835 / DSM 22959 / JCM 33894 / BCRC 81048 / CCUG 64013 / CIP 107961 / Muc) OX=349741 GN=glyA PE=3 SV=1	glyA	2.784	9.28012e-08	Up	65	29	405	29	29	61.1	2.66507e+08	2.63183e+08	2.69351e+08	4.94805e+08	5.16317e+08	4.97465e+08	0.595	0.591	0.597	1.622	1.685	1.657	Cytoplasmic	K00600	glyA, SHMT; glycine hydroxymethyltransferase [EC:2.1.2.1]	map00260 Glycine, serine and threonine metabolism; map00460 Cyanoamino acid metabolism; map00630 Glyoxylate and dicarboxylate metabolism; map00670 One carbon pool by folate; map00680 Methane metabolism; map01100 Metabolic pathways; map01110 Biosynthesis of secondary metabolites; map01120 Microbial metabolism in diverse environments; map01130 Biosynthesis of antibiotics; map01200 Carbon metabolism…	GO:0001505 regulation of neurotransmitter levels; GO:0006082 organic acid metabolic process; GO:0006520 cellular amino acid metabolic process; GO:0006544 glycine metabolic process; GO:0006545 glycine biosynthetic process; GO:0006546 glycine catabolic process; GO:0006563 L-serine metabolic process; GO:0006565 L-serine catabolic process; GO:0006730 one-carbon metabolic process; GO:0006807 nitrogen …	GO:0005622 intracellular; GO:0005623 cell; GO:0005737 cytoplasm; GO:0005829 cytosol;	GO:0003824 catalytic activity; GO:0004372 glycine hydroxymethyltransferase activity; GO:0005488 binding; GO:0005515 protein binding; GO:0008144 drug binding; GO:0008270 zinc ion binding; GO:0016740 transferase activity; GO:0016741 transferase activity, transferring one-carbon groups; GO:0016742 hydroxymethyl-, formyl- and related transferase activity; GO:0019842 vitamin binding; GO:0030170 pyrido…	PF00464	Serine hydroxymethyltransferase	E	COG0112	Glycine/serine hydroxymethyltransferase
B2ULB7	Alpha-N-acetylglucosaminidase OS=Akkermansia muciniphila (strain ATCC BAA-835 / DSM 22959 / JCM 33894 / BCRC 81048 / CCUG 64013 / CIP 107961 / Muc) OX=349741 GN=Amuc_0060 PE=4 SV=1	Amuc_0060	2.101	4.37117e-06	Up	21	14	43	14	14	96.9	9.08807e+06	8.60021e+06	9.37306e+06	1.28446e+07	1.29758e+07	1.27033e+07	0.713	0.679	0.731	1.482	1.49	1.489	Unknown	K01205	NAGLU; alpha-N-acetylglucosaminidase [EC:3.2.1.50]	map01100 Metabolic pathways				PF12971; PF05089; PF12972	Alpha-N-acetylglucosaminidase (NAGLU) N-terminal domain; Alpha-N-acetylglucosaminidase (NAGLU) tim-barrel domain; Alpha-N-acetylglucosaminidase (NAGLU) C-terminal domain	G	COG3669	Alpha-L-fucosidase
B2UPY9	Outer membrane autotransporter barrel domain protein OS=Akkermansia muciniphila (strain ATCC BAA-835 / DSM 22959 / JCM 33894 / BCRC 81048 / CCUG 64013 / CIP 107961 / Muc) OX=349741 GN=Amuc_0687 PE=4 SV=1	Amuc_0687	0.11	3.5432e-08	Down	59	33	1346	33	33	107.5	2.3482e+09	2.28339e+09	2.34454e+09	1.79449e+08	1.68817e+08	1.69687e+08	1.613	1.578	1.6	0.181	0.17	0.174	OuterMembrane							PF03797	Autotransporter beta-domain	T	COG4625	Uncharacterized protein with a C-terminal OMP (outer membrane protein) domain
B2UQT9	ABC transporter related OS=Akkermansia muciniphila (strain ATCC BAA-835 / DSM 22959 / JCM 33894 / BCRC 81048 / CCUG 64013 / CIP 107961 / Muc) OX=349741 GN=Amuc_0996 PE=4 SV=1	Amuc_0996	2.545	2.03074e-06	Up	23	11	53	11	11	60.7	2.81709e+07	2.88286e+07	2.85838e+07	4.90589e+07	5.15511e+07	4.70168e+07	0.622	0.64	0.627	1.592	1.665	1.55	Cytoplasmic	K06158	ABCF3; ATP-binding cassette, subfamily F, member 3					PF00005; PF12848	ABC transporter; ABC transporter	S	COG0488	ATPase components of ABC transporters with duplicated ATPase domains
B2ULU0	Tyrosine--tRNA ligase OS=Akkermansia muciniphila (strain ATCC BAA-835 / DSM 22959 / JCM 33894 / BCRC 81048 / CCUG 64013 / CIP 107961 / Muc) OX=349741 GN=Amuc_0140 PE=3 SV=1	Amuc_0140	2.956	5.02647e-07	Up	49	16	238	16	16	44.3	8.06981e+07	7.9996e+07	8.44521e+07	1.65167e+08	1.61193e+08	1.64667e+08	0.564	0.563	0.587	1.697	1.649	1.72	Cytoplasmic	K01866	YARS, tyrS; tyrosyl-tRNA synthetase [EC:6.1.1.1]	map00970 Aminoacyl-tRNA biosynthesis	GO:0006082 organic acid metabolic process; GO:0006139 nucleobase-containing compound metabolic process; GO:0006399 tRNA metabolic process; GO:0006412 translation; GO:0006418 tRNA aminoacylation for protein translation; GO:0006437 tyrosyl-tRNA aminoacylation; GO:0006518 peptide metabolic process; GO:0006520 cellular amino acid metabolic process; GO:0006725 cellular aromatic compound metabolic proc…	GO:0005622 intracellular; GO:0005623 cell; GO:0005737 cytoplasm; GO:0005829 cytosol;	GO:0003824 catalytic activity; GO:0004812 aminoacyl-tRNA ligase activity; GO:0004831 tyrosine-tRNA ligase activity; GO:0016874 ligase activity; GO:0016875 ligase activity, forming carbon-oxygen bonds; GO:0140098 catalytic activity, acting on RNA; GO:0140101 catalytic activity, acting on a tRNA;			J	COG0162	Tyrosyl-tRNA synthetase
B2URA0	Aldo/keto reductase OS=Akkermansia muciniphila (strain ATCC BAA-835 / DSM 22959 / JCM 33894 / BCRC 81048 / CCUG 64013 / CIP 107961 / Muc) OX=349741 GN=Amuc_1160 PE=4 SV=1	Amuc_1160	2.267	0.00269576	Up	7	2	5	2	2	42.4	396533	330146	351737	596324		504064	0.781	0.654	0.688	1.726		1.482	Cytoplasmic							PF00248	Aldo/keto reductase family	C	COG0667	Predicted oxidoreductases (related to aryl-alcohol dehydrogenases)
B2URJ1	Carbamoyl-phosphate synthase large chain OS=Akkermansia muciniphila (strain ATCC BAA-835 / DSM 22959 / JCM 33894 / BCRC 81048 / CCUG 64013 / CIP 107961 / Muc) OX=349741 GN=carB PE=3 SV=1	carB	2.564	2.3081e-07	Up	57	42	313	42	42	117.4	8.79136e+07	8.62187e+07	8.99731e+07	1.52311e+08	1.52499e+08	1.54174e+08	0.626	0.618	0.637	1.594	1.589	1.639	Unknown	K01955	carB, CPA2; carbamoyl-phosphate synthase large subunit [EC:6.3.5.5]	map00240 Pyrimidine metabolism; map00250 Alanine, aspartate and glutamate metabolism; map01100 Metabolic pathways	GO:0000050 urea cycle; GO:0006082 organic acid metabolic process; GO:0006139 nucleobase-containing compound metabolic process; GO:0006206 pyrimidine nucleobase metabolic process; GO:0006220 pyrimidine nucleotide metabolic process; GO:0006221 pyrimidine nucleotide biosynthetic process; GO:0006520 cellular amino acid metabolic process; GO:0006525 arginine metabolic process; GO:0006526 arginine bios…	GO:0005622 intracellular; GO:0005623 cell; GO:0005737 cytoplasm; GO:0005829 cytosol; GO:0005886 plasma membrane; GO:0005951 carbamoyl-phosphate synthase complex; GO:0016020 membrane; GO:0032991 protein-containing complex; GO:0071944 cell periphery; GO:1902494 catalytic complex;	GO:0000166 nucleotide binding; GO:0003824 catalytic activity; GO:0004087 carbamoyl-phosphate synthase (ammonia) activity; GO:0004088 carbamoyl-phosphate synthase (glutamine-hydrolyzing) activity; GO:0005488 binding; GO:0005524 ATP binding; GO:0008144 drug binding; GO:0016597 amino acid binding; GO:0016874 ligase activity; GO:0016879 ligase activity, forming carbon-nitrogen bonds; GO:0016884 carbo…	PF02786; PF02787; PF02142	Carbamoyl-phosphate synthase L chain, ATP binding domain; Carbamoyl-phosphate synthetase large chain, oligomerisation domain; MGS-like domain	EF	COG0458	Carbamoylphosphate synthase large subunit (split gene in MJ)
B2URH0	Uncharacterized protein OS=Akkermansia muciniphila (strain ATCC BAA-835 / DSM 22959 / JCM 33894 / BCRC 81048 / CCUG 64013 / CIP 107961 / Muc) OX=349741 GN=Amuc_1230 PE=4 SV=1	Amuc_1230	0.184	2.07048e-05	Down	39	12	93	12	12	30	1.22716e+08	1.22566e+08	1.06155e+08	1.3291e+07	1.59345e+07	1.45526e+07	1.599	1.607	1.374	0.254	0.304	0.283	Unknown									D	COG5185	Protein involved in chromosome segregation, interacts with SMC proteins
B2UPA9	Cytochrome c assembly protein OS=Akkermansia muciniphila (strain ATCC BAA-835 / DSM 22959 / JCM 33894 / BCRC 81048 / CCUG 64013 / CIP 107961 / Muc) OX=349741 GN=Amuc_2071 PE=4 SV=1	Amuc_2071	4.551	0.000177375	Up	9	6	11	6	6	97.8	5.33551e+06	5.26461e+06	4.74016e+06	1.30931e+07	1.88866e+07	1.53633e+07	0.438	0.435	0.387	1.58	2.27	1.884	CytoplasmicMembrane									O	COG3159	Uncharacterized protein conserved in bacteria
B2UMM4	Miro domain protein OS=Akkermansia muciniphila (strain ATCC BAA-835 / DSM 22959 / JCM 33894 / BCRC 81048 / CCUG 64013 / CIP 107961 / Muc) OX=349741 GN=Amuc_1762 PE=4 SV=1	Amuc_1762	0.087	4.47691e-06	Down	32	15	54	15	15	62.7	2.36833e+07	2.16528e+07	2.1449e+07	1.49279e+06	1.22937e+06	1.22122e+06	1.724	1.586	1.551	0.16	0.131	0.133	Cytoplasmic									S	COG0699	Predicted GTPases (dynamin-related)
B2UQH3	Glycoside hydrolase family 16 OS=Akkermansia muciniphila (strain ATCC BAA-835 / DSM 22959 / JCM 33894 / BCRC 81048 / CCUG 64013 / CIP 107961 / Muc) OX=349741 GN=Amuc_0875 PE=4 SV=1	Amuc_0875	4.355	2.09975e-06	Up	25	8	52	8	8	36.7	4.88707e+06	4.61477e+06	4.7752e+06	1.33993e+07	1.39965e+07	1.47462e+07	0.446	0.424	0.433	1.797	1.869	2.009	Extracellular							PF00722	Glycosyl hydrolases family 16	G	COG2273	Beta-glucanase/Beta-glucan synthetase
B2UPQ1	DUF58 domain-containing protein OS=Akkermansia muciniphila (strain ATCC BAA-835 / DSM 22959 / JCM 33894 / BCRC 81048 / CCUG 64013 / CIP 107961 / Muc) OX=349741 GN=Amuc_2120 PE=4 SV=1	Amuc_2120	0.089	7.85673e-07	Down	42	8	21	8	8	34.1	6.61441e+06	6.09783e+06	6.53319e+06	415371	387469	355417	1.669	1.548	1.638	0.154	0.143	0.134	Cytoplasmic									S	COG1721	Uncharacterized conserved protein (some members contain a von Willebrand factor type A (vWA) domain)
B2UM30	Sulfatase OS=Akkermansia muciniphila (strain ATCC BAA-835 / DSM 22959 / JCM 33894 / BCRC 81048 / CCUG 64013 / CIP 107961 / Muc) OX=349741 GN=Amuc_1655 PE=4 SV=1	Amuc_1655	5.75	2.55903e-07	Up	28	10	37	10	10	61.8	2.26896e+06	2.45241e+06	2.37873e+06	9.17591e+06	9.4464e+06	9.0474e+06	0.336	0.365	0.35	1.997	2.046	2	Unknown									P	COG3119	Arylsulfatase A and related enzymes
B2UPC1	Glycosyl transferase group 1 OS=Akkermansia muciniphila (strain ATCC BAA-835 / DSM 22959 / JCM 33894 / BCRC 81048 / CCUG 64013 / CIP 107961 / Muc) OX=349741 GN=Amuc_2083 PE=4 SV=1	Amuc_2083	0.252	3.70589e-05	Down	30	8	36	8	8	44.1	1.23574e+07	1.15888e+07	1.24453e+07	2.26679e+06	1.82877e+06	2.10845e+06	1.494	1.409	1.495	0.403	0.323	0.381	Cytoplasmic							PF13439	Glycosyltransferase Family 4	M	COG0438	Glycosyltransferase
B2UQJ2	Peptidase membrane zinc metallopeptidase putative OS=Akkermansia muciniphila (strain ATCC BAA-835 / DSM 22959 / JCM 33894 / BCRC 81048 / CCUG 64013 / CIP 107961 / Muc) OX=349741 GN=Amuc_0894 PE=4 SV=1	Amuc_0894	0.324	4.46836e-06	Down	39	6	43	6	6	27.7	5.28191e+07	4.87735e+07	5.21657e+07	1.18006e+07	1.088e+07	1.10789e+07	1.45	1.347	1.423	0.476	0.437	0.454	CytoplasmicMembrane	K06973	K06973; uncharacterized protein							S	COG2738	Predicted Zn-dependent protease
B2UNA5	Redoxin domain protein OS=Akkermansia muciniphila (strain ATCC BAA-835 / DSM 22959 / JCM 33894 / BCRC 81048 / CCUG 64013 / CIP 107961 / Muc) OX=349741 GN=Amuc_0378 PE=4 SV=1	Amuc_0378	3.644	1.05647e-05	Up	52	10	102	10	10	25.5	3.82179e+07	3.5628e+07	3.79165e+07	8.72342e+07	8.98956e+07	9.87061e+07	0.508	0.476	0.5	1.703	1.747	1.958	Periplasmic							PF03983; PF13905	SLA1 homology domain 1, SHD1 ; Thioredoxin-like	CO	COG0526	Thiol-disulfide isomerase and thioredoxins
B2ULV9	ABC transporter permease(predicted) OS=Akkermansia muciniphila (strain ATCC BAA-835 / DSM 22959 / JCM 33894 / BCRC 81048 / CCUG 64013 / CIP 107961 / Muc) OX=349741 GN=Amuc_0159 PE=3 SV=1	Amuc_0159	4.671	8.88141e-05	Up	12	3	24	3	3	28.7	1.93882e+07	1.99812e+07	2.10204e+07	5.66956e+07	5.91846e+07	7.50923e+07	0.397	0.412	0.428	1.707	1.774	2.297	CytoplasmicMembrane	K02066	mlaE, linK; phospholipid/cholesterol/gamma-HCH transport system permease protein	map02010 ABC transporters		GO:0005623 cell; GO:0005886 plasma membrane; GO:0016020 membrane; GO:0071944 cell periphery;				Q	COG0767	ABC-type transport system involved in resistance to organic solvents, permease component
B2UM99	Sodium ion-translocating decarboxylase, beta subunit OS=Akkermansia muciniphila (strain ATCC BAA-835 / DSM 22959 / JCM 33894 / BCRC 81048 / CCUG 64013 / CIP 107961 / Muc) OX=349741 GN=Amuc_0204 PE=4 SV=1	Amuc_0204	0.011	0.000257267	Down	27	11	91	11	11	59.2	9.75223e+07	1.04129e+08	9.7846e+07	379311	1.35475e+06	490377	1.664	1.788	1.659	0.01	0.034	0.012	CytoplasmicMembrane	K20509	madB, oadB, gcdB, mmdB; carboxybiotin decarboxylase [EC:7.2.4.1]	map00362 Benzoate degradation; map00620 Pyruvate metabolism; map00650 Butanoate metabolism; map01100 Metabolic pathways; map01120 Microbial metabolism in diverse environments	GO:0006091 generation of precursor metabolites and energy; GO:0006113 fermentation; GO:0008152 metabolic process; GO:0009987 cellular process; GO:0015980 energy derivation by oxidation of organic compounds; GO:0044237 cellular metabolic process; GO:0055114 oxidation-reduction process;	GO:0005623 cell; GO:0005886 plasma membrane; GO:0016020 membrane; GO:0071944 cell periphery;	GO:0003824 catalytic activity; GO:0008948 oxaloacetate decarboxylase activity; GO:0016829 lyase activity; GO:0016830 carbon-carbon lyase activity; GO:0016831 carboxy-lyase activity;			C	COG1883	Na+-transporting methylmalonyl-CoA/oxaloacetate decarboxylase, beta subunit
B2UQ99	Cupin 2 conserved barrel domain protein OS=Akkermansia muciniphila (strain ATCC BAA-835 / DSM 22959 / JCM 33894 / BCRC 81048 / CCUG 64013 / CIP 107961 / Muc) OX=349741 GN=Amuc_0801 PE=4 SV=1	Amuc_0801	7.465	8.56315e-06	Up	11	2	9	2	2	16	149395	179730	157844	811271	777169	875784	0.261	0.315	0.274	2.08	1.984	2.281	Unknown							PF07883	Cupin domain	S	COG3837	Uncharacterized conserved protein, contains double-stranded beta-helix domain
B2UQK5	Peptidase M60 domain-containing protein OS=Akkermansia muciniphila (strain ATCC BAA-835 / DSM 22959 / JCM 33894 / BCRC 81048 / CCUG 64013 / CIP 107961 / Muc) OX=349741 GN=Amuc_0908 PE=4 SV=1	Amuc_0908	2.732	1.46299e-05	Up	22	12	34	12	12	84.8	2.3588e+07	2.46907e+07	2.62692e+07	4.86411e+07	4.46563e+07	4.47005e+07	0.571	0.602	0.632	1.731	1.583	1.617	Cytoplasmic							PF13402	Peptidase M60-like family	E	COG4166	ABC-type oligopeptide transport system, periplasmic component
B2UQC2	Lactase OS=Akkermansia muciniphila (strain ATCC BAA-835 / DSM 22959 / JCM 33894 / BCRC 81048 / CCUG 64013 / CIP 107961 / Muc) OX=349741 GN=Amuc_0824 PE=3 SV=1	Amuc_0824	2.47	1.04001e-07	Up	54	53	933	53	53	142	6.81289e+08	6.85375e+08	7.00113e+08	1.1533e+09	1.14831e+09	1.15831e+09	0.635	0.642	0.648	1.579	1.565	1.611	Periplasmic	K01190	lacZ; beta-galactosidase [EC:3.2.1.23]	map00052 Galactose metabolism; map00511 Other glycan degradation; map00600 Sphingolipid metabolism; map01100 Metabolic pathways				PF02837; PF00703; PF02836; PF02929; PF00754	Glycosyl hydrolases family 2, sugar binding domain; Glycosyl hydrolases family 2; Glycosyl hydrolases family 2, TIM barrel domain; Beta galactosidase small chain; F5/8 type C domain	G	COG3250	Beta-galactosidase/beta-glucuronidase
B2UNK0	Uncharacterized protein OS=Akkermansia muciniphila (strain ATCC BAA-835 / DSM 22959 / JCM 33894 / BCRC 81048 / CCUG 64013 / CIP 107961 / Muc) OX=349741 GN=Amuc_1902 PE=4 SV=1	Amuc_1902	3.065	3.12793e-07	Up	80	12	339	12	12	24.9	2.42774e+08	2.51271e+08	2.41509e+08	5.13854e+08	5.17606e+08	4.97243e+08	0.552	0.575	0.546	1.717	1.722	1.688	Cytoplasmic									C	COG0822	NifU homolog involved in Fe-S cluster formation
B2UQ63	Glycosyltransferase(predicted) OS=Akkermansia muciniphila (strain ATCC BAA-835 / DSM 22959 / JCM 33894 / BCRC 81048 / CCUG 64013 / CIP 107961 / Muc) OX=349741 GN=Amuc_0762 PE=3 SV=1	Amuc_0762	0.111	0.000197776	Down	15	5	21	5	5	39.5	1.10646e+07	1.08938e+07	8.93431e+06	830200	565450	918868	1.716	1.699	1.376	0.189	0.128	0.213	Cytoplasmic
B2UL87	NAD-dependent epimerase/dehydratase OS=Akkermansia muciniphila (strain ATCC BAA-835 / DSM 22959 / JCM 33894 / BCRC 81048 / CCUG 64013 / CIP 107961 / Muc) OX=349741 GN=Amuc_0029 PE=4 SV=1	Amuc_0029	2.139	7.61089e-06	Up	45	12	256	12	12	33.6	2.64413e+08	2.7267e+08	2.79588e+08	4.01761e+08	3.81935e+08	4.00266e+08	0.68	0.706	0.715	1.519	1.438	1.538	Cytoplasmic	K01784	galE, GALE; UDP-glucose 4-epimerase [EC:5.1.3.2]	map00052 Galactose metabolism; map00520 Amino sugar and nucleotide sugar metabolism; map01100 Metabolic pathways						M	COG0451	Nucleoside-diphosphate-sugar epimerases
B2UKT2	ABC transporter related OS=Akkermansia muciniphila (strain ATCC BAA-835 / DSM 22959 / JCM 33894 / BCRC 81048 / CCUG 64013 / CIP 107961 / Muc) OX=349741 GN=Amuc_1381 PE=4 SV=1	Amuc_1381	0.073	0.011931	Down	45	17	73	17	17	63.7	3.1894e+07	3.3713e+07	3.43985e+07	309965	2.11761e+06	2.47714e+06	1.565	1.665	1.677	0.022	0.152	0.182	CytoplasmicMembrane	K01990	ABC-2.A; ABC-2 type transport system ATP-binding protein					PF00005	ABC transporter	V	COG1131	ABC-type multidrug transport system, ATPase component
B2UR15	Sulfatase OS=Akkermansia muciniphila (strain ATCC BAA-835 / DSM 22959 / JCM 33894 / BCRC 81048 / CCUG 64013 / CIP 107961 / Muc) OX=349741 GN=Amuc_1074 PE=3 SV=1	Amuc_1074	7.866	4.50051e-08	Up	64	32	349	31	32	62.8	6.75273e+07	7.08055e+07	6.80228e+07	3.718e+08	3.70263e+08	3.58617e+08	0.266	0.281	0.266	2.152	2.134	2.109	Periplasmic	K01137	GNS; N-acetylglucosamine-6-sulfatase [EC:3.1.6.14]	map01100 Metabolic pathways						P	COG3119	Arylsulfatase A and related enzymes
B2UME6	GYF_2 domain-containing protein OS=Akkermansia muciniphila (strain ATCC BAA-835 / DSM 22959 / JCM 33894 / BCRC 81048 / CCUG 64013 / CIP 107961 / Muc) OX=349741 GN=Amuc_0252 PE=4 SV=1	Amuc_0252	0.05	1.90539e-05	Down	19	5	19	5	5	32.2	6.50631e+06	6.24953e+06	6.25898e+06		199540	227119	1.436	1.388	1.372		0.064	0.075	CytoplasmicMembrane							PF14237	Domain of unknown function (DUF4339)
B2UMK0	Phosphopantetheine adenylyltransferase OS=Akkermansia muciniphila (strain ATCC BAA-835 / DSM 22959 / JCM 33894 / BCRC 81048 / CCUG 64013 / CIP 107961 / Muc) OX=349741 GN=coaD PE=3 SV=1	coaD	0.188	2.12191e-05	Down	51	8	52	8	8	19.6	1.01366e+07	1.02687e+07	1.03331e+07	1.37703e+06	1.43501e+06	1.11298e+06	1.506	1.535	1.525	0.301	0.312	0.247	Cytoplasmic	K00954	E2.7.7.3A, coaD, kdtB; pantetheine-phosphate adenylyltransferase [EC:2.7.7.3]	map00770 Pantothenate and CoA biosynthesis; map01100 Metabolic pathways				PF01467	Cytidylyltransferase	H	COG0669	Phosphopantetheine adenylyltransferase
B2UM42	AAA ATPase central domain protein OS=Akkermansia muciniphila (strain ATCC BAA-835 / DSM 22959 / JCM 33894 / BCRC 81048 / CCUG 64013 / CIP 107961 / Muc) OX=349741 GN=Amuc_1668 PE=3 SV=1	Amuc_1668	0.023	2.19792e-05	Down	31	10	37	10	10	51.6	1.42025e+07	1.38274e+07	1.38818e+07	194290	244353		1.439	1.409	1.397	0.029	0.036		Cytoplasmic	K07478	ycaJ; putative ATPase		GO:0006139 nucleobase-containing compound metabolic process; GO:0006259 DNA metabolic process; GO:0006260 DNA replication; GO:0006261 DNA-dependent DNA replication; GO:0006310 DNA recombination; GO:0006725 cellular aromatic compound metabolic process; GO:0006807 nitrogen compound metabolic process; GO:0008152 metabolic process; GO:0009058 biosynthetic process; GO:0009059 macromolecule biosyntheti…	GO:0005622 intracellular; GO:0005623 cell; GO:0005657 replication fork; GO:0005694 chromosome; GO:0030894 replisome; GO:0032991 protein-containing complex; GO:0032993 protein-DNA complex; GO:0043226 organelle; GO:0043228 non-membrane-bounded organelle; GO:0043229 intracellular organelle; GO:0043232 intracellular non-membrane-bounded organelle;		PF00004; PF12002	ATPase family associated with various cellular activities (AAA); MgsA AAA+ ATPase C terminal	L	COG2256	ATPase related to the helicase subunit of the Holliday junction resolvase
B2UR50	Histidine kinase OS=Akkermansia muciniphila (strain ATCC BAA-835 / DSM 22959 / JCM 33894 / BCRC 81048 / CCUG 64013 / CIP 107961 / Muc) OX=349741 GN=Amuc_1109 PE=4 SV=1	Amuc_1109	0.106	0.00165318	Down	18	5	13	5	5	45.9	3.55043e+06	3.48872e+06	3.43517e+06	319587		179152	1.388	1.372	1.335	0.184		0.105	CytoplasmicMembrane	K07636	phoR; two-component system, OmpR family, phosphate regulon sensor histidine kinase PhoR [EC:2.7.13.3]	map02020 Two-component system				PF00512; PF02518	His Kinase A (phospho-acceptor) domain; Histidine kinase-, DNA gyrase B-, and HSP90-like ATPase	T	COG5002	Signal transduction histidine kinase
B2UMB7	Phosphomethylpyrimidine kinase OS=Akkermansia muciniphila (strain ATCC BAA-835 / DSM 22959 / JCM 33894 / BCRC 81048 / CCUG 64013 / CIP 107961 / Muc) OX=349741 GN=Amuc_0223 PE=4 SV=1	Amuc_0223	0.334	4.03937e-05	Down	54	10	87	10	10	26.9	5.70944e+07	5.64059e+07	5.69414e+07	1.27885e+07	1.17778e+07	1.40162e+07	1.406	1.398	1.394	0.463	0.424	0.515	Cytoplasmic	K00941	thiD; hydroxymethylpyrimidine/phosphomethylpyrimidine kinase [EC:2.7.1.49 2.7.4.7]	map00730 Thiamine metabolism; map01100 Metabolic pathways						H	COG0351	Hydroxymethylpyrimidine/phosphomethylpyrimidine kinase
B2UMB9	Sel1 domain protein repeat-containing protein OS=Akkermansia muciniphila (strain ATCC BAA-835 / DSM 22959 / JCM 33894 / BCRC 81048 / CCUG 64013 / CIP 107961 / Muc) OX=349741 GN=Amuc_0225 PE=4 SV=1	Amuc_0225	0.345	0.0112188	Down	28	7	32	7	7	37.2	1.2498e+07	1.24351e+07	1.31629e+07	3.73983e+06	1.70981e+06	3.43554e+06	1.37	1.371	1.433	0.602	0.274	0.562	Extracellular	K07126	K07126; uncharacterized protein							S	COG0790	FOG: TPR repeat, SEL1 subfamily
B2UM60	Beta-galactosidase OS=Akkermansia muciniphila (strain ATCC BAA-835 / DSM 22959 / JCM 33894 / BCRC 81048 / CCUG 64013 / CIP 107961 / Muc) OX=349741 GN=Amuc_1686 PE=3 SV=1	Amuc_1686	8.915	7.67219e-08	Up	51	30	303	30	30	87.5	5.1017e+07	4.72561e+07	4.83865e+07	2.91406e+08	2.98939e+08	2.95952e+08	0.254	0.237	0.24	2.134	2.18	2.203	Unknown	K12308	bgaB, lacA; beta-galactosidase [EC:3.2.1.23]	map00052 Galactose metabolism				PF01301; PF00754	Glycosyl hydrolases family 35; F5/8 type C domain	G	COG1874	Beta-galactosidase
B2UPM1	Glycosyl transferase group 1 OS=Akkermansia muciniphila (strain ATCC BAA-835 / DSM 22959 / JCM 33894 / BCRC 81048 / CCUG 64013 / CIP 107961 / Muc) OX=349741 GN=Amuc_2090 PE=4 SV=1	Amuc_2090	0.349	0.00074186	Down	46	14	80	14	14	43.8	1.95715e+07	2.08147e+07	2.08763e+07	4.75391e+06	5.86261e+06	3.89147e+06	1.33	1.423	1.409	0.475	0.583	0.395	Cytoplasmic	K16701	amsD; amylovoran biosynthesis glycosyltransferase AmsD [EC:2.4.-.-]					PF13439	Glycosyltransferase Family 4	M	COG0438	Glycosyltransferase
B2UN40	L-fucose transporter OS=Akkermansia muciniphila (strain ATCC BAA-835 / DSM 22959 / JCM 33894 / BCRC 81048 / CCUG 64013 / CIP 107961 / Muc) OX=349741 GN=Amuc_1833 PE=4 SV=1	Amuc_1833	0.231	8.34385e-05	Down	20	9	36	9	9	71	1.58872e+07	1.70758e+07	1.59289e+07	2.14849e+06	2.7255e+06	2.78448e+06	1.447	1.564	1.441	0.287	0.363	0.379	CytoplasmicMembrane	K02429	fucP; MFS transporter, FHS family, L-fucose permease							G	COG0738	Fucose permease
B2UPV2	Redoxin domain protein OS=Akkermansia muciniphila (strain ATCC BAA-835 / DSM 22959 / JCM 33894 / BCRC 81048 / CCUG 64013 / CIP 107961 / Muc) OX=349741 GN=Amuc_2173 PE=4 SV=1	Amuc_2173	21.333	1.95569e-06	Up	53	14	70	14	14	36.5	7.0027e+06	6.76363e+06	5.60454e+06	9.71165e+07	9.10857e+07	9.1897e+07	0.12	0.117	0.096	2.454	2.291	2.359	Unknown							PF08534	Redoxin	CO	COG0526	Thiol-disulfide isomerase and thioredoxins
B2ULL6	Prepilin-type N-terminal cleavage/methylation domain-containing protein(predicted) OS=Akkermansia muciniphila (strain ATCC BAA-835 / DSM 22959 / JCM 33894 / BCRC 81048 / CCUG 64013 / CIP 107961 / Muc) OX=349741 GN=Amuc_1583 PE=4 SV=1	Amuc_1583	0.117	2.48935e-05	Down	34	6	34	6	6	25.2	2.14552e+07	2.2135e+07	2.284e+07	2.08776e+06	1.72371e+06	1.47255e+06	1.54	1.599	1.629	0.22	0.181	0.158	Unknown	K02456	gspG; general secretion pathway protein G	map03070 Bacterial secretion system; map05111 Biofilm formation - Vibrio cholerae						NU	COG4968	Tfp pilus assembly protein PilE
B2ULD4	Non-specific serine/threonine protein kinase OS=Akkermansia muciniphila (strain ATCC BAA-835 / DSM 22959 / JCM 33894 / BCRC 81048 / CCUG 64013 / CIP 107961 / Muc) OX=349741 GN=Amuc_0078 PE=4 SV=1	Amuc_0078	0.066	0.000100209	Down	37	23	90	23	23	97.1	2.12589e+07	2.18799e+07	2.10412e+07	1.12218e+06	1.10715e+06	642325	1.632	1.69	1.605	0.127	0.124	0.074	Periplasmic	K12132	prkC, stkP; eukaryotic-like serine/threonine-protein kinase [EC:2.7.11.1]					PF00069; PF08308; PF03781	Protein kinase domain; PEGA domain; Formylglycine-generating sulfatase enzyme	KLT	COG1262	Uncharacterized conserved protein
B2UQK7	Transcriptional regulator, LysR family OS=Akkermansia muciniphila (strain ATCC BAA-835 / DSM 22959 / JCM 33894 / BCRC 81048 / CCUG 64013 / CIP 107961 / Muc) OX=349741 GN=Amuc_0910 PE=3 SV=1	Amuc_0910	0.168	0.00451131	Down	15	4	6	4	4	33.8	5.44048e+06	5.19334e+06	5.84185e+06	852014	733759	296549	1.526	1.465	1.628	0.351	0.301	0.124	Cytoplasmic	K11921	cynR; LysR family transcriptional regulator, cyn operon transcriptional activator					PF00126	Bacterial regulatory helix-turn-helix protein, lysR family	K	COG0583	Transcriptional regulator
B2UL40	Glutamyl-tRNA synthetase class Ic OS=Akkermansia muciniphila (strain ATCC BAA-835 / DSM 22959 / JCM 33894 / BCRC 81048 / CCUG 64013 / CIP 107961 / Muc) OX=349741 GN=Amuc_1491 PE=3 SV=1	Amuc_1491	0.296	9.22635e-06	Down	27	6	15	6	6	31.6	2.72353e+06	2.74133e+06	2.44984e+06	525958	549362	510849	1.476	1.495	1.319	0.419	0.436	0.413	Cytoplasmic	K01894	gluQ; glutamyl-Q tRNA(Asp) synthetase [EC:6.1.1.-]					PF00749	tRNA synthetases class I (E and Q), catalytic domain	J	COG0008	Glutamyl- and glutaminyl-tRNA synthetases
B2UR59	Sulfatase OS=Akkermansia muciniphila (strain ATCC BAA-835 / DSM 22959 / JCM 33894 / BCRC 81048 / CCUG 64013 / CIP 107961 / Muc) OX=349741 GN=Amuc_1118 PE=4 SV=1	Amuc_1118	0.32	0.000666673	Down	11	5	16	5	5	71.2	3.74823e+06	3.32932e+06	3.48094e+06	833627	869183	592274	1.501	1.342	1.385	0.491	0.509	0.354	CytoplasmicMembrane									M	COG1368	Phosphoglycerol transferase and related proteins, alkaline phosphatase superfamily
B2ULK7	Putative tRNA (cytidine(34)-2'-O)-methyltransferase OS=Akkermansia muciniphila (strain ATCC BAA-835 / DSM 22959 / JCM 33894 / BCRC 81048 / CCUG 64013 / CIP 107961 / Muc) OX=349741 GN=Amuc_1574 PE=3 SV=1	Amuc_1574	0.18	2.53107e-07	Down	39	5	8	5	5	17.1	1.42208e+07	1.42646e+07	1.53048e+07	1.79006e+06	1.82535e+06	1.71179e+06	1.491	1.504	1.594	0.276	0.28	0.268	Unknown	K03216	trmL, cspR; tRNA (cytidine/uridine-2'-O-)-methyltransferase [EC:2.1.1.207]		GO:0001510 RNA methylation; GO:0002128 tRNA nucleoside ribose methylation; GO:0002130 wobble position ribose methylation; GO:0002131 wobble position cytosine ribose methylation; GO:0002132 wobble position uridine ribose methylation; GO:0006139 nucleobase-containing compound metabolic process; GO:0006396 RNA processing; GO:0006399 tRNA metabolic process; GO:0006400 tRNA modification; GO:0006725 ce…		GO:0003824 catalytic activity; GO:0005488 binding; GO:0005515 protein binding; GO:0008168 methyltransferase activity; GO:0008173 RNA methyltransferase activity; GO:0008175 tRNA methyltransferase activity; GO:0008757 S-adenosylmethionine-dependent methyltransferase activity; GO:0016300 tRNA (uracil) methyltransferase activity; GO:0016427 tRNA (cytosine) methyltransferase activity; GO:0016740 trans…			J	COG0219	Predicted rRNA methylase (SpoU class)
B2ULP5	Ribosomal protein S18 OS=Akkermansia muciniphila (strain ATCC BAA-835 / DSM 22959 / JCM 33894 / BCRC 81048 / CCUG 64013 / CIP 107961 / Muc) OX=349741 GN=Amuc_0094 PE=3 SV=1	Amuc_0094	0.101	8.97039e-06	Down	23	2	14	2	2	9.6	1.64501e+07	1.72986e+07	1.69416e+07	987093	1.2118e+06	1.2626e+06	1.564	1.655	1.6	0.138	0.169	0.179	Unknown	K02963	RP-S18, MRPS18, rpsR; small subunit ribosomal protein S18	map03010 Ribosome	GO:0006412 translation; GO:0006518 peptide metabolic process; GO:0006807 nitrogen compound metabolic process; GO:0008152 metabolic process; GO:0009058 biosynthetic process; GO:0009059 macromolecule biosynthetic process; GO:0009987 cellular process; GO:0010467 gene expression; GO:0019538 protein metabolic process; GO:0034641 cellular nitrogen compound metabolic process; GO:0034645 cellular macromo…	GO:0005622 intracellular; GO:0005623 cell; GO:0005737 cytoplasm; GO:0005829 cytosol; GO:0005840 ribosome; GO:0015935 small ribosomal subunit; GO:0022626 cytosolic ribosome; GO:0022627 cytosolic small ribosomal subunit; GO:0032991 protein-containing complex; GO:0043226 organelle; GO:0043228 non-membrane-bounded organelle; GO:0043229 intracellular organelle; GO:0043232 intracellular non-membrane-bo…	GO:0003676 nucleic acid binding; GO:0003723 RNA binding; GO:0003729 mRNA binding; GO:0003735 structural constituent of ribosome; GO:0005198 structural molecule activity; GO:0005488 binding; GO:0019843 rRNA binding; GO:0048027 mRNA 5'-UTR binding; GO:0070181 small ribosomal subunit rRNA binding; GO:0097159 organic cyclic compound binding; GO:1901363 heterocyclic compound binding;			J	COG0238	Ribosomal protein S18
B2UNB7	Probable nicotinate-nucleotide adenylyltransferase OS=Akkermansia muciniphila (strain ATCC BAA-835 / DSM 22959 / JCM 33894 / BCRC 81048 / CCUG 64013 / CIP 107961 / Muc) OX=349741 GN=nadD PE=3 SV=1	nadD	0.199	0.000855986	Down	25	4	12	4	4	22.1	4.23354e+06	3.95404e+06	3.67091e+06	425449	741080	431606	1.62	1.522	1.396	0.239	0.415	0.247	Cytoplasmic	K00969	nadD; nicotinate-nucleotide adenylyltransferase [EC:2.7.7.18]	map00760 Nicotinate and nicotinamide metabolism; map01100 Metabolic pathways				PF01467	Cytidylyltransferase	H	COG1057	Nicotinic acid mononucleotide adenylyltransferase
B2URM1	Phosphoribosylglycinamide formyltransferase OS=Akkermansia muciniphila (strain ATCC BAA-835 / DSM 22959 / JCM 33894 / BCRC 81048 / CCUG 64013 / CIP 107961 / Muc) OX=349741 GN=purN PE=3 SV=1	purN	0.306	0.00109686	Down	58	7	45	7	7	21	2.06702e+07	2.24185e+07	2.09236e+07	5.14069e+06	3.30974e+06	4.81855e+06	1.377	1.503	1.385	0.503	0.323	0.479	Cytoplasmic	K11175	purN; phosphoribosylglycinamide formyltransferase 1 [EC:2.1.2.2]	map00230 Purine metabolism; map00670 One carbon pool by folate; map01100 Metabolic pathways; map01110 Biosynthesis of secondary metabolites; map01130 Biosynthesis of antibiotics				PF00551	Formyl transferase	F	COG0299	Folate-dependent phosphoribosylglycinamide formyltransferase PurN
B2UQ69	Transglutaminase domain-containing protein(predicted) OS=Akkermansia muciniphila (strain ATCC BAA-835 / DSM 22959 / JCM 33894 / BCRC 81048 / CCUG 64013 / CIP 107961 / Muc) OX=349741 GN=Amuc_0769 PE=4 SV=1	Amuc_0769	2.146	0.00174472	Up	26	19	47	19	19	83.9	3.55878e+07	3.6987e+07	3.47286e+07	5.44479e+07	5.98609e+07	4.20908e+07	0.695	0.727	0.674	1.562	1.71	1.227	Unknown									E	COG1305	Transglutaminase-like enzymes, putative cysteine proteases
B2UNZ3	Cycloartenol synthase-like protein OS=Akkermansia muciniphila (strain ATCC BAA-835 / DSM 22959 / JCM 33894 / BCRC 81048 / CCUG 64013 / CIP 107961 / Muc) OX=349741 GN=Amuc_0525 PE=4 SV=1	Amuc_0525	6.632	2.55732e-08	Up	40	13	110	13	13	43.3	2.82237e+07	2.80553e+07	2.79115e+07	1.27242e+08	1.23809e+08	1.27373e+08	0.314	0.314	0.309	2.081	2.016	2.117	Unknown	K06045	shc; squalene-hopene/tetraprenyl-beta-curcumene cyclase [EC:5.4.99.17 4.2.1.129]	map00909 Sesquiterpenoid and triterpenoid biosynthesis; map01110 Biosynthesis of secondary metabolites						I	COG1657	Squalene cyclase
B2UNC1	Type II secretion system protein(predicted) OS=Akkermansia muciniphila (strain ATCC BAA-835 / DSM 22959 / JCM 33894 / BCRC 81048 / CCUG 64013 / CIP 107961 / Muc) OX=349741 GN=Amuc_0394 PE=4 SV=1	Amuc_0394	0.127	2.89222e-06	Down	77	13	132	13	13	27.2	2.66501e+08	2.69782e+08	2.6047e+08	2.20202e+07	2.54482e+07	2.10677e+07	1.586	1.615	1.54	0.193	0.222	0.187	Unknown									NU	COG4968	Tfp pilus assembly protein PilE
B2UKV4	Sel1 domain protein repeat-containing protein OS=Akkermansia muciniphila (strain ATCC BAA-835 / DSM 22959 / JCM 33894 / BCRC 81048 / CCUG 64013 / CIP 107961 / Muc) OX=349741 GN=Amuc_1404 PE=4 SV=1	Amuc_1404	11.14	2.52738e-05	Up	22	10	37	10	10	41.6	3.12767e+06	2.41146e+06	3.52322e+06	2.23498e+07	2.30236e+07	2.30155e+07	0.208	0.161	0.233	2.183	2.239	2.284	Unknown	K15475	lpnE; enhanced entry protein LpnE	map05134 Legionellosis						S	COG0790	FOG: TPR repeat, SEL1 subfamily
B2UQM1	NAD kinase OS=Akkermansia muciniphila (strain ATCC BAA-835 / DSM 22959 / JCM 33894 / BCRC 81048 / CCUG 64013 / CIP 107961 / Muc) OX=349741 GN=nadK PE=3 SV=1	nadK	2.512	6.44099e-06	Up	44	12	104	12	12	31.9	4.45983e+07	4.29443e+07	4.38665e+07	7.16574e+07	7.92031e+07	7.28855e+07	0.647	0.626	0.632	1.527	1.68	1.578	Cytoplasmic	K00858	ppnK, NADK; NAD+ kinase [EC:2.7.1.23]	map00760 Nicotinate and nicotinamide metabolism; map01100 Metabolic pathways						G	COG0061	Predicted sugar kinase
B2UKR9	Peptidase_S24 domain-containing protein(predicted) OS=Akkermansia muciniphila (strain ATCC BAA-835 / DSM 22959 / JCM 33894 / BCRC 81048 / CCUG 64013 / CIP 107961 / Muc) OX=349741 GN=Amuc_1368 PE=4 SV=1	Amuc_1368	0.423	0.000521788	Down	19	2	15	2	2	12.8	3.29073e+06	3.11171e+06	3.0471e+06	1.05897e+06	829482	820002	1.394	1.326	1.282	0.659	0.514	0.518	Unknown							PF08681	Protein of unknown function (DUF1778)
B2URD6	Uncharacterized protein OS=Akkermansia muciniphila (strain ATCC BAA-835 / DSM 22959 / JCM 33894 / BCRC 81048 / CCUG 64013 / CIP 107961 / Muc) OX=349741 GN=Amuc_1196 PE=4 SV=1	Amuc_1196	2.967	5.42705e-06	Up	48	9	115	9	9	20.4	1.99056e+07	2.01609e+07	2.0386e+07	4.32651e+07	3.88499e+07	3.95279e+07	0.563	0.574	0.573	1.798	1.607	1.669	Unknown
B2UM16	DUF374 domain-containing protein OS=Akkermansia muciniphila (strain ATCC BAA-835 / DSM 22959 / JCM 33894 / BCRC 81048 / CCUG 64013 / CIP 107961 / Muc) OX=349741 GN=Amuc_1640 PE=4 SV=1	Amuc_1640	0.118	0.000702137	Down	45	8	34	8	8	27.2	5.73571e+06	8.00509e+06	8.87329e+06	841349	458244	510644	1.209	1.698	1.859	0.261	0.141	0.161	Unknown	K09778	lpxJ; Kdo2-lipid IVA 3' secondary acyltransferase [EC:2.3.1.-]	map00540 Lipopolysaccharide biosynthesis; map01100 Metabolic pathways						S	COG2121	Uncharacterized protein conserved in bacteria
B2UNK1	GGGtGRT protein(predicted) OS=Akkermansia muciniphila (strain ATCC BAA-835 / DSM 22959 / JCM 33894 / BCRC 81048 / CCUG 64013 / CIP 107961 / Muc) OX=349741 GN=Amuc_1903 PE=4 SV=1	Amuc_1903	2.917	4.76882e-07	Up	52	15	341	15	15	35.4	4.11647e+08	4.13594e+08	4.18152e+08	8.07805e+08	8.12237e+08	8.38708e+08	0.573	0.579	0.578	1.651	1.653	1.742	Cytoplasmic
B2UP69	Transporter, hydrophobe/amphiphile efflux-1 (HAE1) family OS=Akkermansia muciniphila (strain ATCC BAA-835 / DSM 22959 / JCM 33894 / BCRC 81048 / CCUG 64013 / CIP 107961 / Muc) OX=349741 GN=Amuc_2030 PE=3 SV=1	Amuc_2030	0.058	2.41152e-07	Down	25	23	160	23	23	113.4	9.6041e+07	9.52843e+07	9.85895e+07	3.75134e+06	4.11022e+06	3.54278e+06	1.641	1.638	1.674	0.094	0.103	0.09	CytoplasmicMembrane	K03296	TC.HAE1; hydrophobic/amphiphilic exporter-1 (mainly G- bacteria), HAE1 family							V	COG0841	Cation/multidrug efflux pump
B2ULC3	GatB/YqeY domain protein OS=Akkermansia muciniphila (strain ATCC BAA-835 / DSM 22959 / JCM 33894 / BCRC 81048 / CCUG 64013 / CIP 107961 / Muc) OX=349741 GN=Amuc_0067 PE=4 SV=1	Amuc_0067	0.439	5.61742e-05	Down	57	10	144	10	10	17.3	3.8701e+08	4.10257e+08	4.08768e+08	1.26045e+08	1.24728e+08	1.0876e+08	1.273	1.357	1.336	0.609	0.6	0.534	Cytoplasmic	K09117	K09117; uncharacterized protein					PF09424	Yqey-like protein	S	COG1610	Uncharacterized conserved protein
B2UQ00	Beta-glucanase OS=Akkermansia muciniphila (strain ATCC BAA-835 / DSM 22959 / JCM 33894 / BCRC 81048 / CCUG 64013 / CIP 107961 / Muc) OX=349741 GN=Amuc_0698 PE=3 SV=1	Amuc_0698	31.133	2.83128e-06	Up	25	9	91	4	4	41.2	690862	561981	557679	1.15295e+07	1.29249e+07	1.37453e+07	0.089	0.073	0.071	2.18	2.433	2.641	Unknown	K12308	bgaB, lacA; beta-galactosidase [EC:3.2.1.23]	map00052 Galactose metabolism						M	COG3507	Beta-xylosidase
B2UQN0	Protein translocase subunit SecY OS=Akkermansia muciniphila (strain ATCC BAA-835 / DSM 22959 / JCM 33894 / BCRC 81048 / CCUG 64013 / CIP 107961 / Muc) OX=349741 GN=secY PE=3 SV=1	secY	0.024	7.69512e-06	Down	3	3	17	3	3	54.3	1.55772e+07	1.72143e+07	1.73196e+07	287455	207076	304622	1.575	1.752	1.74	0.043	0.031	0.046	CytoplasmicMembrane	K03076	secY; preprotein translocase subunit SecY	map02024 Quorum sensing; map03060 Protein export; map03070 Bacterial secretion system	GO:0002790 peptide secretion; GO:0006605 protein targeting; GO:0006612 protein targeting to membrane; GO:0006613 cotranslational protein targeting to membrane; GO:0006614 SRP-dependent cotranslational protein targeting to membrane; GO:0006616 SRP-dependent cotranslational protein targeting to membrane, translocation; GO:0006810 transport; GO:0006886 intracellular protein transport; GO:0008104 pro…	GO:0005623 cell; GO:0005886 plasma membrane; GO:0005887 integral component of plasma membrane; GO:0016020 membrane; GO:0016021 integral component of membrane; GO:0031224 intrinsic component of membrane; GO:0031226 intrinsic component of plasma membrane; GO:0031522 cell envelope Sec protein transport complex; GO:0032991 protein-containing complex; GO:0071944 cell periphery;	GO:0005048 signal sequence binding; GO:0005215 transporter activity; GO:0005488 binding; GO:0008320 protein transmembrane transporter activity; GO:0022857 transmembrane transporter activity; GO:0022884 macromolecule transmembrane transporter activity; GO:0033218 amide binding; GO:0042277 peptide binding; GO:0042887 amide transmembrane transporter activity; GO:1904680 peptide transmembrane transpo…			U	COG0201	Preprotein translocase subunit SecY
B2UPV9	Peptidoglycan-binding LysM OS=Akkermansia muciniphila (strain ATCC BAA-835 / DSM 22959 / JCM 33894 / BCRC 81048 / CCUG 64013 / CIP 107961 / Muc) OX=349741 GN=Amuc_0657 PE=4 SV=1	Amuc_0657	0.483	1.9272e-05	Down	36	8	64	8	8	29.3	2.41363e+07	23073813	2.51936e+07	8.23294e+06	7.67063e+06	7.81539e+06	1.293	1.243	1.341	0.648	0.601	0.625	Unknown	K08307	mltD, dniR; membrane-bound lytic murein transglycosylase D [EC:4.2.2.-]					PF01476	LysM domain	M	COG1388	FOG: LysM repeat
B2UPN9	Glycoside hydrolase family 16 OS=Akkermansia muciniphila (strain ATCC BAA-835 / DSM 22959 / JCM 33894 / BCRC 81048 / CCUG 64013 / CIP 107961 / Muc) OX=349741 GN=Amuc_2108 PE=4 SV=1	Amuc_2108	0.062	0.00155191	Down	32	7	37	7	7	36	1.36687e+07	1.3773e+07	1.36852e+07	879071	245045	587924	1.643	1.665	1.634	0.155	0.043	0.106	Extracellular							PF00722	Glycosyl hydrolases family 16	G	COG2273	Beta-glucanase/Beta-glucan synthetase
B2UMA5	6-phosphofructokinase OS=Akkermansia muciniphila (strain ATCC BAA-835 / DSM 22959 / JCM 33894 / BCRC 81048 / CCUG 64013 / CIP 107961 / Muc) OX=349741 GN=Amuc_0210 PE=4 SV=1	Amuc_0210	4.879	3.17071e-07	Up	32	9	124	9	9	35.3	5.22588e+07	4.88724e+07	5.11986e+07	1.62976e+08	1.72325e+08	1.6829e+08	0.41	0.386	0.399	1.88	1.979	1.972	Cytoplasmic	K00850	pfkA, PFK; 6-phosphofructokinase 1 [EC:2.7.1.11]	map00010 Glycolysis / Gluconeogenesis; map00030 Pentose phosphate pathway; map00051 Fructose and mannose metabolism; map00052 Galactose metabolism; map00680 Methane metabolism; map01100 Metabolic pathways; map01110 Biosynthesis of secondary metabolites; map01120 Microbial metabolism in diverse environments; map01130 Biosynthesis of antibiotics; map01200 Carbon metabolism; map01230 Biosynthesis of…				PF00365	Phosphofructokinase	G	COG0205	6-phosphofructokinase
B2UN66	Single-stranded DNA-binding protein OS=Akkermansia muciniphila (strain ATCC BAA-835 / DSM 22959 / JCM 33894 / BCRC 81048 / CCUG 64013 / CIP 107961 / Muc) OX=349741 GN=Amuc_1863 PE=3 SV=1	Amuc_1863	2.244	1.33281e-06	Up	52	8	142	8	8	18.6	2.95909e+08	2.80718e+08	2.85734e+08	4.43123e+08	4.32676e+08	4.35731e+08	0.701	0.669	0.672	1.542	1.499	1.541	Cytoplasmic	K03111	ssb; single-strand DNA-binding protein	map03030 DNA replication; map03430 Mismatch repair; map03440 Homologous recombination				PF00436	Single-strand binding protein family	L	COG0629	Single-stranded DNA-binding protein
B2UQY7	Transcription termination/antitermination protein NusG OS=Akkermansia muciniphila (strain ATCC BAA-835 / DSM 22959 / JCM 33894 / BCRC 81048 / CCUG 64013 / CIP 107961 / Muc) OX=349741 GN=nusG PE=3 SV=1	nusG	8.505	3.05819e-08	Up	79	12	150	12	12	21.5	1.45292e+08	1.42022e+08	1.46167e+08	8.0886e+08	8.42205e+08	8.45009e+08	0.255	0.251	0.255	2.089	2.166	2.217	Cytoplasmic	K02601	nusG; transcription termination/antitermination protein NusG		GO:0006139 nucleobase-containing compound metabolic process; GO:0006351 transcription, DNA-templated; GO:0006353 DNA-templated transcription, termination; GO:0006355 regulation of transcription, DNA-templated; GO:0006725 cellular aromatic compound metabolic process; GO:0006807 nitrogen compound metabolic process; GO:0008152 metabolic process; GO:0009058 biosynthetic process; GO:0009059 macromolec…	GO:0005618 cell wall; GO:0005622 intracellular; GO:0005623 cell; GO:0005737 cytoplasm; GO:0005829 cytosol; GO:0005886 plasma membrane; GO:0016020 membrane; GO:0030312 external encapsulating structure; GO:0071944 cell periphery;		PF02357	Transcription termination factor nusG	K	COG0250	Transcription antiterminator
B2UR90	Uncharacterized protein OS=Akkermansia muciniphila (strain ATCC BAA-835 / DSM 22959 / JCM 33894 / BCRC 81048 / CCUG 64013 / CIP 107961 / Muc) OX=349741 GN=Amuc_1149 PE=4 SV=1	Amuc_1149	0.436	0.0480934	Down	57	7	32	7	7	22.4	8.13429e+06	7.98793e+06	7.82215e+06	1.51851e+06	4.13825e+06	1.45142e+06	1.349	1.333	1.289	0.37	1.004	0.359	Cytoplasmic
B2UL64	DUF4340 domain-containing protein OS=Akkermansia muciniphila (strain ATCC BAA-835 / DSM 22959 / JCM 33894 / BCRC 81048 / CCUG 64013 / CIP 107961 / Muc) OX=349741 GN=Amuc_0006 PE=4 SV=1	Amuc_0006	0.269	1.96676e-05	Down	51	26	90	26	26	76.6	4.09665e+07	4.14848e+07	4.25724e+07	8.43943e+06	7.01773e+06	7.29725e+06	1.427	1.454	1.474	0.432	0.358	0.38	Unknown
B2UKU5	Cytochrome d ubiquinol oxidase subunit II(predicted) OS=Akkermansia muciniphila (strain ATCC BAA-835 / DSM 22959 / JCM 33894 / BCRC 81048 / CCUG 64013 / CIP 107961 / Muc) OX=349741 GN=Amuc_1394 PE=4 SV=1	Amuc_1394	0.001	1.22588e-08	Down	17	2	24	2	2	15.8	1.51005e+07	1.45622e+07	1.50368e+07		12754	14531.4	1.449	1.405	1.433		0.002	0.002	CytoplasmicMembrane
B2UN14	Aldo/keto reductase OS=Akkermansia muciniphila (strain ATCC BAA-835 / DSM 22959 / JCM 33894 / BCRC 81048 / CCUG 64013 / CIP 107961 / Muc) OX=349741 GN=Amuc_1807 PE=4 SV=1	Amuc_1807	0.459	2.81755e-06	Down	67	17	120	17	17	34.6	1.1392e+08	1.16614e+08	1.15391e+08	3.72146e+07	3.60294e+07	3.43764e+07	1.293	1.332	1.302	0.621	0.598	0.583	Cytoplasmic					GO:0005618 cell wall; GO:0005623 cell; GO:0005886 plasma membrane; GO:0016020 membrane; GO:0030312 external encapsulating structure; GO:0071944 cell periphery;		PF00248	Aldo/keto reductase family	C	COG0667	Predicted oxidoreductases (related to aryl-alcohol dehydrogenases)
B2UP15	Biopolymer transporter ExbD(predicted) OS=Akkermansia muciniphila (strain ATCC BAA-835 / DSM 22959 / JCM 33894 / BCRC 81048 / CCUG 64013 / CIP 107961 / Muc) OX=349741 GN=Amuc_0547 PE=3 SV=1	Amuc_0547	0.321	4.74381e-06	Down	40	6	63	6	6	18.3	1.40798e+08	1.424e+08	1.40625e+08	2.9648e+07	3.3121e+07	2.95329e+07	1.405	1.429	1.394	0.435	0.483	0.44	Unknown	K03559	exbD; biopolymer transport protein ExbD							U	COG0848	Biopolymer transport protein
B2UNB2	ErfK/YbiS/YcfS/YnhG family protein OS=Akkermansia muciniphila (strain ATCC BAA-835 / DSM 22959 / JCM 33894 / BCRC 81048 / CCUG 64013 / CIP 107961 / Muc) OX=349741 GN=Amuc_0385 PE=4 SV=1	Amuc_0385	0.337	0.0176658	Down	16	4	18	4	4	31.9	1.94267e+06	1.94304e+06	2.08043e+06	611419	233509	513882	1.366	1.374	1.453	0.632	0.24	0.539	Cytoplasmic							PF03734	L,D-transpeptidase catalytic domain	D	COG1376	Uncharacterized protein conserved in bacteria
B2UMN7	Aldo/keto reductase OS=Akkermansia muciniphila (strain ATCC BAA-835 / DSM 22959 / JCM 33894 / BCRC 81048 / CCUG 64013 / CIP 107961 / Muc) OX=349741 GN=Amuc_1775 PE=4 SV=1	Amuc_1775	0.38	1.89174e-05	Down	41	10	114	10	10	30.6	8.93857e+07	9.07892e+07	9.03922e+07	2.4201e+07	2.16002e+07	2.39332e+07	1.352	1.382	1.359	0.538	0.478	0.541	Cytoplasmic							PF00248	Aldo/keto reductase family	S	COG0656	Aldo/keto reductases, related to diketogulonate reductase
B2UQA8	2-alkenal reductase OS=Akkermansia muciniphila (strain ATCC BAA-835 / DSM 22959 / JCM 33894 / BCRC 81048 / CCUG 64013 / CIP 107961 / Muc) OX=349741 GN=Amuc_0810 PE=4 SV=1	Amuc_0810	0.39	0.00964786	Down	42	14	60	14	14	53.3	1.18517e+07	1.13843e+07	1.24265e+07	3.89163e+06	3.59459e+06	1.96338e+06	1.353	1.307	1.409	0.653	0.6	0.335	Unknown	K04771	degP, htrA; serine protease Do [EC:3.4.21.107]	map01503 Cationic antimicrobial peptide (CAMP) resistance; map02020 Two-component system				PF13365; PF13180	Trypsin-like peptidase domain; PDZ domain	O	COG0265	Trypsin-like serine proteases, typically periplasmic, contain C-terminal PDZ domain
B2UMM1	Peptidase M20 OS=Akkermansia muciniphila (strain ATCC BAA-835 / DSM 22959 / JCM 33894 / BCRC 81048 / CCUG 64013 / CIP 107961 / Muc) OX=349741 GN=Amuc_1759 PE=4 SV=1	Amuc_1759	2.311	7.70263e-07	Up	61	20	355	20	20	50.3	1.9937e+08	2.02842e+08	1.96982e+08	3.08398e+08	3.15426e+08	3.14555e+08	0.668	0.683	0.655	1.518	1.545	1.573	Cytoplasmic							PF07687	Peptidase dimerisation domain	E	COG0624	Acetylornithine deacetylase/Succinyl-diaminopimelate desuccinylase and related deacylases
B2UM86	DUF1573 domain-containing protein(predicted) OS=Akkermansia muciniphila (strain ATCC BAA-835 / DSM 22959 / JCM 33894 / BCRC 81048 / CCUG 64013 / CIP 107961 / Muc) OX=349741 GN=Amuc_0191 PE=4 SV=1	Amuc_0191	7.764	1.17947e-06	Up	38	5	24	5	5	23.9	1.59213e+06	1.72059e+06	1.50981e+06	8.6984e+06	8.51063e+06	8.18554e+06	0.271	0.295	0.256	2.178	2.122	2.082	Unknown
B2UQ16	UPF0365 protein Amuc_0714 OS=Akkermansia muciniphila (strain ATCC BAA-835 / DSM 22959 / JCM 33894 / BCRC 81048 / CCUG 64013 / CIP 107961 / Muc) OX=349741 GN=Amuc_0714 PE=3 SV=1	Amuc_0714	0.019	1.63613e-05	Down	50	15	115	15	15	37.1	2.1454e+08	2.32823e+08	2.17648e+08	3.18757e+06	2.63143e+06		1.372	1.498	1.383	0.03	0.025		Unknown									S	COG4864	Uncharacterized protein conserved in bacteria
B2UP27	Argininosuccinate synthase OS=Akkermansia muciniphila (strain ATCC BAA-835 / DSM 22959 / JCM 33894 / BCRC 81048 / CCUG 64013 / CIP 107961 / Muc) OX=349741 GN=argG PE=3 SV=1	argG	2.389	5.02611e-06	Up	51	17	325	17	17	47.8	2.94117e+08	2.99581e+08	2.89931e+08	4.78051e+08	5.0033e+08	4.52689e+08	0.654	0.67	0.641	1.563	1.628	1.503	Cytoplasmic	K01940	argG, ASS1; argininosuccinate synthase [EC:6.3.4.5]	map00220 Arginine biosynthesis; map00250 Alanine, aspartate and glutamate metabolism; map01100 Metabolic pathways; map01110 Biosynthesis of secondary metabolites; map01130 Biosynthesis of antibiotics; map01230 Biosynthesis of amino acids	GO:0000050 urea cycle; GO:0000053 argininosuccinate metabolic process; GO:0006082 organic acid metabolic process; GO:0006520 cellular amino acid metabolic process; GO:0006525 arginine metabolic process; GO:0006526 arginine biosynthetic process; GO:0006575 cellular modified amino acid metabolic process; GO:0006807 nitrogen compound metabolic process; GO:0008152 metabolic process; GO:0008652 cellul…	GO:0005622 intracellular; GO:0005623 cell; GO:0005737 cytoplasm;	GO:0003824 catalytic activity; GO:0004055 argininosuccinate synthase activity; GO:0016874 ligase activity; GO:0016879 ligase activity, forming carbon-nitrogen bonds;			E	COG0137	Argininosuccinate synthase
B2UR60	Glycosyl hydrolase family 98(predicted) OS=Akkermansia muciniphila (strain ATCC BAA-835 / DSM 22959 / JCM 33894 / BCRC 81048 / CCUG 64013 / CIP 107961 / Muc) OX=349741 GN=Amuc_1119 PE=1 SV=1	Amuc_1119	4.811	7.67645e-06	Up	51	14	137	14	14	43.2	2.63259e+07	3.00348e+07	3.1014e+07	9.19514e+07	9.8482e+07	9.42714e+07	0.364	0.418	0.426	1.87	1.994	1.948	Unknown
B2UMC1	Phosphate-selective porin o and p(predicted) OS=Akkermansia muciniphila (strain ATCC BAA-835 / DSM 22959 / JCM 33894 / BCRC 81048 / CCUG 64013 / CIP 107961 / Muc) OX=349741 GN=Amuc_0227 PE=4 SV=1	Amuc_0227	0.302	0.0268592	Down	16	4	17	4	4	45.7	3.13608e+06	2.03985e+06	3.10327e+06	388255		735000	1.431	0.937	1.407	0.26		0.501	Unknown									P	COG3746	Phosphate-selective porin
B2UQK0	N-acetylmuramoyl-L-alanine amidase family 2 OS=Akkermansia muciniphila (strain ATCC BAA-835 / DSM 22959 / JCM 33894 / BCRC 81048 / CCUG 64013 / CIP 107961 / Muc) OX=349741 GN=Amuc_0903 PE=4 SV=1	Amuc_0903	0.185	0.000129545	Down	23	6	33	3	3	25.2	1.66336e+06	1.72732e+06	1.67297e+06	188182	185978	259981	1.503	1.57	1.502	0.25	0.246	0.351	Unknown	K01447	xlyAB; N-acetylmuramoyl-L-alanine amidase [EC:3.5.1.28]					PF01510	N-acetylmuramoyl-L-alanine amidase	M	COG5632	N-acetylmuramoyl-L-alanine amidase
B2UMR7	Histone family protein DNA-binding protein OS=Akkermansia muciniphila (strain ATCC BAA-835 / DSM 22959 / JCM 33894 / BCRC 81048 / CCUG 64013 / CIP 107961 / Muc) OX=349741 GN=Amuc_0281 PE=3 SV=1	Amuc_0281	2.398	2.85511e-06	Up	54	5	354	5	5	11.2	8.93813e+08	8.88108e+08	9.19356e+08	1.5316e+09	1.42983e+09	1.43076e+09	0.649	0.649	0.663	1.634	1.518	1.551	Cytoplasmic	K04764	ihfA, himA; integration host factor subunit alpha					PF00216	Bacterial DNA-binding protein	L	COG0776	Bacterial nucleoid DNA-binding protein
B2UL80	Lipolytic protein G-D-S-L family OS=Akkermansia muciniphila (strain ATCC BAA-835 / DSM 22959 / JCM 33894 / BCRC 81048 / CCUG 64013 / CIP 107961 / Muc) OX=349741 GN=Amuc_0022 PE=4 SV=1	Amuc_0022	14.854	4.08203e-06	Up	45	8	39	8	8	26.6	3.46206e+06	3.67053e+06	2.88998e+06	3.38957e+07	3.48221e+07	3.21351e+07	0.161	0.171	0.133	2.313	2.366	2.228	Unknown	K05349	bglX; beta-glucosidase [EC:3.2.1.21]	map00460 Cyanoamino acid metabolism; map00500 Starch and sucrose metabolism; map01100 Metabolic pathways; map01110 Biosynthesis of secondary metabolites				PF13472	GDSL-like Lipase/Acylhydrolase family	E	COG2755	Lysophospholipase L1 and related esterases
B2ULZ8	Uncharacterized protein OS=Akkermansia muciniphila (strain ATCC BAA-835 / DSM 22959 / JCM 33894 / BCRC 81048 / CCUG 64013 / CIP 107961 / Muc) OX=349741 GN=Amuc_1622 PE=4 SV=1	Amuc_1622	0.207	3.39624e-05	Down	21	3	21	3	3	21.4	6.12769e+06	6.09102e+06	6.03406e+06	992333	796290	770438	1.516	1.516	1.483	0.361	0.288	0.285	Unknown
B2UNE5	General substrate transporter OS=Akkermansia muciniphila (strain ATCC BAA-835 / DSM 22959 / JCM 33894 / BCRC 81048 / CCUG 64013 / CIP 107961 / Muc) OX=349741 GN=Amuc_0419 PE=4 SV=1	Amuc_0419	0.108	0.000781026	Down	22	13	100	13	13	70.7	9.37374e+07	9.29807e+07	9.20921e+07	5.28641e+06	4.72755e+06	1.03148e+07	1.613	1.61	1.575	0.134	0.119	0.265	CytoplasmicMembrane									EGP	COG2814	Arabinose efflux permease
B2UMS6	Glycoside hydrolase family 2 sugar binding OS=Akkermansia muciniphila (strain ATCC BAA-835 / DSM 22959 / JCM 33894 / BCRC 81048 / CCUG 64013 / CIP 107961 / Muc) OX=349741 GN=Amuc_0290 PE=3 SV=1	Amuc_0290	5.927	6.60625e-09	Up	55	42	565	42	42	110.2	2.11833e+08	2.07834e+08	2.17268e+08	8.62073e+08	8.53444e+08	8.41688e+08	0.341	0.337	0.348	2.042	2.013	2.026	Unknown	K01190	lacZ; beta-galactosidase [EC:3.2.1.23]	map00052 Galactose metabolism; map00511 Other glycan degradation; map00600 Sphingolipid metabolism; map01100 Metabolic pathways				PF00754; PF02837; PF00703; PF02836	F5/8 type C domain; Glycosyl hydrolases family 2, sugar binding domain; Glycosyl hydrolases family 2; Glycosyl hydrolases family 2, TIM barrel domain	G	COG3250	Beta-galactosidase/beta-glucuronidase
B2UP41	Putative lipoprotein OS=Akkermansia muciniphila (strain ATCC BAA-835 / DSM 22959 / JCM 33894 / BCRC 81048 / CCUG 64013 / CIP 107961 / Muc) OX=349741 GN=Amuc_2001 PE=4 SV=1	Amuc_2001	4.62	0.000119584	Up	36	22	207	22	22	76.3	3.46576e+07	3.47145e+07	3.56215e+07	9.38328e+07	1.04294e+08	1.30327e+08	0.412	0.415	0.42	1.638	1.812	2.311	Cytoplasmic							PF13402	Peptidase M60-like family	E	COG4166	ABC-type oligopeptide transport system, periplasmic component
B2UQA7	Acetolactate synthase OS=Akkermansia muciniphila (strain ATCC BAA-835 / DSM 22959 / JCM 33894 / BCRC 81048 / CCUG 64013 / CIP 107961 / Muc) OX=349741 GN=Amuc_0809 PE=3 SV=1	Amuc_0809	2.777	1.96659e-05	Up	79	11	164	11	11	18.2	9.2676e+07	9.45743e+07	9.53291e+07	1.63139e+08	1.86472e+08	1.82367e+08	0.586	0.601	0.599	1.515	1.724	1.721	Cytoplasmic	K01653	E2.2.1.6S, ilvH, ilvN; acetolactate synthase I/III small subunit [EC:2.2.1.6]	map00290 Valine, leucine and isoleucine biosynthesis; map00650 Butanoate metabolism; map00660 C5-Branched dibasic acid metabolism; map00770 Pantothenate and CoA biosynthesis; map01100 Metabolic pathways; map01110 Biosynthesis of secondary metabolites; map01130 Biosynthesis of antibiotics; map01210 2-Oxocarboxylic acid metabolism; map01230 Biosynthesis of amino acids	GO:0006082 organic acid metabolic process; GO:0006520 cellular amino acid metabolic process; GO:0006549 isoleucine metabolic process; GO:0006573 valine metabolic process; GO:0006807 nitrogen compound metabolic process; GO:0008152 metabolic process; GO:0008652 cellular amino acid biosynthetic process; GO:0009058 biosynthetic process; GO:0009081 branched-chain amino acid metabolic process; GO:00090…	GO:0005622 intracellular; GO:0005623 cell; GO:0005737 cytoplasm; GO:0005829 cytosol; GO:0005948 acetolactate synthase complex; GO:0032991 protein-containing complex; GO:1902494 catalytic complex; GO:1990234 transferase complex;	GO:0003824 catalytic activity; GO:0003984 acetolactate synthase activity; GO:0016740 transferase activity; GO:0016744 transferase activity, transferring aldehyde or ketonic groups;	PF01842	ACT domain	E	COG0440	Acetolactate synthase, small (regulatory) subunit
B2UPY0	OstA-like_N domain-containing protein(predicted) OS=Akkermansia muciniphila (strain ATCC BAA-835 / DSM 22959 / JCM 33894 / BCRC 81048 / CCUG 64013 / CIP 107961 / Muc) OX=349741 GN=Amuc_0678 PE=4 SV=1	Amuc_0678	5.117	2.10846e-06	Up	38	8	74	8	8	34.8	1.03597e+07	1.03303e+07	9.56342e+06	3.69365e+07	3.48751e+07	3.31538e+07	0.394	0.396	0.362	2.067	1.943	1.885	Periplasmic
B2UR77	Uncharacterized protein OS=Akkermansia muciniphila (strain ATCC BAA-835 / DSM 22959 / JCM 33894 / BCRC 81048 / CCUG 64013 / CIP 107961 / Muc) OX=349741 GN=Amuc_1136 PE=4 SV=1	Amuc_1136	0.102	1.50866e-05	Down	17	5	17	5	5	48.4	2.21849e+06	2.27706e+06	2.11045e+06	167678	128187	161773	1.617	1.67	1.528	0.18	0.137	0.176	Cytoplasmic
B2URH9	Biopolymer transport protein ExbD/TolR OS=Akkermansia muciniphila (strain ATCC BAA-835 / DSM 22959 / JCM 33894 / BCRC 81048 / CCUG 64013 / CIP 107961 / Muc) OX=349741 GN=Amuc_1239 PE=3 SV=1	Amuc_1239	0.172	0.0346134	Down	23	3	18	3	3	16.5	2.48314e+06	2.25e+06	2.52749e+06	184168	54732.7	600305	1.578	1.439	1.596	0.172	0.051	0.57	Unknown	K03559	exbD; biopolymer transport protein ExbD							U	COG0848	Biopolymer transport protein
B2UMK8	LicD family protein OS=Akkermansia muciniphila (strain ATCC BAA-835 / DSM 22959 / JCM 33894 / BCRC 81048 / CCUG 64013 / CIP 107961 / Muc) OX=349741 GN=Amuc_1746 PE=4 SV=1	Amuc_1746	0.347	4.29945e-05	Down	27	7	25	7	7	36.9	7.28553e+06	6.81907e+06	8.18117e+06	1.67521e+06	1.80031e+06	1.76927e+06	1.363	1.283	1.52	0.46	0.493	0.494	Cytoplasmic	K07271	licD; lipopolysaccharide cholinephosphotransferase [EC:2.7.8.-]					PF04991	LicD family	M	COG3475	LPS biosynthesis protein
B2UM78	Beta-lactamase OS=Akkermansia muciniphila (strain ATCC BAA-835 / DSM 22959 / JCM 33894 / BCRC 81048 / CCUG 64013 / CIP 107961 / Muc) OX=349741 GN=Amuc_0183 PE=3 SV=1	Amuc_0183	2.611	0.000503961	Up	32	10	87	10	10	33.3	2.05655e+07	2.1253e+07	1.9e+07	3.36711e+07	3.23008e+07	4.16482e+07	0.629	0.654	0.577	1.512	1.444	1.901	Periplasmic	K17836	penP; beta-lactamase class A [EC:3.5.2.6]	map00311 Penicillin and cephalosporin biosynthesis; map01130 Biosynthesis of antibiotics; map01501 beta-Lactam resistance				PF13354	Beta-lactamase enzyme family	V	COG2367	Beta-lactamase class A
B2URH8	MotA/TolQ/ExbB proton channel OS=Akkermansia muciniphila (strain ATCC BAA-835 / DSM 22959 / JCM 33894 / BCRC 81048 / CCUG 64013 / CIP 107961 / Muc) OX=349741 GN=Amuc_1238 PE=3 SV=1	Amuc_1238	0.394	3.65075e-06	Down	42	9	47	9	9	28.3	2.88829e+07	2.8603e+07	2.91543e+07	7.51332e+06	7.60782e+06	8.02871e+06	1.355	1.35	1.358	0.518	0.522	0.562	CytoplasmicMembrane	K03561	exbB; biopolymer transport protein ExbB							U	COG0811	Biopolymer transport proteins
B2UQB8	ErfK/YbiS/YcfS/YnhG family protein OS=Akkermansia muciniphila (strain ATCC BAA-835 / DSM 22959 / JCM 33894 / BCRC 81048 / CCUG 64013 / CIP 107961 / Muc) OX=349741 GN=Amuc_0820 PE=4 SV=1	Amuc_0820	0.059	1.63742e-07	Down	34	7	31	7	7	27	1.27563e+07	1.35261e+07	1.36637e+07	510550	568575	524689	1.581	1.686	1.682	0.093	0.103	0.097	Unknown							PF03734	L,D-transpeptidase catalytic domain	S	COG1376	Uncharacterized protein conserved in bacteria
B2UMS7	Valine--tRNA ligase OS=Akkermansia muciniphila (strain ATCC BAA-835 / DSM 22959 / JCM 33894 / BCRC 81048 / CCUG 64013 / CIP 107961 / Muc) OX=349741 GN=valS PE=3 SV=1	valS	3.378	1.02529e-07	Up	51	36	362	36	36	100.4	1.6907e+08	1.68503e+08	1.7118e+08	3.8536e+08	3.84823e+08	3.94112e+08	0.52	0.522	0.523	1.743	1.733	1.811	Cytoplasmic	K01873	VARS, valS; valyl-tRNA synthetase [EC:6.1.1.9]	map00970 Aminoacyl-tRNA biosynthesis	GO:0006082 organic acid metabolic process; GO:0006139 nucleobase-containing compound metabolic process; GO:0006399 tRNA metabolic process; GO:0006412 translation; GO:0006418 tRNA aminoacylation for protein translation; GO:0006438 valyl-tRNA aminoacylation; GO:0006518 peptide metabolic process; GO:0006520 cellular amino acid metabolic process; GO:0006725 cellular aromatic compound metabolic proces…		GO:0003824 catalytic activity; GO:0004812 aminoacyl-tRNA ligase activity; GO:0004832 valine-tRNA ligase activity; GO:0016874 ligase activity; GO:0016875 ligase activity, forming carbon-oxygen bonds; GO:0140098 catalytic activity, acting on RNA; GO:0140101 catalytic activity, acting on a tRNA;	PF08264; PF10458	Anticodon-binding domain of tRNA; Valyl tRNA synthetase tRNA binding arm	J	COG0525	Valyl-tRNA synthetase
B2UL74	Uncharacterized protein OS=Akkermansia muciniphila (strain ATCC BAA-835 / DSM 22959 / JCM 33894 / BCRC 81048 / CCUG 64013 / CIP 107961 / Muc) OX=349741 GN=Amuc_0016 PE=4 SV=1	Amuc_0016	2.84	2.36e-06	Up	36	5	42	5	5	22	1.28478e+07	1.28066e+07	1.28788e+07	2.35893e+07	2.52914e+07	2.53063e+07	0.587	0.589	0.584	1.583	1.69	1.726	Cytoplasmic
B2UP58	Beta-N-acetylhexosaminidase OS=Akkermansia muciniphila (strain ATCC BAA-835 / DSM 22959 / JCM 33894 / BCRC 81048 / CCUG 64013 / CIP 107961 / Muc) OX=349741 GN=Amuc_2019 PE=3 SV=1	Amuc_2019	4.598	4.17008e-07	Up	53	22	153	14	22	57.6	2.46716e+07	2.55291e+07	2.45384e+07	7.69074e+07	7.64672e+07	7.96686e+07	0.413	0.43	0.408	1.891	1.871	1.99	Periplasmic	K12373	HEXA_B; hexosaminidase [EC:3.2.1.52]	map00511 Other glycan degradation; map00520 Amino sugar and nucleotide sugar metabolism; map01100 Metabolic pathways				PF02838; PF00728	Glycosyl hydrolase family 20, domain 2; Glycosyl hydrolase family 20, catalytic domain	G	COG3525	N-acetyl-beta-hexosaminidase
B2UPH5	Carbamoyl-phosphate synthase large chain OS=Akkermansia muciniphila (strain ATCC BAA-835 / DSM 22959 / JCM 33894 / BCRC 81048 / CCUG 64013 / CIP 107961 / Muc) OX=349741 GN=carB PE=3 SV=1	carB	2.959	2.25902e-07	Up	61	50	720	50	50	117.4	3.50229e+08	3.55802e+08	3.45462e+08	6.93729e+08	7.18691e+08	6.96302e+08	0.571	0.583	0.559	1.661	1.713	1.694	Unknown	K01955	carB, CPA2; carbamoyl-phosphate synthase large subunit [EC:6.3.5.5]	map00240 Pyrimidine metabolism; map00250 Alanine, aspartate and glutamate metabolism; map01100 Metabolic pathways	GO:0000050 urea cycle; GO:0006082 organic acid metabolic process; GO:0006520 cellular amino acid metabolic process; GO:0006525 arginine metabolic process; GO:0006526 arginine biosynthetic process; GO:0006807 nitrogen compound metabolic process; GO:0008152 metabolic process; GO:0008652 cellular amino acid biosynthetic process; GO:0009058 biosynthetic process; GO:0009064 glutamine family amino acid…	GO:0005622 intracellular; GO:0005623 cell; GO:0005737 cytoplasm;	GO:0003824 catalytic activity; GO:0004087 carbamoyl-phosphate synthase (ammonia) activity; GO:0004088 carbamoyl-phosphate synthase (glutamine-hydrolyzing) activity; GO:0016874 ligase activity; GO:0016879 ligase activity, forming carbon-nitrogen bonds; GO:0016884 carbon-nitrogen ligase activity, with glutamine as amido-N-donor;	PF02786; PF02787; PF02142	Carbamoyl-phosphate synthase L chain, ATP binding domain; Carbamoyl-phosphate synthetase large chain, oligomerisation domain; MGS-like domain	EF	COG0458	Carbamoylphosphate synthase large subunit (split gene in MJ)
B2ULT8	Uncharacterized protein OS=Akkermansia muciniphila (strain ATCC BAA-835 / DSM 22959 / JCM 33894 / BCRC 81048 / CCUG 64013 / CIP 107961 / Muc) OX=349741 GN=Amuc_0138 PE=4 SV=1	Amuc_0138	0.454	0.00797356	Down	23	2	6	2	2	13.3	2.69617e+06	2.24033e+06	2.55402e+06	880728	665772		1.28	1.07	1.205	0.614	0.462		Unknown
B2UM18	Enoyl-[acyl-carrier-protein] reductase [NADH] OS=Akkermansia muciniphila (strain ATCC BAA-835 / DSM 22959 / JCM 33894 / BCRC 81048 / CCUG 64013 / CIP 107961 / Muc) OX=349741 GN=Amuc_1642 PE=3 SV=1	Amuc_1642	3.259	1.07534e-07	Up	63	14	480	14	14	27.9	4.14364e+08	4.19955e+08	4.15947e+08	9.22094e+08	9.10041e+08	9.28664e+08	0.532	0.542	0.53	1.739	1.709	1.78	CytoplasmicMembrane	K00208	fabI; enoyl-[acyl-carrier protein] reductase I [EC:1.3.1.9 1.3.1.10]	map00061 Fatty acid biosynthesis; map00333 Prodigiosin biosynthesis; map00780 Biotin metabolism; map01100 Metabolic pathways; map01130 Biosynthesis of antibiotics; map01212 Fatty acid metabolism	GO:0006082 organic acid metabolic process; GO:0006629 lipid metabolic process; GO:0006631 fatty acid metabolic process; GO:0006633 fatty acid biosynthetic process; GO:0006732 coenzyme metabolic process; GO:0006766 vitamin metabolic process; GO:0006767 water-soluble vitamin metabolic process; GO:0006768 biotin metabolic process; GO:0006790 sulfur compound metabolic process; GO:0006807 nitrogen com…	GO:0005622 intracellular; GO:0005623 cell; GO:0005737 cytoplasm; GO:0005829 cytosol;	GO:0003824 catalytic activity; GO:0004312 fatty acid synthase activity; GO:0004318 enoyl-[acyl-carrier-protein] reductase (NADH) activity; GO:0005488 binding; GO:0005515 protein binding; GO:0016491 oxidoreductase activity; GO:0016627 oxidoreductase activity, acting on the CH-CH group of donors; GO:0016628 oxidoreductase activity, acting on the CH-CH group of donors, NAD or NADP as acceptor; GO:00…	PF13561	Enoyl-(Acyl carrier protein) reductase	I	COG0623	Enoyl-[acyl-carrier-protein] reductase (NADH)
B2UND5	Putative substrate-binding protein of aliphatic sulfonate ABC transporter OS=Akkermansia muciniphila (strain ATCC BAA-835 / DSM 22959 / JCM 33894 / BCRC 81048 / CCUG 64013 / CIP 107961 / Muc) OX=349741 GN=Amuc_0409 PE=4 SV=1	Amuc_0409	0.32	1.13696e-07	Down	60	14	114	14	14	38.4	7.67059e+07	7.46897e+07	7.61887e+07	1.68162e+07	1.62317e+07	1.63704e+07	1.426	1.397	1.407	0.459	0.441	0.454	Cytoplasmic	K02051	ABC.SN.S; NitT/TauT family transport system substrate-binding protein							P	COG0715	ABC-type nitrate/sulfonate/bicarbonate transport systems, periplasmic components
B2UPZ1	Asparagine--tRNA ligase OS=Akkermansia muciniphila (strain ATCC BAA-835 / DSM 22959 / JCM 33894 / BCRC 81048 / CCUG 64013 / CIP 107961 / Muc) OX=349741 GN=asnS PE=3 SV=1	asnS	2.947	0.00093452	Up	53	19	175	19	19	51.5	3.97541e+07	5.81462e+07	4.15961e+07	9.31951e+07	8.9969e+07	9.56192e+07	0.489	0.72	0.509	1.686	1.62	1.757	Cytoplasmic	K01893	NARS, asnS; asparaginyl-tRNA synthetase [EC:6.1.1.22]	map00970 Aminoacyl-tRNA biosynthesis	GO:0006082 organic acid metabolic process; GO:0006139 nucleobase-containing compound metabolic process; GO:0006399 tRNA metabolic process; GO:0006412 translation; GO:0006418 tRNA aminoacylation for protein translation; GO:0006421 asparaginyl-tRNA aminoacylation; GO:0006518 peptide metabolic process; GO:0006520 cellular amino acid metabolic process; GO:0006725 cellular aromatic compound metabolic …	GO:0005622 intracellular; GO:0005623 cell; GO:0005737 cytoplasm;	GO:0000166 nucleotide binding; GO:0003824 catalytic activity; GO:0004812 aminoacyl-tRNA ligase activity; GO:0004816 asparagine-tRNA ligase activity; GO:0005488 binding; GO:0005524 ATP binding; GO:0008144 drug binding; GO:0016874 ligase activity; GO:0016875 ligase activity, forming carbon-oxygen bonds; GO:0017076 purine nucleotide binding; GO:0030554 adenyl nucleotide binding; GO:0032553 ribonucle…	PF01336; PF00152	OB-fold nucleic acid binding domain; tRNA synthetases class II (D, K and N)	J	COG0017	Aspartyl/asparaginyl-tRNA synthetases
B2ULD9	Uncharacterized protein OS=Akkermansia muciniphila (strain ATCC BAA-835 / DSM 22959 / JCM 33894 / BCRC 81048 / CCUG 64013 / CIP 107961 / Muc) OX=349741 GN=Amuc_0083 PE=4 SV=1	Amuc_0083	2.816	3.67817e-05	Up	18	3	26	2	2	21	4.4099e+06	4.27563e+06	4.5444e+06	7.72928e+06	8.47324e+06	9.03881e+06	0.59	0.576	0.604	1.52	1.659	1.806	Unknown
B2UPL6	Glycosyltransferase family 1 protein(predicted) OS=Akkermansia muciniphila (strain ATCC BAA-835 / DSM 22959 / JCM 33894 / BCRC 81048 / CCUG 64013 / CIP 107961 / Muc) OX=349741 GN=Amuc_2085 PE=4 SV=1	Amuc_2085	0.295	3.56401e-06	Down	47	13	92	13	13	36.6	4.11998e+07	3.92177e+07	4.05227e+07	7.96993e+06	7.75782e+06	8.46533e+06	1.462	1.4	1.428	0.415	0.403	0.448	Cytoplasmic
B2UMX0	Prephenate dehydrogenase OS=Akkermansia muciniphila (strain ATCC BAA-835 / DSM 22959 / JCM 33894 / BCRC 81048 / CCUG 64013 / CIP 107961 / Muc) OX=349741 GN=Amuc_0337 PE=4 SV=1	Amuc_0337	2.678	4.91501e-05	Up	60	12	103	12	12	31.8	2.51806e+07	2.80909e+07	2.78849e+07	5.26383e+07	4.94466e+07	4.52561e+07	0.567	0.637	0.624	1.743	1.63	1.523	Unknown	K04517	tyrA2; prephenate dehydrogenase [EC:1.3.1.12]	map00400 Phenylalanine, tyrosine and tryptophan biosynthesis; map00401 Novobiocin biosynthesis; map01100 Metabolic pathways; map01110 Biosynthesis of secondary metabolites; map01130 Biosynthesis of antibiotics; map01230 Biosynthesis of amino acids	GO:0006082 organic acid metabolic process; GO:0006520 cellular amino acid metabolic process; GO:0006558 L-phenylalanine metabolic process; GO:0006570 tyrosine metabolic process; GO:0006571 tyrosine biosynthetic process; GO:0006725 cellular aromatic compound metabolic process; GO:0006807 nitrogen compound metabolic process; GO:0008152 metabolic process; GO:0008652 cellular amino acid biosynthetic …	GO:0005622 intracellular; GO:0005623 cell; GO:0005737 cytoplasm;	GO:0000166 nucleotide binding; GO:0003824 catalytic activity; GO:0004106 chorismate mutase activity; GO:0005488 binding; GO:0005515 protein binding; GO:0008977 prephenate dehydrogenase (NAD+) activity; GO:0016491 oxidoreductase activity; GO:0016627 oxidoreductase activity, acting on the CH-CH group of donors; GO:0016628 oxidoreductase activity, acting on the CH-CH group of donors, NAD or NADP as …			E	COG0287	Prephenate dehydrogenase
B2UNW3	Uncharacterized protein OS=Akkermansia muciniphila (strain ATCC BAA-835 / DSM 22959 / JCM 33894 / BCRC 81048 / CCUG 64013 / CIP 107961 / Muc) OX=349741 GN=Amuc_0495 PE=4 SV=1	Amuc_0495	7.012	2.61289e-07	Up	50	19	212	19	19	42	4.69833e+07	4.6834e+07	4.68161e+07	2.353e+08	2.14767e+08	2.18624e+08	0.299	0.3	0.296	2.2	1.999	2.077	Unknown
B2UR21	RNA methyltransferase, TrmH family, group 3 OS=Akkermansia muciniphila (strain ATCC BAA-835 / DSM 22959 / JCM 33894 / BCRC 81048 / CCUG 64013 / CIP 107961 / Muc) OX=349741 GN=Amuc_1080 PE=4 SV=1	Amuc_1080	0.037	3.27857e-05	Down	60	9	46	9	9	20.9	2.14062e+07	1.87748e+07	1.83155e+07	448342	654390	382695	1.837	1.621	1.562	0.057	0.082	0.049	Cytoplasmic	K03218	rlmB; 23S rRNA (guanosine2251-2'-O)-methyltransferase [EC:2.1.1.185]		GO:0000154 rRNA modification; GO:0000451 rRNA 2'-O-methylation; GO:0000453 enzyme-directed rRNA 2'-O-methylation; GO:0001510 RNA methylation; GO:0006139 nucleobase-containing compound metabolic process; GO:0006364 rRNA processing; GO:0006396 RNA processing; GO:0006725 cellular aromatic compound metabolic process; GO:0006807 nitrogen compound metabolic process; GO:0008152 metabolic process; GO:000…	GO:0005622 intracellular; GO:0005623 cell; GO:0005737 cytoplasm; GO:0005829 cytosol;	GO:0003824 catalytic activity; GO:0008168 methyltransferase activity; GO:0008171 O-methyltransferase activity; GO:0008173 RNA methyltransferase activity; GO:0008649 rRNA methyltransferase activity; GO:0008757 S-adenosylmethionine-dependent methyltransferase activity; GO:0016435 rRNA (guanine) methyltransferase activity; GO:0016740 transferase activity; GO:0016741 transferase activity, transferrin…			J	COG0566	rRNA methylases
B2UMY5	Uncharacterized protein OS=Akkermansia muciniphila (strain ATCC BAA-835 / DSM 22959 / JCM 33894 / BCRC 81048 / CCUG 64013 / CIP 107961 / Muc) OX=349741 GN=Amuc_0352 PE=4 SV=1	Amuc_0352	0.088	0.000301591	Down	34	6	35	6	6	30.8	1.92487e+07	1.66907e+07	1.878e+07	704957	1.40445e+06	1.16655e+06	1.709	1.491	1.657	0.092	0.182	0.155	Unknown
B2UMP0	von Willebrand factor type A OS=Akkermansia muciniphila (strain ATCC BAA-835 / DSM 22959 / JCM 33894 / BCRC 81048 / CCUG 64013 / CIP 107961 / Muc) OX=349741 GN=Amuc_1778 PE=4 SV=1	Amuc_1778	0.021	1.40908e-06	Down	30	7	49	7	7	35.6	2.71178e+07	26225091	2.91736e+07	355268	465752	384936	1.668	1.623	1.783	0.032	0.042	0.035	CytoplasmicMembrane	K07114	yfbK; Ca-activated chloride channel homolog					PF07584; PF00092	Aerotolerance regulator N-terminal; von Willebrand factor type A domain	S	COG2304	Uncharacterized protein containing a von Willebrand factor type A (vWA) domain
B2UND9	D,D-heptose 1,7-bisphosphate phosphatase OS=Akkermansia muciniphila (strain ATCC BAA-835 / DSM 22959 / JCM 33894 / BCRC 81048 / CCUG 64013 / CIP 107961 / Muc) OX=349741 GN=Amuc_0413 PE=3 SV=1	Amuc_0413	0.465	2.99812e-05	Down	54	7	33	7	7	18.1	7.9362e+06	8.15126e+06	7.95786e+06	2.36748e+06	2.6447e+06	2.5734e+06	1.292	1.335	1.287	0.566	0.63	0.625	Cytoplasmic	K03273	gmhB; D-glycero-D-manno-heptose 1,7-bisphosphate phosphatase [EC:3.1.3.82 3.1.3.83]	map00540 Lipopolysaccharide biosynthesis; map01100 Metabolic pathways	GO:0006793 phosphorus metabolic process; GO:0006796 phosphate-containing compound metabolic process; GO:0008152 metabolic process; GO:0009987 cellular process; GO:0016311 dephosphorylation; GO:0044237 cellular metabolic process;		GO:0000287 magnesium ion binding; GO:0003824 catalytic activity; GO:0005488 binding; GO:0008270 zinc ion binding; GO:0016787 hydrolase activity; GO:0016788 hydrolase activity, acting on ester bonds; GO:0016791 phosphatase activity; GO:0034200 D,D-heptose 1,7-bisphosphate phosphatase activity; GO:0042578 phosphoric ester hydrolase activity; GO:0043167 ion binding; GO:0043169 cation binding; GO:004…	PF13242	HAD-hyrolase-like	E	COG0241	Histidinol phosphatase and related phosphatases
B2UP24	Regulatory protein, FmdB family OS=Akkermansia muciniphila (strain ATCC BAA-835 / DSM 22959 / JCM 33894 / BCRC 81048 / CCUG 64013 / CIP 107961 / Muc) OX=349741 GN=Amuc_0556 PE=4 SV=1	Amuc_0556	0.297	4.54709e-05	Down	55	3	13	3	3	9.8	4.50018e+06	4.65336e+06	4.38069e+06	1.02128e+06	838142	865753	1.425	1.483	1.378	0.475	0.388	0.409	Unknown
B2UQ53	Metallophosphoesterase OS=Akkermansia muciniphila (strain ATCC BAA-835 / DSM 22959 / JCM 33894 / BCRC 81048 / CCUG 64013 / CIP 107961 / Muc) OX=349741 GN=Amuc_0752 PE=4 SV=1	Amuc_0752	0.187	0.0412698	Down	35	7	18	7	7	31.7	7.19865e+06	5.92604e+06	6.85636e+06	2.09683e+06	177689	256564	1.646	1.364	1.558	0.705	0.059	0.088	Unknown	K07098	K07098; uncharacterized protein					PF00149	Calcineurin-like phosphoesterase	S	COG1408	Predicted phosphohydrolases
B2UN50	PDZ/DHR/GLGF domain protein OS=Akkermansia muciniphila (strain ATCC BAA-835 / DSM 22959 / JCM 33894 / BCRC 81048 / CCUG 64013 / CIP 107961 / Muc) OX=349741 GN=Amuc_1844 PE=4 SV=1	Amuc_1844	3.287	2.96785e-06	Up	60	14	153	14	14	34.1	5.36812e+07	5.85513e+07	5.46759e+07	1.21467e+08	1.26149e+08	1.24138e+08	0.513	0.563	0.519	1.706	1.764	1.772	Unknown	K04771	degP, htrA; serine protease Do [EC:3.4.21.107]	map01503 Cationic antimicrobial peptide (CAMP) resistance; map02020 Two-component system				PF13180	PDZ domain	O	COG0265	Trypsin-like serine proteases, typically periplasmic, contain C-terminal PDZ domain
B2UQ88	PEP-CTERM domain-containing protein OS=Akkermansia muciniphila (strain ATCC BAA-835 / DSM 22959 / JCM 33894 / BCRC 81048 / CCUG 64013 / CIP 107961 / Muc) OX=349741 GN=Amuc_0789 PE=4 SV=1	Amuc_0789	0.308	0.0101881	Down	18	2	15	2	2	22.3	9.20126e+07	56225752	8.75763e+07	1.60948e+07	1.69193e+07		1.469	0.903	1.389	0.377	0.395		Unknown
B2UP72	Phospholipase D/Transphosphatidylase OS=Akkermansia muciniphila (strain ATCC BAA-835 / DSM 22959 / JCM 33894 / BCRC 81048 / CCUG 64013 / CIP 107961 / Muc) OX=349741 GN=Amuc_2033 PE=4 SV=1	Amuc_2033	0.024	0.000370078	Down	26	12	40	12	12	54.3	5.43851e+06	6.58936e+06	8.01953e+06	179727	60361.3	90119.3	1.374	1.675	2.013	0.067	0.022	0.034	CytoplasmicMembrane	K06131	clsA_B; cardiolipin synthase A/B [EC:2.7.8.-]	map00564 Glycerophospholipid metabolism; map01100 Metabolic pathways				PF13396; PF13091	Phospholipase_D-nuclease N-terminal; PLD-like domain	I	COG1502	Phosphatidylserine/phosphatidylglycerophosphate/cardiolipin synthases and related enzymes
B2UN30	PA14 domain-containing protein(predicted) OS=Akkermansia muciniphila (strain ATCC BAA-835 / DSM 22959 / JCM 33894 / BCRC 81048 / CCUG 64013 / CIP 107961 / Muc) OX=349741 GN=Amuc_1823 PE=4 SV=1	Amuc_1823	13.238	1.7597e-05	Up	42	14	45	12	14	61.7	4.50831e+06	3.67857e+06	3.21738e+06	3.65631e+07	3.47233e+07	3.11579e+07	0.204	0.167	0.145	2.43	2.297	2.104	Cytoplasmic
B2URD7	Helicase c2 OS=Akkermansia muciniphila (strain ATCC BAA-835 / DSM 22959 / JCM 33894 / BCRC 81048 / CCUG 64013 / CIP 107961 / Muc) OX=349741 GN=Amuc_1197 PE=4 SV=1	Amuc_1197	0.447	0.000616175	Down	10	5	17	5	5	74.2	1.72078e+06	1.90343e+06	1.69577e+06	571066	586560	457081	1.278	1.422	1.251	0.623	0.637	0.507	Cytoplasmic	K03722	dinG; ATP-dependent DNA helicase DinG [EC:3.6.4.12]		GO:0006139 nucleobase-containing compound metabolic process; GO:0006259 DNA metabolic process; GO:0006281 DNA repair; GO:0006301 postreplication repair; GO:0006725 cellular aromatic compound metabolic process; GO:0006807 nitrogen compound metabolic process; GO:0006950 response to stress; GO:0006974 cellular response to DNA damage stimulus; GO:0008152 metabolic process; GO:0009987 cellular process…	GO:0005623 cell; GO:0005886 plasma membrane; GO:0016020 membrane; GO:0071944 cell periphery;	GO:0003824 catalytic activity; GO:0004386 helicase activity; GO:0016462 pyrophosphatase activity; GO:0016787 hydrolase activity; GO:0016817 hydrolase activity, acting on acid anhydrides; GO:0016818 hydrolase activity, acting on acid anhydrides, in phosphorus-containing anhydrides; GO:0016887 ATPase activity; GO:0017111 nucleoside-triphosphatase activity;	PF13307	Helicase C-terminal domain	L	COG1199	Rad3-related DNA helicases
B2UPX9	Uncharacterized protein OS=Akkermansia muciniphila (strain ATCC BAA-835 / DSM 22959 / JCM 33894 / BCRC 81048 / CCUG 64013 / CIP 107961 / Muc) OX=349741 GN=Amuc_0677 PE=4 SV=1	Amuc_0677	2.072	0.000600389	Up	43	5	47	5	5	17.2	6.98775e+06	8.36694e+06	7.50693e+06	1.08043e+07	1.1697e+07	9.64019e+06	0.654	0.788	0.698	1.486	1.602	1.347	Unknown
B2UNS2	Glucose-6-phosphate isomerase OS=Akkermansia muciniphila (strain ATCC BAA-835 / DSM 22959 / JCM 33894 / BCRC 81048 / CCUG 64013 / CIP 107961 / Muc) OX=349741 GN=pgi PE=3 SV=1	pgi	2.83	4.03121e-08	Up	74	31	397	31	31	55.4	3.11557e+08	3.08508e+08	3.12076e+08	6.00683e+08	5.90596e+08	5.96999e+08	0.59	0.587	0.587	1.671	1.635	1.687	Cytoplasmic	K01810	GPI, pgi; glucose-6-phosphate isomerase [EC:5.3.1.9]	map00010 Glycolysis / Gluconeogenesis; map00030 Pentose phosphate pathway; map00500 Starch and sucrose metabolism; map00520 Amino sugar and nucleotide sugar metabolism; map01100 Metabolic pathways; map01110 Biosynthesis of secondary metabolites; map01120 Microbial metabolism in diverse environments; map01130 Biosynthesis of antibiotics; map01200 Carbon metabolism				PF00342	Phosphoglucose isomerase	G	COG0166	Glucose-6-phosphate isomerase
B2UM25	Acetolactate synthase OS=Akkermansia muciniphila (strain ATCC BAA-835 / DSM 22959 / JCM 33894 / BCRC 81048 / CCUG 64013 / CIP 107961 / Muc) OX=349741 GN=Amuc_1650 PE=3 SV=1	Amuc_1650	2.683	5.13667e-06	Up	63	22	252	22	22	67.3	1.55968e+08	1.64387e+08	1.58668e+08	2.92549e+08	2.80454e+08	2.98495e+08	0.595	0.631	0.601	1.639	1.564	1.699	Cytoplasmic	K01652	E2.2.1.6L, ilvB, ilvG, ilvI; acetolactate synthase I/II/III large subunit [EC:2.2.1.6]	map00290 Valine, leucine and isoleucine biosynthesis; map00650 Butanoate metabolism; map00660 C5-Branched dibasic acid metabolism; map00770 Pantothenate and CoA biosynthesis; map01100 Metabolic pathways; map01110 Biosynthesis of secondary metabolites; map01130 Biosynthesis of antibiotics; map01210 2-Oxocarboxylic acid metabolism; map01230 Biosynthesis of amino acids				PF02776; PF00205; PF02775	Thiamine pyrophosphate enzyme, N-terminal TPP binding domain; Thiamine pyrophosphate enzyme, central domain; Thiamine pyrophosphate enzyme, C-terminal TPP binding domain	EH	COG0028	Thiamine pyrophosphate-requiring enzymes [acetolactate synthase, pyruvate dehydrogenase (cytochrome), glyoxylate carboligase, phosphonopyruvate decarboxylase]
B2UMX9	DNA mismatch repair protein MutS OS=Akkermansia muciniphila (strain ATCC BAA-835 / DSM 22959 / JCM 33894 / BCRC 81048 / CCUG 64013 / CIP 107961 / Muc) OX=349741 GN=mutS PE=3 SV=1	mutS	0.34	7.80454e-05	Down	39	26	96	26	26	92.4	2.81469e+07	2.8487e+07	2.87736e+07	5.87902e+06	6.57138e+06	7.24942e+06	1.379	1.404	1.4	0.423	0.471	0.53	Cytoplasmic	K03555	mutS; DNA mismatch repair protein MutS	map03430 Mismatch repair	GO:0000018 regulation of DNA recombination; GO:0006139 nucleobase-containing compound metabolic process; GO:0006259 DNA metabolic process; GO:0006281 DNA repair; GO:0006298 mismatch repair; GO:0006725 cellular aromatic compound metabolic process; GO:0006807 nitrogen compound metabolic process; GO:0006950 response to stress; GO:0006974 cellular response to DNA damage stimulus; GO:0008152 metabolic…	GO:0005622 intracellular; GO:0005623 cell; GO:0005737 cytoplasm; GO:0005829 cytosol; GO:0032300 mismatch repair complex; GO:0032991 protein-containing complex; GO:1990391 DNA repair complex;	GO:0000166 nucleotide binding; GO:0003676 nucleic acid binding; GO:0003677 DNA binding; GO:0003684 damaged DNA binding; GO:0003690 double-stranded DNA binding; GO:0003824 catalytic activity; GO:0005488 binding; GO:0005515 protein binding; GO:0005524 ATP binding; GO:0008094 DNA-dependent ATPase activity; GO:0008144 drug binding; GO:0008301 DNA binding, bending; GO:0016462 pyrophosphatase activity;…	PF01624; PF05188; PF05192; PF05190; PF00488	MutS domain I; MutS domain II; MutS domain III; MutS family domain IV; MutS domain V	L	COG0249	Mismatch repair ATPase (MutS family)
B2UQS8	4Fe-4S ferredoxin iron-sulfur binding domain protein OS=Akkermansia muciniphila (strain ATCC BAA-835 / DSM 22959 / JCM 33894 / BCRC 81048 / CCUG 64013 / CIP 107961 / Muc) OX=349741 GN=Amuc_0984 PE=3 SV=1	Amuc_0984	0.049	2.76026e-07	Down	73	15	298	15	15	28	3.99087e+08	4.24064e+08	4.07217e+08	1.27339e+07	1.46843e+07	1.36169e+07	1.616	1.728	1.638	0.076	0.087	0.082	Cytoplasmic	K00240	sdhB, frdB; succinate dehydrogenase / fumarate reductase, iron-sulfur subunit [EC:1.3.5.1 1.3.5.4]	map00020 Citrate cycle (TCA cycle); map00190 Oxidative phosphorylation; map00650 Butanoate metabolism; map00720 Carbon fixation pathways in prokaryotes; map01100 Metabolic pathways; map01110 Biosynthesis of secondary metabolites; map01120 Microbial metabolism in diverse environments; map01130 Biosynthesis of antibiotics; map01200 Carbon metabolism				PF13085; PF13183	2Fe-2S iron-sulfur cluster binding domain; 4Fe-4S dicluster domain	C	COG0479	Succinate dehydrogenase/fumarate reductase, Fe-S protein subunit
B2UNJ6	Uncharacterized protein OS=Akkermansia muciniphila (strain ATCC BAA-835 / DSM 22959 / JCM 33894 / BCRC 81048 / CCUG 64013 / CIP 107961 / Muc) OX=349741 GN=Amuc_1898 PE=4 SV=1	Amuc_1898	0.22	0.0058423	Down	26	7	21	7	7	33.4	5.96231e+06	5.71588e+06	5.80956e+06	1.43125e+06	649448	530949	1.527	1.473	1.479	0.539	0.243	0.203	CytoplasmicMembrane
B2UQR3	YkuD domain-containing protein OS=Akkermansia muciniphila (strain ATCC BAA-835 / DSM 22959 / JCM 33894 / BCRC 81048 / CCUG 64013 / CIP 107961 / Muc) OX=349741 GN=Amuc_0966 PE=4 SV=1	Amuc_0966	2.747	1.40637e-05	Up	47	8	70	8	8	27.5	7.40593e+06	8.11206e+06	7.24785e+06	1.39984e+07	1.41089e+07	1.4278e+07	0.585	0.645	0.569	1.626	1.631	1.685	Unknown							PF03734	L,D-transpeptidase catalytic domain	S	COG3786	Uncharacterized protein conserved in bacteria
B2UMD1	Arsenate reductase and related OS=Akkermansia muciniphila (strain ATCC BAA-835 / DSM 22959 / JCM 33894 / BCRC 81048 / CCUG 64013 / CIP 107961 / Muc) OX=349741 GN=Amuc_0237 PE=3 SV=1	Amuc_0237	0.471	2.38898e-06	Down	49	7	120	7	7	13.5	2.20414e+08	2.23674e+08	2.16646e+08	6.94834e+07	7.00207e+07	7.13948e+07	1.302	1.329	1.272	0.603	0.605	0.63	Cytoplasmic	K00537	arsC1, arsC; arsenate reductase (glutaredoxin) [EC:1.20.4.1]							P	COG1393	Arsenate reductase and related proteins, glutaredoxin family
B2ULN2	PpiC domain-containing protein OS=Akkermansia muciniphila (strain ATCC BAA-835 / DSM 22959 / JCM 33894 / BCRC 81048 / CCUG 64013 / CIP 107961 / Muc) OX=349741 GN=Amuc_1599 PE=4 SV=1	Amuc_1599	0.059	1.29417e-05	Down	45	25	257	25	25	64.6	2.74693e+08	2.59444e+08	2.68902e+08	1.24177e+07	8.60062e+06	1.07087e+07	1.694	1.61	1.648	0.113	0.078	0.099	Unknown	K03770	ppiD; peptidyl-prolyl cis-trans isomerase D [EC:5.2.1.8]					PF13624; PF13145	SurA N-terminal domain; PPIC-type PPIASE domain	O	COG0760	Parvulin-like peptidyl-prolyl isomerase
B2UMW6	Chloramphenicol acetyltransferase OS=Akkermansia muciniphila (strain ATCC BAA-835 / DSM 22959 / JCM 33894 / BCRC 81048 / CCUG 64013 / CIP 107961 / Muc) OX=349741 GN=Amuc_0333 PE=4 SV=1	Amuc_0333	6.586	1.58462e-05	Up	37	6	49	6	6	24.1	2.59879e+06	2.10389e+06	2.71607e+06	1.13436e+07	1.10543e+07	1.07134e+07	0.33	0.269	0.343	2.118	2.054	2.032	Unknown	K19271	catA; chloramphenicol O-acetyltransferase type A [EC:2.3.1.28]					PF00302	Chloramphenicol acetyltransferase	V	COG4845	Chloramphenicol O-acetyltransferase
B2UR39	Type II and III secretion system protein OS=Akkermansia muciniphila (strain ATCC BAA-835 / DSM 22959 / JCM 33894 / BCRC 81048 / CCUG 64013 / CIP 107961 / Muc) OX=349741 GN=Amuc_1098 PE=3 SV=1	Amuc_1098	0.473	1.1643e-06	Down	44	33	341	33	33	97.5	3.64184e+08	3.60612e+08	3.70283e+08	1.16306e+08	1.15479e+08	1.19004e+08	1.297	1.292	1.31	0.609	0.602	0.633	OuterMembrane	K02453	gspD; general secretion pathway protein D	map03070 Bacterial secretion system; map05111 Biofilm formation - Vibrio cholerae						NU	COG1450	Type II secretory pathway, component PulD
B2UR65	Terpene cyclase/mutase family protein(predicted) OS=Akkermansia muciniphila (strain ATCC BAA-835 / DSM 22959 / JCM 33894 / BCRC 81048 / CCUG 64013 / CIP 107961 / Muc) OX=349741 GN=Amuc_1124 PE=4 SV=1	Amuc_1124	0.368	0.000520896	Down	37	14	106	11	11	54.5	3.27612e+07	3.2026e+07	4.36661e+07	8.97017e+06	9.28881e+06	8.82202e+06	1.245	1.224	1.648	0.501	0.516	0.5	Unknown									I	COG1657	Squalene cyclase
B2UMM2	ABC transporter related OS=Akkermansia muciniphila (strain ATCC BAA-835 / DSM 22959 / JCM 33894 / BCRC 81048 / CCUG 64013 / CIP 107961 / Muc) OX=349741 GN=Amuc_1760 PE=4 SV=1	Amuc_1760	0.117	1.17695e-07	Down	60	14	88	14	14	32.1	5.18271e+07	5.27583e+07	5.12023e+07	4.0492e+06	4.08813e+06	4.26443e+06	1.587	1.625	1.557	0.182	0.183	0.195	CytoplasmicMembrane	K01990	ABC-2.A; ABC-2 type transport system ATP-binding protein					PF00005	ABC transporter	V	COG1131	ABC-type multidrug transport system, ATPase component
B2ULG9	Tryptophan synthase beta chain OS=Akkermansia muciniphila (strain ATCC BAA-835 / DSM 22959 / JCM 33894 / BCRC 81048 / CCUG 64013 / CIP 107961 / Muc) OX=349741 GN=trpB PE=3 SV=1	trpB	2.111	0.000190533	Up	45	11	125	11	11	42	2.31645e+07	2.66521e+07	2.63233e+07	3.81106e+07	3.73479e+07	3.35324e+07	0.644	0.746	0.727	1.557	1.52	1.392	Cytoplasmic	K01696	trpB; tryptophan synthase beta chain [EC:4.2.1.20]	map00260 Glycine, serine and threonine metabolism; map00400 Phenylalanine, tyrosine and tryptophan biosynthesis; map01100 Metabolic pathways; map01110 Biosynthesis of secondary metabolites; map01130 Biosynthesis of antibiotics; map01230 Biosynthesis of amino acids	GO:0000162 tryptophan biosynthetic process; GO:0006082 organic acid metabolic process; GO:0006520 cellular amino acid metabolic process; GO:0006568 tryptophan metabolic process; GO:0006576 cellular biogenic amine metabolic process; GO:0006586 indolalkylamine metabolic process; GO:0006725 cellular aromatic compound metabolic process; GO:0006807 nitrogen compound metabolic process; GO:0008152 metab…	GO:0005622 intracellular; GO:0005623 cell; GO:0005737 cytoplasm; GO:0005829 cytosol;	GO:0003824 catalytic activity; GO:0004834 tryptophan synthase activity; GO:0005488 binding; GO:0005515 protein binding; GO:0008144 drug binding; GO:0016829 lyase activity; GO:0016835 carbon-oxygen lyase activity; GO:0016836 hydro-lyase activity; GO:0019842 vitamin binding; GO:0030170 pyridoxal phosphate binding; GO:0036094 small molecule binding; GO:0042802 identical protein binding; GO:0043167 i…			E	COG0133	Tryptophan synthase beta chain
B2UNT4	Uncharacterized protein OS=Akkermansia muciniphila (strain ATCC BAA-835 / DSM 22959 / JCM 33894 / BCRC 81048 / CCUG 64013 / CIP 107961 / Muc) OX=349741 GN=Amuc_1989 PE=4 SV=1	Amuc_1989	5.252	1.17786e-05	Up	28	13	78	13	13	53.6	9.36434e+06	8.84399e+06	7.8534e+06	2.92854e+07	3.15772e+07	3.1922e+07	0.406	0.385	0.338	1.864	2.001	2.065	OuterMembrane
B2UQW5	TPM domain-containing protein(predicted) OS=Akkermansia muciniphila (strain ATCC BAA-835 / DSM 22959 / JCM 33894 / BCRC 81048 / CCUG 64013 / CIP 107961 / Muc) OX=349741 GN=Amuc_1024 PE=4 SV=1	Amuc_1024	3.666	4.55369e-06	Up	24	4	16	4	4	23.4	6.03947e+06	5.82178e+06	5.9836e+06	1.38652e+07	1.58549e+07	1.45964e+07	0.5	0.485	0.492	1.688	1.921	1.805	Cytoplasmic
B2UKN4	PEP-CTERM sorting domain-containing protein(predicted) OS=Akkermansia muciniphila (strain ATCC BAA-835 / DSM 22959 / JCM 33894 / BCRC 81048 / CCUG 64013 / CIP 107961 / Muc) OX=349741 GN=Amuc_1333 PE=4 SV=1	Amuc_1333	0.125	0.000653072	Down	32	5	19	5	5	29.1	5.92005e+06	5.83605e+06	5.46476e+06	519494	642685	301658	1.631	1.618	1.496	0.21	0.259	0.124	Extracellular
B2UM09	Helicase ATP-dependent domain protein OS=Akkermansia muciniphila (strain ATCC BAA-835 / DSM 22959 / JCM 33894 / BCRC 81048 / CCUG 64013 / CIP 107961 / Muc) OX=349741 GN=Amuc_1633 PE=4 SV=1	Amuc_1633	7.505	0.00492957	Up	16	11	35	11	11	94.5	2.16749e+06	3.93101e+06	2.34615e+06	1.91906e+07	1.66774e+07	7.29771e+06	0.216	0.395	0.233	2.813	2.434	1.087	Cytoplasmic	K03579	hrpB; ATP-dependent helicase HrpB [EC:3.6.4.13]					PF04408	Helicase associated domain (HA2)	L	COG1643	HrpA-like helicases
B2UM29	Leucine--tRNA ligase OS=Akkermansia muciniphila (strain ATCC BAA-835 / DSM 22959 / JCM 33894 / BCRC 81048 / CCUG 64013 / CIP 107961 / Muc) OX=349741 GN=leuS PE=3 SV=1	leuS	3.085	3.14069e-05	Up	42	25	308	25	25	98	1.40701e+08	1.4877e+08	1.25362e+08	2.88385e+08	2.91514e+08	2.87964e+08	0.565	0.601	0.5	1.701	1.712	1.726	Cytoplasmic	K01869	LARS, leuS; leucyl-tRNA synthetase [EC:6.1.1.4]	map00970 Aminoacyl-tRNA biosynthesis	GO:0006082 organic acid metabolic process; GO:0006139 nucleobase-containing compound metabolic process; GO:0006399 tRNA metabolic process; GO:0006412 translation; GO:0006418 tRNA aminoacylation for protein translation; GO:0006429 leucyl-tRNA aminoacylation; GO:0006518 peptide metabolic process; GO:0006520 cellular amino acid metabolic process; GO:0006725 cellular aromatic compound metabolic proce…	GO:0005618 cell wall; GO:0005622 intracellular; GO:0005623 cell; GO:0005737 cytoplasm; GO:0005829 cytosol; GO:0005886 plasma membrane; GO:0016020 membrane; GO:0030312 external encapsulating structure; GO:0071944 cell periphery;	GO:0003824 catalytic activity; GO:0004812 aminoacyl-tRNA ligase activity; GO:0004823 leucine-tRNA ligase activity; GO:0016874 ligase activity; GO:0016875 ligase activity, forming carbon-oxygen bonds; GO:0140098 catalytic activity, acting on RNA; GO:0140101 catalytic activity, acting on a tRNA;	PF13603; PF08264	Leucyl-tRNA synthetase, Domain 2; Anticodon-binding domain of tRNA	J	COG0495	Leucyl-tRNA synthetase
B2UNN8	Adenylosuccinate lyase OS=Akkermansia muciniphila (strain ATCC BAA-835 / DSM 22959 / JCM 33894 / BCRC 81048 / CCUG 64013 / CIP 107961 / Muc) OX=349741 GN=Amuc_1941 PE=3 SV=1	Amuc_1941	2.554	3.94249e-06	Up	41	17	210	17	17	52.4	5.89569e+07	6.32845e+07	5.99371e+07	1.03734e+08	1.05497e+08	1.06057e+08	0.61	0.659	0.616	1.578	1.597	1.639	Cytoplasmic	K01756	purB, ADSL; adenylosuccinate lyase [EC:4.3.2.2]	map00230 Purine metabolism; map00250 Alanine, aspartate and glutamate metabolism; map01100 Metabolic pathways; map01110 Biosynthesis of secondary metabolites; map01130 Biosynthesis of antibiotics				PF00206; PF10397	Lyase; Adenylosuccinate lyase C-terminus	F	COG0015	Adenylosuccinate lyase
B2UM43	Beta-N-acetylhexosaminidase OS=Akkermansia muciniphila (strain ATCC BAA-835 / DSM 22959 / JCM 33894 / BCRC 81048 / CCUG 64013 / CIP 107961 / Muc) OX=349741 GN=Amuc_1669 PE=3 SV=1	Amuc_1669	3.382	0.0028825	Up	23	11	54	11	11	61.4	9.43031e+06	1.1429e+07	1.43068e+07	3.0658e+07	3.05418e+07	1.9515e+07	0.419	0.511	0.632	2.002	1.985	1.295	Periplasmic	K12373	HEXA_B; hexosaminidase [EC:3.2.1.52]	map00511 Other glycan degradation; map00520 Amino sugar and nucleotide sugar metabolism; map01100 Metabolic pathways				PF02838; PF00728	Glycosyl hydrolase family 20, domain 2; Glycosyl hydrolase family 20, catalytic domain	G	COG3525	N-acetyl-beta-hexosaminidase
B2UL61	ABC transporter related OS=Akkermansia muciniphila (strain ATCC BAA-835 / DSM 22959 / JCM 33894 / BCRC 81048 / CCUG 64013 / CIP 107961 / Muc) OX=349741 GN=Amuc_0003 PE=4 SV=1	Amuc_0003	0.12	3.0499e-05	Down	43	13	89	13	13	34.6	5.09329e+07	5.91001e+07	5.36364e+07	4.46349e+06	5.17689e+06	3.70237e+06	1.482	1.73	1.55	0.191	0.22	0.161	Cytoplasmic	K01990	ABC-2.A; ABC-2 type transport system ATP-binding protein					PF00005	ABC transporter	V	COG1131	ABC-type multidrug transport system, ATPase component
B2UQ44	Uncharacterized protein OS=Akkermansia muciniphila (strain ATCC BAA-835 / DSM 22959 / JCM 33894 / BCRC 81048 / CCUG 64013 / CIP 107961 / Muc) OX=349741 GN=Amuc_0743 PE=4 SV=1	Amuc_0743	0.109	7.20371e-06	Down	41	8	46	8	8	20	1.43739e+07	1.58846e+07	1.4949e+07	1.07109e+06	1.02696e+06	1.25066e+06	1.524	1.695	1.575	0.167	0.159	0.198	Unknown
B2UN42	Exo-alpha-sialidase OS=Akkermansia muciniphila (strain ATCC BAA-835 / DSM 22959 / JCM 33894 / BCRC 81048 / CCUG 64013 / CIP 107961 / Muc) OX=349741 GN=Amuc_1835 PE=4 SV=1	Amuc_1835	4.755	1.30661e-06	Up	42	24	155	24	24	72.8	2.92896e+07	3.16551e+07	2.90768e+07	9.55849e+07	1.00488e+08	9.41958e+07	0.397	0.431	0.391	1.902	1.99	1.904	Periplasmic	K01186	NEU1; sialidase-1 [EC:3.2.1.18]	map00511 Other glycan degradation; map00600 Sphingolipid metabolism; map01100 Metabolic pathways				PF13088	BNR repeat-like domain	G	COG4409	Neuraminidase (sialidase)
B2UMZ0	ABC transporter permease(predicted) OS=Akkermansia muciniphila (strain ATCC BAA-835 / DSM 22959 / JCM 33894 / BCRC 81048 / CCUG 64013 / CIP 107961 / Muc) OX=349741 GN=Amuc_0357 PE=4 SV=1	Amuc_0357	0.311	7.3966e-05	Down	13	3	4	3	3	38.3	5.46909e+06	6.08391e+06	5.62243e+06	1.358e+06	1.17905e+06	1.08922e+06	1.354	1.515	1.383	0.494	0.427	0.403	CytoplasmicMembrane
B2ULE0	PA14 domain-containing protein OS=Akkermansia muciniphila (strain ATCC BAA-835 / DSM 22959 / JCM 33894 / BCRC 81048 / CCUG 64013 / CIP 107961 / Muc) OX=349741 GN=Amuc_0084 PE=4 SV=1	Amuc_0084	16.055	3.77965e-05	Up	18	8	43	6	6	61.6	813500	567267	882229	8.02243e+06	8.96256e+06	7.59705e+06	0.156	0.109	0.168	2.261	2.515	2.176	Cytoplasmic							PF07691	PA14 domain
B2UQ41	Haloacid dehalogenase domain protein hydrolase OS=Akkermansia muciniphila (strain ATCC BAA-835 / DSM 22959 / JCM 33894 / BCRC 81048 / CCUG 64013 / CIP 107961 / Muc) OX=349741 GN=Amuc_0740 PE=4 SV=1	Amuc_0740	0.374	8.45031e-06	Down	44	7	30	7	7	23.5	9.07068e+06	9.48933e+06	8.73933e+06	2.389e+06	2.23938e+06	2.29119e+06	1.365	1.437	1.307	0.528	0.493	0.515	Cytoplasmic	K01091	gph; phosphoglycolate phosphatase [EC:3.1.3.18]	map00630 Glyoxylate and dicarboxylate metabolism; map01100 Metabolic pathways; map01110 Biosynthesis of secondary metabolites; map01130 Biosynthesis of antibiotics						S	COG0546	Predicted phosphatases
B2UME4	Uncharacterized protein OS=Akkermansia muciniphila (strain ATCC BAA-835 / DSM 22959 / JCM 33894 / BCRC 81048 / CCUG 64013 / CIP 107961 / Muc) OX=349741 GN=Amuc_0250 PE=4 SV=1	Amuc_0250	17.626	0.000365304	Up	37	4	8	4	4	21.3	511672	220426	281445	4.1304e+06	3.48317e+06	4.49321e+06	0.201	0.087	0.11	2.382	2	2.633	Unknown
B2UL37	YicC family protein(predicted) OS=Akkermansia muciniphila (strain ATCC BAA-835 / DSM 22959 / JCM 33894 / BCRC 81048 / CCUG 64013 / CIP 107961 / Muc) OX=349741 GN=Amuc_1488 PE=4 SV=1	Amuc_1488	2.161	3.00118e-05	Up	75	18	134	18	18	32	4.91706e+07	5.17261e+07	4.82275e+07	6.92174e+07	7.53384e+07	7.40115e+07	0.689	0.729	0.671	1.424	1.543	1.547	Cytoplasmic				GO:0006139 nucleobase-containing compound metabolic process; GO:0006401 RNA catabolic process; GO:0006725 cellular aromatic compound metabolic process; GO:0006807 nitrogen compound metabolic process; GO:0008152 metabolic process; GO:0009056 catabolic process; GO:0009057 macromolecule catabolic process; GO:0009987 cellular process; GO:0016070 RNA metabolic process; GO:0016072 rRNA metabolic proces…	GO:0005622 intracellular; GO:0005623 cell; GO:0005737 cytoplasm; GO:0005829 cytosol;	GO:0000175 3'-5'-exoribonuclease activity; GO:0003824 catalytic activity; GO:0004518 nuclease activity; GO:0004527 exonuclease activity; GO:0004532 exoribonuclease activity; GO:0004540 ribonuclease activity; GO:0008408 3'-5' exonuclease activity; GO:0009022 tRNA nucleotidyltransferase activity; GO:0016740 transferase activity; GO:0016772 transferase activity, transferring phosphorus-containing gr…			S	COG1561	Uncharacterized stress-induced protein
B2URD3	Isoprenyl transferase OS=Akkermansia muciniphila (strain ATCC BAA-835 / DSM 22959 / JCM 33894 / BCRC 81048 / CCUG 64013 / CIP 107961 / Muc) OX=349741 GN=Amuc_1193 PE=3 SV=1	Amuc_1193	0.237	0.00984375	Down	19	4	19	4	4	27	6.70093e+06	6.18312e+06	6.57126e+06	487884	1.28474e+06	1.34081e+06	1.529	1.419	1.49	0.164	0.429	0.457	Cytoplasmic	K00806	uppS; undecaprenyl diphosphate synthase [EC:2.5.1.31]	map00900 Terpenoid backbone biosynthesis; map01110 Biosynthesis of secondary metabolites	GO:0006066 alcohol metabolic process; GO:0006629 lipid metabolic process; GO:0006720 isoprenoid metabolic process; GO:0008152 metabolic process; GO:0008299 isoprenoid biosynthetic process; GO:0008610 lipid biosynthetic process; GO:0009058 biosynthetic process; GO:0009987 cellular process; GO:0016093 polyprenol metabolic process; GO:0016094 polyprenol biosynthetic process; GO:0040007 growth; GO:00…	GO:0005622 intracellular; GO:0005623 cell; GO:0005737 cytoplasm; GO:0005829 cytosol; GO:0005886 plasma membrane; GO:0016020 membrane; GO:0071944 cell periphery;	GO:0000287 magnesium ion binding; GO:0002094 polyprenyltransferase activity; GO:0003824 catalytic activity; GO:0004659 prenyltransferase activity; GO:0005488 binding; GO:0008834 di-trans,poly-cis-decaprenylcistransferase activity; GO:0016740 transferase activity; GO:0016765 transferase activity, transferring alkyl or aryl (other than methyl) groups; GO:0030145 manganese ion binding; GO:0033850 Z-…			I	COG0020	Undecaprenyl pyrophosphate synthase
B2ULA9	Hyalurononglucosaminidase OS=Akkermansia muciniphila (strain ATCC BAA-835 / DSM 22959 / JCM 33894 / BCRC 81048 / CCUG 64013 / CIP 107961 / Muc) OX=349741 GN=Amuc_0052 PE=4 SV=1	Amuc_0052	7.916	1.2979e-07	Up	61	43	380	43	43	104.6	7.20775e+07	6.83294e+07	7.0114e+07	3.77674e+08	3.6619e+08	3.85497e+08	0.277	0.264	0.268	2.133	2.059	2.212	Unknown	K01197	hya; hyaluronoglucosaminidase [EC:3.2.1.35]	map01100 Metabolic pathways	GO:0005975 carbohydrate metabolic process; GO:0006464 cellular protein modification process; GO:0006517 protein deglycosylation; GO:0006807 nitrogen compound metabolic process; GO:0008152 metabolic process; GO:0009100 glycoprotein metabolic process; GO:0009987 cellular process; GO:0019538 protein metabolic process; GO:0036211 protein modification process; GO:0043170 macromolecule metabolic proces…		GO:0003824 catalytic activity; GO:0004553 hydrolase activity, hydrolyzing O-glycosyl compounds; GO:0004563 beta-N-acetylhexosaminidase activity; GO:0005488 binding; GO:0005515 protein binding; GO:0015929 hexosaminidase activity; GO:0016231 beta-N-acetylglucosaminidase activity; GO:0016787 hydrolase activity; GO:0016798 hydrolase activity, acting on glycosyl bonds; GO:0030246 carbohydrate binding;…	PF02838; PF00754	Glycosyl hydrolase family 20, domain 2; F5/8 type C domain	G	COG3525	N-acetyl-beta-hexosaminidase
B2UPC5	Sulfatase OS=Akkermansia muciniphila (strain ATCC BAA-835 / DSM 22959 / JCM 33894 / BCRC 81048 / CCUG 64013 / CIP 107961 / Muc) OX=349741 GN=Amuc_0565 PE=3 SV=1	Amuc_0565	21.107	9.91757e-05	Up	15	7	23	7	7	60.7	325120	354050	315937	4.44632e+06	3.37626e+06	6.36154e+06	0.11	0.121	0.106	2.216	1.675	3.222	Cytoplasmic	K01130	E3.1.6.1, aslA; arylsulfatase [EC:3.1.6.1]	map00600 Sphingolipid metabolism						P	COG3119	Arylsulfatase A and related enzymes
B2UMQ3	Peptidase S1 and S6 chymotrypsin/Hap OS=Akkermansia muciniphila (strain ATCC BAA-835 / DSM 22959 / JCM 33894 / BCRC 81048 / CCUG 64013 / CIP 107961 / Muc) OX=349741 GN=Amuc_1791 PE=4 SV=1	Amuc_1791	2.328	2.13926e-05	Up	20	4	19	4	4	26.8	1.583e+07	1.47858e+07	1.52288e+07	2.29025e+07	2.42897e+07	2.51609e+07	0.69	0.648	0.659	1.466	1.548	1.636	Periplasmic	K04771	degP, htrA; serine protease Do [EC:3.4.21.107]	map01503 Cationic antimicrobial peptide (CAMP) resistance; map02020 Two-component system				PF13365	Trypsin-like peptidase domain	O	COG0265	Trypsin-like serine proteases, typically periplasmic, contain C-terminal PDZ domain
B2UQJ5	Uncharacterized protein OS=Akkermansia muciniphila (strain ATCC BAA-835 / DSM 22959 / JCM 33894 / BCRC 81048 / CCUG 64013 / CIP 107961 / Muc) OX=349741 GN=Amuc_0897 PE=4 SV=1	Amuc_0897	0.046	0.000194012	Down	38	3	14	3	3	15.5	1.25974e+07	1.3474e+07	1.22129e+07	236275	481473	468740	1.643	1.768	1.583	0.045	0.092	0.091	Unknown
B2UM41	Glycoside hydrolase family 2 sugar binding OS=Akkermansia muciniphila (strain ATCC BAA-835 / DSM 22959 / JCM 33894 / BCRC 81048 / CCUG 64013 / CIP 107961 / Muc) OX=349741 GN=Amuc_1667 PE=3 SV=1	Amuc_1667	5.562	0.000217511	Up	8	5	7	5	5	94.8	567619	449085	700810	1.95488e+06	2.34107e+06	2.17099e+06	0.357	0.284	0.438	1.807	2.155	2.039	Unknown	K01190	lacZ; beta-galactosidase [EC:3.2.1.23]	map00052 Galactose metabolism; map00511 Other glycan degradation; map00600 Sphingolipid metabolism; map01100 Metabolic pathways				PF02837; PF00703; PF02836; PF00754	Glycosyl hydrolases family 2, sugar binding domain; Glycosyl hydrolases family 2; Glycosyl hydrolases family 2, TIM barrel domain; F5/8 type C domain	G	COG3250	Beta-galactosidase/beta-glucuronidase
B2URJ7	50S ribosomal protein L34 OS=Akkermansia muciniphila (strain ATCC BAA-835 / DSM 22959 / JCM 33894 / BCRC 81048 / CCUG 64013 / CIP 107961 / Muc) OX=349741 GN=rpmH PE=3 SV=1	rpmH	0.126	4.92027e-06	Down	23	2	66	2	2	7.3	6.20565e+07	6.26179e+07	6.39029e+07	5.60769e+06	5.82182e+06	4.66015e+06	1.561	1.585	1.597	0.207	0.214	0.175	Cytoplasmic	K02914	RP-L34, MRPL34, rpmH; large subunit ribosomal protein L34	map03010 Ribosome	GO:0006412 translation; GO:0006518 peptide metabolic process; GO:0006807 nitrogen compound metabolic process; GO:0008152 metabolic process; GO:0009058 biosynthetic process; GO:0009059 macromolecule biosynthetic process; GO:0009987 cellular process; GO:0010467 gene expression; GO:0019538 protein metabolic process; GO:0034641 cellular nitrogen compound metabolic process; GO:0034645 cellular macromo…	GO:0005622 intracellular; GO:0005623 cell; GO:0005737 cytoplasm; GO:0005829 cytosol; GO:0005840 ribosome; GO:0015934 large ribosomal subunit; GO:0022625 cytosolic large ribosomal subunit; GO:0022626 cytosolic ribosome; GO:0032991 protein-containing complex; GO:0043226 organelle; GO:0043228 non-membrane-bounded organelle; GO:0043229 intracellular organelle; GO:0043232 intracellular non-membrane-bo…	GO:0003735 structural constituent of ribosome; GO:0005198 structural molecule activity;			J	COG0230	Ribosomal protein L34
B2UPE2	YkuD domain-containing protein OS=Akkermansia muciniphila (strain ATCC BAA-835 / DSM 22959 / JCM 33894 / BCRC 81048 / CCUG 64013 / CIP 107961 / Muc) OX=349741 GN=Amuc_0582 PE=4 SV=1	Amuc_0582	4.288	1.97359e-05	Up	15	3	15	3	3	27.2	1.33112e+06	1.10379e+06	1.11681e+06	3.48338e+06	3.36653e+06	3.46638e+06	0.494	0.412	0.412	1.9	1.829	1.922	Unknown							PF03734	L,D-transpeptidase catalytic domain	S	COG3034	Uncharacterized protein conserved in bacteria
B2UMD9	Peptide chain release factor 2 OS=Akkermansia muciniphila (strain ATCC BAA-835 / DSM 22959 / JCM 33894 / BCRC 81048 / CCUG 64013 / CIP 107961 / Muc) OX=349741 GN=prfB PE=3 SV=1	prfB	2.012	3.90875e-07	Up	49	13	137	13	13	37.1	9.57678e+07	9.38847e+07	9.49389e+07	1.30348e+08	1.27933e+08	1.29771e+08	0.733	0.723	0.722	1.466	1.433	1.483	Cytoplasmic	K02836	prfB; peptide chain release factor 2		GO:0006412 translation; GO:0006415 translational termination; GO:0006518 peptide metabolic process; GO:0006807 nitrogen compound metabolic process; GO:0008152 metabolic process; GO:0009058 biosynthetic process; GO:0009059 macromolecule biosynthetic process; GO:0009987 cellular process; GO:0010467 gene expression; GO:0016043 cellular component organization; GO:0019538 protein metabolic process; GO…	GO:0005622 intracellular; GO:0005623 cell; GO:0005737 cytoplasm; GO:0005829 cytosol;	GO:0003676 nucleic acid binding; GO:0003723 RNA binding; GO:0003747 translation release factor activity; GO:0005488 binding; GO:0008079 translation termination factor activity; GO:0008135 translation factor activity, RNA binding; GO:0016149 translation release factor activity, codon specific; GO:0097159 organic cyclic compound binding; GO:1901363 heterocyclic compound binding;	PF03462	PCRF domain	J	COG1186	Protein chain release factor B
B2ULS6	Translation initiation factor IF-2(predicted) OS=Akkermansia muciniphila (strain ATCC BAA-835 / DSM 22959 / JCM 33894 / BCRC 81048 / CCUG 64013 / CIP 107961 / Muc) OX=349741 GN=Amuc_0126 PE=4 SV=1	Amuc_0126	0.271	1.04342e-06	Down	52	31	278	31	31	82.6	2.72346e+08	2.74502e+08	2.73098e+08	4.7866e+07	5.23129e+07	5.04541e+07	1.445	1.465	1.439	0.373	0.406	0.4	Unknown
B2ULY5	NADH-quinone oxidoreductase subunit I OS=Akkermansia muciniphila (strain ATCC BAA-835 / DSM 22959 / JCM 33894 / BCRC 81048 / CCUG 64013 / CIP 107961 / Muc) OX=349741 GN=nuoI PE=3 SV=1	nuoI	0.181	4.67776e-05	Down	26	5	42	5	5	21.3	1.60073e+07	1.57228e+07	1.50367e+07	1.60921e+06	2.00739e+06	2.13006e+06	1.569	1.551	1.465	0.232	0.288	0.312	Unknown	K00338	nuoI; NADH-quinone oxidoreductase subunit I [EC:7.1.1.2]	map00190 Oxidative phosphorylation; map01100 Metabolic pathways	GO:0006091 generation of precursor metabolites and energy; GO:0006119 oxidative phosphorylation; GO:0006120 mitochondrial electron transport, NADH to ubiquinone; GO:0006139 nucleobase-containing compound metabolic process; GO:0006163 purine nucleotide metabolic process; GO:0006725 cellular aromatic compound metabolic process; GO:0006753 nucleoside phosphate metabolic process; GO:0006793 phosphoru…		GO:0003824 catalytic activity; GO:0003954 NADH dehydrogenase activity; GO:0008137 NADH dehydrogenase (ubiquinone) activity; GO:0016491 oxidoreductase activity; GO:0016651 oxidoreductase activity, acting on NAD(P)H; GO:0016655 oxidoreductase activity, acting on NAD(P)H, quinone or similar compound as acceptor; GO:0050136 NADH dehydrogenase (quinone) activity;	PF12838	4Fe-4S dicluster domain	C	COG1143	Formate hydrogenlyase subunit 6/NADH:ubiquinone oxidoreductase 23 kD subunit (chain I)
B2UQD5	SASA domain-containing protein OS=Akkermansia muciniphila (strain ATCC BAA-835 / DSM 22959 / JCM 33894 / BCRC 81048 / CCUG 64013 / CIP 107961 / Muc) OX=349741 GN=Amuc_0837 PE=4 SV=1	Amuc_0837	12.453	3.56171e-06	Up	23	8	42	8	8	55.4	1.47352e+06	1.67602e+06	1.48813e+06	1.2568e+07	1.4623e+07	1.20212e+07	0.173	0.198	0.174	2.168	2.512	2.107	Unknown							PF03629	Domain of unknown function (DUF303)
B2URC8	Uncharacterized protein OS=Akkermansia muciniphila (strain ATCC BAA-835 / DSM 22959 / JCM 33894 / BCRC 81048 / CCUG 64013 / CIP 107961 / Muc) OX=349741 GN=Amuc_1188 PE=4 SV=1	Amuc_1188	2.865	7.49452e-06	Up	61	3	24	3	3	8.7	5.04229e+07	4.72288e+07	4.55409e+07	9.6128e+07	9.23014e+07	8.96915e+07	0.616	0.581	0.553	1.726	1.65	1.637	Unknown
B2UQT5	PEP-CTERM sorting domain-containing protein(predicted) OS=Akkermansia muciniphila (strain ATCC BAA-835 / DSM 22959 / JCM 33894 / BCRC 81048 / CCUG 64013 / CIP 107961 / Muc) OX=349741 GN=Amuc_0991 PE=4 SV=1	Amuc_0991	0.066	1.55441e-05	Down	10	2	8	2	2	25.4	1.98458e+06	1.55217e+06	1.55795e+06	87269.4	70274.5	69320.6	1.92	1.511	1.498	0.124	0.099	0.1	Unknown
B2UNX3	ATP synthase epsilon chain OS=Akkermansia muciniphila (strain ATCC BAA-835 / DSM 22959 / JCM 33894 / BCRC 81048 / CCUG 64013 / CIP 107961 / Muc) OX=349741 GN=atpC PE=3 SV=1	atpC	0.122	1.07698e-05	Down	13	2	16	2	2	15.6	1.41147e+07	1.28372e+07	1.35996e+07	1.02891e+06	1.30315e+06	1.03899e+06	1.655	1.514	1.584	0.177	0.223	0.182	Cytoplasmic	K02114	ATPF1E, atpC; F-type H+-transporting ATPase subunit epsilon	map00190 Oxidative phosphorylation; map00195 Photosynthesis; map01100 Metabolic pathways				PF02823	ATP synthase, Delta/Epsilon chain, beta-sandwich domain	C	COG0355	F0F1-type ATP synthase, epsilon subunit (mitochondrial delta subunit)
B2UKT7	Dihydropteroate synthase OS=Akkermansia muciniphila (strain ATCC BAA-835 / DSM 22959 / JCM 33894 / BCRC 81048 / CCUG 64013 / CIP 107961 / Muc) OX=349741 GN=Amuc_1386 PE=3 SV=1	Amuc_1386	0.227	6.45498e-07	Down	33	6	18	6	6	30.2	5.82493e+06	5.56024e+06	6.0762e+06	925370	899237	862826	1.489	1.43	1.543	0.347	0.336	0.329	Cytoplasmic	K00796	folP; dihydropteroate synthase [EC:2.5.1.15]	map00790 Folate biosynthesis; map01100 Metabolic pathways	GO:0006082 organic acid metabolic process; GO:0006575 cellular modified amino acid metabolic process; GO:0006725 cellular aromatic compound metabolic process; GO:0006732 coenzyme metabolic process; GO:0006760 folic acid-containing compound metabolic process; GO:0006807 nitrogen compound metabolic process; GO:0008152 metabolic process; GO:0009058 biosynthetic process; GO:0009108 coenzyme biosynthe…	GO:0005622 intracellular; GO:0005623 cell; GO:0005737 cytoplasm; GO:0005829 cytosol;	GO:0003824 catalytic activity; GO:0004156 dihydropteroate synthase activity; GO:0016740 transferase activity; GO:0016765 transferase activity, transferring alkyl or aryl (other than methyl) groups;	PF00809	Pterin binding enzyme	H	COG0294	Dihydropteroate synthase and related enzymes
B2ULN4	Uncharacterized protein OS=Akkermansia muciniphila (strain ATCC BAA-835 / DSM 22959 / JCM 33894 / BCRC 81048 / CCUG 64013 / CIP 107961 / Muc) OX=349741 GN=Amuc_1601 PE=4 SV=1	Amuc_1601	0.457	0.000361839	Down	58	6	22	6	6	17.7	5.65616e+06	5.89427e+06	5.57492e+06	1.59158e+06	2.01195e+06	1.70512e+06	1.298	1.361	1.271	0.537	0.676	0.584	Unknown
B2ULX5	PDZ/DHR/GLGF domain protein OS=Akkermansia muciniphila (strain ATCC BAA-835 / DSM 22959 / JCM 33894 / BCRC 81048 / CCUG 64013 / CIP 107961 / Muc) OX=349741 GN=Amuc_0175 PE=4 SV=1	Amuc_0175	6.021	5.91973e-07	Up	47	14	150	14	14	42.7	4.44166e+07	4.09114e+07	4.35083e+07	1.83384e+08	1.75747e+08	1.66648e+08	0.349	0.324	0.34	2.12	2.022	1.957	Cytoplasmic	K04771	degP, htrA; serine protease Do [EC:3.4.21.107]	map01503 Cationic antimicrobial peptide (CAMP) resistance; map02020 Two-component system				PF13180	PDZ domain	O	COG0265	Trypsin-like serine proteases, typically periplasmic, contain C-terminal PDZ domain
B2UP12	Tetratricopeptide TPR_2 repeat protein OS=Akkermansia muciniphila (strain ATCC BAA-835 / DSM 22959 / JCM 33894 / BCRC 81048 / CCUG 64013 / CIP 107961 / Muc) OX=349741 GN=Amuc_0544 PE=4 SV=1	Amuc_0544	2.982	1.22567e-07	Up	61	63	1287	63	63	120.8	1.17496e+09	1.1756e+09	1.21822e+09	2.44074e+09	2.44154e+09	2.33162e+09	0.561	0.565	0.578	1.713	1.706	1.662	Unknown									S	COG1729	Uncharacterized protein conserved in bacteria
B2UQP0	Glycosyl transferase family 2 OS=Akkermansia muciniphila (strain ATCC BAA-835 / DSM 22959 / JCM 33894 / BCRC 81048 / CCUG 64013 / CIP 107961 / Muc) OX=349741 GN=Amuc_0943 PE=4 SV=1	Amuc_0943	0.133	0.0281342	Down	33	8	36	8	8	40.8	5.48692e+06	5.38925e+06	5.28761e+06	410428	80785.8	953443	1.604	1.585	1.536	0.176	0.035	0.416	CytoplasmicMembrane	K19427	epsJ; glycosyltransferase EpsJ [EC:2.4.-.-]							S	COG1216	Predicted glycosyltransferases
B2UP56	Uncharacterized phage-associated protein-like protein OS=Akkermansia muciniphila (strain ATCC BAA-835 / DSM 22959 / JCM 33894 / BCRC 81048 / CCUG 64013 / CIP 107961 / Muc) OX=349741 GN=Amuc_2017 PE=4 SV=1	Amuc_2017	2.378	6.82875e-05	Up	50	7	52	7	7	18.7	1.03396e+07	1.15815e+07	1.12872e+07	1.73333e+07	1.72363e+07	1.8922e+07	0.614	0.692	0.666	1.513	1.498	1.678	Unknown									K	COG3600	Uncharacterized phage-associated protein
B2URE2	Lipocalin-like domain-containing protein OS=Akkermansia muciniphila (strain ATCC BAA-835 / DSM 22959 / JCM 33894 / BCRC 81048 / CCUG 64013 / CIP 107961 / Muc) OX=349741 GN=Amuc_1202 PE=4 SV=1	Amuc_1202	0.058	0.000198501	Down	31	2	13	2	2	13.1	5.86179e+06	5.76283e+06	5.53454e+06	262388	187726		1.428	1.413	1.34	0.094	0.067		Unknown							PF12702	Lipocalin-like
B2UQB9	Peptidoglycan-binding LysM OS=Akkermansia muciniphila (strain ATCC BAA-835 / DSM 22959 / JCM 33894 / BCRC 81048 / CCUG 64013 / CIP 107961 / Muc) OX=349741 GN=Amuc_0821 PE=4 SV=1	Amuc_0821	0.015	1.45411e-08	Down	12	3	29	3	3	17.3	5.75311e+07	5.73777e+07	6.13207e+07	589704	604064	564243	1.664	1.67	1.762	0.025	0.026	0.024	Unknown	K19220	cwlS; peptidoglycan DL-endopeptidase CwlS [EC:3.4.-.-]					PF01476	LysM domain	M	COG1388	FOG: LysM repeat
B2UN67	TonB family domain protein(predicted) OS=Akkermansia muciniphila (strain ATCC BAA-835 / DSM 22959 / JCM 33894 / BCRC 81048 / CCUG 64013 / CIP 107961 / Muc) OX=349741 GN=Amuc_1864 PE=4 SV=1	Amuc_1864	0.328	0.0291043	Down	25	6	25	6	6	45.2	4.94455e+06	3.95039e+06	4.78277e+06	1.8441e+06	585654	616967	1.522	1.224	1.463	0.834	0.264	0.284	Unknown									M	COG3064	Membrane protein involved in colicin uptake
B2UQV8	AB hydrolase-1 domain-containing protein OS=Akkermansia muciniphila (strain ATCC BAA-835 / DSM 22959 / JCM 33894 / BCRC 81048 / CCUG 64013 / CIP 107961 / Muc) OX=349741 GN=Amuc_1017 PE=4 SV=1	Amuc_1017	0.408	1.29992e-05	Down	18	3	9	3	3	26	1.48812e+06	1.35456e+06	1.37032e+06	393936	401247	370477	1.425	1.305	1.303	0.554	0.562	0.53	Unknown	K08680	menH; 2-succinyl-6-hydroxy-2,4-cyclohexadiene-1-carboxylate synthase [EC:4.2.99.20]	map00130 Ubiquinone and other terpenoid-quinone biosynthesis; map01100 Metabolic pathways; map01110 Biosynthesis of secondary metabolites				PF12697	Alpha/beta hydrolase family	I	COG2267	Lysophospholipase
B2UNB1	Acetyltransferase OS=Akkermansia muciniphila (strain ATCC BAA-835 / DSM 22959 / JCM 33894 / BCRC 81048 / CCUG 64013 / CIP 107961 / Muc) OX=349741 GN=Amuc_0384 PE=3 SV=1	Amuc_0384	3.244	9.55147e-06	Up	18	3	34	3	3	23	1.72773e+07	1.80294e+07	1.67392e+07	3.82123e+07	4.07737e+07	3.55871e+07	0.534	0.561	0.514	1.735	1.843	1.642	Cytoplasmic	K00661	maa; maltose O-acetyltransferase [EC:2.3.1.79]							S	COG0110	Acetyltransferase (isoleucine patch superfamily)
B2UNR2	Aspartokinase OS=Akkermansia muciniphila (strain ATCC BAA-835 / DSM 22959 / JCM 33894 / BCRC 81048 / CCUG 64013 / CIP 107961 / Muc) OX=349741 GN=Amuc_1965 PE=3 SV=1	Amuc_1965	3.494	1.72604e-05	Up	47	14	172	14	14	43	4.07013e+07	4.05771e+07	3.54676e+07	9.46621e+07	9.39634e+07	8.79792e+07	0.533	0.534	0.461	1.821	1.799	1.719	Unknown	K00928	lysC; aspartate kinase [EC:2.7.2.4]	map00260 Glycine, serine and threonine metabolism; map00261 Monobactam biosynthesis; map00270 Cysteine and methionine metabolism; map00300 Lysine biosynthesis; map01100 Metabolic pathways; map01110 Biosynthesis of secondary metabolites; map01120 Microbial metabolism in diverse environments; map01130 Biosynthesis of antibiotics; map01210 2-Oxocarboxylic acid metabolism; map01230 Biosynthesis of am…	GO:0006082 organic acid metabolic process; GO:0006520 cellular amino acid metabolic process; GO:0006553 lysine metabolic process; GO:0006793 phosphorus metabolic process; GO:0006796 phosphate-containing compound metabolic process; GO:0006807 nitrogen compound metabolic process; GO:0008152 metabolic process; GO:0008652 cellular amino acid biosynthetic process; GO:0009058 biosynthetic process; GO:0…	GO:0005622 intracellular; GO:0005623 cell; GO:0005737 cytoplasm; GO:0009507 chloroplast; GO:0009532 plastid stroma; GO:0009536 plastid; GO:0009570 chloroplast stroma; GO:0043226 organelle; GO:0043227 membrane-bounded organelle; GO:0043229 intracellular organelle; GO:0043231 intracellular membrane-bounded organelle;	GO:0003824 catalytic activity; GO:0004072 aspartate kinase activity; GO:0016301 kinase activity; GO:0016740 transferase activity; GO:0016772 transferase activity, transferring phosphorus-containing groups; GO:0016774 phosphotransferase activity, carboxyl group as acceptor; GO:0019202 amino acid kinase activity;	PF01842; PF13840	ACT domain; Family description	E	COG0527	Aspartokinases
B2UPU2	Sel1 domain protein repeat-containing protein OS=Akkermansia muciniphila (strain ATCC BAA-835 / DSM 22959 / JCM 33894 / BCRC 81048 / CCUG 64013 / CIP 107961 / Muc) OX=349741 GN=Amuc_2163 PE=4 SV=1	Amuc_2163	4.101	1.96189e-06	Up	53	36	358	36	36	101.3	1.00185e+08	1.05921e+08	1.00866e+08	3.0007e+08	2.75167e+08	2.78293e+08	0.444	0.473	0.445	1.956	1.786	1.843	Extracellular	K07126	K07126; uncharacterized protein							S	COG0790	FOG: TPR repeat, SEL1 subfamily
B2UPC0	Glycosyl transferase group 1 OS=Akkermansia muciniphila (strain ATCC BAA-835 / DSM 22959 / JCM 33894 / BCRC 81048 / CCUG 64013 / CIP 107961 / Muc) OX=349741 GN=Amuc_2082 PE=4 SV=1	Amuc_2082	0.13	0.000436666	Down	50	15	54	15	15	43.9	1.66019e+07	1.67664e+07	1.8209e+07	1.4421e+06	1.05485e+06	2.0178e+06	1.524	1.548	1.661	0.195	0.142	0.277	Cytoplasmic	K16701	amsD; amylovoran biosynthesis glycosyltransferase AmsD [EC:2.4.-.-]					PF13692	Glycosyl transferases group 1	M	COG0438	Glycosyltransferase
B2UNN6	Efflux transporter, RND family, MFP subunit OS=Akkermansia muciniphila (strain ATCC BAA-835 / DSM 22959 / JCM 33894 / BCRC 81048 / CCUG 64013 / CIP 107961 / Muc) OX=349741 GN=Amuc_1939 PE=4 SV=1	Amuc_1939	0.241	7.72773e-05	Down	35	11	51	11	11	39.2	2.21633e+07	2.23361e+07	2.22153e+07	3.45977e+06	4.30147e+06	3.15629e+06	1.47	1.49	1.464	0.337	0.417	0.313	Unknown	K03585	acrA, mexA, adeI, smeD, mtrC, cmeA; membrane fusion protein, multidrug efflux system	map01501 beta-Lactam resistance; map01503 Cationic antimicrobial peptide (CAMP) resistance						M	COG0845	Membrane-fusion protein
B2ULE8	Peptidase M60 domain-containing protein OS=Akkermansia muciniphila (strain ATCC BAA-835 / DSM 22959 / JCM 33894 / BCRC 81048 / CCUG 64013 / CIP 107961 / Muc) OX=349741 GN=Amuc_1514 PE=4 SV=1	Amuc_1514	0.433	0.00530086	Down	24	13	53	13	13	75.3	2.14642e+07	2.1433e+07	2.11627e+07	6.83201e+06	7.56019e+06	4.45681e+06	1.333	1.339	1.306	0.623	0.687	0.413	Unknown							PF13402	Peptidase M60-like family	M	COG3064	Membrane protein involved in colicin uptake
B2UN49	Uncharacterized protein OS=Akkermansia muciniphila (strain ATCC BAA-835 / DSM 22959 / JCM 33894 / BCRC 81048 / CCUG 64013 / CIP 107961 / Muc) OX=349741 GN=Amuc_1843 PE=4 SV=1	Amuc_1843	3.749	3.9945e-05	Up	14	3	16	3	3	24.4	985898	982394	1.05564e+06	2.62159e+06	2.83946e+06	2.23555e+06	0.474	0.475	0.504	1.85	1.995	1.603	Cytoplasmic
B2ULH7	Formate C-acetyltransferase OS=Akkermansia muciniphila (strain ATCC BAA-835 / DSM 22959 / JCM 33894 / BCRC 81048 / CCUG 64013 / CIP 107961 / Muc) OX=349741 GN=Amuc_1543 PE=3 SV=1	Amuc_1543	2.956	1.17427e-08	Up	65	40	453	40	40	85.2	1.62833e+08	1.63846e+08	1.64677e+08	3.2576e+08	3.3181e+08	3.27455e+08	0.568	0.575	0.571	1.669	1.693	1.705	Cytoplasmic	K00656	E2.3.1.54, pflD; formate C-acetyltransferase [EC:2.3.1.54]	map00620 Pyruvate metabolism; map00640 Propanoate metabolism; map00650 Butanoate metabolism; map01100 Metabolic pathways; map01120 Microbial metabolism in diverse environments				PF01228	Glycine radical	C	COG1882	Pyruvate-formate lyase
B2UPS9	Signal recognition particle protein OS=Akkermansia muciniphila (strain ATCC BAA-835 / DSM 22959 / JCM 33894 / BCRC 81048 / CCUG 64013 / CIP 107961 / Muc) OX=349741 GN=ffh PE=3 SV=1	ffh	0.25	7.07533e-06	Down	47	18	140	18	18	51.4	7.74506e+07	8.19863e+07	7.80215e+07	1.43513e+07	1.25287e+07	1.34101e+07	1.436	1.529	1.437	0.391	0.34	0.371	CytoplasmicMembrane	K03106	SRP54, ffh; signal recognition particle subunit SRP54 [EC:3.6.5.4]	map02024 Quorum sensing; map03060 Protein export; map03070 Bacterial secretion system	GO:0006605 protein targeting; GO:0006612 protein targeting to membrane; GO:0006810 transport; GO:0006886 intracellular protein transport; GO:0008104 protein localization; GO:0015031 protein transport; GO:0015833 peptide transport; GO:0033036 macromolecule localization; GO:0034613 cellular protein localization; GO:0040007 growth; GO:0042886 amide transport; GO:0045184 establishment of protein loca…	GO:0005618 cell wall; GO:0005622 intracellular; GO:0005623 cell; GO:0005737 cytoplasm; GO:0005829 cytosol; GO:0005886 plasma membrane; GO:0016020 membrane; GO:0030312 external encapsulating structure; GO:0032991 protein-containing complex; GO:0048500 signal recognition particle; GO:0071944 cell periphery; GO:1990904 ribonucleoprotein complex;	GO:0000166 nucleotide binding; GO:0001882 nucleoside binding; GO:0001883 purine nucleoside binding; GO:0003824 catalytic activity; GO:0003924 GTPase activity; GO:0005488 binding; GO:0005525 GTP binding; GO:0016462 pyrophosphatase activity; GO:0016787 hydrolase activity; GO:0016817 hydrolase activity, acting on acid anhydrides; GO:0016818 hydrolase activity, acting on acid anhydrides, in phosphoru…	PF02881; PF00448; PF02978	SRP54-type protein, helical bundle domain; SRP54-type protein, GTPase domain; Signal peptide binding domain	U	COG0541	Signal recognition particle GTPase
B2ULN9	Proton-translocating NADH-quinone oxidoreductase, chain L OS=Akkermansia muciniphila (strain ATCC BAA-835 / DSM 22959 / JCM 33894 / BCRC 81048 / CCUG 64013 / CIP 107961 / Muc) OX=349741 GN=Amuc_1606 PE=3 SV=1	Amuc_1606	0.101	8.54004e-06	Down	5	3	10	3	3	66.2	3.89865e+06	3.89621e+06	3.87533e+06	310846	245287	243097	1.61	1.619	1.59	0.189	0.148	0.15	CytoplasmicMembrane	K00341	nuoL; NADH-quinone oxidoreductase subunit L [EC:7.1.1.2]	map00190 Oxidative phosphorylation; map01100 Metabolic pathways						CP	COG1009	NADH:ubiquinone oxidoreductase subunit 5 (chain L)/Multisubunit Na+/H+ antiporter, MnhA subunit
B2UNX4	ATP synthase subunit beta OS=Akkermansia muciniphila (strain ATCC BAA-835 / DSM 22959 / JCM 33894 / BCRC 81048 / CCUG 64013 / CIP 107961 / Muc) OX=349741 GN=atpD PE=3 SV=1	atpD	0.193	1.1557e-08	Down	81	26	357	26	26	51.2	5.31416e+08	5.21996e+08	5.16096e+08	6.85458e+07	6.86656e+07	6.79647e+07	1.542	1.524	1.488	0.292	0.291	0.294	Cytoplasmic	K02112	ATPF1B, atpD; F-type H+/Na+-transporting ATPase subunit beta [EC:7.1.2.2 7.2.2.1]	map00190 Oxidative phosphorylation; map00195 Photosynthesis; map01100 Metabolic pathways	GO:0006139 nucleobase-containing compound metabolic process; GO:0006163 purine nucleotide metabolic process; GO:0006164 purine nucleotide biosynthetic process; GO:0006725 cellular aromatic compound metabolic process; GO:0006753 nucleoside phosphate metabolic process; GO:0006754 ATP biosynthetic process; GO:0006793 phosphorus metabolic process; GO:0006796 phosphate-containing compound metabolic pr…	GO:0005622 intracellular; GO:0005623 cell; GO:0005886 plasma membrane; GO:0016020 membrane; GO:0016469 proton-transporting two-sector ATPase complex; GO:0032991 protein-containing complex; GO:0033178 proton-transporting two-sector ATPase complex, catalytic domain; GO:0045259 proton-transporting ATP synthase complex; GO:0045260 plasma membrane proton-transporting ATP synthase complex; GO:0045261 p…	GO:0003824 catalytic activity; GO:0005215 transporter activity; GO:0008324 cation transmembrane transporter activity; GO:0015075 ion transmembrane transporter activity; GO:0015077 monovalent inorganic cation transmembrane transporter activity; GO:0015078 proton transmembrane transporter activity; GO:0015318 inorganic molecular entity transmembrane transporter activity; GO:0015399 primary active t…	PF02874; PF00006	ATP synthase alpha/beta family, beta-barrel domain; ATP synthase alpha/beta family, nucleotide-binding domain	C	COG0055	F0F1-type ATP synthase, beta subunit
B2URH5	30S ribosomal protein S9 OS=Akkermansia muciniphila (strain ATCC BAA-835 / DSM 22959 / JCM 33894 / BCRC 81048 / CCUG 64013 / CIP 107961 / Muc) OX=349741 GN=rpsI PE=3 SV=1	rpsI	0.125	1.87747e-06	Down	77	10	102	10	10	14.8	2.07629e+08	1.97841e+08	2.16534e+08	1.91622e+07	1.67937e+07	1.6614e+07	1.585	1.519	1.642	0.215	0.188	0.189	Cytoplasmic	K02996	RP-S9, MRPS9, rpsI; small subunit ribosomal protein S9	map03010 Ribosome	GO:0000462 maturation of SSU-rRNA from tricistronic rRNA transcript (SSU-rRNA, 5.8S rRNA, LSU-rRNA); GO:0006139 nucleobase-containing compound metabolic process; GO:0006364 rRNA processing; GO:0006396 RNA processing; GO:0006412 translation; GO:0006518 peptide metabolic process; GO:0006725 cellular aromatic compound metabolic process; GO:0006807 nitrogen compound metabolic process; GO:0008152 meta…	GO:0005622 intracellular; GO:0005623 cell; GO:0005737 cytoplasm; GO:0005829 cytosol; GO:0005840 ribosome; GO:0015935 small ribosomal subunit; GO:0022626 cytosolic ribosome; GO:0022627 cytosolic small ribosomal subunit; GO:0032991 protein-containing complex; GO:0043226 organelle; GO:0043228 non-membrane-bounded organelle; GO:0043229 intracellular organelle; GO:0043232 intracellular non-membrane-bo…	GO:0003676 nucleic acid binding; GO:0003723 RNA binding; GO:0003735 structural constituent of ribosome; GO:0005198 structural molecule activity; GO:0005488 binding; GO:0097159 organic cyclic compound binding; GO:1901363 heterocyclic compound binding;			J	COG0103	Ribosomal protein S9
B2UR19	Uncharacterized protein OS=Akkermansia muciniphila (strain ATCC BAA-835 / DSM 22959 / JCM 33894 / BCRC 81048 / CCUG 64013 / CIP 107961 / Muc) OX=349741 GN=Amuc_1078 PE=4 SV=1	Amuc_1078	0.469	0.0249694	Down	15	4	11	4	4	38.5	1.12158e+06	1.22099e+06	1.32122e+06	579060	311333	276650	1.195	1.309	1.399	0.907	0.485	0.44	Unknown	K01784	galE, GALE; UDP-glucose 4-epimerase [EC:5.1.3.2]	map00052 Galactose metabolism; map00520 Amino sugar and nucleotide sugar metabolism; map01100 Metabolic pathways						S	COG3868	Uncharacterized conserved protein
B2UKW7	Glyceraldehyde-3-phosphate dehydrogenase OS=Akkermansia muciniphila (strain ATCC BAA-835 / DSM 22959 / JCM 33894 / BCRC 81048 / CCUG 64013 / CIP 107961 / Muc) OX=349741 GN=Amuc_1417 PE=3 SV=1	Amuc_1417	2.076	2.82823e-07	Up	74	25	1889	25	25	36.7	2.88102e+09	2.8476e+09	2.80354e+09	3.99691e+09	4.05211e+09	3.95411e+09	0.722	0.718	0.698	1.473	1.486	1.48	Cytoplasmic	K00134	GAPDH, gapA; glyceraldehyde 3-phosphate dehydrogenase [EC:1.2.1.12]	map00010 Glycolysis / Gluconeogenesis; map00710 Carbon fixation in photosynthetic organisms; map01100 Metabolic pathways; map01110 Biosynthesis of secondary metabolites; map01120 Microbial metabolism in diverse environments; map01130 Biosynthesis of antibiotics; map01200 Carbon metabolism; map01230 Biosynthesis of amino acids; map05130 Pathogenic Escherichia coli infection	GO:0008152 metabolic process; GO:0055114 oxidation-reduction process;		GO:0000166 nucleotide binding; GO:0003824 catalytic activity; GO:0004365 glyceraldehyde-3-phosphate dehydrogenase (NAD+) (phosphorylating) activity; GO:0005488 binding; GO:0016491 oxidoreductase activity; GO:0016620 oxidoreductase activity, acting on the aldehyde or oxo group of donors, NAD or NADP as acceptor; GO:0016903 oxidoreductase activity, acting on the aldehyde or oxo group of donors; GO:…	PF00044; PF02800	Glyceraldehyde 3-phosphate dehydrogenase, NAD binding domain; Glyceraldehyde 3-phosphate dehydrogenase, C-terminal domain	G	COG0057	Glyceraldehyde-3-phosphate dehydrogenase/erythrose-4-phosphate dehydrogenase
B2UQJ8	Uncharacterized protein OS=Akkermansia muciniphila (strain ATCC BAA-835 / DSM 22959 / JCM 33894 / BCRC 81048 / CCUG 64013 / CIP 107961 / Muc) OX=349741 GN=Amuc_0900 PE=4 SV=1	Amuc_0900	3.51	2.92019e-07	Up	50	8	92	8	8	16.6	2.86729e+07	2.82392e+07	2.78134e+07	6.59928e+07	6.73072e+07	6.83113e+07	0.516	0.511	0.497	1.744	1.771	1.834	Cytoplasmic
B2UNV7	SufBD protein OS=Akkermansia muciniphila (strain ATCC BAA-835 / DSM 22959 / JCM 33894 / BCRC 81048 / CCUG 64013 / CIP 107961 / Muc) OX=349741 GN=Amuc_0489 PE=3 SV=1	Amuc_0489	2.051	3.64417e-07	Up	55	16	122	16	16	46	7.13491e+07	6.95717e+07	7.02676e+07	9.93618e+07	9.69697e+07	9.72872e+07	0.728	0.714	0.712	1.489	1.447	1.482	Cytoplasmic	K09015	sufD; Fe-S cluster assembly protein SufD		GO:0006790 sulfur compound metabolic process; GO:0006950 response to stress; GO:0006979 response to oxidative stress; GO:0008152 metabolic process; GO:0009605 response to external stimulus; GO:0009607 response to biotic stimulus; GO:0009987 cellular process; GO:0016043 cellular component organization; GO:0016226 iron-sulfur cluster assembly; GO:0022607 cellular component assembly; GO:0031163 meta…					O	COG0719	ABC-type transport system involved in Fe-S cluster assembly, permease component
B2UMK9	Cytidyltransferase-related domain protein OS=Akkermansia muciniphila (strain ATCC BAA-835 / DSM 22959 / JCM 33894 / BCRC 81048 / CCUG 64013 / CIP 107961 / Muc) OX=349741 GN=Amuc_1747 PE=4 SV=1	Amuc_1747	0.296	0.00145093	Down	41	18	91	18	18	51.2	1.9104e+07	2.17059e+07	1.89269e+07	5.22609e+06	3.68853e+06	3.07894e+06	1.371	1.568	1.35	0.551	0.387	0.33	Cytoplasmic	K00968	PCYT1; choline-phosphate cytidylyltransferase [EC:2.7.7.15]	map00440 Phosphonate and phosphinate metabolism; map00564 Glycerophospholipid metabolism; map01100 Metabolic pathways				PF01467	Cytidylyltransferase	H	COG0673	Predicted dehydrogenases and related proteins
B2ULQ6	RND efflux system, outer membrane lipoprotein, NodT family OS=Akkermansia muciniphila (strain ATCC BAA-835 / DSM 22959 / JCM 33894 / BCRC 81048 / CCUG 64013 / CIP 107961 / Muc) OX=349741 GN=Amuc_0105 PE=3 SV=1	Amuc_0105	0.196	0.00376128	Down	25	10	28	10	10	50.1	6.83648e+06	6.1601e+06	4.1243e+06	806121	1.01237e+06	466826	1.814	1.644	1.087	0.314	0.393	0.185	OuterMembrane	K18904	nodT, ameC; outer membrane protein, multidrug efflux system							MU	COG1538	Outer membrane protein
B2UNH3	Glycine cleavage system H protein OS=Akkermansia muciniphila (strain ATCC BAA-835 / DSM 22959 / JCM 33894 / BCRC 81048 / CCUG 64013 / CIP 107961 / Muc) OX=349741 GN=gcvH PE=3 SV=1	gcvH	0.436	9.63097e-05	Down	26	2	50	2	2	13.7	2.25176e+07	2.15778e+07	2.12847e+07	6.34667e+06	6.0022e+06	6.97213e+06	1.369	1.32	1.286	0.567	0.534	0.633	Cytoplasmic	K02437	gcvH, GCSH; glycine cleavage system H protein	map00260 Glycine, serine and threonine metabolism; map00630 Glyoxylate and dicarboxylate metabolism; map01100 Metabolic pathways; map01110 Biosynthesis of secondary metabolites; map01130 Biosynthesis of antibiotics; map01200 Carbon metabolism				PF01597	Glycine cleavage H-protein	E	COG0509	Glycine cleavage system H protein (lipoate-binding)
B2UQ25	Branched-chain-amino-acid aminotransferase OS=Akkermansia muciniphila (strain ATCC BAA-835 / DSM 22959 / JCM 33894 / BCRC 81048 / CCUG 64013 / CIP 107961 / Muc) OX=349741 GN=ilvE PE=3 SV=1	ilvE	2.006	3.81486e-05	Up	62	14	228	14	14	31.8	2.44756e+08	2.39463e+08	2.45564e+08	3.35212e+08	3.51527e+08	3.05881e+08	0.732	0.72	0.729	1.472	1.537	1.365	Cytoplasmic	K00826	E2.6.1.42, ilvE; branched-chain amino acid aminotransferase [EC:2.6.1.42]	map00270 Cysteine and methionine metabolism; map00280 Valine, leucine and isoleucine degradation; map00290 Valine, leucine and isoleucine biosynthesis; map00770 Pantothenate and CoA biosynthesis; map01100 Metabolic pathways; map01110 Biosynthesis of secondary metabolites; map01130 Biosynthesis of antibiotics; map01210 2-Oxocarboxylic acid metabolism; map01230 Biosynthesis of amino acids				PF01063	Aminotransferase class IV	E	COG0115	Branched-chain amino acid aminotransferase/4-amino-4-deoxychorismate lyase
B2UNI1	Lipolytic protein G-D-S-L family OS=Akkermansia muciniphila (strain ATCC BAA-835 / DSM 22959 / JCM 33894 / BCRC 81048 / CCUG 64013 / CIP 107961 / Muc) OX=349741 GN=Amuc_0455 PE=4 SV=1	Amuc_0455	7.8	5.61641e-07	Up	63	14	171	14	14	35.4	2.49599e+07	2.60301e+07	2.65209e+07	1.40484e+08	1.29255e+08	1.4021e+08	0.264	0.277	0.278	2.18	1.997	2.211	Unknown	K05970	SIAE; sialate O-acetylesterase [EC:3.1.1.53]					PF13472	GDSL-like Lipase/Acylhydrolase family	E	COG2755	Lysophospholipase L1 and related esterases
B2UMD4	Sec-independent protein translocase protein TatA OS=Akkermansia muciniphila (strain ATCC BAA-835 / DSM 22959 / JCM 33894 / BCRC 81048 / CCUG 64013 / CIP 107961 / Muc) OX=349741 GN=tatA PE=3 SV=1	tatA	0.113	2.63924e-06	Down	25	3	22	3	3	10.9	3.18854e+07	2.86163e+07	3.25624e+07	2.18438e+06	2.50505e+06	2.43963e+06	1.639	1.48	1.663	0.165	0.188	0.187	Unknown	K03116	tatA; sec-independent protein translocase protein TatA	map03060 Protein export; map03070 Bacterial secretion system						U	COG1826	Sec-independent protein secretion pathway components
B2UR46	DUF3313 domain-containing protein(predicted) OS=Akkermansia muciniphila (strain ATCC BAA-835 / DSM 22959 / JCM 33894 / BCRC 81048 / CCUG 64013 / CIP 107961 / Muc) OX=349741 GN=Amuc_1105 PE=4 SV=1	Amuc_1105	0.145	3.81035e-07	Down	67	10	59	10	10	24.1	6.569e+07	6.19957e+07	6.66599e+07	6.35537e+06	6.67184e+06	6.02182e+06	1.585	1.505	1.598	0.225	0.236	0.217	Unknown
B2UPM5	Glycosyl transferase family 2 OS=Akkermansia muciniphila (strain ATCC BAA-835 / DSM 22959 / JCM 33894 / BCRC 81048 / CCUG 64013 / CIP 107961 / Muc) OX=349741 GN=Amuc_2094 PE=4 SV=1	Amuc_2094	0.043	0.00286501	Down	23	6	24	6	6	37.6	1.13916e+07	1.17541e+07	1.17576e+07	485998	98605.6	437330	1.633	1.695	1.674	0.102	0.021	0.094	CytoplasmicMembrane	K19427	epsJ; glycosyltransferase EpsJ [EC:2.4.-.-]							M	COG0463	Glycosyltransferases involved in cell wall biogenesis
B2UMT5	Uncharacterized protein OS=Akkermansia muciniphila (strain ATCC BAA-835 / DSM 22959 / JCM 33894 / BCRC 81048 / CCUG 64013 / CIP 107961 / Muc) OX=349741 GN=Amuc_0299 PE=4 SV=1	Amuc_0299	5.574	0.000484951	Up	53	12	77	12	12	24.8	5.77993e+06	6.7133e+06	6.92732e+06	1.94531e+07	2.19587e+07	3.18137e+07	0.321	0.375	0.383	1.589	1.785	2.64	Unknown
B2UKV2	Hydrogenase expression/formation protein HypD OS=Akkermansia muciniphila (strain ATCC BAA-835 / DSM 22959 / JCM 33894 / BCRC 81048 / CCUG 64013 / CIP 107961 / Muc) OX=349741 GN=Amuc_1401 PE=3 SV=1	Amuc_1401	0.139	0.000636199	Down	20	7	44	7	7	38.4	1.45961e+07	1.66405e+07	1.48453e+07	1.27481e+06	2.06501e+06	1.01719e+06	1.49	1.709	1.506	0.191	0.308	0.155	Cytoplasmic	K04654	hypD; hydrogenase expression/formation protein HypD							O	COG0409	Hydrogenase maturation factor
B2UMC9	Alpha-glucan phosphorylase OS=Akkermansia muciniphila (strain ATCC BAA-835 / DSM 22959 / JCM 33894 / BCRC 81048 / CCUG 64013 / CIP 107961 / Muc) OX=349741 GN=Amuc_0235 PE=3 SV=1	Amuc_0235	2.526	1.31395e-06	Up	77	30	697	30	30	63.4	7.92694e+08	7.47741e+08	7.78155e+08	1.2966e+09	1.36325e+09	1.30939e+09	0.649	0.616	0.633	1.56	1.633	1.601	Cytoplasmic	K00688	PYG, glgP; glycogen phosphorylase [EC:2.4.1.1]	map00500 Starch and sucrose metabolism; map01100 Metabolic pathways; map01110 Biosynthesis of secondary metabolites; map02026 Biofilm formation - Escherichia coli						G	COG0058	Glucan phosphorylase
B2UMZ8	Squalene/phytoene synthase OS=Akkermansia muciniphila (strain ATCC BAA-835 / DSM 22959 / JCM 33894 / BCRC 81048 / CCUG 64013 / CIP 107961 / Muc) OX=349741 GN=Amuc_0365 PE=4 SV=1	Amuc_0365	0.226	0.000151413	Down	32	7	24	7	7	34	2.95508e+06	3.41338e+06	4.10684e+06	590192	522729	491604	1.26	1.464	1.739	0.37	0.326	0.313	Cytoplasmic	K00801	FDFT1; farnesyl-diphosphate farnesyltransferase [EC:2.5.1.21]	map00100 Steroid biosynthesis; map00909 Sesquiterpenoid and triterpenoid biosynthesis; map01100 Metabolic pathways; map01110 Biosynthesis of secondary metabolites; map01130 Biosynthesis of antibiotics	GO:0006629 lipid metabolic process; GO:0006720 isoprenoid metabolic process; GO:0006721 terpenoid metabolic process; GO:0008152 metabolic process; GO:0008299 isoprenoid biosynthetic process; GO:0008610 lipid biosynthetic process; GO:0009058 biosynthetic process; GO:0009987 cellular process; GO:0016108 tetraterpenoid metabolic process; GO:0016109 tetraterpenoid biosynthetic process; GO:0016114 ter…		GO:0003824 catalytic activity; GO:0004337 geranyltranstransferase activity; GO:0004659 prenyltransferase activity; GO:0016740 transferase activity; GO:0016765 transferase activity, transferring alkyl or aryl (other than methyl) groups; GO:0016767 geranylgeranyl-diphosphate geranylgeranyltransferase activity;	PF00494	Squalene/phytoene synthase	I	COG1562	Phytoene/squalene synthetase
B2UM37	Uncharacterized protein OS=Akkermansia muciniphila (strain ATCC BAA-835 / DSM 22959 / JCM 33894 / BCRC 81048 / CCUG 64013 / CIP 107961 / Muc) OX=349741 GN=Amuc_1663 PE=4 SV=1	Amuc_1663	2.219	7.25716e-05	Up	48	5	28	5	5	13.2	5.88079e+06	5.35501e+06	5.17027e+06	7.83709e+06	8.54116e+06	8.31499e+06	0.737	0.675	0.644	1.443	1.565	1.555	Unknown
B2UMD5	Sel1 domain protein repeat-containing protein OS=Akkermansia muciniphila (strain ATCC BAA-835 / DSM 22959 / JCM 33894 / BCRC 81048 / CCUG 64013 / CIP 107961 / Muc) OX=349741 GN=Amuc_0241 PE=4 SV=1	Amuc_0241	0.4	2.92758e-06	Down	38	14	57	14	14	53	3.38138e+07	3.56457e+07	3.57441e+07	9.27512e+06	9.58789e+06	9.66037e+06	1.302	1.381	1.367	0.525	0.54	0.555	Extracellular	K07126	K07126; uncharacterized protein							S	COG0790	FOG: TPR repeat, SEL1 subfamily
B2UL63	ABC_transp_aux domain-containing protein OS=Akkermansia muciniphila (strain ATCC BAA-835 / DSM 22959 / JCM 33894 / BCRC 81048 / CCUG 64013 / CIP 107961 / Muc) OX=349741 GN=Amuc_0005 PE=4 SV=1	Amuc_0005	0.373	2.08456e-05	Down	39	16	84	16	16	59.5	4.35155e+07	4.19318e+07	4.27335e+07	1.14572e+07	1.00178e+07	1.09034e+07	1.395	1.353	1.362	0.54	0.47	0.522	Unknown									N	COG3225	ABC-type uncharacterized transport system involved in gliding motility, auxiliary component
B2UMA1	Succinate CoA transferase OS=Akkermansia muciniphila (strain ATCC BAA-835 / DSM 22959 / JCM 33894 / BCRC 81048 / CCUG 64013 / CIP 107961 / Muc) OX=349741 GN=Amuc_0206 PE=3 SV=1	Amuc_0206	2.991	9.70568e-08	Up	85	28	398	28	28	54	2.46946e+08	2.51777e+08	2.49689e+08	5.07285e+08	5.0188e+08	5.08197e+08	0.561	0.576	0.564	1.694	1.669	1.724	Cytoplasmic				GO:0006082 organic acid metabolic process; GO:0006083 acetate metabolic process; GO:0006629 lipid metabolic process; GO:0006631 fatty acid metabolic process; GO:0008152 metabolic process; GO:0009987 cellular process; GO:0016999 antibiotic metabolic process; GO:0017144 drug metabolic process; GO:0019541 propionate metabolic process; GO:0019679 propionate metabolic process, methylcitrate cycle; GO:…		GO:0003824 catalytic activity; GO:0003986 acetyl-CoA hydrolase activity; GO:0008410 CoA-transferase activity; GO:0008775 acetate CoA-transferase activity; GO:0016289 CoA hydrolase activity; GO:0016740 transferase activity; GO:0016782 transferase activity, transferring sulfur-containing groups; GO:0016787 hydrolase activity; GO:0016788 hydrolase activity, acting on ester bonds; GO:0016790 thiolest…	PF02550; PF13336	Acetyl-CoA hydrolase/transferase N-terminal domain; Acetyl-CoA hydrolase/transferase C-terminal domain	C	COG0427	Acetyl-CoA hydrolase
B2UM22	4-hydroxy-3-methylbut-2-enyl diphosphate reductase OS=Akkermansia muciniphila (strain ATCC BAA-835 / DSM 22959 / JCM 33894 / BCRC 81048 / CCUG 64013 / CIP 107961 / Muc) OX=349741 GN=ispH PE=3 SV=1	ispH	4.031	2.67473e-06	Up	62	18	155	18	18	45.1	4.79018e+07	4.86076e+07	5.09273e+07	1.34176e+08	1.43241e+08	1.25476e+08	0.448	0.458	0.473	1.845	1.961	1.753	Cytoplasmic	K03527	ispH, lytB; 4-hydroxy-3-methylbut-2-en-1-yl diphosphate reductase [EC:1.17.7.4]	map00900 Terpenoid backbone biosynthesis; map01100 Metabolic pathways; map01110 Biosynthesis of secondary metabolites; map01130 Biosynthesis of antibiotics						IM	COG0761	Penicillin tolerance protein
B2UR32	Cytochrome-c peroxidase OS=Akkermansia muciniphila (strain ATCC BAA-835 / DSM 22959 / JCM 33894 / BCRC 81048 / CCUG 64013 / CIP 107961 / Muc) OX=349741 GN=Amuc_1091 PE=4 SV=1	Amuc_1091	0.057	0.00104808	Down	39	15	70	15	15	50.4	5.96962e+07	6.29091e+07	5.30783e+07	2.08688e+06	3.68049e+06	1.09902e+06	1.684	1.785	1.487	0.086	0.152	0.046	Unknown	K00428	E1.11.1.5; cytochrome c peroxidase [EC:1.11.1.5]		GO:0000302 response to reactive oxygen species; GO:0006091 generation of precursor metabolites and energy; GO:0006950 response to stress; GO:0006979 response to oxidative stress; GO:0008152 metabolic process; GO:0009061 anaerobic respiration; GO:0009636 response to toxic substance; GO:0009987 cellular process; GO:0010035 response to inorganic substance; GO:0015980 energy derivation by oxidation o…		GO:0003824 catalytic activity; GO:0004130 cytochrome-c peroxidase activity; GO:0004601 peroxidase activity; GO:0005488 binding; GO:0016209 antioxidant activity; GO:0016491 oxidoreductase activity; GO:0016684 oxidoreductase activity, acting on peroxide as acceptor; GO:0020037 heme binding; GO:0046906 tetrapyrrole binding; GO:0048037 cofactor binding; GO:0097159 organic cyclic compound binding; GO:…	PF00034	Cytochrome c	P	COG1858	Cytochrome c peroxidase
B2UQR4	RNP-1 like RNA-binding protein OS=Akkermansia muciniphila (strain ATCC BAA-835 / DSM 22959 / JCM 33894 / BCRC 81048 / CCUG 64013 / CIP 107961 / Muc) OX=349741 GN=Amuc_0967 PE=4 SV=1	Amuc_0967	0.13	2.9923e-07	Down	55	10	129	10	10	25.2	2.17771e+08	1.97951e+08	2.05149e+08	1.84077e+07	1.87707e+07	1.75141e+07	1.66	1.518	1.553	0.206	0.209	0.199	Unknown							PF00076	RNA recognition motif. (a.k.a. RRM, RBD, or RNP domain)	S	COG0724	RNA-binding proteins (RRM domain)
B2UNJ0	Uncharacterized protein OS=Akkermansia muciniphila (strain ATCC BAA-835 / DSM 22959 / JCM 33894 / BCRC 81048 / CCUG 64013 / CIP 107961 / Muc) OX=349741 GN=Amuc_0464 PE=4 SV=1	Amuc_0464	0.194	2.81424e-07	Down	30	6	65	6	6	23.3	3.82106e+07	3.97704e+07	3.77814e+07	5.04828e+06	5.25837e+06	4.88825e+06	1.502	1.573	1.476	0.292	0.302	0.287	Periplasmic
B2UNK8	Uncharacterized protein OS=Akkermansia muciniphila (strain ATCC BAA-835 / DSM 22959 / JCM 33894 / BCRC 81048 / CCUG 64013 / CIP 107961 / Muc) OX=349741 GN=Amuc_1910 PE=4 SV=1	Amuc_1910	5.992	4.64431e-06	Up	29	11	75	11	11	46.8	9.59246e+06	1.1316e+07	1.1063e+07	4.2798e+07	4.34601e+07	4.34958e+07	0.305	0.362	0.35	2.002	2.024	2.068	Unknown
B2UKW1	Uncharacterized protein OS=Akkermansia muciniphila (strain ATCC BAA-835 / DSM 22959 / JCM 33894 / BCRC 81048 / CCUG 64013 / CIP 107961 / Muc) OX=349741 GN=Amuc_1411 PE=4 SV=1	Amuc_1411	0.417	1.54604e-07	Down	41	6	151	6	6	21.9	3.32212e+08	3.25275e+08	3.37202e+08	9.29682e+07	9.60147e+07	9.19484e+07	1.341	1.321	1.352	0.551	0.567	0.554	Unknown
B2UQ50	tRNA pseudouridine synthase B OS=Akkermansia muciniphila (strain ATCC BAA-835 / DSM 22959 / JCM 33894 / BCRC 81048 / CCUG 64013 / CIP 107961 / Muc) OX=349741 GN=truB PE=3 SV=1	truB	0.288	8.51992e-05	Down	37	8	63	8	8	26.5	6.07741e+07	5.43755e+07	5.40805e+07	9.63905e+06	1.21043e+07	1.12339e+07	1.547	1.393	1.368	0.361	0.451	0.427	Cytoplasmic	K03177	truB, PUS4, TRUB1; tRNA pseudouridine55 synthase [EC:5.4.99.25]		GO:0001522 pseudouridine synthesis; GO:0006139 nucleobase-containing compound metabolic process; GO:0006396 RNA processing; GO:0006399 tRNA metabolic process; GO:0006400 tRNA modification; GO:0006725 cellular aromatic compound metabolic process; GO:0006807 nitrogen compound metabolic process; GO:0008033 tRNA processing; GO:0008152 metabolic process; GO:0009451 RNA modification; GO:0009987 cellula…	GO:0005618 cell wall; GO:0005622 intracellular; GO:0005623 cell; GO:0005737 cytoplasm; GO:0005829 cytosol; GO:0030312 external encapsulating structure; GO:0071944 cell periphery;	GO:0000049 tRNA binding; GO:0003676 nucleic acid binding; GO:0003723 RNA binding; GO:0003824 catalytic activity; GO:0005488 binding; GO:0009982 pseudouridine synthase activity; GO:0016853 isomerase activity; GO:0016866 intramolecular transferase activity; GO:0097159 organic cyclic compound binding; GO:1901363 heterocyclic compound binding;			J	COG0130	Pseudouridine synthase
B2UMY0	Ribosomal silencing factor RsfS OS=Akkermansia muciniphila (strain ATCC BAA-835 / DSM 22959 / JCM 33894 / BCRC 81048 / CCUG 64013 / CIP 107961 / Muc) OX=349741 GN=rsfS PE=3 SV=1	rsfS	0.263	0.000379261	Down	28	2	23	2	2	13	1.1012e+07	1.02095e+07	1.1148e+07	1.98849e+06	1.52509e+06	2.24224e+06	1.487	1.387	1.496	0.395	0.301	0.452	Cytoplasmic	K09710	ybeB; ribosome-associated protein		GO:0006417 regulation of translation; GO:0009889 regulation of biosynthetic process; GO:0009890 negative regulation of biosynthetic process; GO:0009892 negative regulation of metabolic process; GO:0010468 regulation of gene expression; GO:0010556 regulation of macromolecule biosynthetic process; GO:0010558 negative regulation of macromolecule biosynthetic process; GO:0010605 negative regulation o…	GO:0005622 intracellular; GO:0005623 cell; GO:0005737 cytoplasm; GO:0005829 cytosol;	GO:0005488 binding; GO:0043021 ribonucleoprotein complex binding; GO:0043023 ribosomal large subunit binding; GO:0044877 protein-containing complex binding;			S	COG0799	Uncharacterized homolog of plant Iojap protein
B2UNT3	Uncharacterized protein OS=Akkermansia muciniphila (strain ATCC BAA-835 / DSM 22959 / JCM 33894 / BCRC 81048 / CCUG 64013 / CIP 107961 / Muc) OX=349741 GN=Amuc_1988 PE=4 SV=1	Amuc_1988	3.069	5.82196e-07	Up	29	12	82	12	12	53.1	1.61355e+07	1.71558e+07	1.679e+07	3.48984e+07	3.51309e+07	3.41755e+07	0.538	0.576	0.557	1.711	1.715	1.703	Unknown
B2UP19	Type-4 uracil-DNA glycosylase OS=Akkermansia muciniphila (strain ATCC BAA-835 / DSM 22959 / JCM 33894 / BCRC 81048 / CCUG 64013 / CIP 107961 / Muc) OX=349741 GN=Amuc_0551 PE=3 SV=1	Amuc_0551	0.232	7.25758e-07	Down	31	9	31	9	9	36.3	1.95623e+07	1.937e+07	2.07986e+07	3.02753e+06	3.24897e+06	3.11194e+06	1.457	1.452	1.539	0.331	0.354	0.346	Unknown	K21929	udg; uracil-DNA glycosylase [EC:3.2.2.27]	map03410 Base excision repair				PF03167	Uracil DNA glycosylase superfamily	L	COG1573	Uracil-DNA glycosylase
B2UMS0	Uncharacterized protein OS=Akkermansia muciniphila (strain ATCC BAA-835 / DSM 22959 / JCM 33894 / BCRC 81048 / CCUG 64013 / CIP 107961 / Muc) OX=349741 GN=Amuc_0284 PE=4 SV=1	Amuc_0284	0.498	0.00109597	Down	63	6	11	6	6	16.2	1.26133e+07	1.12521e+07	1.18202e+07	4.27714e+06	4.3925e+06	3.37952e+06	1.361	1.221	1.267	0.678	0.693	0.544	Unknown
B2UR61	Glycosyl hydrolase(predicted) OS=Akkermansia muciniphila (strain ATCC BAA-835 / DSM 22959 / JCM 33894 / BCRC 81048 / CCUG 64013 / CIP 107961 / Muc) OX=349741 GN=Amuc_1120 PE=4 SV=1	Amuc_1120	6.647	1.50284e-06	Up	28	21	212	21	21	87.7	4.11652e+07	4.61708e+07	4.68455e+07	2.07503e+08	1.99834e+08	1.97164e+08	0.287	0.324	0.324	2.125	2.038	2.052	Unknown	K15923	AXY8, FUC95A, afcA; alpha-L-fucosidase 2 [EC:3.2.1.51]	map00511 Other glycan degradation						G	COG1554	Trehalose and maltose hydrolases (possible phosphorylases)
B2UP11	Uncharacterized protein OS=Akkermansia muciniphila (strain ATCC BAA-835 / DSM 22959 / JCM 33894 / BCRC 81048 / CCUG 64013 / CIP 107961 / Muc) OX=349741 GN=Amuc_0543 PE=4 SV=1	Amuc_0543	2.877	1.4055e-06	Up	52	15	376	15	15	37.4	4.77313e+08	4.54332e+08	4.82176e+08	9.16393e+08	9.0191e+08	9.3758e+08	0.589	0.564	0.592	1.663	1.629	1.729	Unknown
B2UN37	L-fuculokinase OS=Akkermansia muciniphila (strain ATCC BAA-835 / DSM 22959 / JCM 33894 / BCRC 81048 / CCUG 64013 / CIP 107961 / Muc) OX=349741 GN=fucK PE=3 SV=1	fucK	3.089	1.50794e-06	Up	37	14	153	14	14	51.2	4.04729e+07	3.90065e+07	3.77081e+07	8.17644e+07	8.09892e+07	8.2536e+07	0.575	0.557	0.532	1.707	1.683	1.75	Cytoplasmic	K00879	fucK; L-fuculokinase [EC:2.7.1.51]	map00051 Fructose and mannose metabolism; map01100 Metabolic pathways; map01120 Microbial metabolism in diverse environments	GO:0005975 carbohydrate metabolic process; GO:0005996 monosaccharide metabolic process; GO:0006004 fucose metabolic process; GO:0006793 phosphorus metabolic process; GO:0006796 phosphate-containing compound metabolic process; GO:0008152 metabolic process; GO:0009056 catabolic process; GO:0009987 cellular process; GO:0016052 carbohydrate catabolic process; GO:0016310 phosphorylation; GO:0019317 fu…		GO:0003824 catalytic activity; GO:0008737 L-fuculokinase activity; GO:0016301 kinase activity; GO:0016740 transferase activity; GO:0016772 transferase activity, transferring phosphorus-containing groups; GO:0016773 phosphotransferase activity, alcohol group as acceptor; GO:0019200 carbohydrate kinase activity;	PF00370; PF02782	FGGY family of carbohydrate kinases, N-terminal domain; FGGY family of carbohydrate kinases, C-terminal domain	G	COG1070	Sugar (pentulose and hexulose) kinases
B2UPU7	Tetratricopeptide TPR_2 repeat protein OS=Akkermansia muciniphila (strain ATCC BAA-835 / DSM 22959 / JCM 33894 / BCRC 81048 / CCUG 64013 / CIP 107961 / Muc) OX=349741 GN=Amuc_2168 PE=4 SV=1	Amuc_2168	3.285	0.00143095	Up	23	10	34	10	10	58.4	3.0875e+06	2.37574e+06	1.92655e+06	6.08707e+06	5.62703e+06	4.75909e+06	0.666	0.516	0.413	1.93	1.776	1.533	Unknown
B2UPZ9	Beta-glucanase OS=Akkermansia muciniphila (strain ATCC BAA-835 / DSM 22959 / JCM 33894 / BCRC 81048 / CCUG 64013 / CIP 107961 / Muc) OX=349741 GN=Amuc_0697 PE=3 SV=1	Amuc_0697	7.408	3.52003e-06	Up	42	12	89	7	13	42.4	6.48517e+06	6.31419e+06	5.68304e+06	3.32394e+07	3.04867e+07	2.92298e+07	0.3	0.294	0.261	2.257	2.061	2.016	Periplasmic	K12308	bgaB, lacA; beta-galactosidase [EC:3.2.1.23]	map00052 Galactose metabolism						M	COG3507	Beta-xylosidase
B2UPQ9	Hydrogenase (NiFe) small subunit HydA OS=Akkermansia muciniphila (strain ATCC BAA-835 / DSM 22959 / JCM 33894 / BCRC 81048 / CCUG 64013 / CIP 107961 / Muc) OX=349741 GN=Amuc_2128 PE=3 SV=1	Amuc_2128	0.338	0.000273904	Down	20	5	35	5	5	43	1.27652e+07	1.23545e+07	1.30822e+07	2.58828e+06	3.48392e+06	2.69499e+06	1.399	1.363	1.425	0.417	0.559	0.441	CytoplasmicMembrane	K06282	hyaA, hybO; hydrogenase small subunit [EC:1.12.99.6]	map00633 Nitrotoluene degradation; map01120 Microbial metabolism in diverse environments; map02020 Two-component system						C	COG1740	Ni,Fe-hydrogenase I small subunit
B2UMV6	Oligopeptide/dipeptide ABC transporter, ATPase subunit OS=Akkermansia muciniphila (strain ATCC BAA-835 / DSM 22959 / JCM 33894 / BCRC 81048 / CCUG 64013 / CIP 107961 / Muc) OX=349741 GN=Amuc_0320 PE=4 SV=1	Amuc_0320	0.048	3.56026e-05	Down	16	4	16	4	4	35	2.34012e+06	2.35503e+06	2.49501e+06	77950.1	99089.3	57632.6	1.623	1.643	1.719	0.079	0.101	0.06	CytoplasmicMembrane	K15583	oppD; oligopeptide transport system ATP-binding protein	map01501 beta-Lactam resistance; map02010 ABC transporters; map02024 Quorum sensing		GO:0005623 cell; GO:0005886 plasma membrane; GO:0016020 membrane; GO:0071944 cell periphery;	GO:0000166 nucleotide binding; GO:0005488 binding; GO:0005524 ATP binding; GO:0008144 drug binding; GO:0017076 purine nucleotide binding; GO:0030554 adenyl nucleotide binding; GO:0032553 ribonucleotide binding; GO:0032555 purine ribonucleotide binding; GO:0032559 adenyl ribonucleotide binding; GO:0035639 purine ribonucleoside triphosphate binding; GO:0036094 small molecule binding; GO:0043167 ion…	PF00005	ABC transporter	EP	COG0444	ABC-type dipeptide/oligopeptide/nickel transport system, ATPase component
B2UPF3	Phospholipid/glycerol acyltransferase OS=Akkermansia muciniphila (strain ATCC BAA-835 / DSM 22959 / JCM 33894 / BCRC 81048 / CCUG 64013 / CIP 107961 / Muc) OX=349741 GN=Amuc_0593 PE=4 SV=1	Amuc_0593	0.237	2.79153e-05	Down	40	18	109	18	18	69.7	5.63782e+07	5.47082e+07	6.09657e+07	8.98901e+06	8.44683e+06	1.01947e+07	1.454	1.419	1.562	0.341	0.319	0.392	Cytoplasmic							PF13444	Acetyltransferase (GNAT) domain	I	COG3176	Putative hemolysin
B2ULX6	Peptidase S1 and S6 chymotrypsin/Hap OS=Akkermansia muciniphila (strain ATCC BAA-835 / DSM 22959 / JCM 33894 / BCRC 81048 / CCUG 64013 / CIP 107961 / Muc) OX=349741 GN=Amuc_0176 PE=4 SV=1	Amuc_0176	13.418	4.27648e-08	Up	44	8	127	8	8	35.3	1.2569e+07	1.29497e+07	1.22282e+07	1.12403e+08	1.15239e+08	1.15486e+08	0.17	0.176	0.164	2.233	2.279	2.331	Periplasmic	K04771	degP, htrA; serine protease Do [EC:3.4.21.107]	map01503 Cationic antimicrobial peptide (CAMP) resistance; map02020 Two-component system				PF13365; PF13180	Trypsin-like peptidase domain; PDZ domain	O	COG0265	Trypsin-like serine proteases, typically periplasmic, contain C-terminal PDZ domain
B2UN86	Beta-lactamase domain protein OS=Akkermansia muciniphila (strain ATCC BAA-835 / DSM 22959 / JCM 33894 / BCRC 81048 / CCUG 64013 / CIP 107961 / Muc) OX=349741 GN=Amuc_1883 PE=4 SV=1	Amuc_1883	3.086	1.47123e-06	Up	44	15	97	15	15	50.2	1.23902e+07	1.3247e+07	1.33443e+07	2.68376e+07	2.76728e+07	2.70053e+07	0.529	0.569	0.567	1.685	1.73	1.723	Cytoplasmic							PF00753; PF10996	Metallo-beta-lactamase superfamily; Beta-Casp domain	J	COG1236	Predicted exonuclease of the beta-lactamase fold involved in RNA processing
B2UNU4	Uncharacterized protein OS=Akkermansia muciniphila (strain ATCC BAA-835 / DSM 22959 / JCM 33894 / BCRC 81048 / CCUG 64013 / CIP 107961 / Muc) OX=349741 GN=Amuc_0476 PE=4 SV=1	Amuc_0476	2.574	7.23232e-07	Up	50	13	161	13	13	33.6	9.30589e+07	9.70142e+07	9.39248e+07	1.63166e+08	1.67279e+08	1.65122e+08	0.615	0.645	0.616	1.584	1.616	1.628	Unknown
B2UMS5	PpiC-type peptidyl-prolyl cis-trans isomerase OS=Akkermansia muciniphila (strain ATCC BAA-835 / DSM 22959 / JCM 33894 / BCRC 81048 / CCUG 64013 / CIP 107961 / Muc) OX=349741 GN=Amuc_0289 PE=4 SV=1	Amuc_0289	4.258	8.58731e-06	Up	36	15	201	15	15	43.3	4.63231e+07	4.33609e+07	4.58472e+07	1.37978e+08	1.19466e+08	1.33684e+08	0.453	0.427	0.445	1.982	1.709	1.951	Cytoplasmic	K03771	surA; peptidyl-prolyl cis-trans isomerase SurA [EC:5.2.1.8]					PF13624; PF00639	SurA N-terminal domain; PPIC-type PPIASE domain	O	COG0760	Parvulin-like peptidyl-prolyl isomerase
B2UPC2	Glycosyl transferase group 1 OS=Akkermansia muciniphila (strain ATCC BAA-835 / DSM 22959 / JCM 33894 / BCRC 81048 / CCUG 64013 / CIP 107961 / Muc) OX=349741 GN=Amuc_2084 PE=4 SV=1	Amuc_2084	0.285	7.62558e-08	Down	35	11	108	11	11	44.3	4.01167e+07	3.83424e+07	4.01791e+07	7.65728e+06	7.64571e+06	7.62613e+06	1.459	1.403	1.452	0.409	0.407	0.414	Unknown						GO:0003824 catalytic activity; GO:0016740 transferase activity; GO:0016757 transferase activity, transferring glycosyl groups; GO:0016758 transferase activity, transferring hexosyl groups;	PF13439	Glycosyltransferase Family 4	M	COG0438	Glycosyltransferase
B2UQ23	Fructose-bisphosphate aldolase OS=Akkermansia muciniphila (strain ATCC BAA-835 / DSM 22959 / JCM 33894 / BCRC 81048 / CCUG 64013 / CIP 107961 / Muc) OX=349741 GN=Amuc_0721 PE=3 SV=1	Amuc_0721	2.62	5.18827e-06	Up	56	10	276	10	10	36.9	3.84263e+08	3.95494e+08	4.03287e+08	6.92932e+08	6.79487e+08	7.27675e+08	0.603	0.624	0.628	1.597	1.559	1.704	Cytoplasmic	K01624	FBA, fbaA; fructose-bisphosphate aldolase, class II [EC:4.1.2.13]	map00010 Glycolysis / Gluconeogenesis; map00030 Pentose phosphate pathway; map00051 Fructose and mannose metabolism; map00680 Methane metabolism; map00710 Carbon fixation in photosynthetic organisms; map01100 Metabolic pathways; map01110 Biosynthesis of secondary metabolites; map01120 Microbial metabolism in diverse environments; map01130 Biosynthesis of antibiotics; map01200 Carbon metabolism; m…	GO:0005975 carbohydrate metabolic process; GO:0005996 monosaccharide metabolic process; GO:0006006 glucose metabolic process; GO:0006082 organic acid metabolic process; GO:0006090 pyruvate metabolic process; GO:0006091 generation of precursor metabolites and energy; GO:0006094 gluconeogenesis; GO:0006096 glycolytic process; GO:0006139 nucleobase-containing compound metabolic process; GO:0006163 p…	GO:0005576 extracellular region; GO:0005618 cell wall; GO:0005622 intracellular; GO:0005623 cell; GO:0005737 cytoplasm; GO:0005829 cytosol; GO:0005886 plasma membrane; GO:0016020 membrane; GO:0030312 external encapsulating structure; GO:0071944 cell periphery;	GO:0003824 catalytic activity; GO:0004332 fructose-bisphosphate aldolase activity; GO:0005488 binding; GO:0005515 protein binding; GO:0008270 zinc ion binding; GO:0016829 lyase activity; GO:0016830 carbon-carbon lyase activity; GO:0016832 aldehyde-lyase activity; GO:0019899 enzyme binding; GO:0035375 zymogen binding; GO:0042802 identical protein binding; GO:0043167 ion binding; GO:0043169 cation …	PF01116	Fructose-bisphosphate aldolase class-II	G	COG0191	Fructose/tagatose bisphosphate aldolase
B2UKU7	Aspartate--tRNA(Asp/Asn) ligase OS=Akkermansia muciniphila (strain ATCC BAA-835 / DSM 22959 / JCM 33894 / BCRC 81048 / CCUG 64013 / CIP 107961 / Muc) OX=349741 GN=aspS PE=3 SV=1	aspS	4.901	1.09281e-07	Up	52	24	292	24	24	67	1.71124e+08	1.69809e+08	1.65222e+08	5.68664e+08	5.72591e+08	5.40342e+08	0.403	0.402	0.386	1.967	1.971	1.899	Cytoplasmic	K01876	aspS; aspartyl-tRNA synthetase [EC:6.1.1.12]	map00970 Aminoacyl-tRNA biosynthesis				PF01336; PF00152; PF02938	OB-fold nucleic acid binding domain; tRNA synthetases class II (D, K and N) ; GAD domain	J	COG0173	Aspartyl-tRNA synthetase
B2UQR2	Uncharacterized protein OS=Akkermansia muciniphila (strain ATCC BAA-835 / DSM 22959 / JCM 33894 / BCRC 81048 / CCUG 64013 / CIP 107961 / Muc) OX=349741 GN=Amuc_0965 PE=4 SV=1	Amuc_0965	2.063	5.40576e-05	Up	45	24	168	24	24	69.7	3.55613e+07	3.76025e+07	3.38017e+07	5.1538e+07	4.83435e+07	4.97113e+07	0.714	0.759	0.674	1.52	1.419	1.49	Cytoplasmic
B2UM68	Cytochrome d ubiquinol oxidase, subunit II OS=Akkermansia muciniphila (strain ATCC BAA-835 / DSM 22959 / JCM 33894 / BCRC 81048 / CCUG 64013 / CIP 107961 / Muc) OX=349741 GN=Amuc_1694 PE=3 SV=1	Amuc_1694	0.071	0.000121684	Down	5	2	7	2	2	38	6.7489e+06	7.48542e+06	7.12321e+06	366862	236247	421009	1.553	1.733	1.628	0.124	0.08	0.145	CytoplasmicMembrane	K00426	cydB; cytochrome bd ubiquinol oxidase subunit II [EC:7.1.1.7]	map00190 Oxidative phosphorylation; map02020 Two-component system	GO:0006091 generation of precursor metabolites and energy; GO:0008152 metabolic process; GO:0009060 aerobic respiration; GO:0009987 cellular process; GO:0015980 energy derivation by oxidation of organic compounds; GO:0019646 aerobic electron transport chain; GO:0022900 electron transport chain; GO:0022904 respiratory electron transport chain; GO:0044237 cellular metabolic process; GO:0045333 cell…	GO:0005623 cell; GO:0005886 plasma membrane; GO:0005887 integral component of plasma membrane; GO:0016020 membrane; GO:0016021 integral component of membrane; GO:0031224 intrinsic component of membrane; GO:0031226 intrinsic component of plasma membrane; GO:0032991 protein-containing complex; GO:0070069 cytochrome complex; GO:0071944 cell periphery;	GO:0003824 catalytic activity; GO:0005488 binding; GO:0009055 electron transfer activity; GO:0016491 oxidoreductase activity; GO:0016679 oxidoreductase activity, acting on diphenols and related substances as donors; GO:0016682 oxidoreductase activity, acting on diphenols and related substances as donors, oxygen as acceptor; GO:0020037 heme binding; GO:0046906 tetrapyrrole binding; GO:0048037 cofa…			C	COG1294	Cytochrome bd-type quinol oxidase, subunit 2
B2ULL2	Uncharacterized protein OS=Akkermansia muciniphila (strain ATCC BAA-835 / DSM 22959 / JCM 33894 / BCRC 81048 / CCUG 64013 / CIP 107961 / Muc) OX=349741 GN=Amuc_1579 PE=4 SV=1	Amuc_1579	15.305	9.5781e-06	Up	23	4	15	4	4	32.3	4.51534e+06	5.01745e+06	4.31181e+06	5.16204e+07	4.05836e+07	5.15636e+07	0.148	0.165	0.14	2.478	1.94	2.515	Cytoplasmic
B2UPH8	Methyltransferase type 11 OS=Akkermansia muciniphila (strain ATCC BAA-835 / DSM 22959 / JCM 33894 / BCRC 81048 / CCUG 64013 / CIP 107961 / Muc) OX=349741 GN=Amuc_0618 PE=4 SV=1	Amuc_0618	0.314	0.000186087	Down	31	6	23	6	6	28.1	3.66833e+06	3839172	3.83691e+06	940296	701710	774297	1.373	1.445	1.426	0.517	0.384	0.433	Cytoplasmic							PF08241	Methyltransferase domain	Q	COG0500	SAM-dependent methyltransferases
B2UQF5	Response regulator receiver protein OS=Akkermansia muciniphila (strain ATCC BAA-835 / DSM 22959 / JCM 33894 / BCRC 81048 / CCUG 64013 / CIP 107961 / Muc) OX=349741 GN=Amuc_0857 PE=4 SV=1	Amuc_0857	0.462	0.00023775	Down	62	5	42	5	5	17.7	3.57525e+07	3.46042e+07	3.20491e+07	9.82169e+06	1.17788e+07	1.04679e+07	1.369	1.333	1.219	0.553	0.66	0.598	Cytoplasmic	K03413	cheY; two-component system, chemotaxis family, chemotaxis protein CheY	map02020 Two-component system; map02030 Bacterial chemotaxis				PF00072	Response regulator receiver domain	T	COG0784	FOG: CheY-like receiver
B2UMJ4	Threonine--tRNA ligase OS=Akkermansia muciniphila (strain ATCC BAA-835 / DSM 22959 / JCM 33894 / BCRC 81048 / CCUG 64013 / CIP 107961 / Muc) OX=349741 GN=thrS PE=3 SV=1	thrS	2.725	2.89828e-07	Up	66	33	426	33	33	71.5	2.6001e+08	2.51475e+08	2.68065e+08	4.82472e+08	4.83723e+08	4.7398e+08	0.603	0.587	0.618	1.644	1.642	1.641	Cytoplasmic	K01868	TARS, thrS; threonyl-tRNA synthetase [EC:6.1.1.3]	map00970 Aminoacyl-tRNA biosynthesis	GO:0006082 organic acid metabolic process; GO:0006139 nucleobase-containing compound metabolic process; GO:0006399 tRNA metabolic process; GO:0006412 translation; GO:0006418 tRNA aminoacylation for protein translation; GO:0006435 threonyl-tRNA aminoacylation; GO:0006518 peptide metabolic process; GO:0006520 cellular amino acid metabolic process; GO:0006725 cellular aromatic compound metabolic pro…	GO:0005622 intracellular; GO:0005623 cell; GO:0005737 cytoplasm;	GO:0003824 catalytic activity; GO:0004812 aminoacyl-tRNA ligase activity; GO:0004829 threonine-tRNA ligase activity; GO:0016874 ligase activity; GO:0016875 ligase activity, forming carbon-oxygen bonds; GO:0140098 catalytic activity, acting on RNA; GO:0140101 catalytic activity, acting on a tRNA;	PF07973; PF00587; PF03129	Threonyl and Alanyl tRNA synthetase second additional domain; tRNA synthetase class II core domain (G, H, P, S and T); Anticodon binding domain	J	COG0441	Threonyl-tRNA synthetase
B2UL83	Tetratricopeptide TPR_2 repeat protein OS=Akkermansia muciniphila (strain ATCC BAA-835 / DSM 22959 / JCM 33894 / BCRC 81048 / CCUG 64013 / CIP 107961 / Muc) OX=349741 GN=Amuc_0025 PE=4 SV=1	Amuc_0025	2.44	5.46838e-08	Up	48	31	390	31	31	86.2	1.25878e+08	1.25807e+08	1.29754e+08	2.09361e+08	2.13737e+08	2.07922e+08	0.64	0.644	0.656	1.565	1.59	1.579	Periplasmic							PF00754	F5/8 type C domain
B2UL48	Putative sigma E regulatory protein, MucB/RseB OS=Akkermansia muciniphila (strain ATCC BAA-835 / DSM 22959 / JCM 33894 / BCRC 81048 / CCUG 64013 / CIP 107961 / Muc) OX=349741 GN=Amuc_1499 PE=4 SV=1	Amuc_1499	3.882	2.96755e-06	Up	39	8	96	8	8	27.8	1.93469e+07	1.86695e+07	1.86798e+07	5.15761e+07	4.68245e+07	5.07548e+07	0.484	0.47	0.464	1.896	1.713	1.895	Unknown									T	COG3026	Negative regulator of sigma E activity
B2UPN2	D-ribose pyranase OS=Akkermansia muciniphila (strain ATCC BAA-835 / DSM 22959 / JCM 33894 / BCRC 81048 / CCUG 64013 / CIP 107961 / Muc) OX=349741 GN=Amuc_2101 PE=4 SV=1	Amuc_2101	0.359	8.03696e-05	Down	58	7	93	7	7	15.1	6.24709e+07	6.10761e+07	6.18579e+07	1.43508e+07	1.40177e+07	1.67673e+07	1.395	1.372	1.373	0.471	0.458	0.559	Cytoplasmic	K02431	fucU, FUOM; L-fucose mutarotase [EC:5.1.3.29]			GO:0005622 intracellular; GO:0005623 cell; GO:0005737 cytoplasm;	GO:0003824 catalytic activity; GO:0005488 binding; GO:0016853 isomerase activity; GO:0016854 racemase and epimerase activity; GO:0016857 racemase and epimerase activity, acting on carbohydrates and derivatives; GO:0030246 carbohydrate binding; GO:0036094 small molecule binding; GO:0042806 fucose binding; GO:0048029 monosaccharide binding;			G	COG4154	Fucose dissimilation pathway protein FucU
B2UN43	RNA polymerase, sigma-24 subunit, ECF subfamily OS=Akkermansia muciniphila (strain ATCC BAA-835 / DSM 22959 / JCM 33894 / BCRC 81048 / CCUG 64013 / CIP 107961 / Muc) OX=349741 GN=Amuc_1836 PE=3 SV=1	Amuc_1836	2.195	2.66631e-05	Up	9	2	10	2	2	22.3	1.03037e+07	1.05553e+07	1.11225e+07	1.50204e+07	1.61571e+07	1.63824e+07	0.667	0.687	0.715	1.429	1.53	1.583	Cytoplasmic	K03088	rpoE; RNA polymerase sigma-70 factor, ECF subfamily					PF04542; PF08281	Sigma-70 region 2 ; Sigma-70, region 4	K	COG1595	DNA-directed RNA polymerase specialized sigma subunit, sigma24 homolog
B2UNB9	Coagulation factor 5/8 type domain protein OS=Akkermansia muciniphila (strain ATCC BAA-835 / DSM 22959 / JCM 33894 / BCRC 81048 / CCUG 64013 / CIP 107961 / Muc) OX=349741 GN=Amuc_0392 PE=4 SV=1	Amuc_0392	8.902	3.95172e-08	Up	53	31	337	31	31	78.5	6.69942e+07	6.35034e+07	6.66078e+07	3.88613e+08	4.0126e+08	3.9963e+08	0.249	0.237	0.246	2.12	2.18	2.216	Unknown	K01206	FUCA; alpha-L-fucosidase [EC:3.2.1.51]	map00511 Other glycan degradation				PF01120; PF00754	Alpha-L-fucosidase; F5/8 type C domain	G	COG3669	Alpha-L-fucosidase
B2UPM4	Glycosyl transferase family 2 OS=Akkermansia muciniphila (strain ATCC BAA-835 / DSM 22959 / JCM 33894 / BCRC 81048 / CCUG 64013 / CIP 107961 / Muc) OX=349741 GN=Amuc_2093 PE=4 SV=1	Amuc_2093	0.047	0.000236237	Down	25	5	14	5	5	33.3	2.43776e+06	2.59239e+06	2.4639e+06		95521.6	63212.3	1.367	1.462	1.373		0.078	0.053	Cytoplasmic									M	COG0463	Glycosyltransferases involved in cell wall biogenesis
B2UL57	HAD-superfamily hydrolase, subfamily IA, variant 3 OS=Akkermansia muciniphila (strain ATCC BAA-835 / DSM 22959 / JCM 33894 / BCRC 81048 / CCUG 64013 / CIP 107961 / Muc) OX=349741 GN=Amuc_1509 PE=4 SV=1	Amuc_1509	0.292	8.73198e-06	Down	48	7	22	7	7	25.5	4.51269e+06	4.61917e+06	4.56981e+06	832056	946908	931477	1.416	1.458	1.424	0.384	0.435	0.436	Cytoplasmic				GO:0006793 phosphorus metabolic process; GO:0006796 phosphate-containing compound metabolic process; GO:0008152 metabolic process; GO:0009987 cellular process; GO:0016311 dephosphorylation; GO:0044237 cellular metabolic process;		GO:0003824 catalytic activity; GO:0003850 2-deoxyglucose-6-phosphatase activity; GO:0004346 glucose-6-phosphatase activity; GO:0016787 hydrolase activity; GO:0016788 hydrolase activity, acting on ester bonds; GO:0016791 phosphatase activity; GO:0019203 carbohydrate phosphatase activity; GO:0042578 phosphoric ester hydrolase activity; GO:0050308 sugar-phosphatase activity; GO:0050309 sugar-termina…			S	COG0637	Predicted phosphatase/phosphohexomutase
B2UNE7	Glutamine--tRNA ligase OS=Akkermansia muciniphila (strain ATCC BAA-835 / DSM 22959 / JCM 33894 / BCRC 81048 / CCUG 64013 / CIP 107961 / Muc) OX=349741 GN=glnS PE=3 SV=1	glnS	2.278	8.5371e-07	Up	59	28	287	28	28	64.1	1.5537e+08	1.51326e+08	1.55655e+08	2.34285e+08	2.37467e+08	2.41983e+08	0.68	0.667	0.677	1.507	1.521	1.582	Cytoplasmic	K01886	QARS, glnS; glutaminyl-tRNA synthetase [EC:6.1.1.18]	map00970 Aminoacyl-tRNA biosynthesis; map01100 Metabolic pathways	GO:0006082 organic acid metabolic process; GO:0006139 nucleobase-containing compound metabolic process; GO:0006399 tRNA metabolic process; GO:0006412 translation; GO:0006418 tRNA aminoacylation for protein translation; GO:0006425 glutaminyl-tRNA aminoacylation; GO:0006518 peptide metabolic process; GO:0006520 cellular amino acid metabolic process; GO:0006725 cellular aromatic compound metabolic p…	GO:0005622 intracellular; GO:0005623 cell; GO:0005737 cytoplasm; GO:0005829 cytosol;	GO:0003824 catalytic activity; GO:0004812 aminoacyl-tRNA ligase activity; GO:0004819 glutamine-tRNA ligase activity; GO:0016874 ligase activity; GO:0016875 ligase activity, forming carbon-oxygen bonds; GO:0140098 catalytic activity, acting on RNA; GO:0140101 catalytic activity, acting on a tRNA;	PF00749; PF03950	tRNA synthetases class I (E and Q), catalytic domain; tRNA synthetases class I (E and Q), anti-codon binding domain	J	COG0008	Glutamyl- and glutaminyl-tRNA synthetases
B2UL85	AAA ATPase central domain protein OS=Akkermansia muciniphila (strain ATCC BAA-835 / DSM 22959 / JCM 33894 / BCRC 81048 / CCUG 64013 / CIP 107961 / Muc) OX=349741 GN=Amuc_0027 PE=3 SV=1	Amuc_0027	0.268	0.000303831	Down	27	9	47	9	9	50.2	1.05376e+07	1.17866e+07	1.07156e+07	1.77144e+06	2.46886e+06	1.7664e+06	1.39	1.564	1.404	0.343	0.476	0.348	Cytoplasmic	K07478	ycaJ; putative ATPase					PF00004; PF12002	ATPase family associated with various cellular activities (AAA); MgsA AAA+ ATPase C terminal	L	COG2256	ATPase related to the helicase subunit of the Holliday junction resolvase
B2UMZ4	ABC transporter related OS=Akkermansia muciniphila (strain ATCC BAA-835 / DSM 22959 / JCM 33894 / BCRC 81048 / CCUG 64013 / CIP 107961 / Muc) OX=349741 GN=Amuc_0361 PE=4 SV=1	Amuc_0361	0.101	4.64779e-06	Down	8	7	30	7	7	133.2	7.89378e+06	8.46795e+06	8.0551e+06	623892	503543	545418	1.558	1.681	1.579	0.181	0.145	0.161	CytoplasmicMembrane	K21397	K21397; ABC transport system ATP-binding/permease protein		GO:0006810 transport; GO:0051179 localization; GO:0051234 establishment of localization; GO:0055085 transmembrane transport;	GO:0005618 cell wall; GO:0005622 intracellular; GO:0005623 cell; GO:0005737 cytoplasm; GO:0005829 cytosol; GO:0005886 plasma membrane; GO:0016020 membrane; GO:0016021 integral component of membrane; GO:0030312 external encapsulating structure; GO:0031224 intrinsic component of membrane; GO:0071944 cell periphery;	GO:0003824 catalytic activity; GO:0005215 transporter activity; GO:0015399 primary active transmembrane transporter activity; GO:0016462 pyrophosphatase activity; GO:0016787 hydrolase activity; GO:0016817 hydrolase activity, acting on acid anhydrides; GO:0016818 hydrolase activity, acting on acid anhydrides, in phosphorus-containing anhydrides; GO:0016887 ATPase activity; GO:0017111 nucleoside-tr…	PF00005	ABC transporter	V	COG1131	ABC-type multidrug transport system, ATPase component
B2ULD7	Uncharacterized protein OS=Akkermansia muciniphila (strain ATCC BAA-835 / DSM 22959 / JCM 33894 / BCRC 81048 / CCUG 64013 / CIP 107961 / Muc) OX=349741 GN=Amuc_0081 PE=4 SV=1	Amuc_0081	0.142	0.0135725	Down	37	7	27	7	7	22	5.2785e+06	5.46968e+06	5.14397e+06	850333	152704	531478	1.56	1.626	1.51	0.369	0.066	0.234	Cytoplasmic
B2UQ40	Transferase hexapeptide repeat containing protein OS=Akkermansia muciniphila (strain ATCC BAA-835 / DSM 22959 / JCM 33894 / BCRC 81048 / CCUG 64013 / CIP 107961 / Muc) OX=349741 GN=Amuc_0739 PE=3 SV=1	Amuc_0739	3.875	2.30626e-06	Up	51	6	73	6	6	22.1	1.1301e+07	1.18693e+07	1.13672e+07	3.1166e+07	2.87991e+07	3.07527e+07	0.465	0.491	0.464	1.883	1.732	1.887	Cytoplasmic	K00661	maa; maltose O-acetyltransferase [EC:2.3.1.79]							S	COG0110	Acetyltransferase (isoleucine patch superfamily)
B2UQL6	Uncharacterized protein OS=Akkermansia muciniphila (strain ATCC BAA-835 / DSM 22959 / JCM 33894 / BCRC 81048 / CCUG 64013 / CIP 107961 / Muc) OX=349741 GN=Amuc_0919 PE=4 SV=1	Amuc_0919	0.303	1.01007e-05	Down	39	10	58	10	10	39.1	3.12465e+07	2.91481e+07	3.04857e+07	6.07561e+06	5.94647e+06	6.63159e+06	1.469	1.379	1.424	0.42	0.409	0.465	Cytoplasmic
B2UR41	Uncharacterized protein OS=Akkermansia muciniphila (strain ATCC BAA-835 / DSM 22959 / JCM 33894 / BCRC 81048 / CCUG 64013 / CIP 107961 / Muc) OX=349741 GN=Amuc_1100 PE=1 SV=1	Amuc_1100	0.087	3.32111e-07	Down	38	8	62	8	8	34.2	2.16314e+08	2.05571e+08	2.10087e+08	1.29368e+07	1.30689e+07	1.14918e+07	1.664	1.591	1.605	0.146	0.147	0.132	CytoplasmicMembrane
B2URF7	Uncharacterized protein OS=Akkermansia muciniphila (strain ATCC BAA-835 / DSM 22959 / JCM 33894 / BCRC 81048 / CCUG 64013 / CIP 107961 / Muc) OX=349741 GN=Amuc_1217 PE=4 SV=1	Amuc_1217	0.241	0.000276123	Down	71	5	33	5	5	14.7	3.24045e+07	3.00691e+07	3.16126e+07	4.02168e+06	5.54791e+06	5.79445e+06	1.524	1.423	1.478	0.278	0.382	0.407	Unknown
B2UNU1	Retropepsin-like domain-containing protein(predicted) OS=Akkermansia muciniphila (strain ATCC BAA-835 / DSM 22959 / JCM 33894 / BCRC 81048 / CCUG 64013 / CIP 107961 / Muc) OX=349741 GN=Amuc_0473 PE=4 SV=1	Amuc_0473	11.318	0.000403466	Up	44	9	87	9	9	35	8.17602e+06	7.7302e+06	8.83464e+06	4.98916e+07	4.77262e+07	9.13401e+07	0.197	0.187	0.211	1.766	1.682	3.286	Unknown							PF13650	Aspartyl protease
B2URF3	Uncharacterized protein OS=Akkermansia muciniphila (strain ATCC BAA-835 / DSM 22959 / JCM 33894 / BCRC 81048 / CCUG 64013 / CIP 107961 / Muc) OX=349741 GN=Amuc_1213 PE=4 SV=1	Amuc_1213	2.417	3.18482e-05	Up	69	10	763	10	10	16.1	2.07598e+09	2.27564e+09	2.20276e+09	3.37171e+09	3.72359e+09	3.64638e+09	0.618	0.682	0.652	1.475	1.622	1.621	Unknown
B2UPA5	Aldehyde Dehydrogenase OS=Akkermansia muciniphila (strain ATCC BAA-835 / DSM 22959 / JCM 33894 / BCRC 81048 / CCUG 64013 / CIP 107961 / Muc) OX=349741 GN=Amuc_2066 PE=3 SV=1	Amuc_2066	0.26	1.46961e-06	Down	47	45	311	45	45	133.1	1.61164e+08	1.60898e+08	1.58422e+08	2.77831e+07	3.00746e+07	2.68035e+07	1.468	1.475	1.434	0.372	0.401	0.365	Cytoplasmic	K13821	putA; RHH-type transcriptional regulator, proline utilization regulon repressor / proline dehydrogenase / delta 1-pyrroline-5-carboxylate dehydrogenase [EC:1.5.5.2 1.2.1.88]	map00250 Alanine, aspartate and glutamate metabolism; map00330 Arginine and proline metabolism; map01100 Metabolic pathways; map01110 Biosynthesis of secondary metabolites; map01130 Biosynthesis of antibiotics						CE	COG1012	NAD-dependent aldehyde dehydrogenases
B2URF2	ATP-dependent DNA helicase RecG OS=Akkermansia muciniphila (strain ATCC BAA-835 / DSM 22959 / JCM 33894 / BCRC 81048 / CCUG 64013 / CIP 107961 / Muc) OX=349741 GN=Amuc_1212 PE=3 SV=1	Amuc_1212	0.246	0.00216846	Down	11	7	21	7	7	78.5	4.4205e+06	3.34731e+06	4.3475e+06	557715	943901	517311	1.61	1.227	1.574	0.299	0.503	0.281	Cytoplasmic	K03655	recG; ATP-dependent DNA helicase RecG [EC:3.6.4.12]	map03440 Homologous recombination	GO:0006139 nucleobase-containing compound metabolic process; GO:0006725 cellular aromatic compound metabolic process; GO:0006807 nitrogen compound metabolic process; GO:0006996 organelle organization; GO:0008152 metabolic process; GO:0009314 response to radiation; GO:0009628 response to abiotic stimulus; GO:0009987 cellular process; GO:0010501 RNA secondary structure unwinding; GO:0016043 cellula…	GO:0005622 intracellular; GO:0005623 cell; GO:0005737 cytoplasm; GO:0005829 cytosol; GO:0005886 plasma membrane; GO:0009379 Holliday junction helicase complex; GO:0016020 membrane; GO:0032991 protein-containing complex; GO:0033202 DNA helicase complex; GO:0048476 Holliday junction resolvase complex; GO:0071944 cell periphery; GO:1902494 catalytic complex;	GO:0003678 DNA helicase activity; GO:0003724 RNA helicase activity; GO:0003824 catalytic activity; GO:0004386 helicase activity; GO:0008094 DNA-dependent ATPase activity; GO:0008186 RNA-dependent ATPase activity; GO:0016462 pyrophosphatase activity; GO:0016787 hydrolase activity; GO:0016817 hydrolase activity, acting on acid anhydrides; GO:0016818 hydrolase activity, acting on acid anhydrides, in…	PF00270	DEAD/DEAH box helicase	L	COG1200	RecG-like helicase
B2UKM2	Alkyl hydroperoxide reductase/ Thiol specific antioxidant/ Mal allergen OS=Akkermansia muciniphila (strain ATCC BAA-835 / DSM 22959 / JCM 33894 / BCRC 81048 / CCUG 64013 / CIP 107961 / Muc) OX=349741 GN=Amuc_1321 PE=3 SV=1	Amuc_1321	0.391	1.83834e-05	Down	81	12	474	12	12	22.8	1.16736e+09	1.11711e+09	1.10717e+09	3.00584e+08	2.84015e+08	3.14895e+08	1.401	1.349	1.32	0.53	0.499	0.564	Cytoplasmic	K03386	PRDX2_4, ahpC; peroxiredoxin (alkyl hydroperoxide reductase subunit C) [EC:1.11.1.15]					PF00578; PF10417	AhpC/TSA family; C-terminal domain of 1-Cys peroxiredoxin	O	COG0450	Peroxiredoxin
B2UPX5	Elongation factor Ts OS=Akkermansia muciniphila (strain ATCC BAA-835 / DSM 22959 / JCM 33894 / BCRC 81048 / CCUG 64013 / CIP 107961 / Muc) OX=349741 GN=tsf PE=3 SV=1	tsf	2.7	2.82403e-06	Up	80	17	339	17	17	30.9	2.14648e+08	2.20132e+08	2.24556e+08	3.86657e+08	4.07865e+08	4.11755e+08	0.592	0.611	0.616	1.568	1.647	1.697	Cytoplasmic	K02357	tsf, TSFM; elongation factor Ts		GO:0006412 translation; GO:0006414 translational elongation; GO:0006518 peptide metabolic process; GO:0006807 nitrogen compound metabolic process; GO:0008152 metabolic process; GO:0009058 biosynthetic process; GO:0009059 macromolecule biosynthetic process; GO:0009987 cellular process; GO:0010467 gene expression; GO:0019538 protein metabolic process; GO:0034641 cellular nitrogen compound metabolic…	GO:0005622 intracellular; GO:0005623 cell; GO:0005737 cytoplasm; GO:0005829 cytosol; GO:0009986 cell surface;	GO:0003676 nucleic acid binding; GO:0003723 RNA binding; GO:0003746 translation elongation factor activity; GO:0005085 guanyl-nucleotide exchange factor activity; GO:0005488 binding; GO:0005515 protein binding; GO:0008135 translation factor activity, RNA binding; GO:0008270 zinc ion binding; GO:0019899 enzyme binding; GO:0030246 carbohydrate binding; GO:0030247 polysaccharide binding; GO:0043167 …			J	COG0264	Translation elongation factor Ts
B2UQ06	DUF1015 domain-containing protein(predicted) OS=Akkermansia muciniphila (strain ATCC BAA-835 / DSM 22959 / JCM 33894 / BCRC 81048 / CCUG 64013 / CIP 107961 / Muc) OX=349741 GN=Amuc_0704 PE=4 SV=1	Amuc_0704	2.089	3.02403e-06	Up	52	15	127	15	15	47.4	3.51064e+07	3.41706e+07	3.31908e+07	4.80085e+07	4.86771e+07	4.84405e+07	0.73	0.715	0.686	1.467	1.481	1.504	Cytoplasmic									S	COG4198	Uncharacterized conserved protein
B2UNZ9	GreA/GreB family elongation factor OS=Akkermansia muciniphila (strain ATCC BAA-835 / DSM 22959 / JCM 33894 / BCRC 81048 / CCUG 64013 / CIP 107961 / Muc) OX=349741 GN=Amuc_0531 PE=4 SV=1	Amuc_0531	3.827	1.258e-05	Up	51	29	388	29	29	68.5	1.46361e+08	1.5217e+08	1.42967e+08	3.76357e+08	3.58099e+08	4.10842e+08	0.475	0.497	0.461	1.794	1.7	1.99	Cytoplasmic	K03624	greA; transcription elongation factor GreA		GO:0006139 nucleobase-containing compound metabolic process; GO:0006351 transcription, DNA-templated; GO:0006354 DNA-templated transcription, elongation; GO:0006355 regulation of transcription, DNA-templated; GO:0006725 cellular aromatic compound metabolic process; GO:0006807 nitrogen compound metabolic process; GO:0008152 metabolic process; GO:0009058 biosynthetic process; GO:0009059 macromolecu…	GO:0005618 cell wall; GO:0005622 intracellular; GO:0005623 cell; GO:0005737 cytoplasm; GO:0005829 cytosol; GO:0005886 plasma membrane; GO:0016020 membrane; GO:0030312 external encapsulating structure; GO:0071944 cell periphery;	GO:0001098 basal transcription machinery binding; GO:0001108 bacterial-type RNA polymerase holo enzyme binding; GO:0005488 binding; GO:0005515 protein binding;	PF03449; PF01272	Transcription elongation factor, N-terminal; Transcription elongation factor, GreA/GreB, C-term	K	COG1747	Uncharacterized N-terminal domain of the transcription elongation factor GreA
B2UQB0	tRNA uridine 5-carboxymethylaminomethyl modification enzyme MnmG OS=Akkermansia muciniphila (strain ATCC BAA-835 / DSM 22959 / JCM 33894 / BCRC 81048 / CCUG 64013 / CIP 107961 / Muc) OX=349741 GN=mnmG PE=3 SV=1	mnmG	3.916	2.65311e-05	Up	13	7	24	7	7	68.8	1.45905e+07	1.67932e+07	1.57454e+07	3.81754e+07	4.31047e+07	4.37795e+07	0.436	0.505	0.468	1.677	1.886	1.955	Cytoplasmic	K03495	gidA, mnmG, MTO1; tRNA uridine 5-carboxymethylaminomethyl modification enzyme		GO:0001510 RNA methylation; GO:0002097 tRNA wobble base modification; GO:0002098 tRNA wobble uridine modification; GO:0006139 nucleobase-containing compound metabolic process; GO:0006396 RNA processing; GO:0006399 tRNA metabolic process; GO:0006400 tRNA modification; GO:0006725 cellular aromatic compound metabolic process; GO:0006807 nitrogen compound metabolic process; GO:0008033 tRNA processing…	GO:0005622 intracellular; GO:0005623 cell; GO:0005737 cytoplasm; GO:0005829 cytosol;	GO:0000166 nucleotide binding; GO:0005488 binding; GO:0036094 small molecule binding; GO:0043167 ion binding; GO:0043168 anion binding; GO:0048037 cofactor binding; GO:0050660 flavin adenine dinucleotide binding; GO:0050662 coenzyme binding; GO:0097159 organic cyclic compound binding; GO:1901265 nucleoside phosphate binding; GO:1901363 heterocyclic compound binding;	PF13932	GidA associated domain 3	D	COG0445	NAD/FAD-utilizing enzyme apparently involved in cell division
B2UNT1	Uncharacterized protein OS=Akkermansia muciniphila (strain ATCC BAA-835 / DSM 22959 / JCM 33894 / BCRC 81048 / CCUG 64013 / CIP 107961 / Muc) OX=349741 GN=Amuc_1986 PE=4 SV=1	Amuc_1986	2.421	1.53592e-05	Up	24	4	17	4	4	23	3.18953e+06	3.21005e+06	3.34089e+06	5.69942e+06	5.26127e+06	5.02024e+06	0.638	0.646	0.664	1.676	1.541	1.5	Unknown
B2UNA8	HlyC/CorC family transporter(predicted) OS=Akkermansia muciniphila (strain ATCC BAA-835 / DSM 22959 / JCM 33894 / BCRC 81048 / CCUG 64013 / CIP 107961 / Muc) OX=349741 GN=Amuc_0381 PE=3 SV=1	Amuc_0381	0.352	0.000733606	Down	18	8	47	8	8	49.8	1.79884e+07	1.86939e+07	1.80764e+07	5.371e+06	4.06153e+06	3.64357e+06	1.365	1.428	1.363	0.599	0.451	0.413	CytoplasmicMembrane							PF01595; PF00571; PF03471	Domain of unknown function DUF21; CBS domain; Transporter associated domain	S	COG1253	Hemolysins and related proteins containing CBS domains
B2ULF3	Helicase domain protein OS=Akkermansia muciniphila (strain ATCC BAA-835 / DSM 22959 / JCM 33894 / BCRC 81048 / CCUG 64013 / CIP 107961 / Muc) OX=349741 GN=Amuc_1519 PE=4 SV=1	Amuc_1519	2.047	7.2519e-05	Up	9	9	28	9	9	123.7	1.32435e+07	1.28736e+07	1.23693e+07	1.67921e+07	1.78831e+07	1.87372e+07	0.742	0.726	0.689	1.382	1.466	1.567	Cytoplasmic									L	COG0553	Superfamily II DNA/RNA helicases, SNF2 family
B2UMZ9	Transcriptional regulator, NifA subfamily, Fis Family OS=Akkermansia muciniphila (strain ATCC BAA-835 / DSM 22959 / JCM 33894 / BCRC 81048 / CCUG 64013 / CIP 107961 / Muc) OX=349741 GN=Amuc_0366 PE=4 SV=1	Amuc_0366	0.121	0.000338324	Down	28	12	40	12	12	56.8	1.12843e+07	1.35019e+07	1.11474e+07	918689	728192	1.30317e+06	1.494	1.799	1.467	0.179	0.141	0.258	Cytoplasmic	K02584	nifA; Nif-specific regulatory protein	map02020 Two-component system				PF01590; PF00158; PF02954	GAF domain; Sigma-54 interaction domain; Bacterial regulatory protein, Fis family	KT	COG3604	Transcriptional regulator containing GAF, AAA-type ATPase, and DNA binding domains
B2UNI9	Phosphopantothenoylcysteine decarboxylase OS=Akkermansia muciniphila (strain ATCC BAA-835 / DSM 22959 / JCM 33894 / BCRC 81048 / CCUG 64013 / CIP 107961 / Muc) OX=349741 GN=Amuc_0463 PE=4 SV=1	Amuc_0463	2.356	8.51806e-07	Up	33	4	44	4	4	19.2	5.62705e+06	5.59366e+06	5.66849e+06	8.72631e+06	9.17962e+06	9.05669e+06	0.661	0.661	0.661	1.506	1.577	1.588	Cytoplasmic	K01598	PPCDC, coaC; phosphopantothenoylcysteine decarboxylase [EC:4.1.1.36]	map00770 Pantothenate and CoA biosynthesis; map01100 Metabolic pathways						H	COG0452	Phosphopantothenoylcysteine synthetase/decarboxylase
B2UQX2	Cysteine--tRNA ligase OS=Akkermansia muciniphila (strain ATCC BAA-835 / DSM 22959 / JCM 33894 / BCRC 81048 / CCUG 64013 / CIP 107961 / Muc) OX=349741 GN=cysS PE=3 SV=1	cysS	16.311	2.84569e-08	Up	57	22	287	22	22	53	7.1e+07	6.64874e+07	7.04902e+07	7.5796e+08	7.9274e+08	7.49759e+08	0.146	0.137	0.144	2.286	2.381	2.298	Cytoplasmic	K01883	CARS, cysS; cysteinyl-tRNA synthetase [EC:6.1.1.16]	map00970 Aminoacyl-tRNA biosynthesis	GO:0006082 organic acid metabolic process; GO:0006139 nucleobase-containing compound metabolic process; GO:0006399 tRNA metabolic process; GO:0006412 translation; GO:0006418 tRNA aminoacylation for protein translation; GO:0006423 cysteinyl-tRNA aminoacylation; GO:0006518 peptide metabolic process; GO:0006520 cellular amino acid metabolic process; GO:0006725 cellular aromatic compound metabolic pr…	GO:0005622 intracellular; GO:0005623 cell; GO:0005737 cytoplasm; GO:0005829 cytosol; GO:0005886 plasma membrane; GO:0009986 cell surface; GO:0016020 membrane; GO:0071944 cell periphery;	GO:0000166 nucleotide binding; GO:0003824 catalytic activity; GO:0004812 aminoacyl-tRNA ligase activity; GO:0004817 cysteine-tRNA ligase activity; GO:0005488 binding; GO:0005524 ATP binding; GO:0008144 drug binding; GO:0008270 zinc ion binding; GO:0016874 ligase activity; GO:0016875 ligase activity, forming carbon-oxygen bonds; GO:0016879 ligase activity, forming carbon-nitrogen bonds; GO:0016880…	PF09190	DALR domain	J	COG0215	Cysteinyl-tRNA synthetase
B2UQT7	3-oxoacyl-[acyl-carrier-protein] reductase OS=Akkermansia muciniphila (strain ATCC BAA-835 / DSM 22959 / JCM 33894 / BCRC 81048 / CCUG 64013 / CIP 107961 / Muc) OX=349741 GN=Amuc_0994 PE=3 SV=1	Amuc_0994	3.582	4.85924e-05	Up	74	15	148	15	15	26.3	7.09473e+07	6.66834e+07	6.84212e+07	1.77332e+08	1.79671e+08	1.43857e+08	0.517	0.489	0.495	1.898	1.915	1.564	Cytoplasmic	K00059	fabG, OAR1; 3-oxoacyl-[acyl-carrier protein] reductase [EC:1.1.1.100]	map00061 Fatty acid biosynthesis; map00333 Prodigiosin biosynthesis; map00780 Biotin metabolism; map01100 Metabolic pathways; map01130 Biosynthesis of antibiotics; map01212 Fatty acid metabolism				PF13561	Enoyl-(Acyl carrier protein) reductase	IQ	COG1028	Dehydrogenases with different specificities (related to short-chain alcohol dehydrogenases)
B2UL03	Polymer-forming cytoskeletal(predicted) OS=Akkermansia muciniphila (strain ATCC BAA-835 / DSM 22959 / JCM 33894 / BCRC 81048 / CCUG 64013 / CIP 107961 / Muc) OX=349741 GN=Amuc_1454 PE=4 SV=1	Amuc_1454	0.167	4.64502e-07	Down	90	11	222	11	11	20	5.40497e+08	5.15178e+08	4.93503e+08	5.79728e+07	5.98832e+07	5.71042e+07	1.614	1.548	1.464	0.254	0.262	0.255	Unknown									M	COG1664	Integral membrane protein CcmA involved in cell shape determination
B2UPP3	PDZ domain-containing protein(predicted) OS=Akkermansia muciniphila (strain ATCC BAA-835 / DSM 22959 / JCM 33894 / BCRC 81048 / CCUG 64013 / CIP 107961 / Muc) OX=349741 GN=Amuc_2112 PE=4 SV=1	Amuc_2112	0.35	8.03062e-08	Down	37	27	167	27	27	108.6	1.10731e+08	1.12504e+08	1.11505e+08	2.67156e+07	2.70824e+07	2.57438e+07	1.376	1.407	1.377	0.488	0.492	0.478	Unknown									O	COG0265	Trypsin-like serine proteases, typically periplasmic, contain C-terminal PDZ domain
B2UN53	Alanine racemase OS=Akkermansia muciniphila (strain ATCC BAA-835 / DSM 22959 / JCM 33894 / BCRC 81048 / CCUG 64013 / CIP 107961 / Muc) OX=349741 GN=Amuc_1850 PE=3 SV=1	Amuc_1850	2.049	4.74515e-07	Up	56	14	185	14	14	40.5	1.13242e+08	1.09728e+08	1.13637e+08	1.5887e+08	1.54596e+08	1.53858e+08	0.725	0.707	0.723	1.495	1.449	1.471	Cytoplasmic	K01775	alr; alanine racemase [EC:5.1.1.1]	map00473 D-Alanine metabolism; map01100 Metabolic pathways; map01502 Vancomycin resistance				PF01168; PF00842	Alanine racemase, N-terminal domain; Alanine racemase, C-terminal domain	M	COG0787	Alanine racemase
B2UMI1	Exodeoxyribonuclease 7 large subunit OS=Akkermansia muciniphila (strain ATCC BAA-835 / DSM 22959 / JCM 33894 / BCRC 81048 / CCUG 64013 / CIP 107961 / Muc) OX=349741 GN=xseA PE=3 SV=1	xseA	2.662	0.000179039	Up	14	5	23	5	5	50.5	4.31188e+06	4.70052e+06	5.01535e+06	7.73483e+06	9.49033e+06	8.09156e+06	0.564	0.619	0.652	1.487	1.817	1.581	Cytoplasmic	K03601	xseA; exodeoxyribonuclease VII large subunit [EC:3.1.11.6]	map03430 Mismatch repair				PF13742	OB-fold nucleic acid binding domain	L	COG1570	Exonuclease VII, large subunit
B2ULZ7	4-alpha-glucanotransferase OS=Akkermansia muciniphila (strain ATCC BAA-835 / DSM 22959 / JCM 33894 / BCRC 81048 / CCUG 64013 / CIP 107961 / Muc) OX=349741 GN=Amuc_1621 PE=3 SV=1	Amuc_1621	2.806	1.04236e-05	Up	41	20	157	20	20	72	4.56754e+07	4.01042e+07	4.31154e+07	8.04785e+07	8.37475e+07	8.08982e+07	0.629	0.555	0.59	1.628	1.687	1.663	Cytoplasmic	K00705	malQ; 4-alpha-glucanotransferase [EC:2.4.1.25]	map00500 Starch and sucrose metabolism; map01100 Metabolic pathways; map01110 Biosynthesis of secondary metabolites				PF02446	4-alpha-glucanotransferase	G	COG1640	4-alpha-glucanotransferase
B2UPN4	Methionine--tRNA ligase OS=Akkermansia muciniphila (strain ATCC BAA-835 / DSM 22959 / JCM 33894 / BCRC 81048 / CCUG 64013 / CIP 107961 / Muc) OX=349741 GN=Amuc_2103 PE=3 SV=1	Amuc_2103	2.462	2.26102e-07	Up	51	25	236	25	25	62.1	9.01923e+07	9.05637e+07	8.8738e+07	1.48995e+08	1.50107e+08	1.50417e+08	0.646	0.652	0.631	1.568	1.573	1.608	Cytoplasmic	K01874	MARS, metG; methionyl-tRNA synthetase [EC:6.1.1.10]	map00450 Selenocompound metabolism; map00970 Aminoacyl-tRNA biosynthesis; map01100 Metabolic pathways	GO:0006082 organic acid metabolic process; GO:0006139 nucleobase-containing compound metabolic process; GO:0006399 tRNA metabolic process; GO:0006412 translation; GO:0006418 tRNA aminoacylation for protein translation; GO:0006431 methionyl-tRNA aminoacylation; GO:0006518 peptide metabolic process; GO:0006520 cellular amino acid metabolic process; GO:0006725 cellular aromatic compound metabolic pr…	GO:0005622 intracellular; GO:0005623 cell; GO:0005737 cytoplasm; GO:0005886 plasma membrane; GO:0016020 membrane; GO:0071944 cell periphery;	GO:0003824 catalytic activity; GO:0004812 aminoacyl-tRNA ligase activity; GO:0004825 methionine-tRNA ligase activity; GO:0016874 ligase activity; GO:0016875 ligase activity, forming carbon-oxygen bonds; GO:0140098 catalytic activity, acting on RNA; GO:0140101 catalytic activity, acting on a tRNA;			J	COG0143	Methionyl-tRNA synthetase
B2UMN6	Glycine--tRNA ligase OS=Akkermansia muciniphila (strain ATCC BAA-835 / DSM 22959 / JCM 33894 / BCRC 81048 / CCUG 64013 / CIP 107961 / Muc) OX=349741 GN=Amuc_1774 PE=3 SV=1	Amuc_1774	3.193	4.73945e-07	Up	55	22	266	22	22	60.3	1.1454e+08	1.16195e+08	1.1889e+08	2.61972e+08	2.51031e+08	2.44024e+08	0.533	0.544	0.55	1.791	1.709	1.695	Cytoplasmic	K01880	GARS, glyS1; glycyl-tRNA synthetase [EC:6.1.1.14]	map00970 Aminoacyl-tRNA biosynthesis	GO:0006082 organic acid metabolic process; GO:0006139 nucleobase-containing compound metabolic process; GO:0006399 tRNA metabolic process; GO:0006412 translation; GO:0006418 tRNA aminoacylation for protein translation; GO:0006426 glycyl-tRNA aminoacylation; GO:0006518 peptide metabolic process; GO:0006520 cellular amino acid metabolic process; GO:0006725 cellular aromatic compound metabolic proce…	GO:0005622 intracellular; GO:0005623 cell; GO:0005737 cytoplasm; GO:0009345 glycine-tRNA ligase complex; GO:0032991 protein-containing complex; GO:1902494 catalytic complex;	GO:0000166 nucleotide binding; GO:0000287 magnesium ion binding; GO:0003824 catalytic activity; GO:0004812 aminoacyl-tRNA ligase activity; GO:0004820 glycine-tRNA ligase activity; GO:0005488 binding; GO:0005515 protein binding; GO:0005524 ATP binding; GO:0008144 drug binding; GO:0016594 glycine binding; GO:0016597 amino acid binding; GO:0016874 ligase activity; GO:0016875 ligase activity, forming…	PF00587; PF03129	tRNA synthetase class II core domain (G, H, P, S and T); Anticodon binding domain	J	COG0423	Glycyl-tRNA synthetase (class II)
B2URJ4	Membrane protein insertase YidC OS=Akkermansia muciniphila (strain ATCC BAA-835 / DSM 22959 / JCM 33894 / BCRC 81048 / CCUG 64013 / CIP 107961 / Muc) OX=349741 GN=yidC PE=3 SV=1	yidC	0.115	0.000271085	Down	31	18	109	18	18	70.1	9.29175e+07	1.54767e+08	1.60261e+08	1.01584e+07	1.09787e+07	1.05006e+07	1.088	1.824	1.865	0.175	0.188	0.184	CytoplasmicMembrane	K03217	yidC, spoIIIJ, OXA1, ccfA; YidC/Oxa1 family membrane protein insertase	map02024 Quorum sensing; map03060 Protein export; map03070 Bacterial secretion system	GO:0002790 peptide secretion; GO:0006457 protein folding; GO:0006810 transport; GO:0008104 protein localization; GO:0009306 protein secretion; GO:0009987 cellular process; GO:0015031 protein transport; GO:0015833 peptide transport; GO:0016043 cellular component organization; GO:0022607 cellular component assembly; GO:0032940 secretion by cell; GO:0033036 macromolecule localization; GO:0034613 cel…	GO:0005623 cell; GO:0005886 plasma membrane; GO:0005887 integral component of plasma membrane; GO:0016020 membrane; GO:0016021 integral component of membrane; GO:0031224 intrinsic component of membrane; GO:0031226 intrinsic component of plasma membrane; GO:0071944 cell periphery;	GO:0005215 transporter activity; GO:0032977 membrane insertase activity;			U	COG0706	Preprotein translocase subunit YidC
B2URA2	Threonine aldolase OS=Akkermansia muciniphila (strain ATCC BAA-835 / DSM 22959 / JCM 33894 / BCRC 81048 / CCUG 64013 / CIP 107961 / Muc) OX=349741 GN=Amuc_1162 PE=4 SV=1	Amuc_1162	4.086	0.00406115	Up	13	4	12	4	4	38.7	770629	881861	408573	2.11606e+06	1.85039e+06	1.74992e+06	0.51	0.587	0.269	2.059	1.792	1.73	Cytoplasmic	K01620	ltaE; threonine aldolase [EC:4.1.2.48]	map00260 Glycine, serine and threonine metabolism; map01100 Metabolic pathways; map01110 Biosynthesis of secondary metabolites; map01120 Microbial metabolism in diverse environments; map01130 Biosynthesis of antibiotics; map01230 Biosynthesis of amino acids				PF01212	Beta-eliminating lyase	E	COG2008	Threonine aldolase
B2UQ89	O-acetylhomoserine/O-acetylserine sulfhydrylase OS=Akkermansia muciniphila (strain ATCC BAA-835 / DSM 22959 / JCM 33894 / BCRC 81048 / CCUG 64013 / CIP 107961 / Muc) OX=349741 GN=Amuc_0790 PE=3 SV=1	Amuc_0790	2.388	5.80488e-06	Up	64	17	167	17	17	47.6	5.63653e+07	6.14828e+07	5.92323e+07	9.68658e+07	9.60998e+07	9.37186e+07	0.626	0.687	0.653	1.58	1.561	1.553	Cytoplasmic	K01740	metY; O-acetylhomoserine (thiol)-lyase [EC:2.5.1.49]	map00270 Cysteine and methionine metabolism; map01100 Metabolic pathways				PF01053	Cys/Met metabolism PLP-dependent enzyme	E	COG2873	O-acetylhomoserine sulfhydrylase
B2UPM9	Acyltransferase 3 OS=Akkermansia muciniphila (strain ATCC BAA-835 / DSM 22959 / JCM 33894 / BCRC 81048 / CCUG 64013 / CIP 107961 / Muc) OX=349741 GN=Amuc_2098 PE=4 SV=1	Amuc_2098	0.098	0.000138967	Down	18	11	35	11	11	76.1	1.80056e+07	2.04325e+07	1.77161e+07	897051	1.50569e+06	1.32327e+06	1.548	1.768	1.514	0.113	0.189	0.17	CytoplasmicMembrane									I	COG1835	Predicted acyltransferases
B2UQX4	Sulfatase OS=Akkermansia muciniphila (strain ATCC BAA-835 / DSM 22959 / JCM 33894 / BCRC 81048 / CCUG 64013 / CIP 107961 / Muc) OX=349741 GN=Amuc_1033 PE=3 SV=1	Amuc_1033	7.765	5.53587e-10	Up	52	23	248	22	22	67	4.73242e+07	4.65282e+07	4.81062e+07	2.50383e+08	2.50976e+08	2.4644e+08	0.274	0.271	0.277	2.129	2.125	2.129	Periplasmic	K01137	GNS; N-acetylglucosamine-6-sulfatase [EC:3.1.6.14]	map01100 Metabolic pathways						P	COG3119	Arylsulfatase A and related enzymes
B2UMB3	Efflux transporter, RND family, MFP subunit OS=Akkermansia muciniphila (strain ATCC BAA-835 / DSM 22959 / JCM 33894 / BCRC 81048 / CCUG 64013 / CIP 107961 / Muc) OX=349741 GN=Amuc_0219 PE=3 SV=1	Amuc_0219	0.052	4.65647e-09	Down	56	15	158	15	15	43.9	2.4456e+08	2.42735e+08	2.51303e+08	8.56851e+06	8.76753e+06	8.87918e+06	1.646	1.644	1.681	0.085	0.086	0.089	CytoplasmicMembrane	K03585	acrA, mexA, adeI, smeD, mtrC, cmeA; membrane fusion protein, multidrug efflux system	map01501 beta-Lactam resistance; map01503 Cationic antimicrobial peptide (CAMP) resistance						M	COG0845	Membrane-fusion protein
B2ULY6	NADH-quinone oxidoreductase subunit H OS=Akkermansia muciniphila (strain ATCC BAA-835 / DSM 22959 / JCM 33894 / BCRC 81048 / CCUG 64013 / CIP 107961 / Muc) OX=349741 GN=nuoH PE=3 SV=1	nuoH	0.023	5.90753e-05	Down	23	8	64	8	8	47.7	4.08382e+07	4.09484e+07	3.78542e+07	783234	728376	389730	1.73	1.745	1.593	0.049	0.045	0.025	CytoplasmicMembrane	K00337	nuoH; NADH-quinone oxidoreductase subunit H [EC:7.1.1.2]	map00190 Oxidative phosphorylation; map01100 Metabolic pathways						C	COG1005	NADH:ubiquinone oxidoreductase subunit 1 (chain H)
B2UQH2	Elongation factor P OS=Akkermansia muciniphila (strain ATCC BAA-835 / DSM 22959 / JCM 33894 / BCRC 81048 / CCUG 64013 / CIP 107961 / Muc) OX=349741 GN=efp PE=3 SV=1	efp	2.242	1.99954e-05	Up	32	5	115	5	5	20.9	6.55463e+07	6.50432e+07	6.89e+07	1.00842e+08	1.07649e+08	9.47171e+07	0.671	0.67	0.701	1.518	1.613	1.448	Cytoplasmic	K02356	efp; elongation factor P		GO:0006412 translation; GO:0006414 translational elongation; GO:0006518 peptide metabolic process; GO:0006807 nitrogen compound metabolic process; GO:0008152 metabolic process; GO:0009058 biosynthetic process; GO:0009059 macromolecule biosynthetic process; GO:0009987 cellular process; GO:0010467 gene expression; GO:0019538 protein metabolic process; GO:0034641 cellular nitrogen compound metabolic…	GO:0005622 intracellular; GO:0005623 cell; GO:0005737 cytoplasm;	GO:0003676 nucleic acid binding; GO:0003723 RNA binding; GO:0003746 translation elongation factor activity; GO:0005488 binding; GO:0008135 translation factor activity, RNA binding; GO:0097159 organic cyclic compound binding; GO:1901363 heterocyclic compound binding;	PF08207; PF01132; PF09285	Elongation factor P (EF-P) KOW-like domain; Elongation factor P (EF-P) OB domain; Elongation factor P, C-terminal	J	COG0231	Translation elongation factor P (EF-P)/translation initiation factor 5A (eIF-5A)
B2UQ58	Glycosyl transferase family 2 OS=Akkermansia muciniphila (strain ATCC BAA-835 / DSM 22959 / JCM 33894 / BCRC 81048 / CCUG 64013 / CIP 107961 / Muc) OX=349741 GN=Amuc_0757 PE=4 SV=1	Amuc_0757	0.21	0.0005411	Down	14	5	14	5	5	44.3	2.76175e+06	2.61489e+06	2.81425e+06	340330		431837	1.322	1.259	1.339	0.239		0.309	CytoplasmicMembrane	K19427	epsJ; glycosyltransferase EpsJ [EC:2.4.-.-]							M	COG0463	Glycosyltransferases involved in cell wall biogenesis
B2UNH7	Sulfatase OS=Akkermansia muciniphila (strain ATCC BAA-835 / DSM 22959 / JCM 33894 / BCRC 81048 / CCUG 64013 / CIP 107961 / Muc) OX=349741 GN=Amuc_0451 PE=4 SV=1	Amuc_0451	5.842	1.66296e-07	Up	55	29	296	27	27	78.8	5.11927e+07	5.12384e+07	5.25866e+07	2.14671e+08	2.01547e+08	1.98135e+08	0.343	0.345	0.35	2.111	1.973	1.98	Unknown	K01138	K01138; uncharacterized sulfatase [EC:3.1.6.-]					PF07691	PA14 domain	P	COG3119	Arylsulfatase A and related enzymes
B2UN35	AsmA_2 domain-containing protein OS=Akkermansia muciniphila (strain ATCC BAA-835 / DSM 22959 / JCM 33894 / BCRC 81048 / CCUG 64013 / CIP 107961 / Muc) OX=349741 GN=Amuc_1828 PE=4 SV=1	Amuc_1828	0.135	3.02445e-06	Down	38	34	176	34	34	115.1	9.69299e+07	9.41019e+07	9.61143e+07	8.69159e+06	8.0648e+06	9.50804e+06	1.592	1.555	1.569	0.21	0.194	0.233	Unknown									M	COG2982	Uncharacterized protein involved in outer membrane biogenesis
B2UR84	YD repeat protein OS=Akkermansia muciniphila (strain ATCC BAA-835 / DSM 22959 / JCM 33894 / BCRC 81048 / CCUG 64013 / CIP 107961 / Muc) OX=349741 GN=Amuc_1143 PE=4 SV=1	Amuc_1143	3.777	3.46269e-07	Up	43	54	295	54	54	217.5	7.0787e+07	7.49337e+07	7.30164e+07	1.901e+08	1.84626e+08	1.85325e+08	0.468	0.498	0.48	1.847	1.786	1.829	Unknown									M	COG3209	Rhs family protein
B2UPB8	Sugar transferase OS=Akkermansia muciniphila (strain ATCC BAA-835 / DSM 22959 / JCM 33894 / BCRC 81048 / CCUG 64013 / CIP 107961 / Muc) OX=349741 GN=Amuc_2080 PE=3 SV=1	Amuc_2080	0.03	0.000592437	Down	41	10	46	10	10	32.5	1.51845e+07	1.5272e+07	1.4999e+07	139673	287535	493360	1.686	1.706	1.655	0.023	0.047	0.082	CytoplasmicMembrane	K15915	pglC; undecaprenyl phosphate N,N'-diacetylbacillosamine 1-phosphate transferase [EC:2.7.8.36]							M	COG2148	Sugar transferases involved in lipopolysaccharide synthesis
B2UQW0	Uncharacterized protein OS=Akkermansia muciniphila (strain ATCC BAA-835 / DSM 22959 / JCM 33894 / BCRC 81048 / CCUG 64013 / CIP 107961 / Muc) OX=349741 GN=Amuc_1019 PE=4 SV=1	Amuc_1019	10.867	0.0402344	Up	21	4	26	3	3	22.1	63555.7		615234	2.33936e+06	2.49306e+06	2.62679e+06	0.034		0.322	1.812	1.923	2.068	Cytoplasmic
B2UPW1	UDP-N-acetylglucosamine--N-acetylmuramyl-(pentapeptide) pyrophosphoryl-undecaprenol N-acetylglucosamine transferase OS=Akkermansia muciniphila (strain ATCC BAA-835 / DSM 22959 / JCM 33894 / BCRC 81048 / CCUG 64013 / CIP 107961 / Muc) OX=349741 GN=murG PE=3 SV=1	murG	0.224	1.13196e-05	Down	57	16	106	16	16	40.4	7.04817e+07	7.04809e+07	6.83492e+07	1.06698e+07	1.1666e+07	9.47521e+06	1.505	1.514	1.45	0.335	0.364	0.302	CytoplasmicMembrane	K02563	murG; UDP-N-acetylglucosamine--N-acetylmuramyl-(pentapeptide) pyrophosphoryl-undecaprenol N-acetylglucosamine transferase [EC:2.4.1.227]	map00550 Peptidoglycan biosynthesis; map01100 Metabolic pathways; map01502 Vancomycin resistance; map04112 Cell cycle - Caulobacter	GO:0000270 peptidoglycan metabolic process; GO:0006022 aminoglycan metabolic process; GO:0006023 aminoglycan biosynthetic process; GO:0006024 glycosaminoglycan biosynthetic process; GO:0006807 nitrogen compound metabolic process; GO:0008152 metabolic process; GO:0009058 biosynthetic process; GO:0009059 macromolecule biosynthetic process; GO:0009252 peptidoglycan biosynthetic process; GO:0009273 p…		GO:0003824 catalytic activity; GO:0008194 UDP-glycosyltransferase activity; GO:0008375 acetylglucosaminyltransferase activity; GO:0016740 transferase activity; GO:0016757 transferase activity, transferring glycosyl groups; GO:0016758 transferase activity, transferring hexosyl groups; GO:0050511 undecaprenyldiphospho-muramoylpentapeptide beta-N-acetylglucosaminyltransferase activity;	PF04101	Glycosyltransferase family 28 C-terminal domain	M	COG0707	UDP-N-acetylglucosamine:LPS N-acetylglucosamine transferase
B2UQN6	Glycosyl transferase family 8 OS=Akkermansia muciniphila (strain ATCC BAA-835 / DSM 22959 / JCM 33894 / BCRC 81048 / CCUG 64013 / CIP 107961 / Muc) OX=349741 GN=Amuc_0939 PE=4 SV=1	Amuc_0939	0.495	0.000684822	Down	17	5	30	5	5	42.7	6.13863e+06	6.34419e+06	6.3095e+06	1.84012e+06	2.12684e+06	2.33927e+06	1.259	1.309	1.286	0.555	0.638	0.716	Unknown				GO:0000271 polysaccharide biosynthetic process; GO:0005975 carbohydrate metabolic process; GO:0005976 polysaccharide metabolic process; GO:0008152 metabolic process; GO:0009058 biosynthetic process; GO:0009059 macromolecule biosynthetic process; GO:0016051 carbohydrate biosynthetic process; GO:0043170 macromolecule metabolic process; GO:0044238 primary metabolic process; GO:0071704 organic substa…		GO:0003824 catalytic activity; GO:0016740 transferase activity; GO:0016757 transferase activity, transferring glycosyl groups;			H	COG1442	Lipopolysaccharide biosynthesis proteins, LPS:glycosyltransferases
B2UQH5	DNA repair protein RecN OS=Akkermansia muciniphila (strain ATCC BAA-835 / DSM 22959 / JCM 33894 / BCRC 81048 / CCUG 64013 / CIP 107961 / Muc) OX=349741 GN=Amuc_0877 PE=3 SV=1	Amuc_0877	2.914	2.94364e-05	Up	47	17	136	17	17	61.1	6.88843e+07	6.44347e+07	6.1397e+07	1.38031e+08	1.26309e+08	1.20474e+08	0.612	0.576	0.542	1.802	1.642	1.598	Cytoplasmic	K03631	recN; DNA repair protein RecN (Recombination protein N)		GO:0006139 nucleobase-containing compound metabolic process; GO:0006259 DNA metabolic process; GO:0006281 DNA repair; GO:0006302 double-strand break repair; GO:0006725 cellular aromatic compound metabolic process; GO:0006807 nitrogen compound metabolic process; GO:0006950 response to stress; GO:0006974 cellular response to DNA damage stimulus; GO:0008152 metabolic process; GO:0009987 cellular pro…	GO:0005622 intracellular; GO:0005623 cell; GO:0009295 nucleoid; GO:0043226 organelle; GO:0043228 non-membrane-bounded organelle; GO:0043229 intracellular organelle; GO:0043232 intracellular non-membrane-bounded organelle; GO:0043590 bacterial nucleoid;		PF02463	RecF/RecN/SMC N terminal domain	L	COG0497	ATPase involved in DNA repair
B2UN95	Uncharacterized protein OS=Akkermansia muciniphila (strain ATCC BAA-835 / DSM 22959 / JCM 33894 / BCRC 81048 / CCUG 64013 / CIP 107961 / Muc) OX=349741 GN=Amuc_1892 PE=4 SV=1	Amuc_1892	0.045	6.33506e-07	Down	35	8	45	8	8	31.3	2.13555e+07	22562672	2.47077e+07	652199	745246	715179	1.554	1.652	1.787	0.07	0.079	0.078	Unknown									S	COG1216	Predicted glycosyltransferases
B2ULV7	ABC transporter related OS=Akkermansia muciniphila (strain ATCC BAA-835 / DSM 22959 / JCM 33894 / BCRC 81048 / CCUG 64013 / CIP 107961 / Muc) OX=349741 GN=Amuc_0157 PE=4 SV=1	Amuc_0157	0.495	9.80922e-06	Down	27	12	46	12	12	68.3	5.39182e+06	5.27475e+06	5.1514e+06	1.84409e+06	1.73675e+06	1.72141e+06	1.314	1.294	1.248	0.661	0.619	0.627	CytoplasmicMembrane	K11085	msbA; ATP-binding cassette, subfamily B, bacterial MsbA [EC:3.6.3.-]	map02010 ABC transporters				PF00005	ABC transporter	V	COG1132	ABC-type multidrug transport system, ATPase and permease components
B2UN05	Aminotransferase class I and II OS=Akkermansia muciniphila (strain ATCC BAA-835 / DSM 22959 / JCM 33894 / BCRC 81048 / CCUG 64013 / CIP 107961 / Muc) OX=349741 GN=Amuc_1798 PE=4 SV=1	Amuc_1798	2.291	3.99993e-05	Up	59	24	261	24	24	45	4.65724e+08	4.53234e+08	4.74538e+08	7.58202e+08	7.51267e+08	6.55704e+08	0.674	0.66	0.682	1.612	1.59	1.416	Cytoplasmic	K14155	patB, malY; cysteine-S-conjugate beta-lyase [EC:4.4.1.13]	map00270 Cysteine and methionine metabolism; map00450 Selenocompound metabolism; map01100 Metabolic pathways; map01110 Biosynthesis of secondary metabolites; map01230 Biosynthesis of amino acids				PF00155	Aminotransferase class I and II	E	COG1168	Bifunctional PLP-dependent enzyme with beta-cystathionase and maltose regulon repressor activities
B2ULQ4	ABC transporter related OS=Akkermansia muciniphila (strain ATCC BAA-835 / DSM 22959 / JCM 33894 / BCRC 81048 / CCUG 64013 / CIP 107961 / Muc) OX=349741 GN=Amuc_0103 PE=4 SV=1	Amuc_0103	0.124	0.00543865	Down	47	6	21	6	6	25.7	1.11874e+07	1.0535e+07	1.19959e+07	387126	862737	1.56473e+06	1.577	1.494	1.68	0.08	0.178	0.329	CytoplasmicMembrane	K02003	ABC.CD.A; putative ABC transport system ATP-binding protein					PF00005	ABC transporter	V	COG1136	ABC-type antimicrobial peptide transport system, ATPase component
B2UQG0	Anaerobic ribonucleoside-triphosphate reductase OS=Akkermansia muciniphila (strain ATCC BAA-835 / DSM 22959 / JCM 33894 / BCRC 81048 / CCUG 64013 / CIP 107961 / Muc) OX=349741 GN=Amuc_0862 PE=4 SV=1	Amuc_0862	0.311	8.11031e-06	Down	47	24	214	24	24	80.1	1.08132e+08	1.0646e+08	1.08831e+08	2.45905e+07	2.23374e+07	2.12042e+07	1.422	1.408	1.422	0.475	0.43	0.416	Cytoplasmic	K21636	nrdD; ribonucleoside-triphosphate reductase (formate) [EC:1.1.98.6]	map00230 Purine metabolism; map00240 Pyrimidine metabolism; map01100 Metabolic pathways				PF03477	ATP cone domain	F	COG1328	Oxygen-sensitive ribonucleoside-triphosphate reductase
B2URB7	Lipocalin family protein OS=Akkermansia muciniphila (strain ATCC BAA-835 / DSM 22959 / JCM 33894 / BCRC 81048 / CCUG 64013 / CIP 107961 / Muc) OX=349741 GN=Amuc_1177 PE=3 SV=1	Amuc_1177	0.186	1.04203e-06	Down	88	14	204	14	14	19.4	2.87359e+08	2.86188e+08	2.70236e+08	3.712e+07	3.41982e+07	3.52873e+07	1.557	1.56	1.455	0.296	0.271	0.285	OuterMembrane	K03098	APOD; apolipoprotein D and lipocalin family protein		GO:0006950 response to stress; GO:0006974 cellular response to DNA damage stimulus; GO:0009987 cellular process; GO:0033554 cellular response to stress; GO:0050896 response to stimulus; GO:0051716 cellular response to stimulus;	GO:0005623 cell; GO:0009279 cell outer membrane; GO:0016020 membrane; GO:0019867 outer membrane; GO:0030312 external encapsulating structure; GO:0030313 cell envelope; GO:0031975 envelope; GO:0071944 cell periphery;		PF08212	Lipocalin-like domain	M	COG3040	Bacterial lipocalin
B2UMI5	Outer membrane autotransporter barrel domain protein OS=Akkermansia muciniphila (strain ATCC BAA-835 / DSM 22959 / JCM 33894 / BCRC 81048 / CCUG 64013 / CIP 107961 / Muc) OX=349741 GN=Amuc_1723 PE=4 SV=1	Amuc_1723	0.177	1.03314e-05	Down	13	20	129	6	6	197.7	6.51417e+06	6517049	6.31296e+06	854988	787104	682922	1.548	1.558	1.49	0.299	0.274	0.242	Unknown							PF03797	Autotransporter beta-domain	S	COG4625	Uncharacterized protein with a C-terminal OMP (outer membrane protein) domain
B2UKX1	Non-specific serine/threonine protein kinase OS=Akkermansia muciniphila (strain ATCC BAA-835 / DSM 22959 / JCM 33894 / BCRC 81048 / CCUG 64013 / CIP 107961 / Muc) OX=349741 GN=Amuc_1421 PE=4 SV=1	Amuc_1421	0.15	6.42504e-05	Down	39	27	116	27	27	97.3	5.45112e+07	5.46911e+07	5.37144e+07	5.15166e+06	6.81893e+06	4.64578e+06	1.563	1.578	1.531	0.217	0.286	0.199	Periplasmic	K08282	E2.7.11.1; non-specific serine/threonine protein kinase [EC:2.7.11.1]					PF00069	Protein kinase domain	S	COG0790	FOG: TPR repeat, SEL1 subfamily
B2UNG1	Uncharacterized protein OS=Akkermansia muciniphila (strain ATCC BAA-835 / DSM 22959 / JCM 33894 / BCRC 81048 / CCUG 64013 / CIP 107961 / Muc) OX=349741 GN=Amuc_0435 PE=4 SV=1	Amuc_0435	0.012	6.30184e-06	Down	46	6	60	6	6	31.2	7.04492e+07	7.84261e+07	8.24621e+07	677128		624029	1.299	1.455	1.511	0.018		0.017	Unknown
B2UNT2	Squalene-hopene cyclase-like protein OS=Akkermansia muciniphila (strain ATCC BAA-835 / DSM 22959 / JCM 33894 / BCRC 81048 / CCUG 64013 / CIP 107961 / Muc) OX=349741 GN=Amuc_1987 PE=4 SV=1	Amuc_1987	3.403	0.00154159	Up	24	5	22	5	5	36.8	1.70337e+06	1.59202e+06	1.96241e+06	4.77126e+06	4.44369e+06	2.93324e+06	0.504	0.474	0.577	2.074	1.923	1.295	Unknown							PF13243	Prenyltransferase-like	I	COG1657	Squalene cyclase
B2ULQ3	Efflux transporter, RND family, MFP subunit OS=Akkermansia muciniphila (strain ATCC BAA-835 / DSM 22959 / JCM 33894 / BCRC 81048 / CCUG 64013 / CIP 107961 / Muc) OX=349741 GN=Amuc_0102 PE=4 SV=1	Amuc_0102	0.281	1.10096e-06	Down	50	20	168	20	20	50.2	1.01881e+08	1.03359e+08	1.01494e+08	1.93655e+07	1.89546e+07	2.0178e+07	1.436	1.466	1.422	0.401	0.391	0.425	CytoplasmicMembrane	K02005	ABC.CD.TX; HlyD family secretion protein							M	COG0845	Membrane-fusion protein
B2UP67	Transcriptional regulator, MarR family OS=Akkermansia muciniphila (strain ATCC BAA-835 / DSM 22959 / JCM 33894 / BCRC 81048 / CCUG 64013 / CIP 107961 / Muc) OX=349741 GN=Amuc_2028 PE=4 SV=1	Amuc_2028	4.968	5.00971e-05	Up	45	6	39	6	6	18.2	3.70916e+06	2.85934e+06	3.57549e+06	1.19332e+07	1.06169e+07	1.15871e+07	0.431	0.335	0.413	2.039	1.806	2.012	Unknown							PF01047	MarR family	K	COG1846	Transcriptional regulators
B2UMP8	Uncharacterized protein OS=Akkermansia muciniphila (strain ATCC BAA-835 / DSM 22959 / JCM 33894 / BCRC 81048 / CCUG 64013 / CIP 107961 / Muc) OX=349741 GN=Amuc_1786 PE=4 SV=1	Amuc_1786	0.136	7.23639e-05	Down	54	13	81	13	13	31.1	2.68491e+07	2.80697e+07	2.71614e+07	2.23439e+06	2.21575e+06	3.11244e+06	1.542	1.622	1.55	0.189	0.186	0.267	Cytoplasmic
B2UNU0	Small ribosomal subunit biogenesis GTPase RsgA OS=Akkermansia muciniphila (strain ATCC BAA-835 / DSM 22959 / JCM 33894 / BCRC 81048 / CCUG 64013 / CIP 107961 / Muc) OX=349741 GN=rsgA PE=3 SV=1	rsgA	0.354	4.30201e-05	Down	49	11	75	11	11	41.8	4.15704e+07	4.11067e+07	4.00328e+07	1.05978e+07	8.92875e+06	9.92367e+06	1.407	1.399	1.346	0.527	0.442	0.501	Cytoplasmic	K06949	rsgA, engC; ribosome biogenesis GTPase / thiamine phosphate phosphatase [EC:3.6.1.- 3.1.3.100]	map00730 Thiamine metabolism; map01100 Metabolic pathways				PF03193	Protein of unknown function, DUF258	S	COG1162	Predicted GTPases
B2URL9	Metallophosphoesterase OS=Akkermansia muciniphila (strain ATCC BAA-835 / DSM 22959 / JCM 33894 / BCRC 81048 / CCUG 64013 / CIP 107961 / Muc) OX=349741 GN=Amuc_1279 PE=4 SV=1	Amuc_1279	3.074	1.88028e-05	Up	39	8	28	8	8	31.4	2.60805e+07	2.51912e+07	2.36459e+07	4.87345e+07	5.31744e+07	5.41877e+07	0.581	0.565	0.524	1.596	1.734	1.803	Unknown	K07098	K07098; uncharacterized protein					PF00149	Calcineurin-like phosphoesterase	S	COG1408	Predicted phosphohydrolases
B2UME7	Peptidase M23 OS=Akkermansia muciniphila (strain ATCC BAA-835 / DSM 22959 / JCM 33894 / BCRC 81048 / CCUG 64013 / CIP 107961 / Muc) OX=349741 GN=Amuc_0253 PE=4 SV=1	Amuc_0253	0.241	0.00192299	Down	58	12	55	12	12	31.5	3.43265e+07	3.49798e+07	3.55805e+07	8.03086e+06	4.04929e+06	5.03958e+06	1.449	1.485	1.492	0.498	0.25	0.318	Cytoplasmic									M	COG0739	Membrane proteins related to metalloendopeptidases
B2UQL2	Ribonuclease R OS=Akkermansia muciniphila (strain ATCC BAA-835 / DSM 22959 / JCM 33894 / BCRC 81048 / CCUG 64013 / CIP 107961 / Muc) OX=349741 GN=rnr PE=3 SV=1	rnr	0.185	9.75357e-09	Down	52	30	262	30	30	85.1	1.72334e+08	1.72916e+08	1.75395e+08	2.20542e+07	2.14315e+07	2.16446e+07	1.515	1.529	1.532	0.285	0.276	0.284	Cytoplasmic	K12573	rnr, vacB; ribonuclease R [EC:3.1.13.1]	map03018 RNA degradation				PF00773	RNB domain	K	COG0557	Exoribonuclease R
B2UNC9	ABC transporter related OS=Akkermansia muciniphila (strain ATCC BAA-835 / DSM 22959 / JCM 33894 / BCRC 81048 / CCUG 64013 / CIP 107961 / Muc) OX=349741 GN=Amuc_0403 PE=4 SV=1	Amuc_0403	0.061	7.9859e-05	Down	33	5	30	5	5	23.7	6.53338e+06	8525942	8.5165e+06	424402	270268	273225	1.371	1.8	1.775	0.131	0.083	0.086	CytoplasmicMembrane	K02003	ABC.CD.A; putative ABC transport system ATP-binding protein					PF00005	ABC transporter	V	COG1136	ABC-type antimicrobial peptide transport system, ATPase component
B2URD1	Putative pre-16S rRNA nuclease OS=Akkermansia muciniphila (strain ATCC BAA-835 / DSM 22959 / JCM 33894 / BCRC 81048 / CCUG 64013 / CIP 107961 / Muc) OX=349741 GN=Amuc_1191 PE=3 SV=1	Amuc_1191	2.297	6.61194e-05	Up	27	3	24	3	3	15.1	3.61852e+06	3.81812e+06	3.53558e+06	5.82708e+06	5.30419e+06	5.9491e+06	0.664	0.705	0.645	1.572	1.424	1.63	Cytoplasmic	K07447	ruvX; putative holliday junction resolvase [EC:3.1.-.-]		GO:0000966 RNA 5'-end processing; GO:0000967 rRNA 5'-end processing; GO:0006139 nucleobase-containing compound metabolic process; GO:0006259 DNA metabolic process; GO:0006364 rRNA processing; GO:0006396 RNA processing; GO:0006725 cellular aromatic compound metabolic process; GO:0006807 nitrogen compound metabolic process; GO:0008152 metabolic process; GO:0009987 cellular process; GO:0010467 gene …	GO:0005622 intracellular; GO:0005623 cell; GO:0005737 cytoplasm; GO:0005829 cytosol;	GO:0003824 catalytic activity; GO:0004518 nuclease activity; GO:0004527 exonuclease activity; GO:0004529 exodeoxyribonuclease activity; GO:0004536 deoxyribonuclease activity; GO:0008296 3'-5'-exodeoxyribonuclease activity; GO:0008408 3'-5' exonuclease activity; GO:0016787 hydrolase activity; GO:0016788 hydrolase activity, acting on ester bonds; GO:0016796 exonuclease activity, active with either …			L	COG0816	Predicted endonuclease involved in recombination (possible Holliday junction resolvase in Mycoplasmas and B. subtilis)
B2UN57	Binding-protein-dependent transport systems inner membrane component OS=Akkermansia muciniphila (strain ATCC BAA-835 / DSM 22959 / JCM 33894 / BCRC 81048 / CCUG 64013 / CIP 107961 / Muc) OX=349741 GN=Amuc_1854 PE=3 SV=1	Amuc_1854	0.228	0.00513146	Down	14	5	21	5	5	59.4	5.54194e+06	5.41488e+06	5.04491e+06	1.32245e+06	629196	525396	1.544	1.518	1.397	0.541	0.256	0.219	CytoplasmicMembrane	K13895	yejE; microcin C transport system permease protein	map02010 ABC transporters						P	COG4239	ABC-type uncharacterized transport system, permease component
B2URJ3	Glutamate synthase (Ferredoxin) OS=Akkermansia muciniphila (strain ATCC BAA-835 / DSM 22959 / JCM 33894 / BCRC 81048 / CCUG 64013 / CIP 107961 / Muc) OX=349741 GN=Amuc_1253 PE=3 SV=1	Amuc_1253	0.167	5.13302e-05	Down	13	15	38	15	15	161.7	6.90553e+06	6.7006e+06	6.49824e+06	625042	827323	827351	1.588	1.551	1.485	0.211	0.278	0.284	CytoplasmicMembrane	K00265	gltB; glutamate synthase (NADPH) large chain [EC:1.4.1.13]	map00250 Alanine, aspartate and glutamate metabolism; map00910 Nitrogen metabolism; map01100 Metabolic pathways; map01110 Biosynthesis of secondary metabolites; map01120 Microbial metabolism in diverse environments; map01130 Biosynthesis of antibiotics; map01230 Biosynthesis of amino acids	GO:0006082 organic acid metabolic process; GO:0006520 cellular amino acid metabolic process; GO:0006536 glutamate metabolic process; GO:0006537 glutamate biosynthetic process; GO:0006541 glutamine metabolic process; GO:0006807 nitrogen compound metabolic process; GO:0008152 metabolic process; GO:0008652 cellular amino acid biosynthetic process; GO:0009058 biosynthetic process; GO:0009064 glutamin…	GO:0005622 intracellular; GO:0005623 cell; GO:0005737 cytoplasm; GO:0005829 cytosol; GO:0005886 plasma membrane; GO:0016020 membrane; GO:0071944 cell periphery;	GO:0003824 catalytic activity; GO:0015930 glutamate synthase activity; GO:0016491 oxidoreductase activity; GO:0016638 oxidoreductase activity, acting on the CH-NH2 group of donors;	PF00310; PF04898; PF01645	Glutamine amidotransferases class-II; Glutamate synthase central domain; Conserved region in glutamate synthase	E	COG0070	Glutamate synthase domain 3
B2UPN0	Uncharacterized protein OS=Akkermansia muciniphila (strain ATCC BAA-835 / DSM 22959 / JCM 33894 / BCRC 81048 / CCUG 64013 / CIP 107961 / Muc) OX=349741 GN=Amuc_2099 PE=4 SV=1	Amuc_2099	0.195	8.20831e-06	Down	28	4	21	4	4	32.9	6.29504e+06	6.02424e+06	6.9112e+06	907853	855378	773380	1.489	1.434	1.624	0.316	0.296	0.273	OuterMembrane
B2UN36	Class II aldolase/adducin family protein OS=Akkermansia muciniphila (strain ATCC BAA-835 / DSM 22959 / JCM 33894 / BCRC 81048 / CCUG 64013 / CIP 107961 / Muc) OX=349741 GN=Amuc_1829 PE=4 SV=1	Amuc_1829	2.951	4.90855e-06	Up	62	12	144	12	12	29.8	4.35125e+07	4.40586e+07	4.49097e+07	9.19078e+07	8.35697e+07	8.9592e+07	0.564	0.574	0.578	1.749	1.583	1.732	Cytoplasmic	K01628	fucA; L-fuculose-phosphate aldolase [EC:4.1.2.17]	map00051 Fructose and mannose metabolism; map01100 Metabolic pathways; map01120 Microbial metabolism in diverse environments				PF00596	Class II Aldolase and Adducin N-terminal domain	G	COG0235	Ribulose-5-phosphate 4-epimerase and related epimerases and aldolases
B2ULZ5	Ribosomal L11 methyltransferase OS=Akkermansia muciniphila (strain ATCC BAA-835 / DSM 22959 / JCM 33894 / BCRC 81048 / CCUG 64013 / CIP 107961 / Muc) OX=349741 GN=Amuc_1619 PE=3 SV=1	Amuc_1619	0.155	2.35752e-06	Down	37	8	35	8	8	31.7	2.58591e+07	2.49049e+07	2.4574e+07	2.87482e+06	2.48616e+06	2.55575e+06	1.599	1.55	1.51	0.261	0.225	0.236	Cytoplasmic	K02687	prmA; ribosomal protein L11 methyltransferase [EC:2.1.1.-]							J	COG2264	Ribosomal protein L11 methylase
B2UKX5	Uncharacterized protein OS=Akkermansia muciniphila (strain ATCC BAA-835 / DSM 22959 / JCM 33894 / BCRC 81048 / CCUG 64013 / CIP 107961 / Muc) OX=349741 GN=Amuc_1426 PE=4 SV=1	Amuc_1426	7.223	7.91688e-08	Up	63	15	125	15	15	31.5	3.89024e+07	4.11624e+07	3.98068e+07	1.96189e+08	2.0028e+08	1.90505e+08	0.283	0.302	0.288	2.1	2.134	2.072	Unknown
B2UMI4	Outer membrane autotransporter barrel domain protein OS=Akkermansia muciniphila (strain ATCC BAA-835 / DSM 22959 / JCM 33894 / BCRC 81048 / CCUG 64013 / CIP 107961 / Muc) OX=349741 GN=Amuc_1722 PE=4 SV=1	Amuc_1722	0.159	0.0106439	Down	23	29	187	2	16	187.6	5.95931e+07	5.7539e+07	5.96031e+07	2.25745e+06	8.28685e+06	8.52948e+06	1.567	1.522	1.557	0.087	0.319	0.335	Unknown							PF03797	Autotransporter beta-domain	T	COG4625	Uncharacterized protein with a C-terminal OMP (outer membrane protein) domain
B2UP23	HlyC/CorC family transporter(predicted) OS=Akkermansia muciniphila (strain ATCC BAA-835 / DSM 22959 / JCM 33894 / BCRC 81048 / CCUG 64013 / CIP 107961 / Muc) OX=349741 GN=Amuc_0555 PE=3 SV=1	Amuc_0555	0.091	0.00234087	Down	18	6	24	6	6	49.5	6.49901e+06	6.28861e+06	5.9234e+06	167821	532385	456894	1.684	1.64	1.525	0.064	0.202	0.177	CytoplasmicMembrane							PF01595; PF03471	Domain of unknown function DUF21; Transporter associated domain	S	COG1253	Hemolysins and related proteins containing CBS domains
B2UKT3	Secretion protein HlyD family protein OS=Akkermansia muciniphila (strain ATCC BAA-835 / DSM 22959 / JCM 33894 / BCRC 81048 / CCUG 64013 / CIP 107961 / Muc) OX=349741 GN=Amuc_1382 PE=4 SV=1	Amuc_1382	0.012	7.76525e-05	Down	68	21	180	21	21	37	1.37548e+08	142161209	1.358e+08	594238	1.52223e+06	1.20867e+06	1.691	1.758	1.659	0.011	0.027	0.022	CytoplasmicMembrane	K01993	ABC-2.TX; HlyD family secretion protein							M	COG0845	Membrane-fusion protein
B2UMR3	tRNA (guanine-N(7)-)-methyltransferase OS=Akkermansia muciniphila (strain ATCC BAA-835 / DSM 22959 / JCM 33894 / BCRC 81048 / CCUG 64013 / CIP 107961 / Muc) OX=349741 GN=trmB PE=3 SV=1	trmB	0.222	0.000104862	Down	29	5	21	5	5	23.2	7.86059e+06	7.12546e+06	7.92339e+06	1.33937e+06	971498	1.13693e+06	1.536	1.4	1.538	0.384	0.278	0.332	Cytoplasmic	K03439	trmB, METTL1, TRM8; tRNA (guanine-N7-)-methyltransferase [EC:2.1.1.33]		GO:0001510 RNA methylation; GO:0006139 nucleobase-containing compound metabolic process; GO:0006396 RNA processing; GO:0006399 tRNA metabolic process; GO:0006400 tRNA modification; GO:0006725 cellular aromatic compound metabolic process; GO:0006807 nitrogen compound metabolic process; GO:0008033 tRNA processing; GO:0008152 metabolic process; GO:0009451 RNA modification; GO:0009987 cellular proces…	GO:0005622 intracellular; GO:0005623 cell; GO:0005737 cytoplasm; GO:0032991 protein-containing complex; GO:0034708 methyltransferase complex; GO:0043527 tRNA methyltransferase complex; GO:1902494 catalytic complex; GO:1990234 transferase complex;	GO:0003824 catalytic activity; GO:0008168 methyltransferase activity; GO:0008173 RNA methyltransferase activity; GO:0008175 tRNA methyltransferase activity; GO:0008176 tRNA (guanine-N7-)-methyltransferase activity; GO:0008757 S-adenosylmethionine-dependent methyltransferase activity; GO:0016423 tRNA (guanine) methyltransferase activity; GO:0016740 transferase activity; GO:0016741 transferase acti…			J	COG0220	Predicted S-adenosylmethionine-dependent methyltransferase
B2UMH9	TPR_REGION domain-containing protein OS=Akkermansia muciniphila (strain ATCC BAA-835 / DSM 22959 / JCM 33894 / BCRC 81048 / CCUG 64013 / CIP 107961 / Muc) OX=349741 GN=Amuc_1717 PE=4 SV=1	Amuc_1717	0.097	6.04614e-06	Down	50	23	141	23	23	60.1	7.48972e+07	7.45425e+07	7.30183e+07	4.20259e+06	5.22458e+06	5.18909e+06	1.627	1.629	1.576	0.134	0.166	0.168	Cytoplasmic
B2UNY7	Esterase/lipase-like protein OS=Akkermansia muciniphila (strain ATCC BAA-835 / DSM 22959 / JCM 33894 / BCRC 81048 / CCUG 64013 / CIP 107961 / Muc) OX=349741 GN=Amuc_0519 PE=4 SV=1	Amuc_0519	0.139	0.000271011	Down	18	3	12	3	3	32.8	1.50771e+06	1.42358e+06	1.40097e+06		154595	117647	1.405	1.335	1.297		0.211	0.164	Cytoplasmic	K01432	AFMID; arylformamidase [EC:3.5.1.9]	map00380 Tryptophan metabolism; map00630 Glyoxylate and dicarboxylate metabolism; map01100 Metabolic pathways				PF07859	alpha/beta hydrolase fold	I	COG0657	Esterase/lipase
B2UNL2	Site-specific DNA-methyltransferase (adenine-specific) OS=Akkermansia muciniphila (strain ATCC BAA-835 / DSM 22959 / JCM 33894 / BCRC 81048 / CCUG 64013 / CIP 107961 / Muc) OX=349741 GN=Amuc_1915 PE=3 SV=1	Amuc_1915	2.24	8.68476e-06	Up	40	28	187	28	28	95.7	1.38263e+08	1.33506e+08	1.28375e+08	1.9888e+08	2.02476e+08	2.06235e+08	0.706	0.686	0.652	1.493	1.513	1.573	Unknown	K03427	hsdM; type I restriction enzyme M protein [EC:2.1.1.72]					PF12161	HsdM N-terminal domain	V	COG1382	Prefoldin, chaperonin cofactor
B2UPG9	Lipopolysaccharide-assembly(predicted) OS=Akkermansia muciniphila (strain ATCC BAA-835 / DSM 22959 / JCM 33894 / BCRC 81048 / CCUG 64013 / CIP 107961 / Muc) OX=349741 GN=Amuc_0609 PE=4 SV=1	Amuc_0609	0.015	0.000134858	Down	50	6	36	6	6	18.7	8.08484e+07	77195452	7.97935e+07	1.33444e+06	599751	507432	1.732	1.664	1.699	0.042	0.019	0.016	Unknown
B2UMU7	Signal transduction histidine kinase, nitrogen specific, NtrB OS=Akkermansia muciniphila (strain ATCC BAA-835 / DSM 22959 / JCM 33894 / BCRC 81048 / CCUG 64013 / CIP 107961 / Muc) OX=349741 GN=Amuc_0311 PE=4 SV=1	Amuc_0311	2.111	2.77291e-05	Up	25	8	63	8	8	43	9.60586e+06	10053377	1.02737e+07	1.48294e+07	1.35648e+07	1.44182e+07	0.68	0.716	0.722	1.542	1.405	1.524	CytoplasmicMembrane	K07710	atoS; two-component system, NtrC family, sensor histidine kinase AtoS [EC:2.7.13.3]	map02020 Two-component system				PF13188; PF00512; PF02518	PAS domain; His Kinase A (phospho-acceptor) domain; Histidine kinase-, DNA gyrase B-, and HSP90-like ATPase	T	COG3852	Signal transduction histidine kinase, nitrogen specific
B2UKS8	DNA helicase OS=Akkermansia muciniphila (strain ATCC BAA-835 / DSM 22959 / JCM 33894 / BCRC 81048 / CCUG 64013 / CIP 107961 / Muc) OX=349741 GN=Amuc_1377 PE=3 SV=1	Amuc_1377	0.298	0.000807701	Down	9	4	7	4	4	48.1	4.96095e+06	4.54226e+06	5.01422e+06	877472		1.06894e+06	1.293	1.191	1.298	0.336		0.416	Cytoplasmic	K02314	dnaB; replicative DNA helicase [EC:3.6.4.12]	map03030 DNA replication; map04112 Cell cycle - Caulobacter				PF00772; PF03796	DnaB-like helicase N terminal domain; DnaB-like helicase C terminal domain	L	COG0305	Replicative DNA helicase
B2UPV7	Amino-acid N-acetyltransferase OS=Akkermansia muciniphila (strain ATCC BAA-835 / DSM 22959 / JCM 33894 / BCRC 81048 / CCUG 64013 / CIP 107961 / Muc) OX=349741 GN=Amuc_2178 PE=4 SV=1	Amuc_2178	2.341	0.0460371	Up	13	4	12	4	4	39.4	2.4903e+06	2.46093e+06	3.70511e+06	2.82514e+06	4.25602e+06	6.60729e+06	0.574	0.571	0.848	0.957	1.435	2.273	Cytoplasmic	K14682	argAB; amino-acid N-acetyltransferase [EC:2.3.1.1]	map00220 Arginine biosynthesis; map01100 Metabolic pathways; map01110 Biosynthesis of secondary metabolites; map01130 Biosynthesis of antibiotics; map01210 2-Oxocarboxylic acid metabolism; map01230 Biosynthesis of amino acids	GO:0006082 organic acid metabolic process; GO:0006520 cellular amino acid metabolic process; GO:0006525 arginine metabolic process; GO:0006526 arginine biosynthetic process; GO:0006793 phosphorus metabolic process; GO:0006796 phosphate-containing compound metabolic process; GO:0006807 nitrogen compound metabolic process; GO:0008152 metabolic process; GO:0008652 cellular amino acid biosynthetic pr…		GO:0003824 catalytic activity; GO:0003991 acetylglutamate kinase activity; GO:0004042 acetyl-CoA:L-glutamate N-acetyltransferase activity; GO:0004358 glutamate N-acetyltransferase activity; GO:0005488 binding; GO:0008080 N-acetyltransferase activity; GO:0016301 kinase activity; GO:0016407 acetyltransferase activity; GO:0016410 N-acyltransferase activity; GO:0016597 amino acid binding; GO:0016740 …			E	COG1246	N-acetylglutamate synthase and related acetyltransferases
B2UKP4	Uncharacterized protein OS=Akkermansia muciniphila (strain ATCC BAA-835 / DSM 22959 / JCM 33894 / BCRC 81048 / CCUG 64013 / CIP 107961 / Muc) OX=349741 GN=Amuc_1343 PE=4 SV=1	Amuc_1343	13.801	0.000766967	Up	29	4	21	4	4	20.3	1.62859e+06	713395	933538	9.85372e+06	7.73267e+06	1.29918e+07	0.248	0.109	0.141	2.202	1.721	2.95	CytoplasmicMembrane
B2UMK5	Uncharacterized protein OS=Akkermansia muciniphila (strain ATCC BAA-835 / DSM 22959 / JCM 33894 / BCRC 81048 / CCUG 64013 / CIP 107961 / Muc) OX=349741 GN=Amuc_1743 PE=4 SV=1	Amuc_1743	0.27	0.00905848	Down	36	7	29	7	7	30.7	1.59249e+07	1.64365e+07	1.51195e+07	4.73337e+06	1.82868e+06	2.12707e+06	1.46	1.516	1.377	0.638	0.245	0.291	Unknown
B2ULR0	Transcriptional regulator, MarR family OS=Akkermansia muciniphila (strain ATCC BAA-835 / DSM 22959 / JCM 33894 / BCRC 81048 / CCUG 64013 / CIP 107961 / Muc) OX=349741 GN=Amuc_0109 PE=4 SV=1	Amuc_0109	0.431	6.1443e-05	Down	14	2	7	2	2	16.1	3.18584e+06	3.33364e+06	3.62024e+06	946590	979967	1.03882e+06	1.252	1.318	1.413	0.546	0.563	0.609	Cytoplasmic	K18909	mepR; MarR family transcriptional regulator, repressor for mepA							K	COG1846	Transcriptional regulators
B2UQX3	Beta-N-acetylhexosaminidase OS=Akkermansia muciniphila (strain ATCC BAA-835 / DSM 22959 / JCM 33894 / BCRC 81048 / CCUG 64013 / CIP 107961 / Muc) OX=349741 GN=Amuc_1032 PE=3 SV=1	Amuc_1032	7.826	8.19596e-06	Up	54	26	256	26	26	59	5.71903e+07	6.30873e+07	5.63161e+07	3.2421e+08	2.80093e+08	3.32454e+08	0.264	0.294	0.259	2.203	1.895	2.296	Periplasmic	K12373	HEXA_B; hexosaminidase [EC:3.2.1.52]	map00511 Other glycan degradation; map00520 Amino sugar and nucleotide sugar metabolism; map01100 Metabolic pathways				PF02838; PF00728	Glycosyl hydrolase family 20, domain 2; Glycosyl hydrolase family 20, catalytic domain	G	COG3525	N-acetyl-beta-hexosaminidase
B2UN02	Beta-N-acetylhexosaminidase OS=Akkermansia muciniphila (strain ATCC BAA-835 / DSM 22959 / JCM 33894 / BCRC 81048 / CCUG 64013 / CIP 107961 / Muc) OX=349741 GN=Amuc_0369 PE=3 SV=1	Amuc_0369	2.858	0.00227342	Up	37	19	98	19	19	73.9	1.82912e+07	2.88752e+07	1.85905e+07	4.05125e+07	4.41446e+07	4.28151e+07	0.487	0.774	0.492	1.586	1.721	1.703	Periplasmic	K12373	HEXA_B; hexosaminidase [EC:3.2.1.52]	map00511 Other glycan degradation; map00520 Amino sugar and nucleotide sugar metabolism; map01100 Metabolic pathways				PF02838; PF00728	Glycosyl hydrolase family 20, domain 2; Glycosyl hydrolase family 20, catalytic domain	G	COG3525	N-acetyl-beta-hexosaminidase
B2UMS3	MotA/TolQ/ExbB proton channel OS=Akkermansia muciniphila (strain ATCC BAA-835 / DSM 22959 / JCM 33894 / BCRC 81048 / CCUG 64013 / CIP 107961 / Muc) OX=349741 GN=Amuc_0287 PE=3 SV=1	Amuc_0287	0.179	7.90057e-08	Down	31	6	44	6	6	23.3	2.91465e+07	2.9218e+07	3.00864e+07	3.66503e+06	3.64636e+06	3.42329e+06	1.513	1.526	1.552	0.28	0.277	0.265	CytoplasmicMembrane	K03561	exbB; biopolymer transport protein ExbB							U	COG0811	Biopolymer transport proteins
B2UPP7	Alcohol dehydrogenase zinc-binding domain protein OS=Akkermansia muciniphila (strain ATCC BAA-835 / DSM 22959 / JCM 33894 / BCRC 81048 / CCUG 64013 / CIP 107961 / Muc) OX=349741 GN=Amuc_2116 PE=3 SV=1	Amuc_2116	2.229	1.0746e-06	Up	61	18	223	18	18	40.4	1.24598e+08	1.26504e+08	1.21306e+08	1.8821e+08	1.90201e+08	1.84475e+08	0.686	0.701	0.663	1.522	1.532	1.516	Cytoplasmic	K00008	SORD, gutB; L-iditol 2-dehydrogenase [EC:1.1.1.14]	map00040 Pentose and glucuronate interconversions; map00051 Fructose and mannose metabolism; map01100 Metabolic pathways				PF08240	Alcohol dehydrogenase GroES-like domain	E	COG1063	Threonine dehydrogenase and related Zn-dependent dehydrogenases
B2UQM6	50S ribosomal protein L18 OS=Akkermansia muciniphila (strain ATCC BAA-835 / DSM 22959 / JCM 33894 / BCRC 81048 / CCUG 64013 / CIP 107961 / Muc) OX=349741 GN=rplR PE=3 SV=1	rplR	0.479	1.43032e-06	Down	48	5	104	5	5	13	2.50075e+08	2.42461e+08	2.5892e+08	8.11467e+07	8.2872e+07	7.98974e+07	1.294	1.262	1.331	0.617	0.627	0.617	Cytoplasmic	K02881	RP-L18, MRPL18, rplR; large subunit ribosomal protein L18	map03010 Ribosome	GO:0006412 translation; GO:0006518 peptide metabolic process; GO:0006807 nitrogen compound metabolic process; GO:0008152 metabolic process; GO:0009058 biosynthetic process; GO:0009059 macromolecule biosynthetic process; GO:0009987 cellular process; GO:0010467 gene expression; GO:0019538 protein metabolic process; GO:0034641 cellular nitrogen compound metabolic process; GO:0034645 cellular macromo…	GO:0005622 intracellular; GO:0005623 cell; GO:0005737 cytoplasm; GO:0005829 cytosol; GO:0005840 ribosome; GO:0015934 large ribosomal subunit; GO:0022625 cytosolic large ribosomal subunit; GO:0022626 cytosolic ribosome; GO:0032991 protein-containing complex; GO:0043226 organelle; GO:0043228 non-membrane-bounded organelle; GO:0043229 intracellular organelle; GO:0043232 intracellular non-membrane-bo…	GO:0003676 nucleic acid binding; GO:0003723 RNA binding; GO:0003735 structural constituent of ribosome; GO:0005198 structural molecule activity; GO:0005488 binding; GO:0008097 5S rRNA binding; GO:0019843 rRNA binding; GO:0097159 organic cyclic compound binding; GO:1901363 heterocyclic compound binding;			J	COG0256	Ribosomal protein L18
B2UNY2	Peptidoglycan glycosyltransferase OS=Akkermansia muciniphila (strain ATCC BAA-835 / DSM 22959 / JCM 33894 / BCRC 81048 / CCUG 64013 / CIP 107961 / Muc) OX=349741 GN=Amuc_0514 PE=4 SV=1	Amuc_0514	3.321	8.06377e-06	Up	43	27	226	27	27	89.2	4.62736e+07	5.17879e+07	4.90525e+07	1.09353e+08	1.08035e+08	1.139e+08	0.498	0.561	0.525	1.729	1.701	1.83	CytoplasmicMembrane	K05515	mrdA; penicillin-binding protein 2 [EC:3.4.16.4]	map00550 Peptidoglycan biosynthesis; map01501 beta-Lactam resistance				PF03717; PF00905	Penicillin-binding Protein dimerisation domain; Penicillin binding protein transpeptidase domain	M	COG0768	Cell division protein FtsI/penicillin-binding protein 2
B2UPV6	Protein translocase subunit SecA OS=Akkermansia muciniphila (strain ATCC BAA-835 / DSM 22959 / JCM 33894 / BCRC 81048 / CCUG 64013 / CIP 107961 / Muc) OX=349741 GN=secA PE=3 SV=1	secA	0.46	4.53934e-09	Down	57	52	660	52	52	126.9	6.38937e+08	6.37228e+08	6.45565e+08	1.99404e+08	2.00489e+08	1.98518e+08	1.305	1.31	1.31	0.599	0.599	0.606	Cytoplasmic	K03070	secA; preprotein translocase subunit SecA [EC:7.4.2.8]	map02024 Quorum sensing; map03060 Protein export; map03070 Bacterial secretion system	GO:0006810 transport; GO:0008104 protein localization; GO:0015031 protein transport; GO:0015833 peptide transport; GO:0033036 macromolecule localization; GO:0042886 amide transport; GO:0043952 protein transport by the Sec complex; GO:0045184 establishment of protein localization; GO:0051179 localization; GO:0051234 establishment of localization; GO:0055085 transmembrane transport; GO:0071702 orga…	GO:0005622 intracellular; GO:0005623 cell; GO:0005737 cytoplasm; GO:0005829 cytosol; GO:0005886 plasma membrane; GO:0005887 integral component of plasma membrane; GO:0016020 membrane; GO:0016021 integral component of membrane; GO:0031224 intrinsic component of membrane; GO:0031226 intrinsic component of plasma membrane; GO:0031522 cell envelope Sec protein transport complex; GO:0032991 protein-co…	GO:0000166 nucleotide binding; GO:0003824 catalytic activity; GO:0005215 transporter activity; GO:0005488 binding; GO:0005524 ATP binding; GO:0008144 drug binding; GO:0008320 protein transmembrane transporter activity; GO:0015399 primary active transmembrane transporter activity; GO:0015440 ATPase-coupled peptide transmembrane transporter activity; GO:0015450 P-P-bond-hydrolysis-driven protein tr…	PF07517; PF01043	SecA DEAD-like domain; SecA preprotein cross-linking domain	U	COG0653	Preprotein translocase subunit SecA (ATPase, RNA helicase)
B2UNA3	Thiamine-phosphate synthase OS=Akkermansia muciniphila (strain ATCC BAA-835 / DSM 22959 / JCM 33894 / BCRC 81048 / CCUG 64013 / CIP 107961 / Muc) OX=349741 GN=thiE PE=3 SV=1	thiE	0.219	0.000214398	Down	43	4	24	4	4	23	4.08885e+06	4.16273e+06	4.43336e+06	577612		675129	1.259	1.289	1.356	0.261		0.31	Cytoplasmic	K00788	thiE; thiamine-phosphate pyrophosphorylase [EC:2.5.1.3]	map00730 Thiamine metabolism; map01100 Metabolic pathways	GO:0006725 cellular aromatic compound metabolic process; GO:0006766 vitamin metabolic process; GO:0006767 water-soluble vitamin metabolic process; GO:0006772 thiamine metabolic process; GO:0006790 sulfur compound metabolic process; GO:0006807 nitrogen compound metabolic process; GO:0008152 metabolic process; GO:0009058 biosynthetic process; GO:0009110 vitamin biosynthetic process; GO:0009228 thia…	GO:0005622 intracellular; GO:0005623 cell; GO:0005737 cytoplasm;	GO:0003824 catalytic activity; GO:0004789 thiamine-phosphate diphosphorylase activity; GO:0016740 transferase activity; GO:0016765 transferase activity, transferring alkyl or aryl (other than methyl) groups;	PF02581	Thiamine monophosphate synthase/TENI	H	COG0352	Thiamine monophosphate synthase
B2UPX4	ABC transporter related OS=Akkermansia muciniphila (strain ATCC BAA-835 / DSM 22959 / JCM 33894 / BCRC 81048 / CCUG 64013 / CIP 107961 / Muc) OX=349741 GN=Amuc_0672 PE=4 SV=1	Amuc_0672	0.086	0.00605403	Down	37	8	37	8	8	28.8	1.28165e+07	1.20657e+07	1.2272e+07	941921	220745	997900	1.679	1.59	1.597	0.181	0.042	0.195	CytoplasmicMembrane	K10823	oppF; oligopeptide transport system ATP-binding protein	map01501 beta-Lactam resistance; map02010 ABC transporters; map02024 Quorum sensing				PF00005	ABC transporter	E	COG4608	ABC-type oligopeptide transport system, ATPase component
B2UQC4	Uncharacterized protein OS=Akkermansia muciniphila (strain ATCC BAA-835 / DSM 22959 / JCM 33894 / BCRC 81048 / CCUG 64013 / CIP 107961 / Muc) OX=349741 GN=Amuc_0826 PE=4 SV=1	Amuc_0826	0.302	0.000323771	Down	43	10	46	10	10	36.5	1.83414e+07	1.44991e+07	1.44011e+07	2.85821e+06	3.26163e+06	3.53969e+06	1.66	1.32	1.295	0.38	0.432	0.478	Unknown
B2UNF0	Transcription antitermination protein NusB OS=Akkermansia muciniphila (strain ATCC BAA-835 / DSM 22959 / JCM 33894 / BCRC 81048 / CCUG 64013 / CIP 107961 / Muc) OX=349741 GN=nusB PE=3 SV=1	nusB	2.637	1.08227e-05	Up	57	14	108	14	14	33.1	2.16803e+07	2.20225e+07	2.01326e+07	3.68631e+07	3.88566e+07	3.84181e+07	0.627	0.641	0.579	1.567	1.645	1.659	Cytoplasmic	K03625	nusB; transcription antitermination protein NusB		GO:0006139 nucleobase-containing compound metabolic process; GO:0006351 transcription, DNA-templated; GO:0006353 DNA-templated transcription, termination; GO:0006725 cellular aromatic compound metabolic process; GO:0006807 nitrogen compound metabolic process; GO:0008152 metabolic process; GO:0009058 biosynthetic process; GO:0009059 macromolecule biosynthetic process; GO:0009987 cellular process; …	GO:0005622 intracellular; GO:0005623 cell; GO:0005737 cytoplasm; GO:0005829 cytosol;		PF01029	NusB family	K	COG0781	Transcription termination factor
B2UL06	5-proFAR isomerase OS=Akkermansia muciniphila (strain ATCC BAA-835 / DSM 22959 / JCM 33894 / BCRC 81048 / CCUG 64013 / CIP 107961 / Muc) OX=349741 GN=Amuc_1457 PE=3 SV=1	Amuc_1457	2.035	0.00131084	Up	20	5	21	5	5	28	9.54401e+06	9225898	9.81305e+06	1.4128e+07	1.44825e+07	1.08445e+07	0.722	0.702	0.738	1.571	1.603	1.225	Cytoplasmic	K01814	hisA; phosphoribosylformimino-5-aminoimidazole carboxamide ribotide isomerase [EC:5.3.1.16]	map00340 Histidine metabolism; map01100 Metabolic pathways; map01110 Biosynthesis of secondary metabolites; map01230 Biosynthesis of amino acids	GO:0000105 histidine biosynthetic process; GO:0006082 organic acid metabolic process; GO:0006520 cellular amino acid metabolic process; GO:0006547 histidine metabolic process; GO:0006725 cellular aromatic compound metabolic process; GO:0006807 nitrogen compound metabolic process; GO:0008152 metabolic process; GO:0008652 cellular amino acid biosynthetic process; GO:0009058 biosynthetic process; GO…		GO:0003824 catalytic activity; GO:0003949 1-(5-phosphoribosyl)-5-[(5-phosphoribosylamino)methylideneamino]imidazole-4-carboxamide isomerase activity; GO:0016853 isomerase activity; GO:0016860 intramolecular oxidoreductase activity; GO:0016861 intramolecular oxidoreductase activity, interconverting aldoses and ketoses;			E	COG0106	Phosphoribosylformimino-5-aminoimidazole carboxamide ribonucleotide (ProFAR) isomerase
B2URN1	Endoribonuclease L-PSP OS=Akkermansia muciniphila (strain ATCC BAA-835 / DSM 22959 / JCM 33894 / BCRC 81048 / CCUG 64013 / CIP 107961 / Muc) OX=349741 GN=Amuc_1292 PE=4 SV=1	Amuc_1292	0.342	0.00765773	Down	9	2	7	2	2	41.5	548910	365698	449563	116047		94021.4	1.496	1.003	1.217	0.465		0.383	Cytoplasmic							PF01042	Endoribonuclease L-PSP	J	COG0251	Putative translation initiation inhibitor, yjgF family
B2ULW3	Phage holin family protein(predicted) OS=Akkermansia muciniphila (strain ATCC BAA-835 / DSM 22959 / JCM 33894 / BCRC 81048 / CCUG 64013 / CIP 107961 / Muc) OX=349741 GN=Amuc_0163 PE=4 SV=1	Amuc_0163	0.008	0.000103923	Down	42	6	61	6	6	16.1	7.2372e+07	7.39091e+07	7.15593e+07	198106	507206	549370	1.701	1.747	1.671	0.007	0.017	0.019	CytoplasmicMembrane							PF07332	Protein of unknown function (DUF1469)
B2UPB5	Polysaccharide export protein OS=Akkermansia muciniphila (strain ATCC BAA-835 / DSM 22959 / JCM 33894 / BCRC 81048 / CCUG 64013 / CIP 107961 / Muc) OX=349741 GN=Amuc_2077 PE=4 SV=1	Amuc_2077	0.198	1.11291e-05	Down	58	10	156	10	10	28	2.19169e+08	2.1352e+08	2.24373e+08	2.65007e+07	2.97101e+07	3.20223e+07	1.514	1.484	1.54	0.269	0.3	0.33	Unknown	K01991	wza, gfcE; polysaccharide biosynthesis/export protein	map02020 Two-component system; map02026 Biofilm formation - Escherichia coli				PF10531	SLBB domain	M	COG1596	Periplasmic protein involved in polysaccharide export
B2UP20	Indole-3-glycerol-phosphate synthase OS=Akkermansia muciniphila (strain ATCC BAA-835 / DSM 22959 / JCM 33894 / BCRC 81048 / CCUG 64013 / CIP 107961 / Muc) OX=349741 GN=Amuc_0552 PE=4 SV=1	Amuc_0552	2.139	2.21687e-05	Up	39	7	89	7	7	28.5	2.52551e+07	2.70542e+07	2.70213e+07	3.67143e+07	3.89943e+07	3.92625e+07	0.669	0.721	0.711	1.43	1.512	1.553	Cytoplasmic	K01609	trpC; indole-3-glycerol phosphate synthase [EC:4.1.1.48]	map00400 Phenylalanine, tyrosine and tryptophan biosynthesis; map01100 Metabolic pathways; map01110 Biosynthesis of secondary metabolites; map01130 Biosynthesis of antibiotics; map01230 Biosynthesis of amino acids			GO:0003824 catalytic activity; GO:0004425 indole-3-glycerol-phosphate synthase activity; GO:0016829 lyase activity; GO:0016830 carbon-carbon lyase activity; GO:0016831 carboxy-lyase activity;	PF00218	Indole-3-glycerol phosphate synthase	E	COG0134	Indole-3-glycerol phosphate synthase
B2UPN1	Aminoglycoside phosphotransferase OS=Akkermansia muciniphila (strain ATCC BAA-835 / DSM 22959 / JCM 33894 / BCRC 81048 / CCUG 64013 / CIP 107961 / Muc) OX=349741 GN=Amuc_2100 PE=4 SV=1	Amuc_2100	0.113	0.00028557	Down	37	11	41	11	11	44.4	6.89119e+06	8.05312e+06	9.84412e+06	545475	846282	509657	1.329	1.563	1.887	0.155	0.239	0.147	Cytoplasmic	K13059	nahK, lnpB; N-acetylhexosamine 1-kinase [EC:2.7.1.162]							S	COG3173	Predicted aminoglycoside phosphotransferase
B2UQH8	MmcQ/YjbR family DNA-binding protein(predicted) OS=Akkermansia muciniphila (strain ATCC BAA-835 / DSM 22959 / JCM 33894 / BCRC 81048 / CCUG 64013 / CIP 107961 / Muc) OX=349741 GN=Amuc_0880 PE=4 SV=1	Amuc_0880	4.681	6.43813e-07	Up	20	5	22	5	5	27.2	3.59774e+06	3.76923e+06	3.79054e+06	1.1659e+07	1.1547e+07	1.21834e+07	0.398	0.419	0.417	1.895	1.869	2.012	Cytoplasmic									V	COG2315	Uncharacterized protein conserved in bacteria
B2UN51	Deoxyguanosinetriphosphate triphosphohydrolase OS=Akkermansia muciniphila (strain ATCC BAA-835 / DSM 22959 / JCM 33894 / BCRC 81048 / CCUG 64013 / CIP 107961 / Muc) OX=349741 GN=Amuc_1847 PE=4 SV=1	Amuc_1847	2.115	7.40447e-06	Up	28	9	44	9	9	48.6	5.48797e+06	5.38992e+06	5.13442e+06	7.85212e+06	7.64067e+06	7.46654e+06	0.725	0.716	0.674	1.524	1.477	1.473	Cytoplasmic	K01129	dgt; dGTPase [EC:3.1.5.1]	map00230 Purine metabolism; map01100 Metabolic pathways	GO:0006139 nucleobase-containing compound metabolic process; GO:0006163 purine nucleotide metabolic process; GO:0006195 purine nucleotide catabolic process; GO:0006203 dGTP catabolic process; GO:0006725 cellular aromatic compound metabolic process; GO:0006753 nucleoside phosphate metabolic process; GO:0006793 phosphorus metabolic process; GO:0006796 phosphate-containing compound metabolic process…		GO:0003824 catalytic activity; GO:0008832 dGTPase activity; GO:0016787 hydrolase activity; GO:0016788 hydrolase activity, acting on ester bonds; GO:0016793 triphosphoric monoester hydrolase activity; GO:0042578 phosphoric ester hydrolase activity;	PF13286	Phosphohydrolase-associated domain	F	COG0232	dGTP triphosphohydrolase
B2UP97	Uncharacterized protein OS=Akkermansia muciniphila (strain ATCC BAA-835 / DSM 22959 / JCM 33894 / BCRC 81048 / CCUG 64013 / CIP 107961 / Muc) OX=349741 GN=Amuc_2058 PE=4 SV=1	Amuc_2058	17.987	0.00078057	Up	40	8	21	8	8	32.9	981803	330555	508063	8.4635e+06	7.18837e+06	6.53586e+06	0.211	0.071	0.108	2.667	2.255	2.093	Cytoplasmic
B2UPS7	DUF3313 domain-containing protein(predicted) OS=Akkermansia muciniphila (strain ATCC BAA-835 / DSM 22959 / JCM 33894 / BCRC 81048 / CCUG 64013 / CIP 107961 / Muc) OX=349741 GN=Amuc_2147 PE=4 SV=1	Amuc_2147	0.41	4.091e-05	Down	55	9	66	9	9	28.3	2.17595e+07	2.05207e+07	2.13437e+07	5.66777e+06	5.66656e+06	6.3386e+06	1.378	1.308	1.343	0.527	0.525	0.599	Unknown
B2UQI1	YtxH domain-containing protein(predicted) OS=Akkermansia muciniphila (strain ATCC BAA-835 / DSM 22959 / JCM 33894 / BCRC 81048 / CCUG 64013 / CIP 107961 / Muc) OX=349741 GN=Amuc_0883 PE=4 SV=1	Amuc_0883	0.327	0.00091763	Down	63	5	138	5	5	6.7	2.27828e+08	2.55383e+08	2.49085e+08	6.20683e+07	5.91891e+07	4.11649e+07	1.311	1.479	1.424	0.525	0.498	0.354	Unknown
B2UNS9	Methylmalonyl-CoA mutase OS=Akkermansia muciniphila (strain ATCC BAA-835 / DSM 22959 / JCM 33894 / BCRC 81048 / CCUG 64013 / CIP 107961 / Muc) OX=349741 GN=Amuc_1984 PE=4 SV=1	Amuc_1984	2.398	1.85628e-07	Up	62	34	553	34	34	74.1	5.98791e+08	5.886e+08	5.91471e+08	9.51076e+08	9.71478e+08	9.69938e+08	0.66	0.653	0.648	1.54	1.567	1.596	Cytoplasmic	K01847	MUT; methylmalonyl-CoA mutase [EC:5.4.99.2]	map00280 Valine, leucine and isoleucine degradation; map00630 Glyoxylate and dicarboxylate metabolism; map00640 Propanoate metabolism; map00720 Carbon fixation pathways in prokaryotes; map01100 Metabolic pathways; map01120 Microbial metabolism in diverse environments; map01200 Carbon metabolism	GO:0006082 organic acid metabolic process; GO:0006629 lipid metabolic process; GO:0006631 fatty acid metabolic process; GO:0008152 metabolic process; GO:0009987 cellular process; GO:0016999 antibiotic metabolic process; GO:0017144 drug metabolic process; GO:0019541 propionate metabolic process; GO:0019678 propionate metabolic process, methylmalonyl pathway; GO:0019752 carboxylic acid metabolic pr…	GO:0005618 cell wall; GO:0005622 intracellular; GO:0005623 cell; GO:0005737 cytoplasm; GO:0005829 cytosol; GO:0005886 plasma membrane; GO:0016020 membrane; GO:0030312 external encapsulating structure; GO:0071944 cell periphery;				I	COG2185	Methylmalonyl-CoA mutase, C-terminal domain/subunit (cobalamin-binding)
B2UL50	Multifunctional fusion protein OS=Akkermansia muciniphila (strain ATCC BAA-835 / DSM 22959 / JCM 33894 / BCRC 81048 / CCUG 64013 / CIP 107961 / Muc) OX=349741 GN=secD PE=3 SV=1	secD	0.364	8.44195e-05	Down	24	16	90	16	16	86.5	6.64989e+07	7.69397e+07	6.97704e+07	1.65233e+07	1.91572e+07	1.70261e+07	1.288	1.499	1.342	0.47	0.543	0.492	CytoplasmicMembrane	K12257	secDF; SecD/SecF fusion protein	map02024 Quorum sensing; map03060 Protein export; map03070 Bacterial secretion system	GO:0006810 transport; GO:0008104 protein localization; GO:0015031 protein transport; GO:0015833 peptide transport; GO:0033036 macromolecule localization; GO:0042886 amide transport; GO:0045184 establishment of protein localization; GO:0051179 localization; GO:0051234 establishment of localization; GO:0071702 organic substance transport; GO:0071705 nitrogen compound transport;	GO:0005618 cell wall; GO:0005623 cell; GO:0005886 plasma membrane; GO:0005887 integral component of plasma membrane; GO:0016020 membrane; GO:0016021 integral component of membrane; GO:0030312 external encapsulating structure; GO:0031224 intrinsic component of membrane; GO:0031226 intrinsic component of plasma membrane; GO:0071944 cell periphery;				U	COG0342	Preprotein translocase subunit SecD
B2UNJ7	Flavodoxin/nitric oxide synthase OS=Akkermansia muciniphila (strain ATCC BAA-835 / DSM 22959 / JCM 33894 / BCRC 81048 / CCUG 64013 / CIP 107961 / Muc) OX=349741 GN=Amuc_1899 PE=4 SV=1	Amuc_1899	0.309	0.000154352	Down	29	2	12	2	2	15.8	5.79444e+06	7.25121e+06	7.34105e+06	1.48082e+06	1.33795e+06	1.44492e+06	1.21	1.524	1.523	0.455	0.409	0.451	Cytoplasmic	K00380	cysJ; sulfite reductase (NADPH) flavoprotein alpha-component [EC:1.8.1.2]	map00920 Sulfur metabolism; map01100 Metabolic pathways; map01120 Microbial metabolism in diverse environments				PF00258	Flavodoxin	C	COG0369	Sulfite reductase, alpha subunit (flavoprotein)
B2ULF2	Endonuclease/exonuclease/phosphatase OS=Akkermansia muciniphila (strain ATCC BAA-835 / DSM 22959 / JCM 33894 / BCRC 81048 / CCUG 64013 / CIP 107961 / Muc) OX=349741 GN=Amuc_1518 PE=4 SV=1	Amuc_1518	0.187	0.0112424	Down	19	6	33	6	6	37.9	6.41447e+06	6.51968e+06	6.62737e+06	416413	1.58576e+06	483971	1.498	1.532	1.538	0.143	0.542	0.169	Unknown							PF03372	Endonuclease/Exonuclease/phosphatase family	S	COG3568	Metal-dependent hydrolase
B2URC6	FAD:protein FMN transferase OS=Akkermansia muciniphila (strain ATCC BAA-835 / DSM 22959 / JCM 33894 / BCRC 81048 / CCUG 64013 / CIP 107961 / Muc) OX=349741 GN=Amuc_1186 PE=3 SV=1	Amuc_1186	18.257	5.7652e-07	Up	23	4	10	4	4	33.3	141306	127299	151244	1.72766e+06	1.70075e+06	1.76646e+06	0.13	0.117	0.138	2.328	2.282	2.419	Cytoplasmic	K03734	apbE; FAD:protein FMN transferase [EC:2.7.1.180]							H	COG1477	Membrane-associated lipoprotein involved in thiamine biosynthesis
B2UP35	Tryptophanase OS=Akkermansia muciniphila (strain ATCC BAA-835 / DSM 22959 / JCM 33894 / BCRC 81048 / CCUG 64013 / CIP 107961 / Muc) OX=349741 GN=Amuc_1995 PE=3 SV=1	Amuc_1995	2.921	2.04924e-06	Up	28	13	152	13	13	54	5.23415e+07	5.19347e+07	5.37791e+07	1.05044e+08	1.09395e+08	9.83974e+07	0.572	0.571	0.584	1.688	1.75	1.606	Cytoplasmic	K01667	tnaA; tryptophanase [EC:4.1.99.1]	map00380 Tryptophan metabolism; map01100 Metabolic pathways				PF01212	Beta-eliminating lyase	E	COG3033	Tryptophanase
B2UNP3	Dihydrodipicolinate synthetase OS=Akkermansia muciniphila (strain ATCC BAA-835 / DSM 22959 / JCM 33894 / BCRC 81048 / CCUG 64013 / CIP 107961 / Muc) OX=349741 GN=Amuc_1946 PE=3 SV=1	Amuc_1946	2.198	1.21428e-05	Up	68	15	253	15	15	33	2.11254e+08	2.00508e+08	2.17896e+08	3.12318e+08	3.04063e+08	3.21025e+08	0.694	0.663	0.711	1.508	1.462	1.575	Cytoplasmic	K01639	E4.1.3.3, nanA, NPL; N-acetylneuraminate lyase [EC:4.1.3.3]	map00520 Amino sugar and nucleotide sugar metabolism; map01100 Metabolic pathways				PF00701	Dihydrodipicolinate synthetase family	EM	COG0329	Dihydrodipicolinate synthase/N-acetylneuraminate lyase
B2UML1	Aminotransferase OS=Akkermansia muciniphila (strain ATCC BAA-835 / DSM 22959 / JCM 33894 / BCRC 81048 / CCUG 64013 / CIP 107961 / Muc) OX=349741 GN=Amuc_1749 PE=3 SV=1	Amuc_1749	6.439	0.000534615	Up	18	11	38	11	11	71.9	7.74443e+06	1.17454e+07	1.22548e+07	4.06943e+07	5.75925e+07	4.04403e+07	0.234	0.357	0.368	1.806	2.545	1.824	Cytoplasmic							PF12804; PF00155	MobA-like NTP transferase domain; Aminotransferase class I and II	M	COG1213	Predicted sugar nucleotidyltransferases
B2UNM5	Periplasmic binding protein OS=Akkermansia muciniphila (strain ATCC BAA-835 / DSM 22959 / JCM 33894 / BCRC 81048 / CCUG 64013 / CIP 107961 / Muc) OX=349741 GN=Amuc_1928 PE=4 SV=1	Amuc_1928	5.739	2.99276e-06	Up	30	7	36	7	7	32.9	5.26127e+06	5.53801e+06	4.80474e+06	1.98765e+07	2.05848e+07	2.02492e+07	0.355	0.376	0.322	1.971	2.032	2.04	Unknown	K02016	ABC.FEV.S; iron complex transport system substrate-binding protein					PF01497	Periplasmic binding protein	P	COG4607	ABC-type enterochelin transport system, periplasmic component
B2UQK8	Major facilitator superfamily MFS_1 OS=Akkermansia muciniphila (strain ATCC BAA-835 / DSM 22959 / JCM 33894 / BCRC 81048 / CCUG 64013 / CIP 107961 / Muc) OX=349741 GN=Amuc_0911 PE=4 SV=1	Amuc_0911	2.525	0.00299844	Up	6	2	8	2	2	44.9	1.659e+06	1.72167e+06	1.73491e+06	3.10088e+06	3.51051e+06	2.15427e+06	0.615	0.642	0.639	1.69	1.905	1.193	CytoplasmicMembrane									EGP	COG2814	Arabinose efflux permease
B2UKW4	Polysaccharide export protein OS=Akkermansia muciniphila (strain ATCC BAA-835 / DSM 22959 / JCM 33894 / BCRC 81048 / CCUG 64013 / CIP 107961 / Muc) OX=349741 GN=Amuc_1414 PE=4 SV=1	Amuc_1414	10.716	5.47699e-08	Up	47	8	89	8	8	21.9	7.01551e+06	7.29442e+06	7.02181e+06	5.00564e+07	5.27007e+07	5.21225e+07	0.205	0.214	0.204	2.149	2.253	2.274	Unknown	K01991	wza, gfcE; polysaccharide biosynthesis/export protein	map02020 Two-component system; map02026 Biofilm formation - Escherichia coli						M	COG1596	Periplasmic protein involved in polysaccharide export
B2UMN8	TPR repeat-containing protein OS=Akkermansia muciniphila (strain ATCC BAA-835 / DSM 22959 / JCM 33894 / BCRC 81048 / CCUG 64013 / CIP 107961 / Muc) OX=349741 GN=Amuc_1776 PE=4 SV=1	Amuc_1776	0.454	0.000146725	Down	42	26	234	26	26	88.6	2.56842e+08	2.54698e+08	2.47436e+08	8.60555e+07	7.72998e+07	7.02333e+07	1.332	1.329	1.275	0.656	0.587	0.544	CytoplasmicMembrane									S	COG0457	FOG: TPR repeat
B2UN25	PUA domain containing protein OS=Akkermansia muciniphila (strain ATCC BAA-835 / DSM 22959 / JCM 33894 / BCRC 81048 / CCUG 64013 / CIP 107961 / Muc) OX=349741 GN=Amuc_1818 PE=4 SV=1	Amuc_1818	2.221	0.000207128	Up	36	12	112	12	12	48.5	2.12191e+07	1.86861e+07	2.00153e+07	3.12566e+07	3.22204e+07	2.67914e+07	0.727	0.645	0.682	1.575	1.616	1.371	Cytoplasmic	K06969	rlmI; 23S rRNA (cytosine1962-C5)-methyltransferase [EC:2.1.1.191]							J	COG1092	Predicted SAM-dependent methyltransferases
B2UM07	Carboxyl-terminal protease OS=Akkermansia muciniphila (strain ATCC BAA-835 / DSM 22959 / JCM 33894 / BCRC 81048 / CCUG 64013 / CIP 107961 / Muc) OX=349741 GN=Amuc_1631 PE=3 SV=1	Amuc_1631	3.625	2.77676e-07	Up	50	33	362	33	33	83.8	1.66981e+08	1.67523e+08	1.72169e+08	4.24782e+08	4.24932e+08	3.959e+08	0.491	0.495	0.503	1.834	1.827	1.737	CytoplasmicMembrane	K03797	E3.4.21.102, prc, ctpA; carboxyl-terminal processing protease [EC:3.4.21.102]					PF00595	PDZ domain (Also known as DHR or GLGF)	M	COG0793	Periplasmic protease
B2UNH0	Serine-type D-Ala-D-Ala carboxypeptidase OS=Akkermansia muciniphila (strain ATCC BAA-835 / DSM 22959 / JCM 33894 / BCRC 81048 / CCUG 64013 / CIP 107961 / Muc) OX=349741 GN=Amuc_0444 PE=3 SV=1	Amuc_0444	0.161	3.82909e-07	Down	27	8	23	8	8	33.6	2.32918e+07	2.35477e+07	2.54483e+07	2.71085e+06	2.59724e+06	2.5618e+06	1.496	1.522	1.624	0.256	0.244	0.246	Periplasmic	K07258	dacC, dacA, dacD; serine-type D-Ala-D-Ala carboxypeptidase (penicillin-binding protein 5/6) [EC:3.4.16.4]	map00550 Peptidoglycan biosynthesis; map01100 Metabolic pathways				PF00768	D-alanyl-D-alanine carboxypeptidase	M	COG1686	D-alanyl-D-alanine carboxypeptidase
B2UQJ6	DNA topoisomerase OS=Akkermansia muciniphila (strain ATCC BAA-835 / DSM 22959 / JCM 33894 / BCRC 81048 / CCUG 64013 / CIP 107961 / Muc) OX=349741 GN=Amuc_0898 PE=3 SV=1	Amuc_0898	2.365	0.000386146	Up	57	44	544	44	44	97.1	2.37828e+08	2.34483e+08	2.30782e+08	3.57109e+08	4.37683e+08	3.33145e+08	0.669	0.663	0.645	1.476	1.801	1.399	Cytoplasmic	K03169	topB; DNA topoisomerase III [EC:5.6.2.1]					PF13342	C-terminal repeat of topoisomerase	L	COG0550	Topoisomerase IA
B2UNS3	Sel1 domain protein repeat-containing protein OS=Akkermansia muciniphila (strain ATCC BAA-835 / DSM 22959 / JCM 33894 / BCRC 81048 / CCUG 64013 / CIP 107961 / Muc) OX=349741 GN=Amuc_1976 PE=4 SV=1	Amuc_1976	8.731	1.71358e-07	Up	44	15	106	15	15	40.3	1.10856e+07	1.17707e+07	1.12556e+07	6.51213e+07	6.99956e+07	6.66968e+07	0.242	0.258	0.244	2.088	2.235	2.173	Unknown	K07126	K07126; uncharacterized protein							S	COG0790	FOG: TPR repeat, SEL1 subfamily
B2ULF9	Prepilin-type N-terminal cleavage/methylation domain-containing protein(predicted) OS=Akkermansia muciniphila (strain ATCC BAA-835 / DSM 22959 / JCM 33894 / BCRC 81048 / CCUG 64013 / CIP 107961 / Muc) OX=349741 GN=Amuc_1525 PE=4 SV=1	Amuc_1525	0.07	6.26195e-05	Down	49	15	130	15	15	39.9	1.03797e+08	1.04059e+08	1.09864e+08	5.25023e+06	6.23058e+06	3.644e+06	1.606	1.62	1.689	0.119	0.141	0.084	Unknown									NU	COG4966	Tfp pilus assembly protein PilW
B2UMW5	Phage integrase SAM-like domain-containing protein(predicted) OS=Akkermansia muciniphila (strain ATCC BAA-835 / DSM 22959 / JCM 33894 / BCRC 81048 / CCUG 64013 / CIP 107961 / Muc) OX=349741 GN=Amuc_0332 PE=4 SV=1	Amuc_0332	0.467	0.00683981	Down	22	5	33	5	5	17.2	7.56333e+06	8.33446e+06	8.18681e+06	1.97989e+06	3.31532e+06	2.34438e+06	1.228	1.361	1.32	0.472	0.787	0.568	Cytoplasmic
B2ULU7	Thioredoxin domain OS=Akkermansia muciniphila (strain ATCC BAA-835 / DSM 22959 / JCM 33894 / BCRC 81048 / CCUG 64013 / CIP 107961 / Muc) OX=349741 GN=Amuc_0147 PE=4 SV=1	Amuc_0147	2.676	6.68542e-06	Up	48	14	726	14	14	34.9	1.43251e+09	1.37481e+09	1.46931e+09	2.53342e+09	2.52462e+09	2.69858e+09	0.613	0.592	0.625	1.593	1.58	1.724	Unknown	K01829	E5.3.4.1; protein disulfide-isomerase [EC:5.3.4.1]					PF13899	Thioredoxin-like	O	COG2143	Thioredoxin-related protein
B2UQI2	DUF1009 domain-containing protein(predicted) OS=Akkermansia muciniphila (strain ATCC BAA-835 / DSM 22959 / JCM 33894 / BCRC 81048 / CCUG 64013 / CIP 107961 / Muc) OX=349741 GN=Amuc_0884 PE=4 SV=1	Amuc_0884	0.347	4.10739e-05	Down	27	5	17	5	5	31.2	4.8137e+06	4.63995e+06	4.73673e+06	1.21159e+06	1.1366e+06	992991	1.414	1.371	1.382	0.523	0.488	0.435	Cytoplasmic	K09949	K09949; uncharacterized protein		GO:0005975 carbohydrate metabolic process; GO:0006629 lipid metabolic process; GO:0006643 membrane lipid metabolic process; GO:0006644 phospholipid metabolic process; GO:0006664 glycolipid metabolic process; GO:0006793 phosphorus metabolic process; GO:0006796 phosphate-containing compound metabolic process; GO:0008152 metabolic process; GO:0008610 lipid biosynthetic process; GO:0008654 phospholip…		GO:0003824 catalytic activity; GO:0008758 UDP-2,3-diacylglucosamine hydrolase activity; GO:0016462 pyrophosphatase activity; GO:0016787 hydrolase activity; GO:0016817 hydrolase activity, acting on acid anhydrides; GO:0016818 hydrolase activity, acting on acid anhydrides, in phosphorus-containing anhydrides;	PF06230	Protein of unknown function (DUF1009)	S	COG3494	Uncharacterized protein conserved in bacteria
B2UPY5	DNA helicase OS=Akkermansia muciniphila (strain ATCC BAA-835 / DSM 22959 / JCM 33894 / BCRC 81048 / CCUG 64013 / CIP 107961 / Muc) OX=349741 GN=Amuc_0683 PE=3 SV=1	Amuc_0683	2.437	0.000200526	Up	35	17	77	17	17	76.1	1.66423e+07	1.68931e+07	1.77561e+07	2.92249e+07	2.49743e+07	3.04939e+07	0.63	0.644	0.668	1.626	1.383	1.724	Cytoplasmic	K03657	uvrD, pcrA; DNA helicase II / ATP-dependent DNA helicase PcrA [EC:3.6.4.12]	map03420 Nucleotide excision repair; map03430 Mismatch repair				PF00580; PF13361	UvrD/REP helicase N-terminal domain; UvrD-like helicase C-terminal domain	L	COG0210	Superfamily I DNA and RNA helicases
B2UPY3	UDP-N-acetylmuramate OS=Akkermansia muciniphila (strain ATCC BAA-835 / DSM 22959 / JCM 33894 / BCRC 81048 / CCUG 64013 / CIP 107961 / Muc) OX=349741 GN=Amuc_0681 PE=4 SV=1	Amuc_0681	2.332	2.5121e-05	Up	31	12	106	12	12	50.4	4.07973e+07	4.2194e+07	3.80568e+07	6.20279e+07	6.4405e+07	6.49142e+07	0.672	0.7	0.623	1.502	1.553	1.597	Unknown	K02558	mpl; UDP-N-acetylmuramate: L-alanyl-gamma-D-glutamyl-meso-diaminopimelate ligase [EC:6.3.2.45]			GO:0005576 extracellular region; GO:0005622 intracellular; GO:0005623 cell; GO:0005737 cytoplasm;	GO:0003824 catalytic activity; GO:0005488 binding; GO:0005515 protein binding; GO:0016874 ligase activity; GO:0016879 ligase activity, forming carbon-nitrogen bonds; GO:0016881 acid-amino acid ligase activity; GO:0042802 identical protein binding;	PF01225; PF08245; PF02875	Mur ligase family, catalytic domain; Mur ligase middle domain; Mur ligase family, glutamate ligase domain	M	COG0773	UDP-N-acetylmuramate-alanine ligase
B2UMA4	dTDP-glucose 4,6-dehydratase OS=Akkermansia muciniphila (strain ATCC BAA-835 / DSM 22959 / JCM 33894 / BCRC 81048 / CCUG 64013 / CIP 107961 / Muc) OX=349741 GN=Amuc_0209 PE=3 SV=1	Amuc_0209	0.315	4.28922e-05	Down	54	12	88	12	12	39.6	1.73648e+07	1.76147e+07	1.73586e+07	3.7125e+06	3.39459e+06	4.08434e+06	1.407	1.436	1.398	0.442	0.402	0.494	Cytoplasmic	K01710	E4.2.1.46, rfbB, rffG; dTDP-glucose 4,6-dehydratase [EC:4.2.1.46]	map00521 Streptomycin biosynthesis; map00523 Polyketide sugar unit biosynthesis; map00525 Acarbose and validamycin biosynthesis; map01055 Biosynthesis of vancomycin group antibiotics; map01100 Metabolic pathways; map01130 Biosynthesis of antibiotics						M	COG1088	dTDP-D-glucose 4,6-dehydratase
B2UN54	Oligopeptide/dipeptide ABC transporter, ATPase subunit OS=Akkermansia muciniphila (strain ATCC BAA-835 / DSM 22959 / JCM 33894 / BCRC 81048 / CCUG 64013 / CIP 107961 / Muc) OX=349741 GN=Amuc_1851 PE=4 SV=1	Amuc_1851	0.039	4.97651e-05	Down	48	11	48	11	11	37.2	1.98371e+07	2.29172e+07	2.08564e+07	408875	534564	721521	1.565	1.819	1.635	0.047	0.062	0.085	CytoplasmicMembrane	K02032	ABC.PE.A1; peptide/nickel transport system ATP-binding protein	map02024 Quorum sensing				PF00005	ABC transporter	E	COG4608	ABC-type oligopeptide transport system, ATPase component
B2UNS1	Pyruvate, phosphate dikinase OS=Akkermansia muciniphila (strain ATCC BAA-835 / DSM 22959 / JCM 33894 / BCRC 81048 / CCUG 64013 / CIP 107961 / Muc) OX=349741 GN=Amuc_1974 PE=3 SV=1	Amuc_1974	2.325	6.58776e-07	Up	70	45	1328	45	45	100.1	1.22452e+09	1.22867e+09	1.22617e+09	1.95208e+09	1.89521e+09	1.95135e+09	0.665	0.672	0.662	1.558	1.506	1.583	Cytoplasmic	K01006	ppdK; pyruvate, orthophosphate dikinase [EC:2.7.9.1]	map00620 Pyruvate metabolism; map00710 Carbon fixation in photosynthetic organisms; map00720 Carbon fixation pathways in prokaryotes; map01100 Metabolic pathways; map01120 Microbial metabolism in diverse environments; map01200 Carbon metabolism				PF02896	PEP-utilising enzyme, TIM barrel domain	G	COG1080	Phosphoenolpyruvate-protein kinase (PTS system EI component in bacteria)
B2UPU6	Oligopeptidase A OS=Akkermansia muciniphila (strain ATCC BAA-835 / DSM 22959 / JCM 33894 / BCRC 81048 / CCUG 64013 / CIP 107961 / Muc) OX=349741 GN=Amuc_2167 PE=3 SV=1	Amuc_2167	3.633	1.96092e-07	Up	54	30	417	30	30	79.3	2.57022e+08	2.4828e+08	2.54352e+08	6.34912e+08	6.09608e+08	6.25543e+08	0.503	0.489	0.495	1.827	1.746	1.829	Cytoplasmic	K01414	prlC; oligopeptidase A [EC:3.4.24.70]							E	COG0339	Zn-dependent oligopeptidases
B2UM61	OMP_b-brl domain-containing protein OS=Akkermansia muciniphila (strain ATCC BAA-835 / DSM 22959 / JCM 33894 / BCRC 81048 / CCUG 64013 / CIP 107961 / Muc) OX=349741 GN=Amuc_1687 PE=4 SV=1	Amuc_1687	0.424	0.0220987	Down	22	4	18	4	4	24.2	7.07491e+06	7.6993e+06	7.55005e+06	2.88914e+06	1.25721e+06	2.27483e+06	1.267	1.388	1.344	0.76	0.329	0.608	Unknown							PF13505	Outer membrane protein beta-barrel domain	M	COG3637	Opacity protein and related surface antigens
B2UMZ7	Glycoside hydrolase family 75 protein(predicted) OS=Akkermansia muciniphila (strain ATCC BAA-835 / DSM 22959 / JCM 33894 / BCRC 81048 / CCUG 64013 / CIP 107961 / Muc) OX=349741 GN=Amuc_0364 PE=4 SV=1	Amuc_0364	0.219	0.023988	Down	45	16	59	16	16	58.2	2.34597e+07	2.5425e+07	2.50381e+07	4.82397e+06	1.16788e+06	4.95259e+06	1.423	1.552	1.509	0.43	0.104	0.449	Unknown
B2UQM8	50S ribosomal protein L15 OS=Akkermansia muciniphila (strain ATCC BAA-835 / DSM 22959 / JCM 33894 / BCRC 81048 / CCUG 64013 / CIP 107961 / Muc) OX=349741 GN=rplO PE=3 SV=1	rplO	0.201	1.4565e-05	Down	73	9	167	9	9	16.2	2.98464e+08	2.8512e+08	2.92249e+08	3.51805e+07	4.22292e+07	4.20042e+07	1.544	1.484	1.502	0.267	0.32	0.324	Cytoplasmic	K02876	RP-L15, MRPL15, rplO; large subunit ribosomal protein L15	map03010 Ribosome	GO:0006412 translation; GO:0006518 peptide metabolic process; GO:0006807 nitrogen compound metabolic process; GO:0008152 metabolic process; GO:0009058 biosynthetic process; GO:0009059 macromolecule biosynthetic process; GO:0009987 cellular process; GO:0010467 gene expression; GO:0019538 protein metabolic process; GO:0034641 cellular nitrogen compound metabolic process; GO:0034645 cellular macromo…	GO:0005622 intracellular; GO:0005623 cell; GO:0005737 cytoplasm; GO:0005829 cytosol; GO:0005840 ribosome; GO:0005886 plasma membrane; GO:0015934 large ribosomal subunit; GO:0016020 membrane; GO:0022625 cytosolic large ribosomal subunit; GO:0022626 cytosolic ribosome; GO:0032991 protein-containing complex; GO:0043226 organelle; GO:0043228 non-membrane-bounded organelle; GO:0043229 intracellular or…	GO:0003735 structural constituent of ribosome; GO:0005198 structural molecule activity;			J	COG0200	Ribosomal protein L15
B2UNG5	30S ribosomal protein S13 OS=Akkermansia muciniphila (strain ATCC BAA-835 / DSM 22959 / JCM 33894 / BCRC 81048 / CCUG 64013 / CIP 107961 / Muc) OX=349741 GN=rpsM PE=3 SV=1	rpsM	0.047	1.97157e-07	Down	65	9	188	9	9	14.2	3.383e+08	3.37684e+08	3.11261e+08	1.03892e+07	1.02883e+07	1.10542e+07	1.709	1.717	1.563	0.077	0.076	0.083	Cytoplasmic	K02952	RP-S13, rpsM; small subunit ribosomal protein S13	map03010 Ribosome	GO:0006412 translation; GO:0006518 peptide metabolic process; GO:0006807 nitrogen compound metabolic process; GO:0008152 metabolic process; GO:0009058 biosynthetic process; GO:0009059 macromolecule biosynthetic process; GO:0009987 cellular process; GO:0010467 gene expression; GO:0019538 protein metabolic process; GO:0022613 ribonucleoprotein complex biogenesis; GO:0034641 cellular nitrogen compou…	GO:0005622 intracellular; GO:0005623 cell; GO:0005737 cytoplasm; GO:0005829 cytosol; GO:0005840 ribosome; GO:0005886 plasma membrane; GO:0015935 small ribosomal subunit; GO:0016020 membrane; GO:0022626 cytosolic ribosome; GO:0022627 cytosolic small ribosomal subunit; GO:0032991 protein-containing complex; GO:0043226 organelle; GO:0043228 non-membrane-bounded organelle; GO:0043229 intracellular or…	GO:0003735 structural constituent of ribosome; GO:0005198 structural molecule activity;			J	COG0099	Ribosomal protein S13
B2UPI9	Holliday junction ATP-dependent DNA helicase RuvB OS=Akkermansia muciniphila (strain ATCC BAA-835 / DSM 22959 / JCM 33894 / BCRC 81048 / CCUG 64013 / CIP 107961 / Muc) OX=349741 GN=ruvB PE=3 SV=1	ruvB	0.37	2.30201e-05	Down	48	15	68	15	15	37.2	1.74756e+07	1.82213e+07	1.84288e+07	4.70765e+06	4.75403e+06	4.10532e+06	1.329	1.394	1.393	0.526	0.529	0.466	Cytoplasmic	K03551	ruvB; holliday junction DNA helicase RuvB [EC:3.6.4.12]	map03440 Homologous recombination	GO:0006950 response to stress; GO:0006974 cellular response to DNA damage stimulus; GO:0007154 cell communication; GO:0009432 SOS response; GO:0009605 response to external stimulus; GO:0009987 cellular process; GO:0009991 response to extracellular stimulus; GO:0031668 cellular response to extracellular stimulus; GO:0033554 cellular response to stress; GO:0050896 response to stimulus; GO:0051716 c…			PF05496; PF05491	Holliday junction DNA helicase ruvB N-terminus; Holliday junction DNA helicase ruvB C-terminus	L	COG2255	Holliday junction resolvasome, helicase subunit
B2UMT3	30S ribosomal protein S3 OS=Akkermansia muciniphila (strain ATCC BAA-835 / DSM 22959 / JCM 33894 / BCRC 81048 / CCUG 64013 / CIP 107961 / Muc) OX=349741 GN=rpsC PE=3 SV=1	rpsC	0.056	1.63454e-08	Down	41	9	173	9	9	25.9	5.09997e+08	4.91626e+08	4.97857e+08	1.93704e+07	1.83423e+07	1.90865e+07	1.687	1.636	1.637	0.094	0.089	0.094	Cytoplasmic	K02982	RP-S3, rpsC; small subunit ribosomal protein S3	map03010 Ribosome	GO:0000028 ribosomal small subunit assembly; GO:0002181 cytoplasmic translation; GO:0006412 translation; GO:0006518 peptide metabolic process; GO:0006807 nitrogen compound metabolic process; GO:0006996 organelle organization; GO:0008152 metabolic process; GO:0009058 biosynthetic process; GO:0009059 macromolecule biosynthetic process; GO:0009987 cellular process; GO:0010467 gene expression; GO:001…	GO:0005618 cell wall; GO:0005622 intracellular; GO:0005623 cell; GO:0005737 cytoplasm; GO:0005829 cytosol; GO:0005840 ribosome; GO:0005886 plasma membrane; GO:0015935 small ribosomal subunit; GO:0016020 membrane; GO:0022626 cytosolic ribosome; GO:0022627 cytosolic small ribosomal subunit; GO:0030312 external encapsulating structure; GO:0032991 protein-containing complex; GO:0043226 organelle; GO:…	GO:0003735 structural constituent of ribosome; GO:0005198 structural molecule activity;	PF07650; PF00189	KH domain; Ribosomal protein S3, C-terminal domain	J	COG0092	Ribosomal protein S3
B2URH6	Ribosomal RNA large subunit methyltransferase H OS=Akkermansia muciniphila (strain ATCC BAA-835 / DSM 22959 / JCM 33894 / BCRC 81048 / CCUG 64013 / CIP 107961 / Muc) OX=349741 GN=rlmH PE=3 SV=1	rlmH	0.469	0.000918705	Down	18	2	5	2	2	16.5	1.77164e+06	2.20348e+06	1.76885e+06	640497	567865	617951	1.205	1.508	1.195	0.64	0.565	0.628	Unknown	K00783	rlmH; 23S rRNA (pseudouridine1915-N3)-methyltransferase [EC:2.1.1.177]		GO:0000154 rRNA modification; GO:0001510 RNA methylation; GO:0006139 nucleobase-containing compound metabolic process; GO:0006364 rRNA processing; GO:0006396 RNA processing; GO:0006725 cellular aromatic compound metabolic process; GO:0006807 nitrogen compound metabolic process; GO:0008152 metabolic process; GO:0009451 RNA modification; GO:0009987 cellular process; GO:0010467 gene expression; GO:0…	GO:0005622 intracellular; GO:0005623 cell; GO:0005737 cytoplasm;	GO:0003824 catalytic activity; GO:0005488 binding; GO:0005515 protein binding; GO:0008168 methyltransferase activity; GO:0008173 RNA methyltransferase activity; GO:0008649 rRNA methyltransferase activity; GO:0008757 S-adenosylmethionine-dependent methyltransferase activity; GO:0016740 transferase activity; GO:0016741 transferase activity, transferring one-carbon groups; GO:0042802 identical prote…			J	COG1576	Uncharacterized conserved protein
B2UMU3	30S ribosomal protein S7 OS=Akkermansia muciniphila (strain ATCC BAA-835 / DSM 22959 / JCM 33894 / BCRC 81048 / CCUG 64013 / CIP 107961 / Muc) OX=349741 GN=rpsG PE=3 SV=1	rpsG	0.025	1.19687e-09	Down	41	6	61	6	6	17.9	1.44715e+08	1.44343e+08	1.44631e+08	2.42399e+06	2.58389e+06	2.4404e+06	1.689	1.695	1.677	0.042	0.044	0.043	Cytoplasmic	K02992	RP-S7, MRPS7, rpsG; small subunit ribosomal protein S7	map03010 Ribosome	GO:0000028 ribosomal small subunit assembly; GO:0006412 translation; GO:0006417 regulation of translation; GO:0006518 peptide metabolic process; GO:0006807 nitrogen compound metabolic process; GO:0006996 organelle organization; GO:0008152 metabolic process; GO:0009058 biosynthetic process; GO:0009059 macromolecule biosynthetic process; GO:0009889 regulation of biosynthetic process; GO:0009890 neg…	GO:0005618 cell wall; GO:0005622 intracellular; GO:0005623 cell; GO:0005737 cytoplasm; GO:0005829 cytosol; GO:0005840 ribosome; GO:0005886 plasma membrane; GO:0015935 small ribosomal subunit; GO:0016020 membrane; GO:0022626 cytosolic ribosome; GO:0022627 cytosolic small ribosomal subunit; GO:0030312 external encapsulating structure; GO:0032991 protein-containing complex; GO:0043226 organelle; GO:…	GO:0003676 nucleic acid binding; GO:0003723 RNA binding; GO:0003729 mRNA binding; GO:0003735 structural constituent of ribosome; GO:0005198 structural molecule activity; GO:0005488 binding; GO:0019843 rRNA binding; GO:0097159 organic cyclic compound binding; GO:1901363 heterocyclic compound binding;	PF00177	Ribosomal protein S7p/S5e	J	COG0049	Ribosomal protein S7
B2UMG5	30S ribosomal protein S16 OS=Akkermansia muciniphila (strain ATCC BAA-835 / DSM 22959 / JCM 33894 / BCRC 81048 / CCUG 64013 / CIP 107961 / Muc) OX=349741 GN=rpsP PE=3 SV=1	rpsP	0.032	5.33911e-05	Down	29	2	19	2	2	9.2	3.46685e+07	3.27315e+07	3.23613e+07	910551	481812	755321	1.752	1.664	1.624	0.068	0.036	0.057	Cytoplasmic	K02959	RP-S16, MRPS16, rpsP; small subunit ribosomal protein S16	map03010 Ribosome	GO:0000028 ribosomal small subunit assembly; GO:0006139 nucleobase-containing compound metabolic process; GO:0006259 DNA metabolic process; GO:0006412 translation; GO:0006518 peptide metabolic process; GO:0006725 cellular aromatic compound metabolic process; GO:0006807 nitrogen compound metabolic process; GO:0006996 organelle organization; GO:0008152 metabolic process; GO:0009058 biosynthetic pro…	GO:0005622 intracellular; GO:0005623 cell; GO:0005737 cytoplasm; GO:0005829 cytosol; GO:0005840 ribosome; GO:0015935 small ribosomal subunit; GO:0022626 cytosolic ribosome; GO:0022627 cytosolic small ribosomal subunit; GO:0032991 protein-containing complex; GO:0043226 organelle; GO:0043228 non-membrane-bounded organelle; GO:0043229 intracellular organelle; GO:0043232 intracellular non-membrane-bo…	GO:0000217 DNA secondary structure binding; GO:0000400 four-way junction DNA binding; GO:0003676 nucleic acid binding; GO:0003677 DNA binding; GO:0003735 structural constituent of ribosome; GO:0003824 catalytic activity; GO:0004518 nuclease activity; GO:0004519 endonuclease activity; GO:0004520 endodeoxyribonuclease activity; GO:0004536 deoxyribonuclease activity; GO:0005198 structural molecule a…			J	COG0228	Ribosomal protein S16
B2UMS9	50S ribosomal protein L14 OS=Akkermansia muciniphila (strain ATCC BAA-835 / DSM 22959 / JCM 33894 / BCRC 81048 / CCUG 64013 / CIP 107961 / Muc) OX=349741 GN=rplN PE=3 SV=1	rplN	0.141	2.42329e-06	Down	42	5	117	5	5	13.2	6.61614e+07	7.12782e+07	6.89218e+07	7.17495e+06	6.33637e+06	6.17095e+06	1.507	1.633	1.56	0.24	0.211	0.21	Cytoplasmic	K02874	RP-L14, MRPL14, rplN; large subunit ribosomal protein L14	map03010 Ribosome	GO:0006412 translation; GO:0006518 peptide metabolic process; GO:0006807 nitrogen compound metabolic process; GO:0008152 metabolic process; GO:0009058 biosynthetic process; GO:0009059 macromolecule biosynthetic process; GO:0009987 cellular process; GO:0010467 gene expression; GO:0019538 protein metabolic process; GO:0034641 cellular nitrogen compound metabolic process; GO:0034645 cellular macromo…	GO:0005622 intracellular; GO:0005623 cell; GO:0005737 cytoplasm; GO:0005829 cytosol; GO:0005840 ribosome; GO:0005886 plasma membrane; GO:0015934 large ribosomal subunit; GO:0016020 membrane; GO:0022625 cytosolic large ribosomal subunit; GO:0022626 cytosolic ribosome; GO:0032991 protein-containing complex; GO:0043226 organelle; GO:0043228 non-membrane-bounded organelle; GO:0043229 intracellular or…	GO:0003676 nucleic acid binding; GO:0003723 RNA binding; GO:0003735 structural constituent of ribosome; GO:0005198 structural molecule activity; GO:0005488 binding; GO:0019843 rRNA binding; GO:0070180 large ribosomal subunit rRNA binding; GO:0097159 organic cyclic compound binding; GO:1901363 heterocyclic compound binding;	PF00238	Ribosomal protein L14p/L23e	J	COG0093	Ribosomal protein L14
B2UNE2	30S ribosomal protein S21 OS=Akkermansia muciniphila (strain ATCC BAA-835 / DSM 22959 / JCM 33894 / BCRC 81048 / CCUG 64013 / CIP 107961 / Muc) OX=349741 GN=rpsU PE=3 SV=1	rpsU	0.391	1.1825e-05	Down	57	5	70	5	5	9.7	8.78303e+07	8.1424e+07	8.05329e+07	2.1298e+07	2.23843e+07	2.25664e+07	1.431	1.335	1.304	0.51	0.534	0.549	Unknown	K02970	RP-S21, MRPS21, rpsU; small subunit ribosomal protein S21	map03010 Ribosome	GO:0000028 ribosomal small subunit assembly; GO:0006412 translation; GO:0006518 peptide metabolic process; GO:0006807 nitrogen compound metabolic process; GO:0006996 organelle organization; GO:0008152 metabolic process; GO:0009058 biosynthetic process; GO:0009059 macromolecule biosynthetic process; GO:0009987 cellular process; GO:0010467 gene expression; GO:0016043 cellular component organization…	GO:0005622 intracellular; GO:0005623 cell; GO:0005737 cytoplasm; GO:0005829 cytosol; GO:0005840 ribosome; GO:0015935 small ribosomal subunit; GO:0022626 cytosolic ribosome; GO:0022627 cytosolic small ribosomal subunit; GO:0032991 protein-containing complex; GO:0043226 organelle; GO:0043228 non-membrane-bounded organelle; GO:0043229 intracellular organelle; GO:0043232 intracellular non-membrane-bo…	GO:0003735 structural constituent of ribosome; GO:0005198 structural molecule activity;			J	COG0828	Ribosomal protein S21
B2UKT4	Alanine--tRNA ligase OS=Akkermansia muciniphila (strain ATCC BAA-835 / DSM 22959 / JCM 33894 / BCRC 81048 / CCUG 64013 / CIP 107961 / Muc) OX=349741 GN=alaS PE=3 SV=1	alaS	2.663	1.90616e-05	Up	38	33	330	33	33	103.6	1.58215e+08	1.54402e+08	1.76361e+08	2.92539e+08	3.0689e+08	2.83611e+08	0.594	0.583	0.658	1.613	1.685	1.589	Cytoplasmic	K01872	AARS, alaS; alanyl-tRNA synthetase [EC:6.1.1.7]	map00970 Aminoacyl-tRNA biosynthesis	GO:0006082 organic acid metabolic process; GO:0006139 nucleobase-containing compound metabolic process; GO:0006396 RNA processing; GO:0006399 tRNA metabolic process; GO:0006400 tRNA modification; GO:0006412 translation; GO:0006418 tRNA aminoacylation for protein translation; GO:0006419 alanyl-tRNA aminoacylation; GO:0006518 peptide metabolic process; GO:0006520 cellular amino acid metabolic proce…	GO:0005622 intracellular; GO:0005623 cell; GO:0005737 cytoplasm; GO:0005829 cytosol;	GO:0003824 catalytic activity; GO:0004812 aminoacyl-tRNA ligase activity; GO:0004813 alanine-tRNA ligase activity; GO:0005488 binding; GO:0016597 amino acid binding; GO:0016874 ligase activity; GO:0016875 ligase activity, forming carbon-oxygen bonds; GO:0031406 carboxylic acid binding; GO:0036094 small molecule binding; GO:0043167 ion binding; GO:0043168 anion binding; GO:0043177 organic acid bin…	PF07973	Threonyl and Alanyl tRNA synthetase second additional domain	J	COG0013	Alanyl-tRNA synthetase
B2UNB0	30S ribosomal protein S15 OS=Akkermansia muciniphila (strain ATCC BAA-835 / DSM 22959 / JCM 33894 / BCRC 81048 / CCUG 64013 / CIP 107961 / Muc) OX=349741 GN=rpsO PE=3 SV=1	rpsO	0.082	0.000155258	Down	64	6	56	6	6	9.9	8.50274e+07	8.32956e+07	8.06395e+07	4.37182e+06	3.31532e+06	6.09407e+06	1.666	1.642	1.57	0.126	0.095	0.178	Cytoplasmic	K02956	RP-S15, MRPS15, rpsO; small subunit ribosomal protein S15	map03010 Ribosome	GO:0000028 ribosomal small subunit assembly; GO:0006139 nucleobase-containing compound metabolic process; GO:0006378 mRNA polyadenylation; GO:0006396 RNA processing; GO:0006397 mRNA processing; GO:0006412 translation; GO:0006518 peptide metabolic process; GO:0006725 cellular aromatic compound metabolic process; GO:0006807 nitrogen compound metabolic process; GO:0006996 organelle organization; GO:…	GO:0005622 intracellular; GO:0005623 cell; GO:0005737 cytoplasm; GO:0005829 cytosol; GO:0005840 ribosome; GO:0005886 plasma membrane; GO:0015935 small ribosomal subunit; GO:0016020 membrane; GO:0022626 cytosolic ribosome; GO:0022627 cytosolic small ribosomal subunit; GO:0032991 protein-containing complex; GO:0043226 organelle; GO:0043228 non-membrane-bounded organelle; GO:0043229 intracellular or…	GO:0003676 nucleic acid binding; GO:0003723 RNA binding; GO:0003735 structural constituent of ribosome; GO:0005198 structural molecule activity; GO:0005488 binding; GO:0019843 rRNA binding; GO:0097159 organic cyclic compound binding; GO:1901363 heterocyclic compound binding;	PF00312	Ribosomal protein S15	J	COG0184	Ribosomal protein S15P/S13E
B2UQD6	Transcriptional repressor NrdR OS=Akkermansia muciniphila (strain ATCC BAA-835 / DSM 22959 / JCM 33894 / BCRC 81048 / CCUG 64013 / CIP 107961 / Muc) OX=349741 GN=nrdR PE=3 SV=1	nrdR	0.239	5.0038e-06	Down	31	5	29	5	5	19.5	1.19449e+07	1.12183e+07	1.12513e+07	2.01138e+06	1.78351e+06	1.78702e+06	1.538	1.453	1.439	0.38	0.336	0.343	Cytoplasmic	K07738	nrdR; transcriptional repressor NrdR		GO:0006355 regulation of transcription, DNA-templated; GO:0009889 regulation of biosynthetic process; GO:0009890 negative regulation of biosynthetic process; GO:0009892 negative regulation of metabolic process; GO:0010468 regulation of gene expression; GO:0010556 regulation of macromolecule biosynthetic process; GO:0010558 negative regulation of macromolecule biosynthetic process; GO:0010605 nega…	GO:0005622 intracellular; GO:0005623 cell; GO:0005737 cytoplasm; GO:0005829 cytosol;	GO:0000166 nucleotide binding; GO:0003676 nucleic acid binding; GO:0003677 DNA binding; GO:0003690 double-stranded DNA binding; GO:0005488 binding; GO:0005524 ATP binding; GO:0008144 drug binding; GO:0017076 purine nucleotide binding; GO:0030554 adenyl nucleotide binding; GO:0032553 ribonucleotide binding; GO:0032555 purine ribonucleotide binding; GO:0032559 adenyl ribonucleotide binding; GO:0035…	PF03477	ATP cone domain	K	COG1327	Predicted transcriptional regulator, consists of a Zn-ribbon and ATP-cone domains
B2UMU4	30S ribosomal protein S12 OS=Akkermansia muciniphila (strain ATCC BAA-835 / DSM 22959 / JCM 33894 / BCRC 81048 / CCUG 64013 / CIP 107961 / Muc) OX=349741 GN=rpsL PE=3 SV=1	rpsL	0.096	6.20695e-05	Down	44	5	109	5	5	14.1	2.13707e+08	2.3291e+08	2.34715e+08	1.70991e+07	1.1291e+07	1.58306e+07	1.517	1.663	1.655	0.178	0.117	0.168	Cytoplasmic	K02950	RP-S12, MRPS12, rpsL; small subunit ribosomal protein S12	map03010 Ribosome	GO:0000372 Group I intron splicing; GO:0000375 RNA splicing, via transesterification reactions; GO:0000376 RNA splicing, via transesterification reactions with guanosine as nucleophile; GO:0006139 nucleobase-containing compound metabolic process; GO:0006396 RNA processing; GO:0006412 translation; GO:0006518 peptide metabolic process; GO:0006725 cellular aromatic compound metabolic process; GO:000…	GO:0005622 intracellular; GO:0005623 cell; GO:0005737 cytoplasm; GO:0005829 cytosol; GO:0005840 ribosome; GO:0015935 small ribosomal subunit; GO:0022626 cytosolic ribosome; GO:0022627 cytosolic small ribosomal subunit; GO:0032991 protein-containing complex; GO:0043226 organelle; GO:0043228 non-membrane-bounded organelle; GO:0043229 intracellular organelle; GO:0043232 intracellular non-membrane-bo…	GO:0003676 nucleic acid binding; GO:0003723 RNA binding; GO:0003735 structural constituent of ribosome; GO:0005198 structural molecule activity; GO:0005488 binding; GO:0019843 rRNA binding; GO:0034336 misfolded RNA binding; GO:0097159 organic cyclic compound binding; GO:1901363 heterocyclic compound binding;			J	COG0048	Ribosomal protein S12
B2UMU0	50S ribosomal protein L3 OS=Akkermansia muciniphila (strain ATCC BAA-835 / DSM 22959 / JCM 33894 / BCRC 81048 / CCUG 64013 / CIP 107961 / Muc) OX=349741 GN=rplC PE=3 SV=1	rplC	0.057	2.27037e-05	Down	60	10	109	10	10	22.6	2.05116e+08	2.16234e+08	2.08199e+08	8.63316e+06	6.28341e+06	9.29984e+06	1.615	1.713	1.629	0.1	0.072	0.109	Cytoplasmic	K02906	RP-L3, MRPL3, rplC; large subunit ribosomal protein L3	map03010 Ribosome	GO:0000027 ribosomal large subunit assembly; GO:0006412 translation; GO:0006518 peptide metabolic process; GO:0006807 nitrogen compound metabolic process; GO:0006996 organelle organization; GO:0008152 metabolic process; GO:0009058 biosynthetic process; GO:0009059 macromolecule biosynthetic process; GO:0009893 positive regulation of metabolic process; GO:0009987 cellular process; GO:0010467 gene e…	GO:0005622 intracellular; GO:0005623 cell; GO:0005737 cytoplasm; GO:0005829 cytosol; GO:0005840 ribosome; GO:0005886 plasma membrane; GO:0015934 large ribosomal subunit; GO:0016020 membrane; GO:0022625 cytosolic large ribosomal subunit; GO:0022626 cytosolic ribosome; GO:0032991 protein-containing complex; GO:0043226 organelle; GO:0043228 non-membrane-bounded organelle; GO:0043229 intracellular or…	GO:0003735 structural constituent of ribosome; GO:0005198 structural molecule activity;			J	COG0087	Ribosomal protein L3
B2UMU1	30S ribosomal protein S10 OS=Akkermansia muciniphila (strain ATCC BAA-835 / DSM 22959 / JCM 33894 / BCRC 81048 / CCUG 64013 / CIP 107961 / Muc) OX=349741 GN=rpsJ PE=3 SV=1	rpsJ	0.154	9.07308e-08	Down	63	8	102	8	8	11.7	2.18145e+08	2.29902e+08	2.2376e+08	2.38898e+07	2.31554e+07	2.29084e+07	1.514	1.606	1.543	0.244	0.235	0.237	Cytoplasmic	K02946	RP-S10, MRPS10, rpsJ; small subunit ribosomal protein S10	map03010 Ribosome	GO:0006355 regulation of transcription, DNA-templated; GO:0006412 translation; GO:0006518 peptide metabolic process; GO:0006807 nitrogen compound metabolic process; GO:0008152 metabolic process; GO:0009058 biosynthetic process; GO:0009059 macromolecule biosynthetic process; GO:0009889 regulation of biosynthetic process; GO:0009987 cellular process; GO:0010467 gene expression; GO:0010468 regulatio…	GO:0005622 intracellular; GO:0005623 cell; GO:0005737 cytoplasm; GO:0005829 cytosol; GO:0005840 ribosome; GO:0015935 small ribosomal subunit; GO:0022626 cytosolic ribosome; GO:0022627 cytosolic small ribosomal subunit; GO:0032991 protein-containing complex; GO:0043226 organelle; GO:0043228 non-membrane-bounded organelle; GO:0043229 intracellular organelle; GO:0043232 intracellular non-membrane-bo…	GO:0001072 transcription antitermination factor activity, RNA binding; GO:0003735 structural constituent of ribosome; GO:0005198 structural molecule activity; GO:0140110 transcription regulator activity;			J	COG0051	Ribosomal protein S10
B2URH4	50S ribosomal protein L13 OS=Akkermansia muciniphila (strain ATCC BAA-835 / DSM 22959 / JCM 33894 / BCRC 81048 / CCUG 64013 / CIP 107961 / Muc) OX=349741 GN=rplM PE=3 SV=1	rplM	0.086	1.25898e-07	Down	57	7	94	7	7	15.8	2.28113e+08	213409803	2.23702e+08	1.23892e+07	1.31744e+07	1.32105e+07	1.668	1.57	1.626	0.133	0.141	0.144	Cytoplasmic	K02871	RP-L13, MRPL13, rplM; large subunit ribosomal protein L13	map03010 Ribosome	GO:0006412 translation; GO:0006417 regulation of translation; GO:0006518 peptide metabolic process; GO:0006807 nitrogen compound metabolic process; GO:0008152 metabolic process; GO:0009058 biosynthetic process; GO:0009059 macromolecule biosynthetic process; GO:0009889 regulation of biosynthetic process; GO:0009890 negative regulation of biosynthetic process; GO:0009892 negative regulation of meta…	GO:0005618 cell wall; GO:0005622 intracellular; GO:0005623 cell; GO:0005737 cytoplasm; GO:0005829 cytosol; GO:0005840 ribosome; GO:0005886 plasma membrane; GO:0015934 large ribosomal subunit; GO:0016020 membrane; GO:0022625 cytosolic large ribosomal subunit; GO:0022626 cytosolic ribosome; GO:0030312 external encapsulating structure; GO:0032991 protein-containing complex; GO:0043226 organelle; GO:…	GO:0003676 nucleic acid binding; GO:0003723 RNA binding; GO:0003729 mRNA binding; GO:0003735 structural constituent of ribosome; GO:0005198 structural molecule activity; GO:0005488 binding; GO:0008270 zinc ion binding; GO:0019843 rRNA binding; GO:0043167 ion binding; GO:0043169 cation binding; GO:0046872 metal ion binding; GO:0046914 transition metal ion binding; GO:0070180 large ribosomal subuni…			J	COG0102	Ribosomal protein L13
B2UQA2	Imidazole glycerol phosphate synthase subunit HisF OS=Akkermansia muciniphila (strain ATCC BAA-835 / DSM 22959 / JCM 33894 / BCRC 81048 / CCUG 64013 / CIP 107961 / Muc) OX=349741 GN=hisF PE=3 SV=1	hisF	0.115	7.5265e-06	Down	59	14	82	14	14	26.9	4.70306e+07	4.88915e+07	5.2919e+07	3.48463e+06	3.78418e+06	4.27119e+06	1.51	1.579	1.688	0.164	0.178	0.205	Cytoplasmic	K02500	hisF; imidazole glycerol-phosphate synthase subunit HisF [EC:4.3.2.10]	map00340 Histidine metabolism; map01100 Metabolic pathways; map01110 Biosynthesis of secondary metabolites; map01230 Biosynthesis of amino acids						E	COG0107	Imidazoleglycerol-phosphate synthase
B2ULY0	Acyl-[acyl-carrier-protein]--UDP-N-acetylglucosamine O-acyltransferase OS=Akkermansia muciniphila (strain ATCC BAA-835 / DSM 22959 / JCM 33894 / BCRC 81048 / CCUG 64013 / CIP 107961 / Muc) OX=349741 GN=lpxA PE=3 SV=1	lpxA	2.184	6.08372e-05	Up	63	14	99	14	14	28	1.68851e+08	1.75563e+08	1.63622e+08	2.50209e+08	2.37308e+08	2.64443e+08	0.69	0.722	0.664	1.502	1.419	1.613	Cytoplasmic	K00677	lpxA; UDP-N-acetylglucosamine acyltransferase [EC:2.3.1.129]	map00540 Lipopolysaccharide biosynthesis; map01100 Metabolic pathways; map01503 Cationic antimicrobial peptide (CAMP) resistance				PF13720	Udp N-acetylglucosamine O-acyltransferase; Domain 2	M	COG1043	Acyl-[acyl carrier protein]--UDP-N-acetylglucosamine O-acyltransferase
B2UP25	30S ribosomal protein S14 OS=Akkermansia muciniphila (strain ATCC BAA-835 / DSM 22959 / JCM 33894 / BCRC 81048 / CCUG 64013 / CIP 107961 / Muc) OX=349741 GN=rpsN PE=3 SV=1	rpsN	0.136	6.27082e-08	Down	29	3	35	3	3	10.3	2.84512e+07	2.945e+07	2.96126e+07	2.67585e+06	2.66239e+06	2.74562e+06	1.532	1.596	1.585	0.212	0.21	0.221	Cytoplasmic	K02954	RP-S14, MRPS14, rpsN; small subunit ribosomal protein S14	map03010 Ribosome	GO:0000028 ribosomal small subunit assembly; GO:0006412 translation; GO:0006518 peptide metabolic process; GO:0006807 nitrogen compound metabolic process; GO:0006996 organelle organization; GO:0008152 metabolic process; GO:0009058 biosynthetic process; GO:0009059 macromolecule biosynthetic process; GO:0009987 cellular process; GO:0010467 gene expression; GO:0016043 cellular component organization…	GO:0005618 cell wall; GO:0005622 intracellular; GO:0005623 cell; GO:0005737 cytoplasm; GO:0005829 cytosol; GO:0005840 ribosome; GO:0015935 small ribosomal subunit; GO:0022626 cytosolic ribosome; GO:0022627 cytosolic small ribosomal subunit; GO:0030312 external encapsulating structure; GO:0032991 protein-containing complex; GO:0043226 organelle; GO:0043228 non-membrane-bounded organelle; GO:004322…	GO:0003735 structural constituent of ribosome; GO:0005198 structural molecule activity;			J	COG0199	Ribosomal protein S14
B2ULJ1	50S ribosomal protein L20 OS=Akkermansia muciniphila (strain ATCC BAA-835 / DSM 22959 / JCM 33894 / BCRC 81048 / CCUG 64013 / CIP 107961 / Muc) OX=349741 GN=rplT PE=3 SV=1	rplT	0.107	4.39418e-06	Down	34	7	82	7	7	14.8	1.73114e+08	1.59627e+08	1.65923e+08	1.36223e+07	1.12588e+07	1.12516e+07	1.667	1.546	1.587	0.193	0.159	0.162	Cytoplasmic	K02887	RP-L20, MRPL20, rplT; large subunit ribosomal protein L20	map03010 Ribosome	GO:0000027 ribosomal large subunit assembly; GO:0006355 regulation of transcription, DNA-templated; GO:0006412 translation; GO:0006417 regulation of translation; GO:0006518 peptide metabolic process; GO:0006807 nitrogen compound metabolic process; GO:0006996 organelle organization; GO:0008152 metabolic process; GO:0009058 biosynthetic process; GO:0009059 macromolecule biosynthetic process; GO:000…	GO:0005622 intracellular; GO:0005623 cell; GO:0005737 cytoplasm; GO:0005829 cytosol; GO:0005840 ribosome; GO:0005886 plasma membrane; GO:0015934 large ribosomal subunit; GO:0016020 membrane; GO:0022625 cytosolic large ribosomal subunit; GO:0022626 cytosolic ribosome; GO:0032991 protein-containing complex; GO:0043226 organelle; GO:0043228 non-membrane-bounded organelle; GO:0043229 intracellular or…	GO:0000900 translation repressor activity, mRNA regulatory element binding; GO:0003676 nucleic acid binding; GO:0003723 RNA binding; GO:0003729 mRNA binding; GO:0003735 structural constituent of ribosome; GO:0005198 structural molecule activity; GO:0005488 binding; GO:0019843 rRNA binding; GO:0030371 translation repressor activity; GO:0045182 translation regulator activity; GO:0070180 large ribos…			J	COG0292	Ribosomal protein L20
B2UQ11	Probable transcriptional regulatory protein Amuc_0709 OS=Akkermansia muciniphila (strain ATCC BAA-835 / DSM 22959 / JCM 33894 / BCRC 81048 / CCUG 64013 / CIP 107961 / Muc) OX=349741 GN=Amuc_0709 PE=3 SV=1	Amuc_0709	0.426	2.51496e-05	Down	26	5	35	5	5	26.9	1.87494e+07	1.85799e+07	1.78879e+07	5.24471e+06	5.71997e+06	4.97799e+06	1.357	1.353	1.286	0.558	0.605	0.538	Cytoplasmic					GO:0005622 intracellular; GO:0005623 cell; GO:0005737 cytoplasm; GO:0005829 cytosol;				K	COG0217	Uncharacterized conserved protein
B2UPK5	tRNA modification GTPase MnmE OS=Akkermansia muciniphila (strain ATCC BAA-835 / DSM 22959 / JCM 33894 / BCRC 81048 / CCUG 64013 / CIP 107961 / Muc) OX=349741 GN=mnmE PE=3 SV=1	mnmE	2.434	1.62083e-05	Up	27	10	41	10	10	47.9	2.13463e+07	2.39239e+07	2.24245e+07	3.71327e+07	3.82025e+07	3.63881e+07	0.613	0.691	0.639	1.566	1.604	1.559	Cytoplasmic	K03650	mnmE, trmE, MSS1; tRNA modification GTPase [EC:3.6.-.-]				GO:0005488 binding; GO:0005515 protein binding; GO:0042802 identical protein binding;			J	COG0486	Predicted GTPase
B2UMT7	50S ribosomal protein L2 OS=Akkermansia muciniphila (strain ATCC BAA-835 / DSM 22959 / JCM 33894 / BCRC 81048 / CCUG 64013 / CIP 107961 / Muc) OX=349741 GN=rplB PE=3 SV=1	rplB	0.008	3.23632e-06	Down	61	16	171	16	16	30.6	4.57073e+08	4.76098e+08	4.73591e+08	2.07536e+06	2.76159e+06	3.15529e+06	1.663	1.743	1.712	0.011	0.015	0.017	Cytoplasmic	K02886	RP-L2, MRPL2, rplB; large subunit ribosomal protein L2	map03010 Ribosome	GO:0000027 ribosomal large subunit assembly; GO:0002181 cytoplasmic translation; GO:0006412 translation; GO:0006518 peptide metabolic process; GO:0006807 nitrogen compound metabolic process; GO:0006996 organelle organization; GO:0008152 metabolic process; GO:0009058 biosynthetic process; GO:0009059 macromolecule biosynthetic process; GO:0009987 cellular process; GO:0010467 gene expression; GO:001…	GO:0005622 intracellular; GO:0005623 cell; GO:0005737 cytoplasm; GO:0005829 cytosol; GO:0005840 ribosome; GO:0005886 plasma membrane; GO:0015934 large ribosomal subunit; GO:0016020 membrane; GO:0022625 cytosolic large ribosomal subunit; GO:0022626 cytosolic ribosome; GO:0032991 protein-containing complex; GO:0043226 organelle; GO:0043228 non-membrane-bounded organelle; GO:0043229 intracellular or…	GO:0003676 nucleic acid binding; GO:0003723 RNA binding; GO:0003735 structural constituent of ribosome; GO:0005198 structural molecule activity; GO:0005488 binding; GO:0008270 zinc ion binding; GO:0043167 ion binding; GO:0043169 cation binding; GO:0046872 metal ion binding; GO:0046914 transition metal ion binding; GO:0097159 organic cyclic compound binding; GO:1901363 heterocyclic compound bindin…	PF00181; PF03947	Ribosomal Proteins L2, RNA binding domain; Ribosomal Proteins L2, C-terminal domain	J	COG0090	Ribosomal protein L2
B2UML6	Ornithine carbamoyltransferase OS=Akkermansia muciniphila (strain ATCC BAA-835 / DSM 22959 / JCM 33894 / BCRC 81048 / CCUG 64013 / CIP 107961 / Muc) OX=349741 GN=arcB PE=3 SV=1	arcB	2.067	6.16174e-06	Up	50	13	190	13	13	34.1	2.07754e+08	2.00248e+08	2.0575e+08	2.84389e+08	2.80296e+08	2.9501e+08	0.726	0.704	0.714	1.46	1.433	1.539	Cytoplasmic	K00611	OTC, argF, argI; ornithine carbamoyltransferase [EC:2.1.3.3]	map00220 Arginine biosynthesis; map01100 Metabolic pathways; map01110 Biosynthesis of secondary metabolites; map01130 Biosynthesis of antibiotics; map01230 Biosynthesis of amino acids				PF02729; PF00185	Aspartate/ornithine carbamoyltransferase, carbamoyl-P binding domain; Aspartate/ornithine carbamoyltransferase, Asp/Orn binding domain	E	COG0078	Ornithine carbamoyltransferase
B2UQZ3	Trigger factor OS=Akkermansia muciniphila (strain ATCC BAA-835 / DSM 22959 / JCM 33894 / BCRC 81048 / CCUG 64013 / CIP 107961 / Muc) OX=349741 GN=tig PE=3 SV=1	tig	3.43	1.94102e-06	Up	62	19	268	19	19	48.7	1.58479e+08	1.53048e+08	1.59321e+08	3.82366e+08	3.70208e+08	3.42071e+08	0.521	0.506	0.521	1.848	1.781	1.68	Cytoplasmic	K03545	tig; trigger factor			GO:0005622 intracellular; GO:0005623 cell; GO:0005737 cytoplasm;		PF00254	FKBP-type peptidyl-prolyl cis-trans isomerase	O	COG0544	FKBP-type peptidyl-prolyl cis-trans isomerase (trigger factor)
B2UMY7	Outer membrane efflux protein(predicted) OS=Akkermansia muciniphila (strain ATCC BAA-835 / DSM 22959 / JCM 33894 / BCRC 81048 / CCUG 64013 / CIP 107961 / Muc) OX=349741 GN=Amuc_0354 PE=4 SV=1	Amuc_0354	4.02	2.5021e-07	Up	14	6	16	6	6	49.7	1.76681e+07	1.86437e+07	1.80292e+07	4.87523e+07	5.01319e+07	4.9213e+07	0.449	0.477	0.456	1.822	1.865	1.869	Cytoplasmic									MU	COG1538	Outer membrane protein
B2ULS0	PDZ_6 domain-containing protein OS=Akkermansia muciniphila (strain ATCC BAA-835 / DSM 22959 / JCM 33894 / BCRC 81048 / CCUG 64013 / CIP 107961 / Muc) OX=349741 GN=Amuc_0119 PE=4 SV=1	Amuc_0119	0.043	0.000391918	Down	35	9	34	9	9	47.9	2.46919e+07	2.46686e+07	2.34617e+07	971947	777868	358359	1.697	1.705	1.602	0.098	0.078	0.037	Unknown									M	COG0750	Predicted membrane-associated Zn-dependent proteases 1
B2ULI3	Cof-like hydrolase OS=Akkermansia muciniphila (strain ATCC BAA-835 / DSM 22959 / JCM 33894 / BCRC 81048 / CCUG 64013 / CIP 107961 / Muc) OX=349741 GN=Amuc_1549 PE=4 SV=1	Amuc_1549	0.193	4.26812e-05	Down	16	5	12	5	5	30.9	4.12108e+06	4.38688e+06	3.97711e+06	469508	556899	608031	1.503	1.609	1.441	0.252	0.297	0.331	Cytoplasmic							PF08282	haloacid dehalogenase-like hydrolase	Q	COG0561	Predicted hydrolases of the HAD superfamily
B2UQG3	Rubrerythrin OS=Akkermansia muciniphila (strain ATCC BAA-835 / DSM 22959 / JCM 33894 / BCRC 81048 / CCUG 64013 / CIP 107961 / Muc) OX=349741 GN=Amuc_0865 PE=4 SV=1	Amuc_0865	0.477	0.00373376	Down	82	11	130	11	11	19.5	2.39337e+08	1.71894e+08	2.50895e+08	7.39348e+07	7.39643e+07	6.60431e+07	1.407	1.016	1.465	0.639	0.636	0.58	Unknown							PF02915	Rubrerythrin	C	COG1592	Rubrerythrin
B2UPU4	PEP-CTERM domain-containing protein OS=Akkermansia muciniphila (strain ATCC BAA-835 / DSM 22959 / JCM 33894 / BCRC 81048 / CCUG 64013 / CIP 107961 / Muc) OX=349741 GN=Amuc_2165 PE=4 SV=1	Amuc_2165	0.067	8.24998e-06	Down	21	3	62	3	3	25.7	6.24868e+07	6.24317e+07	6.07055e+07	2.77079e+06	2.39233e+06	3.23412e+06	1.658	1.667	1.601	0.108	0.093	0.128	Unknown
B2UN31	Uncharacterized protein OS=Akkermansia muciniphila (strain ATCC BAA-835 / DSM 22959 / JCM 33894 / BCRC 81048 / CCUG 64013 / CIP 107961 / Muc) OX=349741 GN=Amuc_1824 PE=4 SV=1	Amuc_1824	6.71	1.93024e-05	Up	33	6	43	5	6	21.9	5.01778e+06	5.71979e+06	6.19023e+06	2.74644e+07	2.31684e+07	2.6303e+07	0.275	0.316	0.337	2.214	1.859	2.154	Unknown
B2UQT0	Succinate dehydrogenase (Or fumarate reductase) cytochrome b subunit, b558 family OS=Akkermansia muciniphila (strain ATCC BAA-835 / DSM 22959 / JCM 33894 / BCRC 81048 / CCUG 64013 / CIP 107961 / Muc) OX=349741 GN=Amuc_0986 PE=4 SV=1	Amuc_0986	0.021	1.04889e-07	Down	15	3	25	3	3	26	1.59361e+07	1.58077e+07	1.61596e+07	234194	206596	235871	1.689	1.686	1.702	0.036	0.032	0.037	CytoplasmicMembrane	K00241	sdhC, frdC; succinate dehydrogenase / fumarate reductase, cytochrome b subunit	map00020 Citrate cycle (TCA cycle); map00190 Oxidative phosphorylation; map00650 Butanoate metabolism; map00720 Carbon fixation pathways in prokaryotes; map01100 Metabolic pathways; map01110 Biosynthesis of secondary metabolites; map01120 Microbial metabolism in diverse environments; map01130 Biosynthesis of antibiotics; map01200 Carbon metabolism
B2ULI9	UvrABC system protein B OS=Akkermansia muciniphila (strain ATCC BAA-835 / DSM 22959 / JCM 33894 / BCRC 81048 / CCUG 64013 / CIP 107961 / Muc) OX=349741 GN=uvrB PE=3 SV=1	uvrB	0.391	2.62995e-06	Down	53	33	139	33	33	80.9	6.21401e+07	5.85887e+07	6.245e+07	1.59998e+07	1.6841e+07	1.56624e+07	1.381	1.31	1.379	0.522	0.548	0.52	Cytoplasmic	K03702	uvrB; excinuclease ABC subunit B	map03420 Nucleotide excision repair	GO:0002682 regulation of immune system process; GO:0002684 positive regulation of immune system process; GO:0006950 response to stress; GO:0009314 response to radiation; GO:0009605 response to external stimulus; GO:0009607 response to biotic stimulus; GO:0009628 response to abiotic stimulus; GO:0035821 modulation of process of other organism; GO:0043207 response to external biotic stimulus; GO:00…	GO:0005622 intracellular; GO:0005623 cell; GO:0005737 cytoplasm; GO:0005886 plasma membrane; GO:0009380 excinuclease repair complex; GO:0016020 membrane; GO:0032991 protein-containing complex; GO:0071944 cell periphery; GO:1902494 catalytic complex; GO:1905347 endodeoxyribonuclease complex; GO:1905348 endonuclease complex; GO:1990391 DNA repair complex;	GO:0005488 binding; GO:0005515 protein binding; GO:0042802 identical protein binding;			L	COG0556	Helicase subunit of the DNA excision repair complex
B2UPV1	GCN5-related N-acetyltransferase OS=Akkermansia muciniphila (strain ATCC BAA-835 / DSM 22959 / JCM 33894 / BCRC 81048 / CCUG 64013 / CIP 107961 / Muc) OX=349741 GN=Amuc_2172 PE=4 SV=1	Amuc_2172	0.181	6.8959e-05	Down	37	5	29	5	5	19.3	9.46926e+06	9.30319e+06	9.25573e+06	1.39172e+06	1.0401e+06	1.00915e+06	1.549	1.531	1.505	0.335	0.249	0.247	Cytoplasmic							PF13673	Acetyltransferase (GNAT) domain	K	COG0456	Acetyltransferases
B2UQ32	ATP-grasp domain-containing protein OS=Akkermansia muciniphila (strain ATCC BAA-835 / DSM 22959 / JCM 33894 / BCRC 81048 / CCUG 64013 / CIP 107961 / Muc) OX=349741 GN=Amuc_0730 PE=4 SV=1	Amuc_0730	2.193	1.11993e-05	Up	51	13	267	13	13	38.3	2.126e+08	2.12401e+08	2.13686e+08	3.31433e+08	3.22487e+08	2.95713e+08	0.689	0.693	0.688	1.579	1.529	1.431	Cytoplasmic	K01921	ddl; D-alanine-D-alanine ligase [EC:6.3.2.4]	map00473 D-Alanine metabolism; map00550 Peptidoglycan biosynthesis; map01100 Metabolic pathways; map01502 Vancomycin resistance						F	COG1181	D-alanine-D-alanine ligase and related ATP-grasp enzymes
B2UMQ0	FGE-sulfatase domain-containing protein OS=Akkermansia muciniphila (strain ATCC BAA-835 / DSM 22959 / JCM 33894 / BCRC 81048 / CCUG 64013 / CIP 107961 / Muc) OX=349741 GN=Amuc_1788 PE=4 SV=1	Amuc_1788	8.327	0.000182977	Up	13	6	16	6	6	56.9	1.42104e+07	9.38334e+06	1.32004e+07	7.46541e+07	7.77529e+07	5.56041e+07	0.299	0.199	0.276	2.307	2.392	1.746	Unknown	K12132	prkC, stkP; eukaryotic-like serine/threonine-protein kinase [EC:2.7.11.1]					PF03781	Formylglycine-generating sulfatase enzyme	S	COG1262	Uncharacterized conserved protein
B2ULY7	Ferredoxin OS=Akkermansia muciniphila (strain ATCC BAA-835 / DSM 22959 / JCM 33894 / BCRC 81048 / CCUG 64013 / CIP 107961 / Muc) OX=349741 GN=Amuc_1611 PE=4 SV=1	Amuc_1611	0.479	6.36904e-08	Down	67	29	393	29	29	62.2	4.39901e+08	4.47777e+08	4.4585e+08	1.45474e+08	1.45689e+08	1.42131e+08	1.282	1.313	1.291	0.623	0.621	0.618	Cytoplasmic	K00336	nuoG; NADH-quinone oxidoreductase subunit G [EC:7.1.1.2]	map00190 Oxidative phosphorylation; map01100 Metabolic pathways				PF13510; PF10588	2Fe-2S iron-sulfur cluster binding domain; NADH-ubiquinone oxidoreductase-G iron-sulfur binding region	C	COG3383	Uncharacterized anaerobic dehydrogenase
B2UNP7	Glutamine amidotransferase class-I OS=Akkermansia muciniphila (strain ATCC BAA-835 / DSM 22959 / JCM 33894 / BCRC 81048 / CCUG 64013 / CIP 107961 / Muc) OX=349741 GN=Amuc_1950 PE=4 SV=1	Amuc_1950	0.29	0.0427013	Down	44	5	9	5	5	23.1	900245	1.76344e+06	871805	172880		287694	0.967	1.905	0.93	0.273		0.461	Cytoplasmic	K01658	trpG; anthranilate synthase component II [EC:4.1.3.27]	map00400 Phenylalanine, tyrosine and tryptophan biosynthesis; map00405 Phenazine biosynthesis; map01100 Metabolic pathways; map01110 Biosynthesis of secondary metabolites; map01130 Biosynthesis of antibiotics; map01230 Biosynthesis of amino acids; map02024 Quorum sensing; map02025 Biofilm formation - Pseudomonas aeruginosa				PF00117	Glutamine amidotransferase class-I	EH	COG0512	Anthranilate/para-aminobenzoate synthases component II
B2UQJ9	Uncharacterized protein OS=Akkermansia muciniphila (strain ATCC BAA-835 / DSM 22959 / JCM 33894 / BCRC 81048 / CCUG 64013 / CIP 107961 / Muc) OX=349741 GN=Amuc_0901 PE=4 SV=1	Amuc_0901	11.739	3.54331e-06	Up	30	4	7	4	4	14.7	518316	450521	433870	3.6014e+06	3.57226e+06	3.99499e+06	0.212	0.186	0.177	2.167	2.14	2.443	Unknown
B2UNF9	Uncharacterized protein OS=Akkermansia muciniphila (strain ATCC BAA-835 / DSM 22959 / JCM 33894 / BCRC 81048 / CCUG 64013 / CIP 107961 / Muc) OX=349741 GN=Amuc_0433 PE=4 SV=1	Amuc_0433	0.317	0.0023358	Down	18	4	14	4	4	30.2	3.5438e+06	3.86166e+06	3.83945e+06	562829	974148	875527	1.336	1.465	1.438	0.312	0.537	0.493	CytoplasmicMembrane
B2UM81	Glycoside hydrolase family 95 OS=Akkermansia muciniphila (strain ATCC BAA-835 / DSM 22959 / JCM 33894 / BCRC 81048 / CCUG 64013 / CIP 107961 / Muc) OX=349741 GN=Amuc_0186 PE=4 SV=1	Amuc_0186	9.842	9.57304e-07	Up	28	19	111	19	19	87.3	7.0579e+06	8.15978e+06	7.33229e+06	5.07421e+07	5.04617e+07	4.91809e+07	0.21	0.244	0.217	2.22	2.198	2.186	Cytoplasmic	K15923	AXY8, FUC95A, afcA; alpha-L-fucosidase 2 [EC:3.2.1.51]	map00511 Other glycan degradation						G	COG1554	Trehalose and maltose hydrolases (possible phosphorylases)
B2UMX6	Thiol:disulfide interchange protein-like protein OS=Akkermansia muciniphila (strain ATCC BAA-835 / DSM 22959 / JCM 33894 / BCRC 81048 / CCUG 64013 / CIP 107961 / Muc) OX=349741 GN=Amuc_0343 PE=4 SV=1	Amuc_0343	0.149	0.000152679	Down	27	19	122	19	19	84.3	1.81179e+08	185714614	1.83661e+08	2.21287e+07	1.98948e+07	1.38054e+07	1.538	1.587	1.549	0.276	0.247	0.175	CytoplasmicMembrane	K04084	dsbD; thiol:disulfide interchange protein DsbD [EC:1.8.1.8]					PF13899	Thioredoxin-like	CO	COG4233	Uncharacterized protein predicted to be involved in C-type cytochrome biogenesis
B2URC1	Uncharacterized protein OS=Akkermansia muciniphila (strain ATCC BAA-835 / DSM 22959 / JCM 33894 / BCRC 81048 / CCUG 64013 / CIP 107961 / Muc) OX=349741 GN=Amuc_1181 PE=4 SV=1	Amuc_1181	0.052	0.00246361	Down	23	5	19	5	5	25.6	5.20659e+06	5.2095e+06	5.08279e+06	62822.5	180362	302293	1.671	1.682	1.621	0.03	0.085	0.145	Cytoplasmic
[truncated: 297 more rows]

## Sheet: Diff_distribution
Compared sample name	Up-regulated	Down-regulated
Akk-EV/Akk	388	472
