# Supplementary material for: Amuc_1473 Links Gut Microbes to Skeletal Homeostasis and Counteracts Multifactorial Osteoporosis
Source: Adv Sci (Weinh). 2026 Jun 13:e23067. Online ahead of print. doi: 10.1002/advs.202523067 (PMC13335810; doi:10.1002/advs.202523067)
Supplement: Supplementary file 2 — Supporting File 2: advs75639‐sup‐0002‐TableS2.xlsx. [file ADVS-9999-e23067-s018.xlsx]

## Sheet: Up Classification
COG/KOG category	Category description	Number of proteins
METABOLISM	[C] Energy production and conversion	17
CELLULAR PROCESSES AND SIGNALING	[D] Cell cycle control, cell division, chromosome partitioning	2
METABOLISM	[E] Amino acid transport and metabolism	56
METABOLISM	[F] Nucleotide transport and metabolism	10
METABOLISM	[G] Carbohydrate transport and metabolism	47
METABOLISM	[H] Coenzyme transport and metabolism	9
METABOLISM	[I] Lipid transport and metabolism	14
INFORMATION STORAGE AND PROCESSING	[J] Translation, ribosomal structure and biogenesis	37
INFORMATION STORAGE AND PROCESSING	[K] Transcription	13
INFORMATION STORAGE AND PROCESSING	[L] Replication, recombination and repair	16
CELLULAR PROCESSES AND SIGNALING	[M] Cell wall/membrane/envelope biogenesis	29
CELLULAR PROCESSES AND SIGNALING	[O] Posttranslational modification, protein turnover, chaperones	20
METABOLISM	[P] Inorganic ion transport and metabolism	10
METABOLISM	[Q] Secondary metabolites biosynthesis, transport and catabolism	2
POORLY CHARACTERIZED	[S] Function unknown	42
CELLULAR PROCESSES AND SIGNALING	[T] Signal transduction mechanisms	6
CELLULAR PROCESSES AND SIGNALING	[U] Intracellular trafficking, secretion, and vesicular transport	3
CELLULAR PROCESSES AND SIGNALING	[V] Defense mechanisms	5
CELLULAR PROCESSES AND SIGNALING	[Z] Cytoskeleton	1

## Sheet: Up list
Category description	Protein accession	Protein description	Gene name	EV/AKK Ratio	EV/AKK P value	Regulated Type	Coverage [%]	Peptides	PSMs	Unique Peptides	Razor + unique peptides	MW [kDa]	Intensity AKK_1	Intensity AKK_2	Intensity AKK_3	Intensity EV_1	Intensity EV_2	Intensity EV_3	AKK_1	AKK_2	AKK_3	EV_1	EV_2	EV_3	Subcellular localization	KEGG KO No.	KEGG Gene	KEGG pathway	Biological Process	Cellular Component	Molecular Function	Pfam ID	Domain description	COG NO.	COG description
[C] Energy production and conversion	B2URA0	Aldo/keto reductase OS=Akkermansia muciniphila (strain ATCC BAA-835 / DSM 22959 / JCM 33894 / BCRC 81048 / CCUG 64013 / CIP 107961 / Muc) OX=349741 GN=Amuc_1160 PE=4 SV=1	Amuc_1160	2.267	0.00269576	Up	7	2	5	2	2	42.4	396533	330146	351737	596324		504064	0.781	0.654	0.688	1.726		1.482	Cytoplasmic							PF00248	Aldo/keto reductase family	COG0667	Predicted oxidoreductases (related to aryl-alcohol dehydrogenases)
	B2UNA5	Redoxin domain protein OS=Akkermansia muciniphila (strain ATCC BAA-835 / DSM 22959 / JCM 33894 / BCRC 81048 / CCUG 64013 / CIP 107961 / Muc) OX=349741 GN=Amuc_0378 PE=4 SV=1	Amuc_0378	3.644	1.05647e-05	Up	52	10	102	10	10	25.5	3.82179e+07	3.5628e+07	3.79165e+07	8.72342e+07	8.98956e+07	9.87061e+07	0.508	0.476	0.5	1.703	1.747	1.958	Periplasmic							PF03983; PF13905	SLA1 homology domain 1, SHD1 ; Thioredoxin-like	COG0526	Thiol-disulfide isomerase and thioredoxins
	B2UNK0	Uncharacterized protein OS=Akkermansia muciniphila (strain ATCC BAA-835 / DSM 22959 / JCM 33894 / BCRC 81048 / CCUG 64013 / CIP 107961 / Muc) OX=349741 GN=Amuc_1902 PE=4 SV=1	Amuc_1902	3.065	3.12793e-07	Up	80	12	339	12	12	24.9	2.42774e+08	2.51271e+08	2.41509e+08	5.13854e+08	5.17606e+08	4.97243e+08	0.552	0.575	0.546	1.717	1.722	1.688	Cytoplasmic									COG0822	NifU homolog involved in Fe-S cluster formation
	B2UPV2	Redoxin domain protein OS=Akkermansia muciniphila (strain ATCC BAA-835 / DSM 22959 / JCM 33894 / BCRC 81048 / CCUG 64013 / CIP 107961 / Muc) OX=349741 GN=Amuc_2173 PE=4 SV=1	Amuc_2173	21.333	1.95569e-06	Up	53	14	70	14	14	36.5	7.0027e+06	6.76363e+06	5.60454e+06	9.71165e+07	9.10857e+07	9.1897e+07	0.12	0.117	0.096	2.454	2.291	2.359	Unknown							PF08534	Redoxin	COG0526	Thiol-disulfide isomerase and thioredoxins
	B2ULH7	Formate C-acetyltransferase OS=Akkermansia muciniphila (strain ATCC BAA-835 / DSM 22959 / JCM 33894 / BCRC 81048 / CCUG 64013 / CIP 107961 / Muc) OX=349741 GN=Amuc_1543 PE=3 SV=1	Amuc_1543	2.956	1.17427e-08	Up	65	40	453	40	40	85.2	1.62833e+08	1.63846e+08	1.64677e+08	3.2576e+08	3.3181e+08	3.27455e+08	0.568	0.575	0.571	1.669	1.693	1.705	Cytoplasmic	K00656	E2.3.1.54, pflD; formate C-acetyltransferase [EC:2.3.1.54]	map00620 Pyruvate metabolism; map00640 Propanoate metabolism; map00650 Butanoate metabolism; map01100 Metabolic pathways; map01120 Microbial metabolism in diverse environments				PF01228	Glycine radical	COG1882	Pyruvate-formate lyase
	B2UMA1	Succinate CoA transferase OS=Akkermansia muciniphila (strain ATCC BAA-835 / DSM 22959 / JCM 33894 / BCRC 81048 / CCUG 64013 / CIP 107961 / Muc) OX=349741 GN=Amuc_0206 PE=3 SV=1	Amuc_0206	2.991	9.70568e-08	Up	85	28	398	28	28	54	2.46946e+08	2.51777e+08	2.49689e+08	5.07285e+08	5.0188e+08	5.08197e+08	0.561	0.576	0.564	1.694	1.669	1.724	Cytoplasmic				GO:0006082 organic acid metabolic process; GO:0006083 acetate metabolic process; GO:0006629 lipid metabolic process; GO:0006631 fatty acid metabolic process; GO:0008152 metabolic process; GO:0009987 cellular process; GO:0016999 antibiotic metabolic process; GO:0017144 drug metabolic process; GO:0019541 propionate metabolic process; GO:0019679 propionate metabolic process, methylcitrate cycle; GO:…		GO:0003824 catalytic activity; GO:0003986 acetyl-CoA hydrolase activity; GO:0008410 CoA-transferase activity; GO:0008775 acetate CoA-transferase activity; GO:0016289 CoA hydrolase activity; GO:0016740 transferase activity; GO:0016782 transferase activity, transferring sulfur-containing groups; GO:0016787 hydrolase activity; GO:0016788 hydrolase activity, acting on ester bonds; GO:0016790 thiolest…	PF02550; PF13336	Acetyl-CoA hydrolase/transferase N-terminal domain; Acetyl-CoA hydrolase/transferase C-terminal domain	COG0427	Acetyl-CoA hydrolase
	B2ULC2	Putative ATP/GTP-binding protein OS=Akkermansia muciniphila (strain ATCC BAA-835 / DSM 22959 / JCM 33894 / BCRC 81048 / CCUG 64013 / CIP 107961 / Muc) OX=349741 GN=Amuc_0066 PE=4 SV=1	Amuc_0066	3.293	7.64579e-07	Up	41	12	106	12	12	33.4	4.4307e+07	4.59904e+07	4.72859e+07	1.02593e+08	1.00868e+08	1.03706e+08	0.513	0.536	0.544	1.745	1.708	1.793	Unknown									COG3391	Uncharacterized conserved protein
	B2UPB0	Rubrerythrin OS=Akkermansia muciniphila (strain ATCC BAA-835 / DSM 22959 / JCM 33894 / BCRC 81048 / CCUG 64013 / CIP 107961 / Muc) OX=349741 GN=Amuc_2072 PE=4 SV=1	Amuc_2072	2.308	3.51022e-05	Up	37	9	102	9	9	21.3	1.52166e+08	1.43304e+08	1.49976e+08	2.31782e+08	2.5046e+08	2.15171e+08	0.686	0.65	0.671	1.534	1.651	1.447	Unknown							PF02915	Rubrerythrin	COG1592	Rubrerythrin
	B2UN83	Isocitrate dehydrogenase [NADP] OS=Akkermansia muciniphila (strain ATCC BAA-835 / DSM 22959 / JCM 33894 / BCRC 81048 / CCUG 64013 / CIP 107961 / Muc) OX=349741 GN=Amuc_1880 PE=4 SV=1	Amuc_1880	2.241	2.11938e-07	Up	46	16	150	16	16	45.3	4.89746e+07	4.91307e+07	4.88084e+07	7.40637e+07	7.41513e+07	7.48811e+07	0.681	0.688	0.675	1.514	1.51	1.556	Cytoplasmic	K00031	IDH1, IDH2, icd; isocitrate dehydrogenase [EC:1.1.1.42]	map00020 Citrate cycle (TCA cycle); map00480 Glutathione metabolism; map00720 Carbon fixation pathways in prokaryotes; map01100 Metabolic pathways; map01110 Biosynthesis of secondary metabolites; map01120 Microbial metabolism in diverse environments; map01130 Biosynthesis of antibiotics; map01200 Carbon metabolism; map01210 2-Oxocarboxylic acid metabolism; map01230 Biosynthesis of amino acids	GO:0006082 organic acid metabolic process; GO:0006091 generation of precursor metabolites and energy; GO:0006520 cellular amino acid metabolic process; GO:0006551 leucine metabolic process; GO:0006807 nitrogen compound metabolic process; GO:0006950 response to stress; GO:0006979 response to oxidative stress; GO:0008152 metabolic process; GO:0008652 cellular amino acid biosynthetic process; GO:000…	GO:0005622 intracellular; GO:0005623 cell; GO:0005737 cytoplasm; GO:0005829 cytosol;	GO:0003824 catalytic activity; GO:0003862 3-isopropylmalate dehydrogenase activity; GO:0004448 isocitrate dehydrogenase activity; GO:0004450 isocitrate dehydrogenase (NADP+) activity; GO:0016491 oxidoreductase activity; GO:0016614 oxidoreductase activity, acting on CH-OH group of donors; GO:0016616 oxidoreductase activity, acting on the CH-OH group of donors, NAD or NADP as acceptor;	PF00180	Isocitrate/isopropylmalate dehydrogenase	COG0538	Isocitrate dehydrogenases
	B2UP96	Thioredoxin domain-containing protein OS=Akkermansia muciniphila (strain ATCC BAA-835 / DSM 22959 / JCM 33894 / BCRC 81048 / CCUG 64013 / CIP 107961 / Muc) OX=349741 GN=Amuc_2057 PE=4 SV=1	Amuc_2057	2.565	3.03068e-05	Up	51	8	172	8	8	18.1	3.43522e+08	3.36663e+08	3.30785e+08	6.33667e+08	5.48714e+08	5.75723e+08	0.639	0.63	0.611	1.731	1.493	1.598	Unknown	K01829	E5.3.4.1; protein disulfide-isomerase [EC:5.3.4.1]					PF13098	Thioredoxin-like domain	COG0526	Thiol-disulfide isomerase and thioredoxins
	B2UN47	Thioredoxin domain OS=Akkermansia muciniphila (strain ATCC BAA-835 / DSM 22959 / JCM 33894 / BCRC 81048 / CCUG 64013 / CIP 107961 / Muc) OX=349741 GN=Amuc_1841 PE=4 SV=1	Amuc_1841	12.514	1.16138e-05	Up	57	19	209	19	19	35.2	3.44407e+07	2.87219e+07	4.02536e+07	2.95091e+08	2.86055e+08	2.96128e+08	0.181	0.152	0.21	2.277	2.197	2.321	Unknown	K01829	E5.3.4.1; protein disulfide-isomerase [EC:5.3.4.1]		GO:0006950 response to stress; GO:0006979 response to oxidative stress; GO:0008152 metabolic process; GO:0009636 response to toxic substance; GO:0009987 cellular process; GO:0019725 cellular homeostasis; GO:0033554 cellular response to stress; GO:0034599 cellular response to oxidative stress; GO:0042221 response to chemical; GO:0042592 homeostatic process; GO:0045454 cell redox homeostasis; GO:00…	GO:0005622 intracellular; GO:0005623 cell; GO:0005737 cytoplasm; GO:0005829 cytosol;	GO:0003824 catalytic activity; GO:0004791 thioredoxin-disulfide reductase activity; GO:0015035 protein disulfide oxidoreductase activity; GO:0015036 disulfide oxidoreductase activity; GO:0016209 antioxidant activity; GO:0016491 oxidoreductase activity; GO:0016651 oxidoreductase activity, acting on NAD(P)H; GO:0016667 oxidoreductase activity, acting on a sulfur group of donors; GO:0016668 oxidored…	PF13098	Thioredoxin-like domain	COG0526	Thiol-disulfide isomerase and thioredoxins
	B2UPS4	Fumarate hydratase class I OS=Akkermansia muciniphila (strain ATCC BAA-835 / DSM 22959 / JCM 33894 / BCRC 81048 / CCUG 64013 / CIP 107961 / Muc) OX=349741 GN=Amuc_2144 PE=3 SV=1	Amuc_2144	2.875	2.17391e-07	Up	70	29	435	29	29	60.1	2.74294e+08	2.78699e+08	2.73945e+08	5.42594e+08	5.2977e+08	5.39739e+08	0.579	0.592	0.575	1.683	1.636	1.701	Unknown	K01676	E4.2.1.2A, fumA, fumB; fumarate hydratase, class I [EC:4.2.1.2]	map00020 Citrate cycle (TCA cycle); map00620 Pyruvate metabolism; map00720 Carbon fixation pathways in prokaryotes; map01100 Metabolic pathways; map01110 Biosynthesis of secondary metabolites; map01120 Microbial metabolism in diverse environments; map01130 Biosynthesis of antibiotics; map01200 Carbon metabolism	GO:0006082 organic acid metabolic process; GO:0006091 generation of precursor metabolites and energy; GO:0006099 tricarboxylic acid cycle; GO:0006101 citrate metabolic process; GO:0006950 response to stress; GO:0006974 cellular response to DNA damage stimulus; GO:0008152 metabolic process; GO:0009060 aerobic respiration; GO:0009987 cellular process; GO:0015980 energy derivation by oxidation of or…		GO:0003824 catalytic activity; GO:0004333 fumarate hydratase activity; GO:0005488 binding; GO:0005515 protein binding; GO:0016829 lyase activity; GO:0016835 carbon-oxygen lyase activity; GO:0016836 hydro-lyase activity; GO:0016853 isomerase activity; GO:0016860 intramolecular oxidoreductase activity; GO:0016862 intramolecular oxidoreductase activity, interconverting keto- and enol-groups; GO:0042…			COG1951	Tartrate dehydratase alpha subunit/Fumarate hydratase class I, N-terminal domain
	B2URM7	LUD_dom domain-containing protein OS=Akkermansia muciniphila (strain ATCC BAA-835 / DSM 22959 / JCM 33894 / BCRC 81048 / CCUG 64013 / CIP 107961 / Muc) OX=349741 GN=Amuc_1287 PE=4 SV=1	Amuc_1287	5.475	1.68807e-07	Up	27	6	46	6	6	23.4	4.68699e+06	4.6936e+06	4.60807e+06	1.80267e+07	1.69047e+07	1.70125e+07	0.366	0.369	0.358	2.069	1.931	1.984	Cytoplasmic							PF02589	Uncharacterised ACR, YkgG family COG1556	COG1139	Uncharacterized conserved protein containing a ferredoxin-like domain
	B2UKY5	Malate dehydrogenase OS=Akkermansia muciniphila (strain ATCC BAA-835 / DSM 22959 / JCM 33894 / BCRC 81048 / CCUG 64013 / CIP 107961 / Muc) OX=349741 GN=mdh PE=3 SV=1	mdh	2.189	1.21234e-07	Up	80	20	648	20	20	35.1	8.25212e+08	8.07005e+08	8.2007e+08	1.19855e+09	1.23277e+09	1.2061e+09	0.698	0.686	0.689	1.489	1.525	1.523	Cytoplasmic	K00024	mdh; malate dehydrogenase [EC:1.1.1.37]	map00020 Citrate cycle (TCA cycle); map00270 Cysteine and methionine metabolism; map00620 Pyruvate metabolism; map00630 Glyoxylate and dicarboxylate metabolism; map00680 Methane metabolism; map00710 Carbon fixation in photosynthetic organisms; map00720 Carbon fixation pathways in prokaryotes; map01100 Metabolic pathways; map01110 Biosynthesis of secondary metabolites; map01120 Microbial metabolis…	GO:0005975 carbohydrate metabolic process; GO:0006082 organic acid metabolic process; GO:0006091 generation of precursor metabolites and energy; GO:0006099 tricarboxylic acid cycle; GO:0006101 citrate metabolic process; GO:0006107 oxaloacetate metabolic process; GO:0006108 malate metabolic process; GO:0006139 nucleobase-containing compound metabolic process; GO:0006725 cellular aromatic compound …	GO:0005618 cell wall; GO:0005622 intracellular; GO:0005623 cell; GO:0005737 cytoplasm; GO:0005829 cytosol; GO:0005886 plasma membrane; GO:0016020 membrane; GO:0030312 external encapsulating structure; GO:0071944 cell periphery;	GO:0003824 catalytic activity; GO:0016491 oxidoreductase activity; GO:0016614 oxidoreductase activity, acting on CH-OH group of donors; GO:0016615 malate dehydrogenase activity; GO:0016616 oxidoreductase activity, acting on the CH-OH group of donors, NAD or NADP as acceptor; GO:0030060 L-malate dehydrogenase activity;	PF02866	lactate/malate dehydrogenase, alpha/beta C-terminal domain	COG0039	Malate/lactate dehydrogenases
	B2UL33	Thioredoxin domain-containing protein OS=Akkermansia muciniphila (strain ATCC BAA-835 / DSM 22959 / JCM 33894 / BCRC 81048 / CCUG 64013 / CIP 107961 / Muc) OX=349741 GN=Amuc_1484 PE=4 SV=1	Amuc_1484	6.712	2.50814e-07	Up	56	18	250	18	18	37.5	4.86323e+07	5.08403e+07	5.05715e+07	2.248e+08	2.22598e+08	2.35202e+08	0.301	0.316	0.311	2.043	2.014	2.172	Unknown	K01829	E5.3.4.1; protein disulfide-isomerase [EC:5.3.4.1]		GO:0006950 response to stress; GO:0006979 response to oxidative stress; GO:0008152 metabolic process; GO:0009636 response to toxic substance; GO:0009987 cellular process; GO:0019725 cellular homeostasis; GO:0033554 cellular response to stress; GO:0034599 cellular response to oxidative stress; GO:0042221 response to chemical; GO:0042592 homeostatic process; GO:0045454 cell redox homeostasis; GO:00…	GO:0005622 intracellular; GO:0005623 cell; GO:0005737 cytoplasm; GO:0005829 cytosol;	GO:0003824 catalytic activity; GO:0004791 thioredoxin-disulfide reductase activity; GO:0015035 protein disulfide oxidoreductase activity; GO:0015036 disulfide oxidoreductase activity; GO:0016209 antioxidant activity; GO:0016491 oxidoreductase activity; GO:0016651 oxidoreductase activity, acting on NAD(P)H; GO:0016667 oxidoreductase activity, acting on a sulfur group of donors; GO:0016668 oxidored…	PF13098	Thioredoxin-like domain	COG0526	Thiol-disulfide isomerase and thioredoxins
	B2UMF4	Redoxin domain protein OS=Akkermansia muciniphila (strain ATCC BAA-835 / DSM 22959 / JCM 33894 / BCRC 81048 / CCUG 64013 / CIP 107961 / Muc) OX=349741 GN=Amuc_0260 PE=4 SV=1	Amuc_0260	9.962	2.06375e-08	Up	52	34	296	34	34	82.4	3.7453e+07	3.77809e+07	3.61397e+07	2.50649e+08	2.52951e+08	2.48563e+08	0.223	0.227	0.214	2.196	2.206	2.213	Unknown							PF13905	Thioredoxin-like	COG4783	Putative Zn-dependent protease, contains TPR repeats
	B2ULG1	Aldo/keto reductase OS=Akkermansia muciniphila (strain ATCC BAA-835 / DSM 22959 / JCM 33894 / BCRC 81048 / CCUG 64013 / CIP 107961 / Muc) OX=349741 GN=Amuc_1527 PE=4 SV=1	Amuc_1527	4.03	1.51341e-07	Up	64	16	104	16	16	36.3	1.27549e+07	1.32923e+07	1.31219e+07	3.59875e+07	3.64884e+07	3.44909e+07	0.449	0.471	0.459	1.863	1.881	1.814	Cytoplasmic	K19265	gpr; L-glyceraldehyde 3-phosphate reductase [EC:1.1.1.-]					PF00248	Aldo/keto reductase family	COG0667	Predicted oxidoreductases (related to aryl-alcohol dehydrogenases)
[D] Cell cycle control, cell division, chromosome partitioning	B2UQB0	tRNA uridine 5-carboxymethylaminomethyl modification enzyme MnmG OS=Akkermansia muciniphila (strain ATCC BAA-835 / DSM 22959 / JCM 33894 / BCRC 81048 / CCUG 64013 / CIP 107961 / Muc) OX=349741 GN=mnmG PE=3 SV=1	mnmG	3.916	2.65311e-05	Up	13	7	24	7	7	68.8	1.45905e+07	1.67932e+07	1.57454e+07	3.81754e+07	4.31047e+07	4.37795e+07	0.436	0.505	0.468	1.677	1.886	1.955	Cytoplasmic	K03495	gidA, mnmG, MTO1; tRNA uridine 5-carboxymethylaminomethyl modification enzyme		GO:0001510 RNA methylation; GO:0002097 tRNA wobble base modification; GO:0002098 tRNA wobble uridine modification; GO:0006139 nucleobase-containing compound metabolic process; GO:0006396 RNA processing; GO:0006399 tRNA metabolic process; GO:0006400 tRNA modification; GO:0006725 cellular aromatic compound metabolic process; GO:0006807 nitrogen compound metabolic process; GO:0008033 tRNA processing…	GO:0005622 intracellular; GO:0005623 cell; GO:0005737 cytoplasm; GO:0005829 cytosol;	GO:0000166 nucleotide binding; GO:0005488 binding; GO:0036094 small molecule binding; GO:0043167 ion binding; GO:0043168 anion binding; GO:0048037 cofactor binding; GO:0050660 flavin adenine dinucleotide binding; GO:0050662 coenzyme binding; GO:0097159 organic cyclic compound binding; GO:1901265 nucleoside phosphate binding; GO:1901363 heterocyclic compound binding;	PF13932	GidA associated domain 3	COG0445	NAD/FAD-utilizing enzyme apparently involved in cell division
	B2UMR0	Putative signal transduction protein with EFhand domain OS=Akkermansia muciniphila (strain ATCC BAA-835 / DSM 22959 / JCM 33894 / BCRC 81048 / CCUG 64013 / CIP 107961 / Muc) OX=349741 GN=Amuc_0274 PE=4 SV=1	Amuc_0274	10.974	2.07251e-06	Up	43	10	58	10	10	31.7	3.13364e+06	2.66386e+06	3.23341e+06	2.22388e+07	2.22003e+07	2.25988e+07	0.212	0.181	0.217	2.212	2.198	2.284	Unknown							PF13202	EF hand	COG5126	Ca2+-binding protein (EF-Hand superfamily)
[E] Amino acid transport and metabolism	B2UQ25	Branched-chain-amino-acid aminotransferase OS=Akkermansia muciniphila (strain ATCC BAA-835 / DSM 22959 / JCM 33894 / BCRC 81048 / CCUG 64013 / CIP 107961 / Muc) OX=349741 GN=ilvE PE=3 SV=1	ilvE	2.006	3.81486e-05	Up	62	14	228	14	14	31.8	2.44756e+08	2.39463e+08	2.45564e+08	3.35212e+08	3.51527e+08	3.05881e+08	0.732	0.72	0.729	1.472	1.537	1.365	Cytoplasmic	K00826	E2.6.1.42, ilvE; branched-chain amino acid aminotransferase [EC:2.6.1.42]	map00270 Cysteine and methionine metabolism; map00280 Valine, leucine and isoleucine degradation; map00290 Valine, leucine and isoleucine biosynthesis; map00770 Pantothenate and CoA biosynthesis; map01100 Metabolic pathways; map01110 Biosynthesis of secondary metabolites; map01130 Biosynthesis of antibiotics; map01210 2-Oxocarboxylic acid metabolism; map01230 Biosynthesis of amino acids				PF01063	Aminotransferase class IV	COG0115	Branched-chain amino acid aminotransferase/4-amino-4-deoxychorismate lyase
	B2ULI1	Sialidase domain-containing protein OS=Akkermansia muciniphila (strain ATCC BAA-835 / DSM 22959 / JCM 33894 / BCRC 81048 / CCUG 64013 / CIP 107961 / Muc) OX=349741 GN=Amuc_1547 PE=4 SV=1	Amuc_1547	4.669	3.60331e-07	Up	43	22	125	22	22	66.2	1.52091e+07	1.42622e+07	1.55881e+07	4.75653e+07	4.73163e+07	4.76597e+07	0.417	0.394	0.425	1.918	1.9	1.953	Unknown	K05989	ramA; alpha-L-rhamnosidase [EC:3.2.1.40]					PF13088	BNR repeat-like domain	COG4409	Neuraminidase (sialidase)
	B2UNR2	Aspartokinase OS=Akkermansia muciniphila (strain ATCC BAA-835 / DSM 22959 / JCM 33894 / BCRC 81048 / CCUG 64013 / CIP 107961 / Muc) OX=349741 GN=Amuc_1965 PE=3 SV=1	Amuc_1965	3.494	1.72604e-05	Up	47	14	172	14	14	43	4.07013e+07	4.05771e+07	3.54676e+07	9.46621e+07	9.39634e+07	8.79792e+07	0.533	0.534	0.461	1.821	1.799	1.719	Unknown	K00928	lysC; aspartate kinase [EC:2.7.2.4]	map00260 Glycine, serine and threonine metabolism; map00261 Monobactam biosynthesis; map00270 Cysteine and methionine metabolism; map00300 Lysine biosynthesis; map01100 Metabolic pathways; map01110 Biosynthesis of secondary metabolites; map01120 Microbial metabolism in diverse environments; map01130 Biosynthesis of antibiotics; map01210 2-Oxocarboxylic acid metabolism; map01230 Biosynthesis of am…	GO:0006082 organic acid metabolic process; GO:0006520 cellular amino acid metabolic process; GO:0006553 lysine metabolic process; GO:0006793 phosphorus metabolic process; GO:0006796 phosphate-containing compound metabolic process; GO:0006807 nitrogen compound metabolic process; GO:0008152 metabolic process; GO:0008652 cellular amino acid biosynthetic process; GO:0009058 biosynthetic process; GO:0…	GO:0005622 intracellular; GO:0005623 cell; GO:0005737 cytoplasm; GO:0009507 chloroplast; GO:0009532 plastid stroma; GO:0009536 plastid; GO:0009570 chloroplast stroma; GO:0043226 organelle; GO:0043227 membrane-bounded organelle; GO:0043229 intracellular organelle; GO:0043231 intracellular membrane-bounded organelle;	GO:0003824 catalytic activity; GO:0004072 aspartate kinase activity; GO:0016301 kinase activity; GO:0016740 transferase activity; GO:0016772 transferase activity, transferring phosphorus-containing groups; GO:0016774 phosphotransferase activity, carboxyl group as acceptor; GO:0019202 amino acid kinase activity;	PF01842; PF13840	ACT domain; Family description	COG0527	Aspartokinases
	B2ULG9	Tryptophan synthase beta chain OS=Akkermansia muciniphila (strain ATCC BAA-835 / DSM 22959 / JCM 33894 / BCRC 81048 / CCUG 64013 / CIP 107961 / Muc) OX=349741 GN=trpB PE=3 SV=1	trpB	2.111	0.000190533	Up	45	11	125	11	11	42	2.31645e+07	2.66521e+07	2.63233e+07	3.81106e+07	3.73479e+07	3.35324e+07	0.644	0.746	0.727	1.557	1.52	1.392	Cytoplasmic	K01696	trpB; tryptophan synthase beta chain [EC:4.2.1.20]	map00260 Glycine, serine and threonine metabolism; map00400 Phenylalanine, tyrosine and tryptophan biosynthesis; map01100 Metabolic pathways; map01110 Biosynthesis of secondary metabolites; map01130 Biosynthesis of antibiotics; map01230 Biosynthesis of amino acids	GO:0000162 tryptophan biosynthetic process; GO:0006082 organic acid metabolic process; GO:0006520 cellular amino acid metabolic process; GO:0006568 tryptophan metabolic process; GO:0006576 cellular biogenic amine metabolic process; GO:0006586 indolalkylamine metabolic process; GO:0006725 cellular aromatic compound metabolic process; GO:0006807 nitrogen compound metabolic process; GO:0008152 metab…	GO:0005622 intracellular; GO:0005623 cell; GO:0005737 cytoplasm; GO:0005829 cytosol;	GO:0003824 catalytic activity; GO:0004834 tryptophan synthase activity; GO:0005488 binding; GO:0005515 protein binding; GO:0008144 drug binding; GO:0016829 lyase activity; GO:0016835 carbon-oxygen lyase activity; GO:0016836 hydro-lyase activity; GO:0019842 vitamin binding; GO:0030170 pyridoxal phosphate binding; GO:0036094 small molecule binding; GO:0042802 identical protein binding; GO:0043167 i…			COG0133	Tryptophan synthase beta chain
	B2UM25	Acetolactate synthase OS=Akkermansia muciniphila (strain ATCC BAA-835 / DSM 22959 / JCM 33894 / BCRC 81048 / CCUG 64013 / CIP 107961 / Muc) OX=349741 GN=Amuc_1650 PE=3 SV=1	Amuc_1650	2.683	5.13667e-06	Up	63	22	252	22	22	67.3	1.55968e+08	1.64387e+08	1.58668e+08	2.92549e+08	2.80454e+08	2.98495e+08	0.595	0.631	0.601	1.639	1.564	1.699	Cytoplasmic	K01652	E2.2.1.6L, ilvB, ilvG, ilvI; acetolactate synthase I/II/III large subunit [EC:2.2.1.6]	map00290 Valine, leucine and isoleucine biosynthesis; map00650 Butanoate metabolism; map00660 C5-Branched dibasic acid metabolism; map00770 Pantothenate and CoA biosynthesis; map01100 Metabolic pathways; map01110 Biosynthesis of secondary metabolites; map01130 Biosynthesis of antibiotics; map01210 2-Oxocarboxylic acid metabolism; map01230 Biosynthesis of amino acids				PF02776; PF00205; PF02775	Thiamine pyrophosphate enzyme, N-terminal TPP binding domain; Thiamine pyrophosphate enzyme, central domain; Thiamine pyrophosphate enzyme, C-terminal TPP binding domain	COG0028	Thiamine pyrophosphate-requiring enzymes [acetolactate synthase, pyruvate dehydrogenase (cytochrome), glyoxylate carboligase, phosphonopyruvate decarboxylase]
	B2UMX0	Prephenate dehydrogenase OS=Akkermansia muciniphila (strain ATCC BAA-835 / DSM 22959 / JCM 33894 / BCRC 81048 / CCUG 64013 / CIP 107961 / Muc) OX=349741 GN=Amuc_0337 PE=4 SV=1	Amuc_0337	2.678	4.91501e-05	Up	60	12	103	12	12	31.8	2.51806e+07	2.80909e+07	2.78849e+07	5.26383e+07	4.94466e+07	4.52561e+07	0.567	0.637	0.624	1.743	1.63	1.523	Unknown	K04517	tyrA2; prephenate dehydrogenase [EC:1.3.1.12]	map00400 Phenylalanine, tyrosine and tryptophan biosynthesis; map00401 Novobiocin biosynthesis; map01100 Metabolic pathways; map01110 Biosynthesis of secondary metabolites; map01130 Biosynthesis of antibiotics; map01230 Biosynthesis of amino acids	GO:0006082 organic acid metabolic process; GO:0006520 cellular amino acid metabolic process; GO:0006558 L-phenylalanine metabolic process; GO:0006570 tyrosine metabolic process; GO:0006571 tyrosine biosynthetic process; GO:0006725 cellular aromatic compound metabolic process; GO:0006807 nitrogen compound metabolic process; GO:0008152 metabolic process; GO:0008652 cellular amino acid biosynthetic …	GO:0005622 intracellular; GO:0005623 cell; GO:0005737 cytoplasm;	GO:0000166 nucleotide binding; GO:0003824 catalytic activity; GO:0004106 chorismate mutase activity; GO:0005488 binding; GO:0005515 protein binding; GO:0008977 prephenate dehydrogenase (NAD+) activity; GO:0016491 oxidoreductase activity; GO:0016627 oxidoreductase activity, acting on the CH-CH group of donors; GO:0016628 oxidoreductase activity, acting on the CH-CH group of donors, NAD or NADP as …			COG0287	Prephenate dehydrogenase
	B2UPH5	Carbamoyl-phosphate synthase large chain OS=Akkermansia muciniphila (strain ATCC BAA-835 / DSM 22959 / JCM 33894 / BCRC 81048 / CCUG 64013 / CIP 107961 / Muc) OX=349741 GN=carB PE=3 SV=1	carB	2.959	2.25902e-07	Up	61	50	720	50	50	117.4	3.50229e+08	3.55802e+08	3.45462e+08	6.93729e+08	7.18691e+08	6.96302e+08	0.571	0.583	0.559	1.661	1.713	1.694	Unknown	K01955	carB, CPA2; carbamoyl-phosphate synthase large subunit [EC:6.3.5.5]	map00240 Pyrimidine metabolism; map00250 Alanine, aspartate and glutamate metabolism; map01100 Metabolic pathways	GO:0000050 urea cycle; GO:0006082 organic acid metabolic process; GO:0006520 cellular amino acid metabolic process; GO:0006525 arginine metabolic process; GO:0006526 arginine biosynthetic process; GO:0006807 nitrogen compound metabolic process; GO:0008152 metabolic process; GO:0008652 cellular amino acid biosynthetic process; GO:0009058 biosynthetic process; GO:0009064 glutamine family amino acid…	GO:0005622 intracellular; GO:0005623 cell; GO:0005737 cytoplasm;	GO:0003824 catalytic activity; GO:0004087 carbamoyl-phosphate synthase (ammonia) activity; GO:0004088 carbamoyl-phosphate synthase (glutamine-hydrolyzing) activity; GO:0016874 ligase activity; GO:0016879 ligase activity, forming carbon-nitrogen bonds; GO:0016884 carbon-nitrogen ligase activity, with glutamine as amido-N-donor;	PF02786; PF02787; PF02142	Carbamoyl-phosphate synthase L chain, ATP binding domain; Carbamoyl-phosphate synthetase large chain, oligomerisation domain; MGS-like domain	COG0458	Carbamoylphosphate synthase large subunit (split gene in MJ)
	B2ULG5	Anthranilate synthase OS=Akkermansia muciniphila (strain ATCC BAA-835 / DSM 22959 / JCM 33894 / BCRC 81048 / CCUG 64013 / CIP 107961 / Muc) OX=349741 GN=Amuc_1531 PE=3 SV=1	Amuc_1531	6.491	1.39359e-06	Up	51	18	192	18	18	51.2	7.38977e+07	6.84928e+07	7.56943e+07	3.11785e+08	3.42515e+08	3.04967e+08	0.323	0.301	0.329	2.004	2.191	1.991	Cytoplasmic	K01657	trpE; anthranilate synthase component I [EC:4.1.3.27]	map00400 Phenylalanine, tyrosine and tryptophan biosynthesis; map00405 Phenazine biosynthesis; map01100 Metabolic pathways; map01110 Biosynthesis of secondary metabolites; map01130 Biosynthesis of antibiotics; map01230 Biosynthesis of amino acids; map02024 Quorum sensing; map02025 Biofilm formation - Pseudomonas aeruginosa	GO:0000162 tryptophan biosynthetic process; GO:0006082 organic acid metabolic process; GO:0006520 cellular amino acid metabolic process; GO:0006568 tryptophan metabolic process; GO:0006576 cellular biogenic amine metabolic process; GO:0006586 indolalkylamine metabolic process; GO:0006725 cellular aromatic compound metabolic process; GO:0006807 nitrogen compound metabolic process; GO:0008152 metab…	GO:0005622 intracellular; GO:0005623 cell; GO:0005737 cytoplasm; GO:0005950 anthranilate synthase complex; GO:0032991 protein-containing complex; GO:1902494 catalytic complex;	GO:0003824 catalytic activity; GO:0004049 anthranilate synthase activity; GO:0016829 lyase activity; GO:0016830 carbon-carbon lyase activity; GO:0016833 oxo-acid-lyase activity;			COG0147	Anthranilate/para-aminobenzoate synthases component I
	B2UQA7	Acetolactate synthase OS=Akkermansia muciniphila (strain ATCC BAA-835 / DSM 22959 / JCM 33894 / BCRC 81048 / CCUG 64013 / CIP 107961 / Muc) OX=349741 GN=Amuc_0809 PE=3 SV=1	Amuc_0809	2.777	1.96659e-05	Up	79	11	164	11	11	18.2	9.2676e+07	9.45743e+07	9.53291e+07	1.63139e+08	1.86472e+08	1.82367e+08	0.586	0.601	0.599	1.515	1.724	1.721	Cytoplasmic	K01653	E2.2.1.6S, ilvH, ilvN; acetolactate synthase I/III small subunit [EC:2.2.1.6]	map00290 Valine, leucine and isoleucine biosynthesis; map00650 Butanoate metabolism; map00660 C5-Branched dibasic acid metabolism; map00770 Pantothenate and CoA biosynthesis; map01100 Metabolic pathways; map01110 Biosynthesis of secondary metabolites; map01130 Biosynthesis of antibiotics; map01210 2-Oxocarboxylic acid metabolism; map01230 Biosynthesis of amino acids	GO:0006082 organic acid metabolic process; GO:0006520 cellular amino acid metabolic process; GO:0006549 isoleucine metabolic process; GO:0006573 valine metabolic process; GO:0006807 nitrogen compound metabolic process; GO:0008152 metabolic process; GO:0008652 cellular amino acid biosynthetic process; GO:0009058 biosynthetic process; GO:0009081 branched-chain amino acid metabolic process; GO:00090…	GO:0005622 intracellular; GO:0005623 cell; GO:0005737 cytoplasm; GO:0005829 cytosol; GO:0005948 acetolactate synthase complex; GO:0032991 protein-containing complex; GO:1902494 catalytic complex; GO:1990234 transferase complex;	GO:0003824 catalytic activity; GO:0003984 acetolactate synthase activity; GO:0016740 transferase activity; GO:0016744 transferase activity, transferring aldehyde or ketonic groups;	PF01842	ACT domain	COG0440	Acetolactate synthase, small (regulatory) subunit
	B2UP41	Putative lipoprotein OS=Akkermansia muciniphila (strain ATCC BAA-835 / DSM 22959 / JCM 33894 / BCRC 81048 / CCUG 64013 / CIP 107961 / Muc) OX=349741 GN=Amuc_2001 PE=4 SV=1	Amuc_2001	4.62	0.000119584	Up	36	22	207	22	22	76.3	3.46576e+07	3.47145e+07	3.56215e+07	9.38328e+07	1.04294e+08	1.30327e+08	0.412	0.415	0.42	1.638	1.812	2.311	Cytoplasmic							PF13402	Peptidase M60-like family	COG4166	ABC-type oligopeptide transport system, periplasmic component
	B2UL80	Lipolytic protein G-D-S-L family OS=Akkermansia muciniphila (strain ATCC BAA-835 / DSM 22959 / JCM 33894 / BCRC 81048 / CCUG 64013 / CIP 107961 / Muc) OX=349741 GN=Amuc_0022 PE=4 SV=1	Amuc_0022	14.854	4.08203e-06	Up	45	8	39	8	8	26.6	3.46206e+06	3.67053e+06	2.88998e+06	3.38957e+07	3.48221e+07	3.21351e+07	0.161	0.171	0.133	2.313	2.366	2.228	Unknown	K05349	bglX; beta-glucosidase [EC:3.2.1.21]	map00460 Cyanoamino acid metabolism; map00500 Starch and sucrose metabolism; map01100 Metabolic pathways; map01110 Biosynthesis of secondary metabolites				PF13472	GDSL-like Lipase/Acylhydrolase family	COG2755	Lysophospholipase L1 and related esterases
	B2UP27	Argininosuccinate synthase OS=Akkermansia muciniphila (strain ATCC BAA-835 / DSM 22959 / JCM 33894 / BCRC 81048 / CCUG 64013 / CIP 107961 / Muc) OX=349741 GN=argG PE=3 SV=1	argG	2.389	5.02611e-06	Up	51	17	325	17	17	47.8	2.94117e+08	2.99581e+08	2.89931e+08	4.78051e+08	5.0033e+08	4.52689e+08	0.654	0.67	0.641	1.563	1.628	1.503	Cytoplasmic	K01940	argG, ASS1; argininosuccinate synthase [EC:6.3.4.5]	map00220 Arginine biosynthesis; map00250 Alanine, aspartate and glutamate metabolism; map01100 Metabolic pathways; map01110 Biosynthesis of secondary metabolites; map01130 Biosynthesis of antibiotics; map01230 Biosynthesis of amino acids	GO:0000050 urea cycle; GO:0000053 argininosuccinate metabolic process; GO:0006082 organic acid metabolic process; GO:0006520 cellular amino acid metabolic process; GO:0006525 arginine metabolic process; GO:0006526 arginine biosynthetic process; GO:0006575 cellular modified amino acid metabolic process; GO:0006807 nitrogen compound metabolic process; GO:0008152 metabolic process; GO:0008652 cellul…	GO:0005622 intracellular; GO:0005623 cell; GO:0005737 cytoplasm;	GO:0003824 catalytic activity; GO:0004055 argininosuccinate synthase activity; GO:0016874 ligase activity; GO:0016879 ligase activity, forming carbon-nitrogen bonds;			COG0137	Argininosuccinate synthase
	B2ULI0	Lipolytic protein G-D-S-L family OS=Akkermansia muciniphila (strain ATCC BAA-835 / DSM 22959 / JCM 33894 / BCRC 81048 / CCUG 64013 / CIP 107961 / Muc) OX=349741 GN=Amuc_1546 PE=4 SV=1	Amuc_1546	25.182	0.000938321	Up	12	3	12	3	3	28.8	933258	290074	297006	8.78256e+06	8.29021e+06	8.91114e+06	0.175	0.055	0.055	2.416	2.27	2.491	Unknown							PF13472	GDSL-like Lipase/Acylhydrolase family	COG2755	Lysophospholipase L1 and related esterases
	B2UQ69	Transglutaminase domain-containing protein(predicted) OS=Akkermansia muciniphila (strain ATCC BAA-835 / DSM 22959 / JCM 33894 / BCRC 81048 / CCUG 64013 / CIP 107961 / Muc) OX=349741 GN=Amuc_0769 PE=4 SV=1	Amuc_0769	2.146	0.00174472	Up	26	19	47	19	19	83.9	3.55878e+07	3.6987e+07	3.47286e+07	5.44479e+07	5.98609e+07	4.20908e+07	0.695	0.727	0.674	1.562	1.71	1.227	Unknown									COG1305	Transglutaminase-like enzymes, putative cysteine proteases
	B2UQK5	Peptidase M60 domain-containing protein OS=Akkermansia muciniphila (strain ATCC BAA-835 / DSM 22959 / JCM 33894 / BCRC 81048 / CCUG 64013 / CIP 107961 / Muc) OX=349741 GN=Amuc_0908 PE=4 SV=1	Amuc_0908	2.732	1.46299e-05	Up	22	12	34	12	12	84.8	2.3588e+07	2.46907e+07	2.62692e+07	4.86411e+07	4.46563e+07	4.47005e+07	0.571	0.602	0.632	1.731	1.583	1.617	Cytoplasmic							PF13402	Peptidase M60-like family	COG4166	ABC-type oligopeptide transport system, periplasmic component
	B2URJ1	Carbamoyl-phosphate synthase large chain OS=Akkermansia muciniphila (strain ATCC BAA-835 / DSM 22959 / JCM 33894 / BCRC 81048 / CCUG 64013 / CIP 107961 / Muc) OX=349741 GN=carB PE=3 SV=1	carB	2.564	2.3081e-07	Up	57	42	313	42	42	117.4	8.79136e+07	8.62187e+07	8.99731e+07	1.52311e+08	1.52499e+08	1.54174e+08	0.626	0.618	0.637	1.594	1.589	1.639	Unknown	K01955	carB, CPA2; carbamoyl-phosphate synthase large subunit [EC:6.3.5.5]	map00240 Pyrimidine metabolism; map00250 Alanine, aspartate and glutamate metabolism; map01100 Metabolic pathways	GO:0000050 urea cycle; GO:0006082 organic acid metabolic process; GO:0006139 nucleobase-containing compound metabolic process; GO:0006206 pyrimidine nucleobase metabolic process; GO:0006220 pyrimidine nucleotide metabolic process; GO:0006221 pyrimidine nucleotide biosynthetic process; GO:0006520 cellular amino acid metabolic process; GO:0006525 arginine metabolic process; GO:0006526 arginine bios…	GO:0005622 intracellular; GO:0005623 cell; GO:0005737 cytoplasm; GO:0005829 cytosol; GO:0005886 plasma membrane; GO:0005951 carbamoyl-phosphate synthase complex; GO:0016020 membrane; GO:0032991 protein-containing complex; GO:0071944 cell periphery; GO:1902494 catalytic complex;	GO:0000166 nucleotide binding; GO:0003824 catalytic activity; GO:0004087 carbamoyl-phosphate synthase (ammonia) activity; GO:0004088 carbamoyl-phosphate synthase (glutamine-hydrolyzing) activity; GO:0005488 binding; GO:0005524 ATP binding; GO:0008144 drug binding; GO:0016597 amino acid binding; GO:0016874 ligase activity; GO:0016879 ligase activity, forming carbon-nitrogen bonds; GO:0016884 carbo…	PF02786; PF02787; PF02142	Carbamoyl-phosphate synthase L chain, ATP binding domain; Carbamoyl-phosphate synthetase large chain, oligomerisation domain; MGS-like domain	COG0458	Carbamoylphosphate synthase large subunit (split gene in MJ)
	B2UM06	Serine hydroxymethyltransferase OS=Akkermansia muciniphila (strain ATCC BAA-835 / DSM 22959 / JCM 33894 / BCRC 81048 / CCUG 64013 / CIP 107961 / Muc) OX=349741 GN=glyA PE=3 SV=1	glyA	2.784	9.28012e-08	Up	65	29	405	29	29	61.1	2.66507e+08	2.63183e+08	2.69351e+08	4.94805e+08	5.16317e+08	4.97465e+08	0.595	0.591	0.597	1.622	1.685	1.657	Cytoplasmic	K00600	glyA, SHMT; glycine hydroxymethyltransferase [EC:2.1.2.1]	map00260 Glycine, serine and threonine metabolism; map00460 Cyanoamino acid metabolism; map00630 Glyoxylate and dicarboxylate metabolism; map00670 One carbon pool by folate; map00680 Methane metabolism; map01100 Metabolic pathways; map01110 Biosynthesis of secondary metabolites; map01120 Microbial metabolism in diverse environments; map01130 Biosynthesis of antibiotics; map01200 Carbon metabolism…	GO:0001505 regulation of neurotransmitter levels; GO:0006082 organic acid metabolic process; GO:0006520 cellular amino acid metabolic process; GO:0006544 glycine metabolic process; GO:0006545 glycine biosynthetic process; GO:0006546 glycine catabolic process; GO:0006563 L-serine metabolic process; GO:0006565 L-serine catabolic process; GO:0006730 one-carbon metabolic process; GO:0006807 nitrogen …	GO:0005622 intracellular; GO:0005623 cell; GO:0005737 cytoplasm; GO:0005829 cytosol;	GO:0003824 catalytic activity; GO:0004372 glycine hydroxymethyltransferase activity; GO:0005488 binding; GO:0005515 protein binding; GO:0008144 drug binding; GO:0008270 zinc ion binding; GO:0016740 transferase activity; GO:0016741 transferase activity, transferring one-carbon groups; GO:0016742 hydroxymethyl-, formyl- and related transferase activity; GO:0019842 vitamin binding; GO:0030170 pyrido…	PF00464	Serine hydroxymethyltransferase	COG0112	Glycine/serine hydroxymethyltransferase
	B2UP59	LAO/AO transport system ATPase OS=Akkermansia muciniphila (strain ATCC BAA-835 / DSM 22959 / JCM 33894 / BCRC 81048 / CCUG 64013 / CIP 107961 / Muc) OX=349741 GN=Amuc_2020 PE=3 SV=1	Amuc_2020	2.994	7.61394e-08	Up	53	11	120	11	11	36.7	3.5786e+07	35511494	3.50078e+07	7.19056e+07	7.17242e+07	7.20087e+07	0.572	0.571	0.556	1.69	1.678	1.719	Unknown	K07588	argK; LAO/AO transport system kinase [EC:2.7.-.-]				GO:0003824 catalytic activity; GO:0003924 GTPase activity; GO:0016462 pyrophosphatase activity; GO:0016787 hydrolase activity; GO:0016817 hydrolase activity, acting on acid anhydrides; GO:0016818 hydrolase activity, acting on acid anhydrides, in phosphorus-containing anhydrides; GO:0017111 nucleoside-triphosphatase activity;	PF03308	ArgK protein	COG1703	Putative periplasmic protein kinase ArgK and related GTPases of G3E family
	B2ULX1	SSS sodium solute transporter superfamily OS=Akkermansia muciniphila (strain ATCC BAA-835 / DSM 22959 / JCM 33894 / BCRC 81048 / CCUG 64013 / CIP 107961 / Muc) OX=349741 GN=Amuc_0171 PE=3 SV=1	Amuc_0171	4.192	2.51209e-05	Up	5	2	4	2	2	57.2	5.68471e+06	5.00145e+06	4.88648e+06	1.40758e+07	1.62246e+07	1.39703e+07	0.489	0.433	0.418	1.78	2.042	1.795	Unknown									COG0591	Na+/proline symporter
	B2UR47	Peptidase M24 OS=Akkermansia muciniphila (strain ATCC BAA-835 / DSM 22959 / JCM 33894 / BCRC 81048 / CCUG 64013 / CIP 107961 / Muc) OX=349741 GN=Amuc_1106 PE=4 SV=1	Amuc_1106	2.66	6.72723e-06	Up	61	22	361	22	22	48.2	4.18189e+08	4.14054e+08	4.166e+08	8.00402e+08	7.22951e+08	7.28388e+08	0.615	0.613	0.609	1.73	1.556	1.6	Cytoplasmic	K01262	pepP; Xaa-Pro aminopeptidase [EC:3.4.11.9]		GO:0006508 proteolysis; GO:0006807 nitrogen compound metabolic process; GO:0008152 metabolic process; GO:0019538 protein metabolic process; GO:0043170 macromolecule metabolic process; GO:0044238 primary metabolic process; GO:0071704 organic substance metabolic process; GO:1901564 organonitrogen compound metabolic process;	GO:0005622 intracellular; GO:0005623 cell; GO:0005737 cytoplasm; GO:0005829 cytosol;	GO:0003824 catalytic activity; GO:0004177 aminopeptidase activity; GO:0005488 binding; GO:0005515 protein binding; GO:0008233 peptidase activity; GO:0008235 metalloexopeptidase activity; GO:0008237 metallopeptidase activity; GO:0008238 exopeptidase activity; GO:0016787 hydrolase activity; GO:0030145 manganese ion binding; GO:0042802 identical protein binding; GO:0043167 ion binding; GO:0043169 ca…	PF05195; PF00557	Aminopeptidase P, N-terminal domain; Metallopeptidase family M24	COG0006	Xaa-Pro aminopeptidase
	B2ULE5	Alpha/beta hydrolase(predicted) OS=Akkermansia muciniphila (strain ATCC BAA-835 / DSM 22959 / JCM 33894 / BCRC 81048 / CCUG 64013 / CIP 107961 / Muc) OX=349741 GN=Amuc_1511 PE=4 SV=1	Amuc_1511	2.482	3.35978e-05	Up	8	2	6	2	2	40.6	1.80337e+06	1.57761e+06	1.82811e+06	2.97685e+06	2.93051e+06	2.85406e+06	0.665	0.585	0.669	1.612	1.58	1.57	Unknown									COG1506	Dipeptidyl aminopeptidases/acylaminoacyl-peptidases
	B2UNI1	Lipolytic protein G-D-S-L family OS=Akkermansia muciniphila (strain ATCC BAA-835 / DSM 22959 / JCM 33894 / BCRC 81048 / CCUG 64013 / CIP 107961 / Muc) OX=349741 GN=Amuc_0455 PE=4 SV=1	Amuc_0455	7.8	5.61641e-07	Up	63	14	171	14	14	35.4	2.49599e+07	2.60301e+07	2.65209e+07	1.40484e+08	1.29255e+08	1.4021e+08	0.264	0.277	0.278	2.18	1.997	2.211	Unknown	K05970	SIAE; sialate O-acetylesterase [EC:3.1.1.53]					PF13472	GDSL-like Lipase/Acylhydrolase family	COG2755	Lysophospholipase L1 and related esterases
	B2UP79	Oligopeptidase A OS=Akkermansia muciniphila (strain ATCC BAA-835 / DSM 22959 / JCM 33894 / BCRC 81048 / CCUG 64013 / CIP 107961 / Muc) OX=349741 GN=Amuc_2040 PE=3 SV=1	Amuc_2040	5.61	0.000134121	Up	15	10	24	10	10	82.7	3.14632e+06	3.34774e+06	3.45601e+06	1.44584e+07	1.36418e+07	9.79081e+06	0.339	0.362	0.37	2.287	2.148	1.573	Cytoplasmic	K01414	prlC; oligopeptidase A [EC:3.4.24.70]							COG0339	Zn-dependent oligopeptidases
	B2UNN9	Peptidase T OS=Akkermansia muciniphila (strain ATCC BAA-835 / DSM 22959 / JCM 33894 / BCRC 81048 / CCUG 64013 / CIP 107961 / Muc) OX=349741 GN=pepT PE=3 SV=1	pepT	2.274	0.00102576	Up	34	12	84	12	12	45.1	7.77539e+07	9.47787e+07	1.06906e+08	1.53461e+08	1.38701e+08	1.38438e+08	0.564	0.691	0.77	1.635	1.471	1.499	Cytoplasmic	K01258	pepT; tripeptide aminopeptidase [EC:3.4.11.4]					PF07687	Peptidase dimerisation domain	COG2195	Di- and tripeptidases
	B2ULH8	Lipolytic protein G-D-S-L family OS=Akkermansia muciniphila (strain ATCC BAA-835 / DSM 22959 / JCM 33894 / BCRC 81048 / CCUG 64013 / CIP 107961 / Muc) OX=349741 GN=Amuc_1544 PE=4 SV=1	Amuc_1544	12.694	7.30382e-07	Up	17	4	19	4	4	28.4	2.64275e+06	2.28263e+06	2.37046e+06	2.073e+07	2.04455e+07	2.14887e+07	0.194	0.169	0.173	2.242	2.201	2.361	Unknown	K05349	bglX; beta-glucosidase [EC:3.2.1.21]	map00460 Cyanoamino acid metabolism; map00500 Starch and sucrose metabolism; map01100 Metabolic pathways; map01110 Biosynthesis of secondary metabolites				PF13472	GDSL-like Lipase/Acylhydrolase family	COG2755	Lysophospholipase L1 and related esterases
	B2UMM1	Peptidase M20 OS=Akkermansia muciniphila (strain ATCC BAA-835 / DSM 22959 / JCM 33894 / BCRC 81048 / CCUG 64013 / CIP 107961 / Muc) OX=349741 GN=Amuc_1759 PE=4 SV=1	Amuc_1759	2.311	7.70263e-07	Up	61	20	355	20	20	50.3	1.9937e+08	2.02842e+08	1.96982e+08	3.08398e+08	3.15426e+08	3.14555e+08	0.668	0.683	0.655	1.518	1.545	1.573	Cytoplasmic							PF07687	Peptidase dimerisation domain	COG0624	Acetylornithine deacetylase/Succinyl-diaminopimelate desuccinylase and related deacylases
	B2URA2	Threonine aldolase OS=Akkermansia muciniphila (strain ATCC BAA-835 / DSM 22959 / JCM 33894 / BCRC 81048 / CCUG 64013 / CIP 107961 / Muc) OX=349741 GN=Amuc_1162 PE=4 SV=1	Amuc_1162	4.086	0.00406115	Up	13	4	12	4	4	38.7	770629	881861	408573	2.11606e+06	1.85039e+06	1.74992e+06	0.51	0.587	0.269	2.059	1.792	1.73	Cytoplasmic	K01620	ltaE; threonine aldolase [EC:4.1.2.48]	map00260 Glycine, serine and threonine metabolism; map01100 Metabolic pathways; map01110 Biosynthesis of secondary metabolites; map01120 Microbial metabolism in diverse environments; map01130 Biosynthesis of antibiotics; map01230 Biosynthesis of amino acids				PF01212	Beta-eliminating lyase	COG2008	Threonine aldolase
	B2UL06	5-proFAR isomerase OS=Akkermansia muciniphila (strain ATCC BAA-835 / DSM 22959 / JCM 33894 / BCRC 81048 / CCUG 64013 / CIP 107961 / Muc) OX=349741 GN=Amuc_1457 PE=3 SV=1	Amuc_1457	2.035	0.00131084	Up	20	5	21	5	5	28	9.54401e+06	9225898	9.81305e+06	1.4128e+07	1.44825e+07	1.08445e+07	0.722	0.702	0.738	1.571	1.603	1.225	Cytoplasmic	K01814	hisA; phosphoribosylformimino-5-aminoimidazole carboxamide ribotide isomerase [EC:5.3.1.16]	map00340 Histidine metabolism; map01100 Metabolic pathways; map01110 Biosynthesis of secondary metabolites; map01230 Biosynthesis of amino acids	GO:0000105 histidine biosynthetic process; GO:0006082 organic acid metabolic process; GO:0006520 cellular amino acid metabolic process; GO:0006547 histidine metabolic process; GO:0006725 cellular aromatic compound metabolic process; GO:0006807 nitrogen compound metabolic process; GO:0008152 metabolic process; GO:0008652 cellular amino acid biosynthetic process; GO:0009058 biosynthetic process; GO…		GO:0003824 catalytic activity; GO:0003949 1-(5-phosphoribosyl)-5-[(5-phosphoribosylamino)methylideneamino]imidazole-4-carboxamide isomerase activity; GO:0016853 isomerase activity; GO:0016860 intramolecular oxidoreductase activity; GO:0016861 intramolecular oxidoreductase activity, interconverting aldoses and ketoses;			COG0106	Phosphoribosylformimino-5-aminoimidazole carboxamide ribonucleotide (ProFAR) isomerase
	B2UN05	Aminotransferase class I and II OS=Akkermansia muciniphila (strain ATCC BAA-835 / DSM 22959 / JCM 33894 / BCRC 81048 / CCUG 64013 / CIP 107961 / Muc) OX=349741 GN=Amuc_1798 PE=4 SV=1	Amuc_1798	2.291	3.99993e-05	Up	59	24	261	24	24	45	4.65724e+08	4.53234e+08	4.74538e+08	7.58202e+08	7.51267e+08	6.55704e+08	0.674	0.66	0.682	1.612	1.59	1.416	Cytoplasmic	K14155	patB, malY; cysteine-S-conjugate beta-lyase [EC:4.4.1.13]	map00270 Cysteine and methionine metabolism; map00450 Selenocompound metabolism; map01100 Metabolic pathways; map01110 Biosynthesis of secondary metabolites; map01230 Biosynthesis of amino acids				PF00155	Aminotransferase class I and II	COG1168	Bifunctional PLP-dependent enzyme with beta-cystathionase and maltose regulon repressor activities
	B2UKZ6	N-acetyl-gamma-glutamyl-phosphate reductase OS=Akkermansia muciniphila (strain ATCC BAA-835 / DSM 22959 / JCM 33894 / BCRC 81048 / CCUG 64013 / CIP 107961 / Muc) OX=349741 GN=argC PE=3 SV=1	argC	3.186	4.79542e-05	Up	59	12	131	12	12	37.6	9.08585e+07	1.01808e+08	8.61811e+07	1.92176e+08	2.15471e+08	1.94986e+08	0.531	0.598	0.5	1.649	1.841	1.7	Cytoplasmic	K00145	argC; N-acetyl-gamma-glutamyl-phosphate reductase [EC:1.2.1.38]	map00220 Arginine biosynthesis; map01100 Metabolic pathways; map01110 Biosynthesis of secondary metabolites; map01130 Biosynthesis of antibiotics; map01210 2-Oxocarboxylic acid metabolism; map01230 Biosynthesis of amino acids	GO:0006082 organic acid metabolic process; GO:0006520 cellular amino acid metabolic process; GO:0006525 arginine metabolic process; GO:0006526 arginine biosynthetic process; GO:0006807 nitrogen compound metabolic process; GO:0008152 metabolic process; GO:0008652 cellular amino acid biosynthetic process; GO:0009058 biosynthetic process; GO:0009064 glutamine family amino acid metabolic process; GO:…		GO:0003824 catalytic activity; GO:0003942 N-acetyl-gamma-glutamyl-phosphate reductase activity; GO:0016491 oxidoreductase activity; GO:0016620 oxidoreductase activity, acting on the aldehyde or oxo group of donors, NAD or NADP as acceptor; GO:0016903 oxidoreductase activity, acting on the aldehyde or oxo group of donors;	PF01118; PF02774	Semialdehyde dehydrogenase, NAD binding domain; Semialdehyde dehydrogenase, dimerisation domain	COG0002	Acetylglutamate semialdehyde dehydrogenase
	B2URE3	Acetylglutamate kinase OS=Akkermansia muciniphila (strain ATCC BAA-835 / DSM 22959 / JCM 33894 / BCRC 81048 / CCUG 64013 / CIP 107961 / Muc) OX=349741 GN=argB PE=3 SV=1	argB	2.064	3.0948e-05	Up	76	17	183	17	17	31.9	7.82613e+07	8.18057e+07	8.54075e+07	1.19648e+08	1.10118e+08	1.1361e+08	0.684	0.72	0.742	1.537	1.409	1.483	Cytoplasmic	K00930	argB; acetylglutamate kinase [EC:2.7.2.8]	map00220 Arginine biosynthesis; map01100 Metabolic pathways; map01110 Biosynthesis of secondary metabolites; map01130 Biosynthesis of antibiotics; map01210 2-Oxocarboxylic acid metabolism; map01230 Biosynthesis of amino acids	GO:0006082 organic acid metabolic process; GO:0006520 cellular amino acid metabolic process; GO:0006525 arginine metabolic process; GO:0006526 arginine biosynthetic process; GO:0006793 phosphorus metabolic process; GO:0006796 phosphate-containing compound metabolic process; GO:0006807 nitrogen compound metabolic process; GO:0008152 metabolic process; GO:0008652 cellular amino acid biosynthetic pr…	GO:0005618 cell wall; GO:0005623 cell; GO:0005886 plasma membrane; GO:0016020 membrane; GO:0030312 external encapsulating structure; GO:0071944 cell periphery;	GO:0003824 catalytic activity; GO:0003991 acetylglutamate kinase activity; GO:0005488 binding; GO:0016301 kinase activity; GO:0016597 amino acid binding; GO:0016740 transferase activity; GO:0016772 transferase activity, transferring phosphorus-containing groups; GO:0016774 phosphotransferase activity, carboxyl group as acceptor; GO:0031406 carboxylic acid binding; GO:0034618 arginine binding; GO:…			COG0548	Acetylglutamate kinase
	B2URJ9	Lipolytic protein G-D-S-L family OS=Akkermansia muciniphila (strain ATCC BAA-835 / DSM 22959 / JCM 33894 / BCRC 81048 / CCUG 64013 / CIP 107961 / Muc) OX=349741 GN=Amuc_1259 PE=4 SV=1	Amuc_1259	4.412	3.31427e-08	Up	16	9	54	9	9	80.8	4.23552e+06	4.05e+06	4.23099e+06	1.24684e+07	1.25178e+07	1.24288e+07	0.437	0.42	0.433	1.889	1.888	1.914	Cytoplasmic	K01186	NEU1; sialidase-1 [EC:3.2.1.18]	map00511 Other glycan degradation; map00600 Sphingolipid metabolism; map01100 Metabolic pathways				PF13472	GDSL-like Lipase/Acylhydrolase family	COG2755	Lysophospholipase L1 and related esterases
	B2UQD9	Argininosuccinate lyase OS=Akkermansia muciniphila (strain ATCC BAA-835 / DSM 22959 / JCM 33894 / BCRC 81048 / CCUG 64013 / CIP 107961 / Muc) OX=349741 GN=argH PE=3 SV=1	argH	2.862	1.65647e-05	Up	49	17	178	17	17	50.8	7.0386e+07	7.52927e+07	6.74558e+07	1.33752e+08	1.45756e+08	1.34108e+08	0.578	0.622	0.551	1.615	1.752	1.645	Cytoplasmic	K01755	argH, ASL; argininosuccinate lyase [EC:4.3.2.1]	map00220 Arginine biosynthesis; map00250 Alanine, aspartate and glutamate metabolism; map01100 Metabolic pathways; map01110 Biosynthesis of secondary metabolites; map01130 Biosynthesis of antibiotics; map01230 Biosynthesis of amino acids	GO:0006082 organic acid metabolic process; GO:0006520 cellular amino acid metabolic process; GO:0006525 arginine metabolic process; GO:0006526 arginine biosynthetic process; GO:0006591 ornithine metabolic process; GO:0006807 nitrogen compound metabolic process; GO:0008152 metabolic process; GO:0008652 cellular amino acid biosynthetic process; GO:0009058 biosynthetic process; GO:0009064 glutamine …	GO:0005618 cell wall; GO:0005622 intracellular; GO:0005623 cell; GO:0005737 cytoplasm; GO:0030312 external encapsulating structure; GO:0071944 cell periphery;	GO:0003824 catalytic activity; GO:0004056 argininosuccinate lyase activity; GO:0016829 lyase activity; GO:0016840 carbon-nitrogen lyase activity; GO:0016842 amidine-lyase activity;	PF00206	Lyase	COG0165	Argininosuccinate lyase
	B2UL67	Bifunctional chorismate mutase/prephenate dehydratase OS=Akkermansia muciniphila (strain ATCC BAA-835 / DSM 22959 / JCM 33894 / BCRC 81048 / CCUG 64013 / CIP 107961 / Muc) OX=349741 GN=Amuc_0009 PE=4 SV=1	Amuc_0009	2.342	2.04401e-06	Up	51	16	126	16	16	43	3.12448e+07	3.25372e+07	3.37459e+07	5.1664e+07	5.22812e+07	5.08614e+07	0.638	0.668	0.684	1.549	1.561	1.55	Cytoplasmic	K14170	pheA; chorismate mutase / prephenate dehydratase [EC:5.4.99.5 4.2.1.51]	map00400 Phenylalanine, tyrosine and tryptophan biosynthesis; map01100 Metabolic pathways; map01110 Biosynthesis of secondary metabolites; map01130 Biosynthesis of antibiotics; map01230 Biosynthesis of amino acids	GO:0006082 organic acid metabolic process; GO:0006520 cellular amino acid metabolic process; GO:0006558 L-phenylalanine metabolic process; GO:0006570 tyrosine metabolic process; GO:0006571 tyrosine biosynthetic process; GO:0006725 cellular aromatic compound metabolic process; GO:0006807 nitrogen compound metabolic process; GO:0008152 metabolic process; GO:0008652 cellular amino acid biosynthetic …	GO:0005622 intracellular; GO:0005623 cell; GO:0005737 cytoplasm;	GO:0003824 catalytic activity; GO:0004106 chorismate mutase activity; GO:0004664 prephenate dehydratase activity; GO:0016829 lyase activity; GO:0016835 carbon-oxygen lyase activity; GO:0016836 hydro-lyase activity; GO:0016853 isomerase activity; GO:0016866 intramolecular transferase activity;	PF01817; PF01842	Chorismate mutase type II; ACT domain	COG1605	Chorismate mutase
	B2UPI7	Peptidase M60 domain-containing protein OS=Akkermansia muciniphila (strain ATCC BAA-835 / DSM 22959 / JCM 33894 / BCRC 81048 / CCUG 64013 / CIP 107961 / Muc) OX=349741 GN=Amuc_0627 PE=4 SV=1	Amuc_0627	4.655	7.35322e-07	Up	51	23	201	23	23	57.2	3.50907e+07	3.72339e+07	3.58723e+07	1.17119e+08	1.10112e+08	1.14509e+08	0.402	0.429	0.408	1.969	1.843	1.956	Unknown							PF13402	Peptidase M60-like family	COG4166	ABC-type oligopeptide transport system, periplasmic component
	B2UL24	Imidazole glycerol phosphate synthase subunit HisH OS=Akkermansia muciniphila (strain ATCC BAA-835 / DSM 22959 / JCM 33894 / BCRC 81048 / CCUG 64013 / CIP 107961 / Muc) OX=349741 GN=hisH PE=3 SV=1	hisH	2.232	2.86231e-06	Up	50	7	71	7	7	22.2	2.28047e+07	2.23932e+07	2.30635e+07	3.3274e+07	3.58466e+07	3.41671e+07	0.684	0.676	0.688	1.467	1.574	1.531	Cytoplasmic	K02501	hisH; imidazole glycerol-phosphate synthase subunit HisH [EC:4.3.2.10]	map00340 Histidine metabolism; map01100 Metabolic pathways; map01110 Biosynthesis of secondary metabolites; map01230 Biosynthesis of amino acids				PF00117	Glutamine amidotransferase class-I	COG0118	Glutamine amidotransferase
	B2UMH6	Histidinol dehydrogenase OS=Akkermansia muciniphila (strain ATCC BAA-835 / DSM 22959 / JCM 33894 / BCRC 81048 / CCUG 64013 / CIP 107961 / Muc) OX=349741 GN=Amuc_1714 PE=3 SV=1	Amuc_1714	2.212	1.44417e-06	Up	60	18	230	18	18	46.3	1.07722e+08	113284605	1.12061e+08	1.69043e+08	1.66956e+08	1.63219e+08	0.666	0.705	0.689	1.537	1.511	1.508	Unknown	K00013	hisD; histidinol dehydrogenase [EC:1.1.1.23]	map00340 Histidine metabolism; map01100 Metabolic pathways; map01110 Biosynthesis of secondary metabolites; map01230 Biosynthesis of amino acids	GO:0000105 histidine biosynthetic process; GO:0006082 organic acid metabolic process; GO:0006520 cellular amino acid metabolic process; GO:0006547 histidine metabolic process; GO:0006725 cellular aromatic compound metabolic process; GO:0006807 nitrogen compound metabolic process; GO:0008152 metabolic process; GO:0008652 cellular amino acid biosynthetic process; GO:0009058 biosynthetic process; GO…	GO:0005622 intracellular; GO:0005623 cell; GO:0005737 cytoplasm; GO:0005829 cytosol;	GO:0003824 catalytic activity; GO:0004399 histidinol dehydrogenase activity; GO:0005488 binding; GO:0016491 oxidoreductase activity; GO:0016614 oxidoreductase activity, acting on CH-OH group of donors; GO:0016616 oxidoreductase activity, acting on the CH-OH group of donors, NAD or NADP as acceptor; GO:0030145 manganese ion binding; GO:0043167 ion binding; GO:0043169 cation binding; GO:0046872 met…			COG0141	Histidinol dehydrogenase
	B2UPX3	3-dehydroquinate synthase OS=Akkermansia muciniphila (strain ATCC BAA-835 / DSM 22959 / JCM 33894 / BCRC 81048 / CCUG 64013 / CIP 107961 / Muc) OX=349741 GN=Amuc_0671 PE=4 SV=1	Amuc_0671	2.244	0.000385418	Up	22	9	87	9	9	42.1	2.00678e+07	2.11434e+07	2.00023e+07	3.55324e+07	2.8392e+07	2.92228e+07	0.669	0.71	0.663	1.742	1.385	1.455	Unknown	K01735	aroB; 3-dehydroquinate synthase [EC:4.2.3.4]	map00400 Phenylalanine, tyrosine and tryptophan biosynthesis; map01100 Metabolic pathways; map01110 Biosynthesis of secondary metabolites; map01130 Biosynthesis of antibiotics; map01230 Biosynthesis of amino acids				PF01761	3-dehydroquinate synthase	COG0337	3-dehydroquinate synthetase
	B2ULR8	Agmatine deiminase OS=Akkermansia muciniphila (strain ATCC BAA-835 / DSM 22959 / JCM 33894 / BCRC 81048 / CCUG 64013 / CIP 107961 / Muc) OX=349741 GN=Amuc_0117 PE=4 SV=1	Amuc_0117	2.094	0.000314994	Up	34	7	41	7	7	38.7	6.1817e+06	6.64183e+06	7.42202e+06	9.5966e+06	9.02005e+06	1.01055e+07	0.65	0.703	0.775	1.483	1.388	1.586	Cytoplasmic	K10536	aguA; agmatine deiminase [EC:3.5.3.12]	map00330 Arginine and proline metabolism; map01100 Metabolic pathways						COG2957	Peptidylarginine deiminase and related enzymes
	B2UQ89	O-acetylhomoserine/O-acetylserine sulfhydrylase OS=Akkermansia muciniphila (strain ATCC BAA-835 / DSM 22959 / JCM 33894 / BCRC 81048 / CCUG 64013 / CIP 107961 / Muc) OX=349741 GN=Amuc_0790 PE=3 SV=1	Amuc_0790	2.388	5.80488e-06	Up	64	17	167	17	17	47.6	5.63653e+07	6.14828e+07	5.92323e+07	9.68658e+07	9.60998e+07	9.37186e+07	0.626	0.687	0.653	1.58	1.561	1.553	Cytoplasmic	K01740	metY; O-acetylhomoserine (thiol)-lyase [EC:2.5.1.49]	map00270 Cysteine and methionine metabolism; map01100 Metabolic pathways				PF01053	Cys/Met metabolism PLP-dependent enzyme	COG2873	O-acetylhomoserine sulfhydrylase
	B2ULN6	DUF3472 domain-containing protein(predicted) OS=Akkermansia muciniphila (strain ATCC BAA-835 / DSM 22959 / JCM 33894 / BCRC 81048 / CCUG 64013 / CIP 107961 / Muc) OX=349741 GN=Amuc_1603 PE=4 SV=1	Amuc_1603	6.151	1.85442e-06	Up	33	7	46	7	7	32.6	1.41884e+07	1.50628e+07	1.35955e+07	6.29688e+07	5.76711e+07	5.80789e+07	0.33	0.352	0.314	2.15	1.961	2.015	Unknown				GO:0000272 polysaccharide catabolic process; GO:0005975 carbohydrate metabolic process; GO:0005976 polysaccharide metabolic process; GO:0006080 substituted mannan metabolic process; GO:0008152 metabolic process; GO:0009056 catabolic process; GO:0009057 macromolecule catabolic process; GO:0009987 cellular process; GO:0010383 cell wall polysaccharide metabolic process; GO:0010391 glucomannan metabo…		GO:0003824 catalytic activity; GO:0016787 hydrolase activity; GO:0016788 hydrolase activity, acting on ester bonds; GO:0046555 acetylxylan esterase activity; GO:0052689 carboxylic ester hydrolase activity;			COG2755	Lysophospholipase L1 and related esterases
	B2UNI0	SASA domain-containing protein OS=Akkermansia muciniphila (strain ATCC BAA-835 / DSM 22959 / JCM 33894 / BCRC 81048 / CCUG 64013 / CIP 107961 / Muc) OX=349741 GN=Amuc_0454 PE=4 SV=1	Amuc_0454	17.987	5.34697e-06	Up	33	11	80	11	11	55.7	1.67147e+07	2.0822e+07	1.95453e+07	2.5992e+08	2.23777e+08	2.11094e+08	0.114	0.143	0.133	2.615	2.242	2.158	Unknown	K05970	SIAE; sialate O-acetylesterase [EC:3.1.1.53]					PF03629	Domain of unknown function (DUF303)	COG2755	Lysophospholipase L1 and related esterases
	B2UQ05	Alanine--glyoxylate transaminase OS=Akkermansia muciniphila (strain ATCC BAA-835 / DSM 22959 / JCM 33894 / BCRC 81048 / CCUG 64013 / CIP 107961 / Muc) OX=349741 GN=Amuc_0703 PE=3 SV=1	Amuc_0703	2.642	3.06024e-07	Up	72	21	479	21	21	39.3	3.96599e+08	4.08027e+08	4.01106e+08	7.13703e+08	7.20505e+08	7.25666e+08	0.607	0.628	0.61	1.604	1.613	1.657	Cytoplasmic							PF00266	Aminotransferase class-V	COG0075	Serine-pyruvate aminotransferase/archaeal aspartate aminotransferase
	B2UNP3	Dihydrodipicolinate synthetase OS=Akkermansia muciniphila (strain ATCC BAA-835 / DSM 22959 / JCM 33894 / BCRC 81048 / CCUG 64013 / CIP 107961 / Muc) OX=349741 GN=Amuc_1946 PE=3 SV=1	Amuc_1946	2.198	1.21428e-05	Up	68	15	253	15	15	33	2.11254e+08	2.00508e+08	2.17896e+08	3.12318e+08	3.04063e+08	3.21025e+08	0.694	0.663	0.711	1.508	1.462	1.575	Cytoplasmic	K01639	E4.1.3.3, nanA, NPL; N-acetylneuraminate lyase [EC:4.1.3.3]	map00520 Amino sugar and nucleotide sugar metabolism; map01100 Metabolic pathways				PF00701	Dihydrodipicolinate synthetase family	COG0329	Dihydrodipicolinate synthase/N-acetylneuraminate lyase
	B2UQK8	Major facilitator superfamily MFS_1 OS=Akkermansia muciniphila (strain ATCC BAA-835 / DSM 22959 / JCM 33894 / BCRC 81048 / CCUG 64013 / CIP 107961 / Muc) OX=349741 GN=Amuc_0911 PE=4 SV=1	Amuc_0911	2.525	0.00299844	Up	6	2	8	2	2	44.9	1.659e+06	1.72167e+06	1.73491e+06	3.10088e+06	3.51051e+06	2.15427e+06	0.615	0.642	0.639	1.69	1.905	1.193	CytoplasmicMembrane									COG2814	Arabinose efflux permease
	B2UNG2	HAD-superfamily subfamily IB hydrolase, TIGR01490 OS=Akkermansia muciniphila (strain ATCC BAA-835 / DSM 22959 / JCM 33894 / BCRC 81048 / CCUG 64013 / CIP 107961 / Muc) OX=349741 GN=Amuc_0436 PE=4 SV=1	Amuc_0436	2.713	5.1747e-05	Up	21	3	10	3	3	29.6	1.77956e+06	1.75086e+06	1.79517e+06	3.01983e+06	3.19808e+06	3.56426e+06	0.606	0.6	0.608	1.512	1.595	1.814	Cytoplasmic	K18697	pgpC; phosphatidylglycerophosphatase C [EC:3.1.3.27]	map00564 Glycerophospholipid metabolism						COG0560	Phosphoserine phosphatase
	B2UNR1	Homoserine dehydrogenase OS=Akkermansia muciniphila (strain ATCC BAA-835 / DSM 22959 / JCM 33894 / BCRC 81048 / CCUG 64013 / CIP 107961 / Muc) OX=349741 GN=Amuc_1964 PE=3 SV=1	Amuc_1964	31.12	1.47309e-07	Up	31	11	77	11	11	48.2	3.62222e+07	3.22506e+07	3.19621e+07	6.85251e+08	7.21588e+08	7.05829e+08	0.084	0.075	0.074	2.343	2.456	2.452	Cytoplasmic	K00003	hom; homoserine dehydrogenase [EC:1.1.1.3]	map00260 Glycine, serine and threonine metabolism; map00270 Cysteine and methionine metabolism; map00300 Lysine biosynthesis; map01100 Metabolic pathways; map01110 Biosynthesis of secondary metabolites; map01120 Microbial metabolism in diverse environments; map01130 Biosynthesis of antibiotics; map01230 Biosynthesis of amino acids	GO:0006082 organic acid metabolic process; GO:0006520 cellular amino acid metabolic process; GO:0006566 threonine metabolic process; GO:0006807 nitrogen compound metabolic process; GO:0008152 metabolic process; GO:0008652 cellular amino acid biosynthetic process; GO:0009058 biosynthetic process; GO:0009066 aspartate family amino acid metabolic process; GO:0009067 aspartate family amino acid biosy…	GO:0005618 cell wall; GO:0005623 cell; GO:0005886 plasma membrane; GO:0016020 membrane; GO:0030312 external encapsulating structure; GO:0071944 cell periphery;	GO:0003824 catalytic activity; GO:0004412 homoserine dehydrogenase activity; GO:0016491 oxidoreductase activity; GO:0016614 oxidoreductase activity, acting on CH-OH group of donors; GO:0016616 oxidoreductase activity, acting on the CH-OH group of donors, NAD or NADP as acceptor; GO:0016829 lyase activity; GO:0016830 carbon-carbon lyase activity; GO:0016831 carboxy-lyase activity;	PF03447; PF00742	Homoserine dehydrogenase, NAD binding domain; Homoserine dehydrogenase	COG0460	Homoserine dehydrogenase
	B2ULS5	Lipolytic protein G-D-S-L family OS=Akkermansia muciniphila (strain ATCC BAA-835 / DSM 22959 / JCM 33894 / BCRC 81048 / CCUG 64013 / CIP 107961 / Muc) OX=349741 GN=Amuc_0125 PE=4 SV=1	Amuc_0125	4.5	4.07649e-06	Up	49	9	40	9	9	28	7.37383e+06	8.05939e+06	8.59715e+06	2.44895e+07	2.47903e+07	2.40592e+07	0.39	0.429	0.452	1.903	1.918	1.899	Unknown	K01137	GNS; N-acetylglucosamine-6-sulfatase [EC:3.1.6.14]	map01100 Metabolic pathways				PF13472	GDSL-like Lipase/Acylhydrolase family	COG2755	Lysophospholipase L1 and related esterases
	B2UR05	Major facilitator superfamily MFS_1 OS=Akkermansia muciniphila (strain ATCC BAA-835 / DSM 22959 / JCM 33894 / BCRC 81048 / CCUG 64013 / CIP 107961 / Muc) OX=349741 GN=Amuc_1064 PE=4 SV=1	Amuc_1064	5.115	0.000134776	Up	6	3	6	3	3	54.9	3.81986e+06	3.26635e+06	2.8216e+06	1.26648e+07	1.1907e+07	9.84943e+06	0.444	0.382	0.326	2.162	2.023	1.708	CytoplasmicMembrane	K03305	TC.POT; proton-dependent oligopeptide transporter, POT family							COG3104	Dipeptide/tripeptide permease
	B2UML6	Ornithine carbamoyltransferase OS=Akkermansia muciniphila (strain ATCC BAA-835 / DSM 22959 / JCM 33894 / BCRC 81048 / CCUG 64013 / CIP 107961 / Muc) OX=349741 GN=arcB PE=3 SV=1	arcB	2.067	6.16174e-06	Up	50	13	190	13	13	34.1	2.07754e+08	2.00248e+08	2.0575e+08	2.84389e+08	2.80296e+08	2.9501e+08	0.726	0.704	0.714	1.46	1.433	1.539	Cytoplasmic	K00611	OTC, argF, argI; ornithine carbamoyltransferase [EC:2.1.3.3]	map00220 Arginine biosynthesis; map01100 Metabolic pathways; map01110 Biosynthesis of secondary metabolites; map01130 Biosynthesis of antibiotics; map01230 Biosynthesis of amino acids				PF02729; PF00185	Aspartate/ornithine carbamoyltransferase, carbamoyl-P binding domain; Aspartate/ornithine carbamoyltransferase, Asp/Orn binding domain	COG0078	Ornithine carbamoyltransferase
	B2UPU6	Oligopeptidase A OS=Akkermansia muciniphila (strain ATCC BAA-835 / DSM 22959 / JCM 33894 / BCRC 81048 / CCUG 64013 / CIP 107961 / Muc) OX=349741 GN=Amuc_2167 PE=3 SV=1	Amuc_2167	3.633	1.96092e-07	Up	54	30	417	30	30	79.3	2.57022e+08	2.4828e+08	2.54352e+08	6.34912e+08	6.09608e+08	6.25543e+08	0.503	0.489	0.495	1.827	1.746	1.829	Cytoplasmic	K01414	prlC; oligopeptidase A [EC:3.4.24.70]							COG0339	Zn-dependent oligopeptidases
	B2UP35	Tryptophanase OS=Akkermansia muciniphila (strain ATCC BAA-835 / DSM 22959 / JCM 33894 / BCRC 81048 / CCUG 64013 / CIP 107961 / Muc) OX=349741 GN=Amuc_1995 PE=3 SV=1	Amuc_1995	2.921	2.04924e-06	Up	28	13	152	13	13	54	5.23415e+07	5.19347e+07	5.37791e+07	1.05044e+08	1.09395e+08	9.83974e+07	0.572	0.571	0.584	1.688	1.75	1.606	Cytoplasmic	K01667	tnaA; tryptophanase [EC:4.1.99.1]	map00380 Tryptophan metabolism; map01100 Metabolic pathways				PF01212	Beta-eliminating lyase	COG3033	Tryptophanase
	B2UP20	Indole-3-glycerol-phosphate synthase OS=Akkermansia muciniphila (strain ATCC BAA-835 / DSM 22959 / JCM 33894 / BCRC 81048 / CCUG 64013 / CIP 107961 / Muc) OX=349741 GN=Amuc_0552 PE=4 SV=1	Amuc_0552	2.139	2.21687e-05	Up	39	7	89	7	7	28.5	2.52551e+07	2.70542e+07	2.70213e+07	3.67143e+07	3.89943e+07	3.92625e+07	0.669	0.721	0.711	1.43	1.512	1.553	Cytoplasmic	K01609	trpC; indole-3-glycerol phosphate synthase [EC:4.1.1.48]	map00400 Phenylalanine, tyrosine and tryptophan biosynthesis; map01100 Metabolic pathways; map01110 Biosynthesis of secondary metabolites; map01130 Biosynthesis of antibiotics; map01230 Biosynthesis of amino acids			GO:0003824 catalytic activity; GO:0004425 indole-3-glycerol-phosphate synthase activity; GO:0016829 lyase activity; GO:0016830 carbon-carbon lyase activity; GO:0016831 carboxy-lyase activity;	PF00218	Indole-3-glycerol phosphate synthase	COG0134	Indole-3-glycerol phosphate synthase
	B2ULH3	Homoserine O-acetyltransferase OS=Akkermansia muciniphila (strain ATCC BAA-835 / DSM 22959 / JCM 33894 / BCRC 81048 / CCUG 64013 / CIP 107961 / Muc) OX=349741 GN=metXA PE=3 SV=1	metXA	2.009	4.91427e-05	Up	52	13	121	13	13	42.8	2.80351e+07	3.02426e+07	2.69586e+07	3.91432e+07	3.91131e+07	3.7866e+07	0.717	0.778	0.685	1.471	1.463	1.446	Cytoplasmic	K00641	metX; homoserine O-acetyltransferase/O-succinyltransferase [EC:2.3.1.31 2.3.1.46]	map00270 Cysteine and methionine metabolism; map00920 Sulfur metabolism; map01100 Metabolic pathways; map01110 Biosynthesis of secondary metabolites; map01130 Biosynthesis of antibiotics	GO:0000096 sulfur amino acid metabolic process; GO:0000097 sulfur amino acid biosynthetic process; GO:0006082 organic acid metabolic process; GO:0006520 cellular amino acid metabolic process; GO:0006555 methionine metabolic process; GO:0006790 sulfur compound metabolic process; GO:0006807 nitrogen compound metabolic process; GO:0008152 metabolic process; GO:0008652 cellular amino acid biosyntheti…		GO:0003824 catalytic activity; GO:0004414 homoserine O-acetyltransferase activity; GO:0008374 O-acyltransferase activity; GO:0016407 acetyltransferase activity; GO:0016413 O-acetyltransferase activity; GO:0016740 transferase activity; GO:0016746 transferase activity, transferring acyl groups; GO:0016747 transferase activity, transferring acyl groups other than amino-acyl groups;	PF00561	alpha/beta hydrolase fold	COG2021	Homoserine acetyltransferase
	B2UPP7	Alcohol dehydrogenase zinc-binding domain protein OS=Akkermansia muciniphila (strain ATCC BAA-835 / DSM 22959 / JCM 33894 / BCRC 81048 / CCUG 64013 / CIP 107961 / Muc) OX=349741 GN=Amuc_2116 PE=3 SV=1	Amuc_2116	2.229	1.0746e-06	Up	61	18	223	18	18	40.4	1.24598e+08	1.26504e+08	1.21306e+08	1.8821e+08	1.90201e+08	1.84475e+08	0.686	0.701	0.663	1.522	1.532	1.516	Cytoplasmic	K00008	SORD, gutB; L-iditol 2-dehydrogenase [EC:1.1.1.14]	map00040 Pentose and glucuronate interconversions; map00051 Fructose and mannose metabolism; map01100 Metabolic pathways				PF08240	Alcohol dehydrogenase GroES-like domain	COG1063	Threonine dehydrogenase and related Zn-dependent dehydrogenases
	B2UPV7	Amino-acid N-acetyltransferase OS=Akkermansia muciniphila (strain ATCC BAA-835 / DSM 22959 / JCM 33894 / BCRC 81048 / CCUG 64013 / CIP 107961 / Muc) OX=349741 GN=Amuc_2178 PE=4 SV=1	Amuc_2178	2.341	0.0460371	Up	13	4	12	4	4	39.4	2.4903e+06	2.46093e+06	3.70511e+06	2.82514e+06	4.25602e+06	6.60729e+06	0.574	0.571	0.848	0.957	1.435	2.273	Cytoplasmic	K14682	argAB; amino-acid N-acetyltransferase [EC:2.3.1.1]	map00220 Arginine biosynthesis; map01100 Metabolic pathways; map01110 Biosynthesis of secondary metabolites; map01130 Biosynthesis of antibiotics; map01210 2-Oxocarboxylic acid metabolism; map01230 Biosynthesis of amino acids	GO:0006082 organic acid metabolic process; GO:0006520 cellular amino acid metabolic process; GO:0006525 arginine metabolic process; GO:0006526 arginine biosynthetic process; GO:0006793 phosphorus metabolic process; GO:0006796 phosphate-containing compound metabolic process; GO:0006807 nitrogen compound metabolic process; GO:0008152 metabolic process; GO:0008652 cellular amino acid biosynthetic pr…		GO:0003824 catalytic activity; GO:0003991 acetylglutamate kinase activity; GO:0004042 acetyl-CoA:L-glutamate N-acetyltransferase activity; GO:0004358 glutamate N-acetyltransferase activity; GO:0005488 binding; GO:0008080 N-acetyltransferase activity; GO:0016301 kinase activity; GO:0016407 acetyltransferase activity; GO:0016410 N-acyltransferase activity; GO:0016597 amino acid binding; GO:0016740 …			COG1246	N-acetylglutamate synthase and related acetyltransferases
[F] Nucleotide transport and metabolism	B2UNI4	Glutamine amidotransferase class-II OS=Akkermansia muciniphila (strain ATCC BAA-835 / DSM 22959 / JCM 33894 / BCRC 81048 / CCUG 64013 / CIP 107961 / Muc) OX=349741 GN=Amuc_0458 PE=4 SV=1	Amuc_0458	2.061	2.96835e-06	Up	54	25	373	25	25	72.2	1.9344e+08	1.89357e+08	1.91166e+08	2.58515e+08	2.75215e+08	2.67801e+08	0.724	0.713	0.711	1.422	1.507	1.497	Unknown	K00764	purF, PPAT; amidophosphoribosyltransferase [EC:2.4.2.14]	map00230 Purine metabolism; map00250 Alanine, aspartate and glutamate metabolism; map01100 Metabolic pathways; map01110 Biosynthesis of secondary metabolites; map01130 Biosynthesis of antibiotics						COG0034	Glutamine phosphoribosylpyrophosphate amidotransferase
	B2UQL9	Metallophosphoesterase OS=Akkermansia muciniphila (strain ATCC BAA-835 / DSM 22959 / JCM 33894 / BCRC 81048 / CCUG 64013 / CIP 107961 / Muc) OX=349741 GN=Amuc_0922 PE=3 SV=1	Amuc_0922	8.117	9.07465e-05	Up	28	9	29	9	9	53.6	1.47698e+06	1.67477e+06	1.10507e+06	7.89585e+06	7.33354e+06	8.19163e+06	0.275	0.313	0.204	2.158	1.996	2.275	Unknown	K01081	E3.1.3.5; 5'-nucleotidase [EC:3.1.3.5]	map00230 Purine metabolism; map00240 Pyrimidine metabolism; map00760 Nicotinate and nicotinamide metabolism; map01100 Metabolic pathways; map01110 Biosynthesis of secondary metabolites				PF00149; PF02872	Calcineurin-like phosphoesterase; 5'-nucleotidase, C-terminal domain	COG0737	5'-nucleotidase/2',3'-cyclic phosphodiesterase and related esterases
	B2URE6	Bifunctional purine biosynthesis protein PurH OS=Akkermansia muciniphila (strain ATCC BAA-835 / DSM 22959 / JCM 33894 / BCRC 81048 / CCUG 64013 / CIP 107961 / Muc) OX=349741 GN=purH PE=3 SV=1	purH	2.905	2.74424e-08	Up	70	26	541	26	26	56.3	4.08881e+08	4.06575e+08	4.09363e+08	8.19532e+08	8.10966e+08	7.82734e+08	0.579	0.579	0.576	1.704	1.679	1.654	Cytoplasmic	K00602	purH; phosphoribosylaminoimidazolecarboxamide formyltransferase / IMP cyclohydrolase [EC:2.1.2.3 3.5.4.10]	map00230 Purine metabolism; map00670 One carbon pool by folate; map01100 Metabolic pathways; map01110 Biosynthesis of secondary metabolites; map01130 Biosynthesis of antibiotics				PF02142	MGS-like domain	COG0138	AICAR transformylase/IMP cyclohydrolase PurH (only IMP cyclohydrolase domain in Aful)
	B2UMX3	CMP/dCMP deaminase zinc-binding OS=Akkermansia muciniphila (strain ATCC BAA-835 / DSM 22959 / JCM 33894 / BCRC 81048 / CCUG 64013 / CIP 107961 / Muc) OX=349741 GN=Amuc_0340 PE=4 SV=1	Amuc_0340	2.559	5.10394e-06	Up	45	6	48	6	6	17.2	1.32815e+07	1.38528e+07	1.33465e+07	2.25112e+07	2.36461e+07	2.40531e+07	0.618	0.648	0.617	1.539	1.609	1.67	Unknown	K01493	comEB; dCMP deaminase [EC:3.5.4.12]	map00240 Pyrimidine metabolism; map01100 Metabolic pathways						COG2131	Deoxycytidylate deaminase
	B2UNA2	Dihydroorotate dehydrogenase (quinone) OS=Akkermansia muciniphila (strain ATCC BAA-835 / DSM 22959 / JCM 33894 / BCRC 81048 / CCUG 64013 / CIP 107961 / Muc) OX=349741 GN=pyrD PE=3 SV=1	pyrD	3.027	1.45252e-06	Up	65	18	163	18	18	37.2	9.60277e+07	9.99782e+07	1.01644e+08	2.01457e+08	2.00687e+08	2.08455e+08	0.544	0.57	0.573	1.678	1.664	1.764	CytoplasmicMembrane	K00254	DHODH, pyrD; dihydroorotate dehydrogenase [EC:1.3.5.2]	map00240 Pyrimidine metabolism; map01100 Metabolic pathways	GO:0006139 nucleobase-containing compound metabolic process; GO:0006206 pyrimidine nucleobase metabolic process; GO:0006207 'de novo' pyrimidine nucleobase biosynthetic process; GO:0006220 pyrimidine nucleotide metabolic process; GO:0006221 pyrimidine nucleotide biosynthetic process; GO:0006725 cellular aromatic compound metabolic process; GO:0006753 nucleoside phosphate metabolic process; GO:000…	GO:0005622 intracellular; GO:0005623 cell; GO:0005737 cytoplasm; GO:0005829 cytosol; GO:0005886 plasma membrane; GO:0016020 membrane; GO:0071944 cell periphery;	GO:0000166 nucleotide binding; GO:0003824 catalytic activity; GO:0004152 dihydroorotate dehydrogenase activity; GO:0004158 dihydroorotate oxidase activity; GO:0005488 binding; GO:0010181 FMN binding; GO:0016491 oxidoreductase activity; GO:0016627 oxidoreductase activity, acting on the CH-CH group of donors; GO:0016634 oxidoreductase activity, acting on the CH-CH group of donors, oxygen as accepto…	PF01180	Dihydroorotate dehydrogenase	COG0167	Dihydroorotate dehydrogenase
	B2UN51	Deoxyguanosinetriphosphate triphosphohydrolase OS=Akkermansia muciniphila (strain ATCC BAA-835 / DSM 22959 / JCM 33894 / BCRC 81048 / CCUG 64013 / CIP 107961 / Muc) OX=349741 GN=Amuc_1847 PE=4 SV=1	Amuc_1847	2.115	7.40447e-06	Up	28	9	44	9	9	48.6	5.48797e+06	5.38992e+06	5.13442e+06	7.85212e+06	7.64067e+06	7.46654e+06	0.725	0.716	0.674	1.524	1.477	1.473	Cytoplasmic	K01129	dgt; dGTPase [EC:3.1.5.1]	map00230 Purine metabolism; map01100 Metabolic pathways	GO:0006139 nucleobase-containing compound metabolic process; GO:0006163 purine nucleotide metabolic process; GO:0006195 purine nucleotide catabolic process; GO:0006203 dGTP catabolic process; GO:0006725 cellular aromatic compound metabolic process; GO:0006753 nucleoside phosphate metabolic process; GO:0006793 phosphorus metabolic process; GO:0006796 phosphate-containing compound metabolic process…		GO:0003824 catalytic activity; GO:0008832 dGTPase activity; GO:0016787 hydrolase activity; GO:0016788 hydrolase activity, acting on ester bonds; GO:0016793 triphosphoric monoester hydrolase activity; GO:0042578 phosphoric ester hydrolase activity;	PF13286	Phosphohydrolase-associated domain	COG0232	dGTP triphosphohydrolase
	B2UNN8	Adenylosuccinate lyase OS=Akkermansia muciniphila (strain ATCC BAA-835 / DSM 22959 / JCM 33894 / BCRC 81048 / CCUG 64013 / CIP 107961 / Muc) OX=349741 GN=Amuc_1941 PE=3 SV=1	Amuc_1941	2.554	3.94249e-06	Up	41	17	210	17	17	52.4	5.89569e+07	6.32845e+07	5.99371e+07	1.03734e+08	1.05497e+08	1.06057e+08	0.61	0.659	0.616	1.578	1.597	1.639	Cytoplasmic	K01756	purB, ADSL; adenylosuccinate lyase [EC:4.3.2.2]	map00230 Purine metabolism; map00250 Alanine, aspartate and glutamate metabolism; map01100 Metabolic pathways; map01110 Biosynthesis of secondary metabolites; map01130 Biosynthesis of antibiotics				PF00206; PF10397	Lyase; Adenylosuccinate lyase C-terminus	COG0015	Adenylosuccinate lyase
	B2UPH5	Carbamoyl-phosphate synthase large chain OS=Akkermansia muciniphila (strain ATCC BAA-835 / DSM 22959 / JCM 33894 / BCRC 81048 / CCUG 64013 / CIP 107961 / Muc) OX=349741 GN=carB PE=3 SV=1	carB	2.959	2.25902e-07	Up	61	50	720	50	50	117.4	3.50229e+08	3.55802e+08	3.45462e+08	6.93729e+08	7.18691e+08	6.96302e+08	0.571	0.583	0.559	1.661	1.713	1.694	Unknown	K01955	carB, CPA2; carbamoyl-phosphate synthase large subunit [EC:6.3.5.5]	map00240 Pyrimidine metabolism; map00250 Alanine, aspartate and glutamate metabolism; map01100 Metabolic pathways	GO:0000050 urea cycle; GO:0006082 organic acid metabolic process; GO:0006520 cellular amino acid metabolic process; GO:0006525 arginine metabolic process; GO:0006526 arginine biosynthetic process; GO:0006807 nitrogen compound metabolic process; GO:0008152 metabolic process; GO:0008652 cellular amino acid biosynthetic process; GO:0009058 biosynthetic process; GO:0009064 glutamine family amino acid…	GO:0005622 intracellular; GO:0005623 cell; GO:0005737 cytoplasm;	GO:0003824 catalytic activity; GO:0004087 carbamoyl-phosphate synthase (ammonia) activity; GO:0004088 carbamoyl-phosphate synthase (glutamine-hydrolyzing) activity; GO:0016874 ligase activity; GO:0016879 ligase activity, forming carbon-nitrogen bonds; GO:0016884 carbon-nitrogen ligase activity, with glutamine as amido-N-donor;	PF02786; PF02787; PF02142	Carbamoyl-phosphate synthase L chain, ATP binding domain; Carbamoyl-phosphate synthetase large chain, oligomerisation domain; MGS-like domain	COG0458	Carbamoylphosphate synthase large subunit (split gene in MJ)
	B2UQ32	ATP-grasp domain-containing protein OS=Akkermansia muciniphila (strain ATCC BAA-835 / DSM 22959 / JCM 33894 / BCRC 81048 / CCUG 64013 / CIP 107961 / Muc) OX=349741 GN=Amuc_0730 PE=4 SV=1	Amuc_0730	2.193	1.11993e-05	Up	51	13	267	13	13	38.3	2.126e+08	2.12401e+08	2.13686e+08	3.31433e+08	3.22487e+08	2.95713e+08	0.689	0.693	0.688	1.579	1.529	1.431	Cytoplasmic	K01921	ddl; D-alanine-D-alanine ligase [EC:6.3.2.4]	map00473 D-Alanine metabolism; map00550 Peptidoglycan biosynthesis; map01100 Metabolic pathways; map01502 Vancomycin resistance						COG1181	D-alanine-D-alanine ligase and related ATP-grasp enzymes
	B2URJ1	Carbamoyl-phosphate synthase large chain OS=Akkermansia muciniphila (strain ATCC BAA-835 / DSM 22959 / JCM 33894 / BCRC 81048 / CCUG 64013 / CIP 107961 / Muc) OX=349741 GN=carB PE=3 SV=1	carB	2.564	2.3081e-07	Up	57	42	313	42	42	117.4	8.79136e+07	8.62187e+07	8.99731e+07	1.52311e+08	1.52499e+08	1.54174e+08	0.626	0.618	0.637	1.594	1.589	1.639	Unknown	K01955	carB, CPA2; carbamoyl-phosphate synthase large subunit [EC:6.3.5.5]	map00240 Pyrimidine metabolism; map00250 Alanine, aspartate and glutamate metabolism; map01100 Metabolic pathways	GO:0000050 urea cycle; GO:0006082 organic acid metabolic process; GO:0006139 nucleobase-containing compound metabolic process; GO:0006206 pyrimidine nucleobase metabolic process; GO:0006220 pyrimidine nucleotide metabolic process; GO:0006221 pyrimidine nucleotide biosynthetic process; GO:0006520 cellular amino acid metabolic process; GO:0006525 arginine metabolic process; GO:0006526 arginine bios…	GO:0005622 intracellular; GO:0005623 cell; GO:0005737 cytoplasm; GO:0005829 cytosol; GO:0005886 plasma membrane; GO:0005951 carbamoyl-phosphate synthase complex; GO:0016020 membrane; GO:0032991 protein-containing complex; GO:0071944 cell periphery; GO:1902494 catalytic complex;	GO:0000166 nucleotide binding; GO:0003824 catalytic activity; GO:0004087 carbamoyl-phosphate synthase (ammonia) activity; GO:0004088 carbamoyl-phosphate synthase (glutamine-hydrolyzing) activity; GO:0005488 binding; GO:0005524 ATP binding; GO:0008144 drug binding; GO:0016597 amino acid binding; GO:0016874 ligase activity; GO:0016879 ligase activity, forming carbon-nitrogen bonds; GO:0016884 carbo…	PF02786; PF02787; PF02142	Carbamoyl-phosphate synthase L chain, ATP binding domain; Carbamoyl-phosphate synthetase large chain, oligomerisation domain; MGS-like domain	COG0458	Carbamoylphosphate synthase large subunit (split gene in MJ)
[G] Carbohydrate transport and metabolism	B2UPR7	Beta-hexosaminidase Amuc_2136 OS=Akkermansia muciniphila (strain ATCC BAA-835 / DSM 22959 / JCM 33894 / BCRC 81048 / CCUG 64013 / CIP 107961 / Muc) OX=349741 GN=Amuc_2136 PE=1 SV=1	Amuc_2136	6.315	4.02888e-09	Up	62	44	694	44	44	83.7	2.34689e+08	2.26595e+08	2.3052e+08	9.89836e+08	9.96516e+08	9.75645e+08	0.331	0.321	0.323	2.05	2.054	2.053	Periplasmic	K12373	HEXA_B; hexosaminidase [EC:3.2.1.52]	map00511 Other glycan degradation; map00520 Amino sugar and nucleotide sugar metabolism; map01100 Metabolic pathways				PF02838; PF00728	Glycosyl hydrolase family 20, domain 2; Glycosyl hydrolase family 20, catalytic domain	COG3525	N-acetyl-beta-hexosaminidase
	B2ULZ7	4-alpha-glucanotransferase OS=Akkermansia muciniphila (strain ATCC BAA-835 / DSM 22959 / JCM 33894 / BCRC 81048 / CCUG 64013 / CIP 107961 / Muc) OX=349741 GN=Amuc_1621 PE=3 SV=1	Amuc_1621	2.806	1.04236e-05	Up	41	20	157	20	20	72	4.56754e+07	4.01042e+07	4.31154e+07	8.04785e+07	8.37475e+07	8.08982e+07	0.629	0.555	0.59	1.628	1.687	1.663	Cytoplasmic	K00705	malQ; 4-alpha-glucanotransferase [EC:2.4.1.25]	map00500 Starch and sucrose metabolism; map01100 Metabolic pathways; map01110 Biosynthesis of secondary metabolites				PF02446	4-alpha-glucanotransferase	COG1640	4-alpha-glucanotransferase
	B2UMC9	Alpha-glucan phosphorylase OS=Akkermansia muciniphila (strain ATCC BAA-835 / DSM 22959 / JCM 33894 / BCRC 81048 / CCUG 64013 / CIP 107961 / Muc) OX=349741 GN=Amuc_0235 PE=3 SV=1	Amuc_0235	2.526	1.31395e-06	Up	77	30	697	30	30	63.4	7.92694e+08	7.47741e+08	7.78155e+08	1.2966e+09	1.36325e+09	1.30939e+09	0.649	0.616	0.633	1.56	1.633	1.601	Cytoplasmic	K00688	PYG, glgP; glycogen phosphorylase [EC:2.4.1.1]	map00500 Starch and sucrose metabolism; map01100 Metabolic pathways; map01110 Biosynthesis of secondary metabolites; map02026 Biofilm formation - Escherichia coli						COG0058	Glucan phosphorylase
	B2UN36	Class II aldolase/adducin family protein OS=Akkermansia muciniphila (strain ATCC BAA-835 / DSM 22959 / JCM 33894 / BCRC 81048 / CCUG 64013 / CIP 107961 / Muc) OX=349741 GN=Amuc_1829 PE=4 SV=1	Amuc_1829	2.951	4.90855e-06	Up	62	12	144	12	12	29.8	4.35125e+07	4.40586e+07	4.49097e+07	9.19078e+07	8.35697e+07	8.9592e+07	0.564	0.574	0.578	1.749	1.583	1.732	Cytoplasmic	K01628	fucA; L-fuculose-phosphate aldolase [EC:4.1.2.17]	map00051 Fructose and mannose metabolism; map01100 Metabolic pathways; map01120 Microbial metabolism in diverse environments				PF00596	Class II Aldolase and Adducin N-terminal domain	COG0235	Ribulose-5-phosphate 4-epimerase and related epimerases and aldolases
	B2UQX3	Beta-N-acetylhexosaminidase OS=Akkermansia muciniphila (strain ATCC BAA-835 / DSM 22959 / JCM 33894 / BCRC 81048 / CCUG 64013 / CIP 107961 / Muc) OX=349741 GN=Amuc_1032 PE=3 SV=1	Amuc_1032	7.826	8.19596e-06	Up	54	26	256	26	26	59	5.71903e+07	6.30873e+07	5.63161e+07	3.2421e+08	2.80093e+08	3.32454e+08	0.264	0.294	0.259	2.203	1.895	2.296	Periplasmic	K12373	HEXA_B; hexosaminidase [EC:3.2.1.52]	map00511 Other glycan degradation; map00520 Amino sugar and nucleotide sugar metabolism; map01100 Metabolic pathways				PF02838; PF00728	Glycosyl hydrolase family 20, domain 2; Glycosyl hydrolase family 20, catalytic domain	COG3525	N-acetyl-beta-hexosaminidase
	B2UN02	Beta-N-acetylhexosaminidase OS=Akkermansia muciniphila (strain ATCC BAA-835 / DSM 22959 / JCM 33894 / BCRC 81048 / CCUG 64013 / CIP 107961 / Muc) OX=349741 GN=Amuc_0369 PE=3 SV=1	Amuc_0369	2.858	0.00227342	Up	37	19	98	19	19	73.9	1.82912e+07	2.88752e+07	1.85905e+07	4.05125e+07	4.41446e+07	4.28151e+07	0.487	0.774	0.492	1.586	1.721	1.703	Periplasmic	K12373	HEXA_B; hexosaminidase [EC:3.2.1.52]	map00511 Other glycan degradation; map00520 Amino sugar and nucleotide sugar metabolism; map01100 Metabolic pathways				PF02838; PF00728	Glycosyl hydrolase family 20, domain 2; Glycosyl hydrolase family 20, catalytic domain	COG3525	N-acetyl-beta-hexosaminidase
	B2UQK8	Major facilitator superfamily MFS_1 OS=Akkermansia muciniphila (strain ATCC BAA-835 / DSM 22959 / JCM 33894 / BCRC 81048 / CCUG 64013 / CIP 107961 / Muc) OX=349741 GN=Amuc_0911 PE=4 SV=1	Amuc_0911	2.525	0.00299844	Up	6	2	8	2	2	44.9	1.659e+06	1.72167e+06	1.73491e+06	3.10088e+06	3.51051e+06	2.15427e+06	0.615	0.642	0.639	1.69	1.905	1.193	CytoplasmicMembrane									COG2814	Arabinose efflux permease
	B2UNS1	Pyruvate, phosphate dikinase OS=Akkermansia muciniphila (strain ATCC BAA-835 / DSM 22959 / JCM 33894 / BCRC 81048 / CCUG 64013 / CIP 107961 / Muc) OX=349741 GN=Amuc_1974 PE=3 SV=1	Amuc_1974	2.325	6.58776e-07	Up	70	45	1328	45	45	100.1	1.22452e+09	1.22867e+09	1.22617e+09	1.95208e+09	1.89521e+09	1.95135e+09	0.665	0.672	0.662	1.558	1.506	1.583	Cytoplasmic	K01006	ppdK; pyruvate, orthophosphate dikinase [EC:2.7.9.1]	map00620 Pyruvate metabolism; map00710 Carbon fixation in photosynthetic organisms; map00720 Carbon fixation pathways in prokaryotes; map01100 Metabolic pathways; map01120 Microbial metabolism in diverse environments; map01200 Carbon metabolism				PF02896	PEP-utilising enzyme, TIM barrel domain	COG1080	Phosphoenolpyruvate-protein kinase (PTS system EI component in bacteria)
	B2UKW7	Glyceraldehyde-3-phosphate dehydrogenase OS=Akkermansia muciniphila (strain ATCC BAA-835 / DSM 22959 / JCM 33894 / BCRC 81048 / CCUG 64013 / CIP 107961 / Muc) OX=349741 GN=Amuc_1417 PE=3 SV=1	Amuc_1417	2.076	2.82823e-07	Up	74	25	1889	25	25	36.7	2.88102e+09	2.8476e+09	2.80354e+09	3.99691e+09	4.05211e+09	3.95411e+09	0.722	0.718	0.698	1.473	1.486	1.48	Cytoplasmic	K00134	GAPDH, gapA; glyceraldehyde 3-phosphate dehydrogenase [EC:1.2.1.12]	map00010 Glycolysis / Gluconeogenesis; map00710 Carbon fixation in photosynthetic organisms; map01100 Metabolic pathways; map01110 Biosynthesis of secondary metabolites; map01120 Microbial metabolism in diverse environments; map01130 Biosynthesis of antibiotics; map01200 Carbon metabolism; map01230 Biosynthesis of amino acids; map05130 Pathogenic Escherichia coli infection	GO:0008152 metabolic process; GO:0055114 oxidation-reduction process;		GO:0000166 nucleotide binding; GO:0003824 catalytic activity; GO:0004365 glyceraldehyde-3-phosphate dehydrogenase (NAD+) (phosphorylating) activity; GO:0005488 binding; GO:0016491 oxidoreductase activity; GO:0016620 oxidoreductase activity, acting on the aldehyde or oxo group of donors, NAD or NADP as acceptor; GO:0016903 oxidoreductase activity, acting on the aldehyde or oxo group of donors; GO:…	PF00044; PF02800	Glyceraldehyde 3-phosphate dehydrogenase, NAD binding domain; Glyceraldehyde 3-phosphate dehydrogenase, C-terminal domain	COG0057	Glyceraldehyde-3-phosphate dehydrogenase/erythrose-4-phosphate dehydrogenase
	B2UM81	Glycoside hydrolase family 95 OS=Akkermansia muciniphila (strain ATCC BAA-835 / DSM 22959 / JCM 33894 / BCRC 81048 / CCUG 64013 / CIP 107961 / Muc) OX=349741 GN=Amuc_0186 PE=4 SV=1	Amuc_0186	9.842	9.57304e-07	Up	28	19	111	19	19	87.3	7.0579e+06	8.15978e+06	7.33229e+06	5.07421e+07	5.04617e+07	4.91809e+07	0.21	0.244	0.217	2.22	2.198	2.186	Cytoplasmic	K15923	AXY8, FUC95A, afcA; alpha-L-fucosidase 2 [EC:3.2.1.51]	map00511 Other glycan degradation						COG1554	Trehalose and maltose hydrolases (possible phosphorylases)
	B2UM28	Ribulose-phosphate 3-epimerase OS=Akkermansia muciniphila (strain ATCC BAA-835 / DSM 22959 / JCM 33894 / BCRC 81048 / CCUG 64013 / CIP 107961 / Muc) OX=349741 GN=rpe PE=3 SV=1	rpe	2.324	3.07603e-05	Up	20	3	24	3	3	23.6	2.85739e+06	3.01443e+06	3.22838e+06	4.60986e+06	5.0052e+06	4.72069e+06	0.628	0.666	0.705	1.488	1.609	1.548	Cytoplasmic	K01783	rpe, RPE; ribulose-phosphate 3-epimerase [EC:5.1.3.1]	map00030 Pentose phosphate pathway; map00040 Pentose and glucuronate interconversions; map00710 Carbon fixation in photosynthetic organisms; map01100 Metabolic pathways; map01110 Biosynthesis of secondary metabolites; map01120 Microbial metabolism in diverse environments; map01130 Biosynthesis of antibiotics; map01200 Carbon metabolism; map01230 Biosynthesis of amino acids	GO:0005975 carbohydrate metabolic process; GO:0005996 monosaccharide metabolic process; GO:0006081 cellular aldehyde metabolic process; GO:0006098 pentose-phosphate shunt; GO:0006139 nucleobase-containing compound metabolic process; GO:0006725 cellular aromatic compound metabolic process; GO:0006732 coenzyme metabolic process; GO:0006733 oxidoreduction coenzyme metabolic process; GO:0006739 NADP …	GO:0005622 intracellular; GO:0005623 cell; GO:0005737 cytoplasm; GO:0005829 cytosol;	GO:0003824 catalytic activity; GO:0004750 ribulose-phosphate 3-epimerase activity; GO:0005488 binding; GO:0016853 isomerase activity; GO:0016854 racemase and epimerase activity; GO:0016857 racemase and epimerase activity, acting on carbohydrates and derivatives; GO:0043167 ion binding; GO:0043169 cation binding; GO:0046872 metal ion binding;	PF00834	Ribulose-phosphate 3 epimerase family	COG0036	Pentose-5-phosphate-3-epimerase
	B2UNB9	Coagulation factor 5/8 type domain protein OS=Akkermansia muciniphila (strain ATCC BAA-835 / DSM 22959 / JCM 33894 / BCRC 81048 / CCUG 64013 / CIP 107961 / Muc) OX=349741 GN=Amuc_0392 PE=4 SV=1	Amuc_0392	8.902	3.95172e-08	Up	53	31	337	31	31	78.5	6.69942e+07	6.35034e+07	6.66078e+07	3.88613e+08	4.0126e+08	3.9963e+08	0.249	0.237	0.246	2.12	2.18	2.216	Unknown	K01206	FUCA; alpha-L-fucosidase [EC:3.2.1.51]	map00511 Other glycan degradation				PF01120; PF00754	Alpha-L-fucosidase; F5/8 type C domain	COG3669	Alpha-L-fucosidase
	B2UPI5	Exo-alpha-sialidase OS=Akkermansia muciniphila (strain ATCC BAA-835 / DSM 22959 / JCM 33894 / BCRC 81048 / CCUG 64013 / CIP 107961 / Muc) OX=349741 GN=Amuc_0625 PE=4 SV=1	Amuc_0625	5.19	7.30736e-07	Up	52	15	250	15	15	45.6	1.40505e+08	1.41113e+08	1.37313e+08	5.03132e+08	5.11805e+08	4.57937e+08	0.382	0.386	0.371	2.012	2.038	1.861	Periplasmic	K01186	NEU1; sialidase-1 [EC:3.2.1.18]	map00511 Other glycan degradation; map00600 Sphingolipid metabolism; map01100 Metabolic pathways				PF13088	BNR repeat-like domain	COG4409	Neuraminidase (sialidase)
	B2UNZ8	Transketolase OS=Akkermansia muciniphila (strain ATCC BAA-835 / DSM 22959 / JCM 33894 / BCRC 81048 / CCUG 64013 / CIP 107961 / Muc) OX=349741 GN=Amuc_0530 PE=3 SV=1	Amuc_0530	2.035	2.07316e-07	Up	61	29	392	29	29	72.8	2.60457e+08	2.58099e+08	2.61229e+08	3.56613e+08	3.68446e+08	3.50736e+08	0.723	0.721	0.72	1.454	1.496	1.453	Cytoplasmic	K00615	E2.2.1.1, tktA, tktB; transketolase [EC:2.2.1.1]	map00030 Pentose phosphate pathway; map00710 Carbon fixation in photosynthetic organisms; map01051 Biosynthesis of ansamycins; map01100 Metabolic pathways; map01110 Biosynthesis of secondary metabolites; map01120 Microbial metabolism in diverse environments; map01130 Biosynthesis of antibiotics; map01200 Carbon metabolism; map01230 Biosynthesis of amino acids	GO:0000302 response to reactive oxygen species; GO:0006081 cellular aldehyde metabolic process; GO:0006098 pentose-phosphate shunt; GO:0006139 nucleobase-containing compound metabolic process; GO:0006355 regulation of transcription, DNA-templated; GO:0006725 cellular aromatic compound metabolic process; GO:0006732 coenzyme metabolic process; GO:0006733 oxidoreduction coenzyme metabolic process; G…	GO:0005576 extracellular region; GO:0005618 cell wall; GO:0005622 intracellular; GO:0005623 cell; GO:0005737 cytoplasm; GO:0005829 cytosol; GO:0005886 plasma membrane; GO:0016020 membrane; GO:0030312 external encapsulating structure; GO:0032991 protein-containing complex; GO:0071944 cell periphery;	GO:0003824 catalytic activity; GO:0004802 transketolase activity; GO:0005488 binding; GO:0016740 transferase activity; GO:0016744 transferase activity, transferring aldehyde or ketonic groups; GO:0019842 vitamin binding; GO:0030145 manganese ion binding; GO:0030976 thiamine pyrophosphate binding; GO:0036094 small molecule binding; GO:0043167 ion binding; GO:0043168 anion binding; GO:0043169 catio…	PF00456; PF02779; PF02780	Transketolase, thiamine diphosphate binding domain; Transketolase, pyrimidine binding domain; Transketolase, C-terminal domain	COG0021	Transketolase
	B2UNM1	Beta-N-acetylhexosaminidase OS=Akkermansia muciniphila (strain ATCC BAA-835 / DSM 22959 / JCM 33894 / BCRC 81048 / CCUG 64013 / CIP 107961 / Muc) OX=349741 GN=Amuc_1924 PE=3 SV=1	Amuc_1924	4.474	4.49115e-08	Up	31	17	137	17	17	75.1	2.00855e+07	1.97928e+07	2.00562e+07	5.96691e+07	6.06254e+07	6.14498e+07	0.428	0.424	0.425	1.868	1.89	1.955	Periplasmic							PF02838; PF00728	Glycosyl hydrolase family 20, domain 2; Glycosyl hydrolase family 20, catalytic domain	COG3525	N-acetyl-beta-hexosaminidase
	B2ULP8	ROK family protein OS=Akkermansia muciniphila (strain ATCC BAA-835 / DSM 22959 / JCM 33894 / BCRC 81048 / CCUG 64013 / CIP 107961 / Muc) OX=349741 GN=Amuc_0097 PE=4 SV=1	Amuc_0097	2.131	0.000284575	Up	34	7	93	7	7	33.9	7.57675e+07	6.46289e+07	6.27275e+07	9.37346e+07	1.00407e+08	9.91494e+07	0.786	0.674	0.646	1.429	1.524	1.535	Cytoplasmic	K00845	glk; glucokinase [EC:2.7.1.2]	map00010 Glycolysis / Gluconeogenesis; map00052 Galactose metabolism; map00500 Starch and sucrose metabolism; map00520 Amino sugar and nucleotide sugar metabolism; map00521 Streptomycin biosynthesis; map00524 Neomycin, kanamycin and gentamicin biosynthesis; map01100 Metabolic pathways; map01110 Biosynthesis of secondary metabolites; map01120 Microbial metabolism in diverse environments; map01130 …						COG1940	Transcriptional regulator/sugar kinase
	B2URI2	Inositol-1-monophosphatase OS=Akkermansia muciniphila (strain ATCC BAA-835 / DSM 22959 / JCM 33894 / BCRC 81048 / CCUG 64013 / CIP 107961 / Muc) OX=349741 GN=Amuc_1242 PE=3 SV=1	Amuc_1242	2.24	5.56896e-05	Up	35	6	35	6	6	28.5	2.10871e+07	23514967	2.32483e+07	3.63943e+07	3.35026e+07	3.31774e+07	0.635	0.713	0.696	1.611	1.476	1.492	Cytoplasmic	K01092	E3.1.3.25, IMPA, suhB; myo-inositol-1(or 4)-monophosphatase [EC:3.1.3.25]	map00521 Streptomycin biosynthesis; map00562 Inositol phosphate metabolism; map01100 Metabolic pathways; map01130 Biosynthesis of antibiotics						COG0483	Archaeal fructose-1,6-bisphosphatase and related enzymes of inositol monophosphatase family
	B2ULI1	Sialidase domain-containing protein OS=Akkermansia muciniphila (strain ATCC BAA-835 / DSM 22959 / JCM 33894 / BCRC 81048 / CCUG 64013 / CIP 107961 / Muc) OX=349741 GN=Amuc_1547 PE=4 SV=1	Amuc_1547	4.669	3.60331e-07	Up	43	22	125	22	22	66.2	1.52091e+07	1.42622e+07	1.55881e+07	4.75653e+07	4.73163e+07	4.76597e+07	0.417	0.394	0.425	1.918	1.9	1.953	Unknown	K05989	ramA; alpha-L-rhamnosidase [EC:3.2.1.40]					PF13088	BNR repeat-like domain	COG4409	Neuraminidase (sialidase)
	B2UL68	Alpha-L-fucosidase OS=Akkermansia muciniphila (strain ATCC BAA-835 / DSM 22959 / JCM 33894 / BCRC 81048 / CCUG 64013 / CIP 107961 / Muc) OX=349741 GN=Amuc_0010 PE=4 SV=1	Amuc_0010	3.955	1.12899e-06	Up	46	17	129	17	17	59.3	1.846e+07	1.96044e+07	1.9569e+07	4.9786e+07	5.35778e+07	5.12364e+07	0.448	0.479	0.472	1.775	1.902	1.856	Unknown	K01206	FUCA; alpha-L-fucosidase [EC:3.2.1.51]	map00511 Other glycan degradation				PF01120	Alpha-L-fucosidase	COG3669	Alpha-L-fucosidase
	B2UQ71	Beta-galactosidase OS=Akkermansia muciniphila (strain ATCC BAA-835 / DSM 22959 / JCM 33894 / BCRC 81048 / CCUG 64013 / CIP 107961 / Muc) OX=349741 GN=Amuc_0771 PE=3 SV=1	Amuc_0771	7.306	1.08491e-07	Up	34	16	141	16	16	72.4	2.02937e+07	1.96165e+07	2.00106e+07	9.65237e+07	9.81207e+07	1.01838e+08	0.293	0.285	0.287	2.049	2.074	2.197	Unknown	K01190	lacZ; beta-galactosidase [EC:3.2.1.23]	map00052 Galactose metabolism; map00511 Other glycan degradation; map00600 Sphingolipid metabolism; map01100 Metabolic pathways				PF01301	Glycosyl hydrolases family 35	COG1874	Beta-galactosidase
	B2UQ26	Glucan endo-1,3-beta-D-glucosidase OS=Akkermansia muciniphila (strain ATCC BAA-835 / DSM 22959 / JCM 33894 / BCRC 81048 / CCUG 64013 / CIP 107961 / Muc) OX=349741 GN=Amuc_0724 PE=4 SV=1	Amuc_0724	5.399	1.28205e-05	Up	38	9	82	9	9	33	1.83561e+07	1.74397e+07	1.53372e+07	5.9172e+07	6.28766e+07	6.49671e+07	0.397	0.379	0.329	1.88	1.989	2.097	Extracellular							PF00722	Glycosyl hydrolases family 16	COG2273	Beta-glucanase/Beta-glucan synthetase
	B2UR61	Glycosyl hydrolase(predicted) OS=Akkermansia muciniphila (strain ATCC BAA-835 / DSM 22959 / JCM 33894 / BCRC 81048 / CCUG 64013 / CIP 107961 / Muc) OX=349741 GN=Amuc_1120 PE=4 SV=1	Amuc_1120	6.647	1.50284e-06	Up	28	21	212	21	21	87.7	4.11652e+07	4.61708e+07	4.68455e+07	2.07503e+08	1.99834e+08	1.97164e+08	0.287	0.324	0.324	2.125	2.038	2.052	Unknown	K15923	AXY8, FUC95A, afcA; alpha-L-fucosidase 2 [EC:3.2.1.51]	map00511 Other glycan degradation						COG1554	Trehalose and maltose hydrolases (possible phosphorylases)
	B2UN37	L-fuculokinase OS=Akkermansia muciniphila (strain ATCC BAA-835 / DSM 22959 / JCM 33894 / BCRC 81048 / CCUG 64013 / CIP 107961 / Muc) OX=349741 GN=fucK PE=3 SV=1	fucK	3.089	1.50794e-06	Up	37	14	153	14	14	51.2	4.04729e+07	3.90065e+07	3.77081e+07	8.17644e+07	8.09892e+07	8.2536e+07	0.575	0.557	0.532	1.707	1.683	1.75	Cytoplasmic	K00879	fucK; L-fuculokinase [EC:2.7.1.51]	map00051 Fructose and mannose metabolism; map01100 Metabolic pathways; map01120 Microbial metabolism in diverse environments	GO:0005975 carbohydrate metabolic process; GO:0005996 monosaccharide metabolic process; GO:0006004 fucose metabolic process; GO:0006793 phosphorus metabolic process; GO:0006796 phosphate-containing compound metabolic process; GO:0008152 metabolic process; GO:0009056 catabolic process; GO:0009987 cellular process; GO:0016052 carbohydrate catabolic process; GO:0016310 phosphorylation; GO:0019317 fu…		GO:0003824 catalytic activity; GO:0008737 L-fuculokinase activity; GO:0016301 kinase activity; GO:0016740 transferase activity; GO:0016772 transferase activity, transferring phosphorus-containing groups; GO:0016773 phosphotransferase activity, alcohol group as acceptor; GO:0019200 carbohydrate kinase activity;	PF00370; PF02782	FGGY family of carbohydrate kinases, N-terminal domain; FGGY family of carbohydrate kinases, C-terminal domain	COG1070	Sugar (pentulose and hexulose) kinases
	B2UM41	Glycoside hydrolase family 2 sugar binding OS=Akkermansia muciniphila (strain ATCC BAA-835 / DSM 22959 / JCM 33894 / BCRC 81048 / CCUG 64013 / CIP 107961 / Muc) OX=349741 GN=Amuc_1667 PE=3 SV=1	Amuc_1667	5.562	0.000217511	Up	8	5	7	5	5	94.8	567619	449085	700810	1.95488e+06	2.34107e+06	2.17099e+06	0.357	0.284	0.438	1.807	2.155	2.039	Unknown	K01190	lacZ; beta-galactosidase [EC:3.2.1.23]	map00052 Galactose metabolism; map00511 Other glycan degradation; map00600 Sphingolipid metabolism; map01100 Metabolic pathways				PF02837; PF00703; PF02836; PF00754	Glycosyl hydrolases family 2, sugar binding domain; Glycosyl hydrolases family 2; Glycosyl hydrolases family 2, TIM barrel domain; F5/8 type C domain	COG3250	Beta-galactosidase/beta-glucuronidase
	B2ULA9	Hyalurononglucosaminidase OS=Akkermansia muciniphila (strain ATCC BAA-835 / DSM 22959 / JCM 33894 / BCRC 81048 / CCUG 64013 / CIP 107961 / Muc) OX=349741 GN=Amuc_0052 PE=4 SV=1	Amuc_0052	7.916	1.2979e-07	Up	61	43	380	43	43	104.6	7.20775e+07	6.83294e+07	7.0114e+07	3.77674e+08	3.6619e+08	3.85497e+08	0.277	0.264	0.268	2.133	2.059	2.212	Unknown	K01197	hya; hyaluronoglucosaminidase [EC:3.2.1.35]	map01100 Metabolic pathways	GO:0005975 carbohydrate metabolic process; GO:0006464 cellular protein modification process; GO:0006517 protein deglycosylation; GO:0006807 nitrogen compound metabolic process; GO:0008152 metabolic process; GO:0009100 glycoprotein metabolic process; GO:0009987 cellular process; GO:0019538 protein metabolic process; GO:0036211 protein modification process; GO:0043170 macromolecule metabolic proces…		GO:0003824 catalytic activity; GO:0004553 hydrolase activity, hydrolyzing O-glycosyl compounds; GO:0004563 beta-N-acetylhexosaminidase activity; GO:0005488 binding; GO:0005515 protein binding; GO:0015929 hexosaminidase activity; GO:0016231 beta-N-acetylglucosaminidase activity; GO:0016787 hydrolase activity; GO:0016798 hydrolase activity, acting on glycosyl bonds; GO:0030246 carbohydrate binding;…	PF02838; PF00754	Glycosyl hydrolase family 20, domain 2; F5/8 type C domain	COG3525	N-acetyl-beta-hexosaminidase
	B2UQ23	Fructose-bisphosphate aldolase OS=Akkermansia muciniphila (strain ATCC BAA-835 / DSM 22959 / JCM 33894 / BCRC 81048 / CCUG 64013 / CIP 107961 / Muc) OX=349741 GN=Amuc_0721 PE=3 SV=1	Amuc_0721	2.62	5.18827e-06	Up	56	10	276	10	10	36.9	3.84263e+08	3.95494e+08	4.03287e+08	6.92932e+08	6.79487e+08	7.27675e+08	0.603	0.624	0.628	1.597	1.559	1.704	Cytoplasmic	K01624	FBA, fbaA; fructose-bisphosphate aldolase, class II [EC:4.1.2.13]	map00010 Glycolysis / Gluconeogenesis; map00030 Pentose phosphate pathway; map00051 Fructose and mannose metabolism; map00680 Methane metabolism; map00710 Carbon fixation in photosynthetic organisms; map01100 Metabolic pathways; map01110 Biosynthesis of secondary metabolites; map01120 Microbial metabolism in diverse environments; map01130 Biosynthesis of antibiotics; map01200 Carbon metabolism; m…	GO:0005975 carbohydrate metabolic process; GO:0005996 monosaccharide metabolic process; GO:0006006 glucose metabolic process; GO:0006082 organic acid metabolic process; GO:0006090 pyruvate metabolic process; GO:0006091 generation of precursor metabolites and energy; GO:0006094 gluconeogenesis; GO:0006096 glycolytic process; GO:0006139 nucleobase-containing compound metabolic process; GO:0006163 p…	GO:0005576 extracellular region; GO:0005618 cell wall; GO:0005622 intracellular; GO:0005623 cell; GO:0005737 cytoplasm; GO:0005829 cytosol; GO:0005886 plasma membrane; GO:0016020 membrane; GO:0030312 external encapsulating structure; GO:0071944 cell periphery;	GO:0003824 catalytic activity; GO:0004332 fructose-bisphosphate aldolase activity; GO:0005488 binding; GO:0005515 protein binding; GO:0008270 zinc ion binding; GO:0016829 lyase activity; GO:0016830 carbon-carbon lyase activity; GO:0016832 aldehyde-lyase activity; GO:0019899 enzyme binding; GO:0035375 zymogen binding; GO:0042802 identical protein binding; GO:0043167 ion binding; GO:0043169 cation …	PF01116	Fructose-bisphosphate aldolase class-II	COG0191	Fructose/tagatose bisphosphate aldolase
	B2UQG6	Beta-hexosaminidase Amuc_0868 OS=Akkermansia muciniphila (strain ATCC BAA-835 / DSM 22959 / JCM 33894 / BCRC 81048 / CCUG 64013 / CIP 107961 / Muc) OX=349741 GN=Amuc_0868 PE=1 SV=1	Amuc_0868	12.877	0.00447735	Up	15	7	18	7	7	61.8	1.16153e+06	286648	1.22897e+06	8.18425e+06	7.60342e+06	7.5189e+06	0.23	0.057	0.242	2.383	2.204	2.225	Periplasmic	K12373	HEXA_B; hexosaminidase [EC:3.2.1.52]	map00511 Other glycan degradation; map00520 Amino sugar and nucleotide sugar metabolism; map01100 Metabolic pathways				PF02838; PF00728	Glycosyl hydrolase family 20, domain 2; Glycosyl hydrolase family 20, catalytic domain	COG3525	N-acetyl-beta-hexosaminidase
	B2UQU9	Glycoside hydrolase family 31 OS=Akkermansia muciniphila (strain ATCC BAA-835 / DSM 22959 / JCM 33894 / BCRC 81048 / CCUG 64013 / CIP 107961 / Muc) OX=349741 GN=Amuc_1008 PE=3 SV=1	Amuc_1008	2.006	8.82916e-06	Up	46	46	474	46	46	146.2	2.29913e+08	2.30494e+08	2.24705e+08	3.08978e+08	3.03251e+08	3.19346e+08	0.732	0.739	0.711	1.446	1.413	1.519	Unknown							PF13802; PF00754; PF00404; PF00963	Galactose mutarotase-like; F5/8 type C domain; Dockerin type I repeat; Cohesin domain	COG1501	Alpha-glucosidases, family 31 of glycosyl hydrolases
	B2UP07	Glycoside hydrolase family 2 sugar binding OS=Akkermansia muciniphila (strain ATCC BAA-835 / DSM 22959 / JCM 33894 / BCRC 81048 / CCUG 64013 / CIP 107961 / Muc) OX=349741 GN=Amuc_0539 PE=3 SV=1	Amuc_0539	2.529	1.00435e-05	Up	40	25	177	25	25	100.6	4.09261e+07	4.20521e+07	4.02584e+07	7.39362e+07	6.71751e+07	7.0102e+07	0.63	0.651	0.616	1.673	1.513	1.611	Unknown	K01190	lacZ; beta-galactosidase [EC:3.2.1.23]	map00052 Galactose metabolism; map00511 Other glycan degradation; map00600 Sphingolipid metabolism; map01100 Metabolic pathways				PF02837; PF00703; PF02836	Glycosyl hydrolases family 2, sugar binding domain; Glycosyl hydrolases family 2; Glycosyl hydrolases family 2, TIM barrel domain	COG3250	Beta-galactosidase/beta-glucuronidase
	B2UQA1	Coagulation factor 5/8 type domain protein OS=Akkermansia muciniphila (strain ATCC BAA-835 / DSM 22959 / JCM 33894 / BCRC 81048 / CCUG 64013 / CIP 107961 / Muc) OX=349741 GN=Amuc_0803 PE=4 SV=1	Amuc_0803	4.45	2.9705e-05	Up	29	12	52	12	12	79.3	7.60585e+06	7.94032e+06	6.41055e+06	2.17701e+07	2.31077e+07	2.14353e+07	0.444	0.466	0.372	1.866	1.972	1.867	Unknown							PF00754	F5/8 type C domain	COG3934	Endo-beta-mannanase
	B2UNP4	N-acylglucosamine 2-epimerase OS=Akkermansia muciniphila (strain ATCC BAA-835 / DSM 22959 / JCM 33894 / BCRC 81048 / CCUG 64013 / CIP 107961 / Muc) OX=349741 GN=Amuc_1947 PE=4 SV=1	Amuc_1947	3.54	2.76364e-05	Up	58	16	132	16	16	45.6	3.95567e+07	3.91722e+07	3.60689e+07	8.78878e+07	8.76675e+07	9.98624e+07	0.522	0.52	0.473	1.704	1.692	1.967	Unknown	K01787	RENBP; N-acylglucosamine 2-epimerase [EC:5.1.3.8]	map00520 Amino sugar and nucleotide sugar metabolism; map01100 Metabolic pathways				PF07221	N-acylglucosamine 2-epimerase (GlcNAc 2-epimerase)	COG2942	N-acyl-D-glucosamine 2-epimerase
	B2ULZ2	Polysaccharide deacetylase OS=Akkermansia muciniphila (strain ATCC BAA-835 / DSM 22959 / JCM 33894 / BCRC 81048 / CCUG 64013 / CIP 107961 / Muc) OX=349741 GN=Amuc_1616 PE=4 SV=1	Amuc_1616	4.468	7.77495e-07	Up	43	16	115	16	16	53.2	2.12112e+07	2.23719e+07	2.12969e+07	6.51588e+07	6.40665e+07	6.72493e+07	0.418	0.443	0.417	1.886	1.846	1.978	Unknown									COG0726	Predicted xylanase/chitin deacetylase
	B2UML3	1,4-alpha-glucan branching enzyme OS=Akkermansia muciniphila (strain ATCC BAA-835 / DSM 22959 / JCM 33894 / BCRC 81048 / CCUG 64013 / CIP 107961 / Muc) OX=349741 GN=Amuc_1751 PE=3 SV=1	Amuc_1751	2.198	4.12459e-07	Up	65	32	404	32	32	77.7	1.8522e+08	1.79769e+08	1.8032e+08	2.74853e+08	2.74186e+08	2.63249e+08	0.702	0.686	0.679	1.532	1.521	1.491	Unknown	K00700	GBE1, glgB; 1,4-alpha-glucan branching enzyme [EC:2.4.1.18]	map00500 Starch and sucrose metabolism; map01100 Metabolic pathways; map01110 Biosynthesis of secondary metabolites				PF02922; PF00128; PF02806	Carbohydrate-binding module 48 (Isoamylase N-terminal domain); Alpha amylase, catalytic domain; Alpha amylase, C-terminal all-beta domain	COG0296	1,4-alpha-glucan branching enzyme
	B2UMB0	Glycoside hydrolase superfamily(predicted) OS=Akkermansia muciniphila (strain ATCC BAA-835 / DSM 22959 / JCM 33894 / BCRC 81048 / CCUG 64013 / CIP 107961 / Muc) OX=349741 GN=Amuc_0216 PE=4 SV=1	Amuc_0216	6.571	8.18225e-08	Up	48	31	271	31	31	93.5	4.90579e+07	4.73176e+07	4.8641e+07	2.10129e+08	2.15482e+08	2.20307e+08	0.319	0.31	0.315	2.01	2.052	2.141	Unknown									COG3345	Alpha-galactosidase
	B2UN22	Beta-N-acetylhexosaminidase OS=Akkermansia muciniphila (strain ATCC BAA-835 / DSM 22959 / JCM 33894 / BCRC 81048 / CCUG 64013 / CIP 107961 / Muc) OX=349741 GN=Amuc_1815 PE=3 SV=1	Amuc_1815	4.933	0.000205816	Up	17	11	65	11	11	83.3	3.60617e+06	5.39157e+06	4.94921e+06	1.56532e+07	1.60725e+07	1.49536e+07	0.306	0.461	0.418	1.953	1.997	1.896	Unknown	K12373	HEXA_B; hexosaminidase [EC:3.2.1.52]	map00511 Other glycan degradation; map00520 Amino sugar and nucleotide sugar metabolism; map01100 Metabolic pathways				PF02838; PF00728	Glycosyl hydrolase family 20, domain 2; Glycosyl hydrolase family 20, catalytic domain	COG3525	N-acetyl-beta-hexosaminidase
	B2ULB7	Alpha-N-acetylglucosaminidase OS=Akkermansia muciniphila (strain ATCC BAA-835 / DSM 22959 / JCM 33894 / BCRC 81048 / CCUG 64013 / CIP 107961 / Muc) OX=349741 GN=Amuc_0060 PE=4 SV=1	Amuc_0060	2.101	4.37117e-06	Up	21	14	43	14	14	96.9	9.08807e+06	8.60021e+06	9.37306e+06	1.28446e+07	1.29758e+07	1.27033e+07	0.713	0.679	0.731	1.482	1.49	1.489	Unknown	K01205	NAGLU; alpha-N-acetylglucosaminidase [EC:3.2.1.50]	map01100 Metabolic pathways				PF12971; PF05089; PF12972	Alpha-N-acetylglucosaminidase (NAGLU) N-terminal domain; Alpha-N-acetylglucosaminidase (NAGLU) tim-barrel domain; Alpha-N-acetylglucosaminidase (NAGLU) C-terminal domain	COG3669	Alpha-L-fucosidase
	B2UQC2	Lactase OS=Akkermansia muciniphila (strain ATCC BAA-835 / DSM 22959 / JCM 33894 / BCRC 81048 / CCUG 64013 / CIP 107961 / Muc) OX=349741 GN=Amuc_0824 PE=3 SV=1	Amuc_0824	2.47	1.04001e-07	Up	54	53	933	53	53	142	6.81289e+08	6.85375e+08	7.00113e+08	1.1533e+09	1.14831e+09	1.15831e+09	0.635	0.642	0.648	1.579	1.565	1.611	Periplasmic	K01190	lacZ; beta-galactosidase [EC:3.2.1.23]	map00052 Galactose metabolism; map00511 Other glycan degradation; map00600 Sphingolipid metabolism; map01100 Metabolic pathways				PF02837; PF00703; PF02836; PF02929; PF00754	Glycosyl hydrolases family 2, sugar binding domain; Glycosyl hydrolases family 2; Glycosyl hydrolases family 2, TIM barrel domain; Beta galactosidase small chain; F5/8 type C domain	COG3250	Beta-galactosidase/beta-glucuronidase
	B2UM60	Beta-galactosidase OS=Akkermansia muciniphila (strain ATCC BAA-835 / DSM 22959 / JCM 33894 / BCRC 81048 / CCUG 64013 / CIP 107961 / Muc) OX=349741 GN=Amuc_1686 PE=3 SV=1	Amuc_1686	8.915	7.67219e-08	Up	51	30	303	30	30	87.5	5.1017e+07	4.72561e+07	4.83865e+07	2.91406e+08	2.98939e+08	2.95952e+08	0.254	0.237	0.24	2.134	2.18	2.203	Unknown	K12308	bgaB, lacA; beta-galactosidase [EC:3.2.1.23]	map00052 Galactose metabolism				PF01301; PF00754	Glycosyl hydrolases family 35; F5/8 type C domain	COG1874	Beta-galactosidase
	B2UQM1	NAD kinase OS=Akkermansia muciniphila (strain ATCC BAA-835 / DSM 22959 / JCM 33894 / BCRC 81048 / CCUG 64013 / CIP 107961 / Muc) OX=349741 GN=nadK PE=3 SV=1	nadK	2.512	6.44099e-06	Up	44	12	104	12	12	31.9	4.45983e+07	4.29443e+07	4.38665e+07	7.16574e+07	7.92031e+07	7.28855e+07	0.647	0.626	0.632	1.527	1.68	1.578	Cytoplasmic	K00858	ppnK, NADK; NAD+ kinase [EC:2.7.1.23]	map00760 Nicotinate and nicotinamide metabolism; map01100 Metabolic pathways						COG0061	Predicted sugar kinase
	B2UMA5	6-phosphofructokinase OS=Akkermansia muciniphila (strain ATCC BAA-835 / DSM 22959 / JCM 33894 / BCRC 81048 / CCUG 64013 / CIP 107961 / Muc) OX=349741 GN=Amuc_0210 PE=4 SV=1	Amuc_0210	4.879	3.17071e-07	Up	32	9	124	9	9	35.3	5.22588e+07	4.88724e+07	5.11986e+07	1.62976e+08	1.72325e+08	1.6829e+08	0.41	0.386	0.399	1.88	1.979	1.972	Cytoplasmic	K00850	pfkA, PFK; 6-phosphofructokinase 1 [EC:2.7.1.11]	map00010 Glycolysis / Gluconeogenesis; map00030 Pentose phosphate pathway; map00051 Fructose and mannose metabolism; map00052 Galactose metabolism; map00680 Methane metabolism; map01100 Metabolic pathways; map01110 Biosynthesis of secondary metabolites; map01120 Microbial metabolism in diverse environments; map01130 Biosynthesis of antibiotics; map01200 Carbon metabolism; map01230 Biosynthesis of…				PF00365	Phosphofructokinase	COG0205	6-phosphofructokinase
	B2UMS6	Glycoside hydrolase family 2 sugar binding OS=Akkermansia muciniphila (strain ATCC BAA-835 / DSM 22959 / JCM 33894 / BCRC 81048 / CCUG 64013 / CIP 107961 / Muc) OX=349741 GN=Amuc_0290 PE=3 SV=1	Amuc_0290	5.927	6.60625e-09	Up	55	42	565	42	42	110.2	2.11833e+08	2.07834e+08	2.17268e+08	8.62073e+08	8.53444e+08	8.41688e+08	0.341	0.337	0.348	2.042	2.013	2.026	Unknown	K01190	lacZ; beta-galactosidase [EC:3.2.1.23]	map00052 Galactose metabolism; map00511 Other glycan degradation; map00600 Sphingolipid metabolism; map01100 Metabolic pathways				PF00754; PF02837; PF00703; PF02836	F5/8 type C domain; Glycosyl hydrolases family 2, sugar binding domain; Glycosyl hydrolases family 2; Glycosyl hydrolases family 2, TIM barrel domain	COG3250	Beta-galactosidase/beta-glucuronidase
	B2UP58	Beta-N-acetylhexosaminidase OS=Akkermansia muciniphila (strain ATCC BAA-835 / DSM 22959 / JCM 33894 / BCRC 81048 / CCUG 64013 / CIP 107961 / Muc) OX=349741 GN=Amuc_2019 PE=3 SV=1	Amuc_2019	4.598	4.17008e-07	Up	53	22	153	14	22	57.6	2.46716e+07	2.55291e+07	2.45384e+07	7.69074e+07	7.64672e+07	7.96686e+07	0.413	0.43	0.408	1.891	1.871	1.99	Periplasmic	K12373	HEXA_B; hexosaminidase [EC:3.2.1.52]	map00511 Other glycan degradation; map00520 Amino sugar and nucleotide sugar metabolism; map01100 Metabolic pathways				PF02838; PF00728	Glycosyl hydrolase family 20, domain 2; Glycosyl hydrolase family 20, catalytic domain	COG3525	N-acetyl-beta-hexosaminidase
	B2UNS2	Glucose-6-phosphate isomerase OS=Akkermansia muciniphila (strain ATCC BAA-835 / DSM 22959 / JCM 33894 / BCRC 81048 / CCUG 64013 / CIP 107961 / Muc) OX=349741 GN=pgi PE=3 SV=1	pgi	2.83	4.03121e-08	Up	74	31	397	31	31	55.4	3.11557e+08	3.08508e+08	3.12076e+08	6.00683e+08	5.90596e+08	5.96999e+08	0.59	0.587	0.587	1.671	1.635	1.687	Cytoplasmic	K01810	GPI, pgi; glucose-6-phosphate isomerase [EC:5.3.1.9]	map00010 Glycolysis / Gluconeogenesis; map00030 Pentose phosphate pathway; map00500 Starch and sucrose metabolism; map00520 Amino sugar and nucleotide sugar metabolism; map01100 Metabolic pathways; map01110 Biosynthesis of secondary metabolites; map01120 Microbial metabolism in diverse environments; map01130 Biosynthesis of antibiotics; map01200 Carbon metabolism				PF00342	Phosphoglucose isomerase	COG0166	Glucose-6-phosphate isomerase
	B2UM43	Beta-N-acetylhexosaminidase OS=Akkermansia muciniphila (strain ATCC BAA-835 / DSM 22959 / JCM 33894 / BCRC 81048 / CCUG 64013 / CIP 107961 / Muc) OX=349741 GN=Amuc_1669 PE=3 SV=1	Amuc_1669	3.382	0.0028825	Up	23	11	54	11	11	61.4	9.43031e+06	1.1429e+07	1.43068e+07	3.0658e+07	3.05418e+07	1.9515e+07	0.419	0.511	0.632	2.002	1.985	1.295	Periplasmic	K12373	HEXA_B; hexosaminidase [EC:3.2.1.52]	map00511 Other glycan degradation; map00520 Amino sugar and nucleotide sugar metabolism; map01100 Metabolic pathways				PF02838; PF00728	Glycosyl hydrolase family 20, domain 2; Glycosyl hydrolase family 20, catalytic domain	COG3525	N-acetyl-beta-hexosaminidase
	B2UN42	Exo-alpha-sialidase OS=Akkermansia muciniphila (strain ATCC BAA-835 / DSM 22959 / JCM 33894 / BCRC 81048 / CCUG 64013 / CIP 107961 / Muc) OX=349741 GN=Amuc_1835 PE=4 SV=1	Amuc_1835	4.755	1.30661e-06	Up	42	24	155	24	24	72.8	2.92896e+07	3.16551e+07	2.90768e+07	9.55849e+07	1.00488e+08	9.41958e+07	0.397	0.431	0.391	1.902	1.99	1.904	Periplasmic	K01186	NEU1; sialidase-1 [EC:3.2.1.18]	map00511 Other glycan degradation; map00600 Sphingolipid metabolism; map01100 Metabolic pathways				PF13088	BNR repeat-like domain	COG4409	Neuraminidase (sialidase)
	B2UQH3	Glycoside hydrolase family 16 OS=Akkermansia muciniphila (strain ATCC BAA-835 / DSM 22959 / JCM 33894 / BCRC 81048 / CCUG 64013 / CIP 107961 / Muc) OX=349741 GN=Amuc_0875 PE=4 SV=1	Amuc_0875	4.355	2.09975e-06	Up	25	8	52	8	8	36.7	4.88707e+06	4.61477e+06	4.7752e+06	1.33993e+07	1.39965e+07	1.47462e+07	0.446	0.424	0.433	1.797	1.869	2.009	Extracellular							PF00722	Glycosyl hydrolases family 16	COG2273	Beta-glucanase/Beta-glucan synthetase
	B2URG0	Alpha-N-acetylglucosaminidase OS=Akkermansia muciniphila (strain ATCC BAA-835 / DSM 22959 / JCM 33894 / BCRC 81048 / CCUG 64013 / CIP 107961 / Muc) OX=349741 GN=Amuc_1220 PE=4 SV=1	Amuc_1220	6.847	1.58964e-06	Up	45	29	288	29	29	95	3.79862e+07	4.00699e+07	3.55355e+07	1.74492e+08	1.72026e+08	1.81057e+08	0.305	0.324	0.284	2.059	2.021	2.171	Unknown	K01205	NAGLU; alpha-N-acetylglucosaminidase [EC:3.2.1.50]	map01100 Metabolic pathways				PF12971; PF05089; PF12972	Alpha-N-acetylglucosaminidase (NAGLU) N-terminal domain; Alpha-N-acetylglucosaminidase (NAGLU) tim-barrel domain; Alpha-N-acetylglucosaminidase (NAGLU) C-terminal domain	COG3669	Alpha-L-fucosidase
[H] Coenzyme transport and metabolism	B2UNE9	6,7-dimethyl-8-ribityllumazine synthase OS=Akkermansia muciniphila (strain ATCC BAA-835 / DSM 22959 / JCM 33894 / BCRC 81048 / CCUG 64013 / CIP 107961 / Muc) OX=349741 GN=ribH PE=3 SV=1	ribH	3.698	6.06427e-06	Up	27	4	82	4	4	17.9	2.69476e+07	2.80317e+07	3.06187e+07	6.94486e+07	7.50314e+07	7.00884e+07	0.462	0.484	0.522	1.75	1.883	1.795	Cytoplasmic	K00794	ribH, RIB4; 6,7-dimethyl-8-ribityllumazine synthase [EC:2.5.1.78]	map00740 Riboflavin metabolism; map01100 Metabolic pathways; map01110 Biosynthesis of secondary metabolites	GO:0006766 vitamin metabolic process; GO:0006767 water-soluble vitamin metabolic process; GO:0006771 riboflavin metabolic process; GO:0006807 nitrogen compound metabolic process; GO:0008152 metabolic process; GO:0009058 biosynthetic process; GO:0009110 vitamin biosynthetic process; GO:0009231 riboflavin biosynthetic process; GO:0009987 cellular process; GO:0017144 drug metabolic process; GO:00181…	GO:0005622 intracellular; GO:0005623 cell; GO:0005737 cytoplasm; GO:0005829 cytosol;	GO:0000906 6,7-dimethyl-8-ribityllumazine synthase activity; GO:0003824 catalytic activity; GO:0016740 transferase activity; GO:0016765 transferase activity, transferring alkyl or aryl (other than methyl) groups;	PF00885	6,7-dimethyl-8-ribityllumazine synthase	COG0054	Riboflavin synthase beta-chain
	B2UM25	Acetolactate synthase OS=Akkermansia muciniphila (strain ATCC BAA-835 / DSM 22959 / JCM 33894 / BCRC 81048 / CCUG 64013 / CIP 107961 / Muc) OX=349741 GN=Amuc_1650 PE=3 SV=1	Amuc_1650	2.683	5.13667e-06	Up	63	22	252	22	22	67.3	1.55968e+08	1.64387e+08	1.58668e+08	2.92549e+08	2.80454e+08	2.98495e+08	0.595	0.631	0.601	1.639	1.564	1.699	Cytoplasmic	K01652	E2.2.1.6L, ilvB, ilvG, ilvI; acetolactate synthase I/II/III large subunit [EC:2.2.1.6]	map00290 Valine, leucine and isoleucine biosynthesis; map00650 Butanoate metabolism; map00660 C5-Branched dibasic acid metabolism; map00770 Pantothenate and CoA biosynthesis; map01100 Metabolic pathways; map01110 Biosynthesis of secondary metabolites; map01130 Biosynthesis of antibiotics; map01210 2-Oxocarboxylic acid metabolism; map01230 Biosynthesis of amino acids				PF02776; PF00205; PF02775	Thiamine pyrophosphate enzyme, N-terminal TPP binding domain; Thiamine pyrophosphate enzyme, central domain; Thiamine pyrophosphate enzyme, C-terminal TPP binding domain	COG0028	Thiamine pyrophosphate-requiring enzymes [acetolactate synthase, pyruvate dehydrogenase (cytochrome), glyoxylate carboligase, phosphonopyruvate decarboxylase]
	B2UNI9	Phosphopantothenoylcysteine decarboxylase OS=Akkermansia muciniphila (strain ATCC BAA-835 / DSM 22959 / JCM 33894 / BCRC 81048 / CCUG 64013 / CIP 107961 / Muc) OX=349741 GN=Amuc_0463 PE=4 SV=1	Amuc_0463	2.356	8.51806e-07	Up	33	4	44	4	4	19.2	5.62705e+06	5.59366e+06	5.66849e+06	8.72631e+06	9.17962e+06	9.05669e+06	0.661	0.661	0.661	1.506	1.577	1.588	Cytoplasmic	K01598	PPCDC, coaC; phosphopantothenoylcysteine decarboxylase [EC:4.1.1.36]	map00770 Pantothenate and CoA biosynthesis; map01100 Metabolic pathways						COG0452	Phosphopantothenoylcysteine synthetase/decarboxylase
	B2URC6	FAD:protein FMN transferase OS=Akkermansia muciniphila (strain ATCC BAA-835 / DSM 22959 / JCM 33894 / BCRC 81048 / CCUG 64013 / CIP 107961 / Muc) OX=349741 GN=Amuc_1186 PE=3 SV=1	Amuc_1186	18.257	5.7652e-07	Up	23	4	10	4	4	33.3	141306	127299	151244	1.72766e+06	1.70075e+06	1.76646e+06	0.13	0.117	0.138	2.328	2.282	2.419	Cytoplasmic	K03734	apbE; FAD:protein FMN transferase [EC:2.7.1.180]							COG1477	Membrane-associated lipoprotein involved in thiamine biosynthesis
	B2ULG5	Anthranilate synthase OS=Akkermansia muciniphila (strain ATCC BAA-835 / DSM 22959 / JCM 33894 / BCRC 81048 / CCUG 64013 / CIP 107961 / Muc) OX=349741 GN=Amuc_1531 PE=3 SV=1	Amuc_1531	6.491	1.39359e-06	Up	51	18	192	18	18	51.2	7.38977e+07	6.84928e+07	7.56943e+07	3.11785e+08	3.42515e+08	3.04967e+08	0.323	0.301	0.329	2.004	2.191	1.991	Cytoplasmic	K01657	trpE; anthranilate synthase component I [EC:4.1.3.27]	map00400 Phenylalanine, tyrosine and tryptophan biosynthesis; map00405 Phenazine biosynthesis; map01100 Metabolic pathways; map01110 Biosynthesis of secondary metabolites; map01130 Biosynthesis of antibiotics; map01230 Biosynthesis of amino acids; map02024 Quorum sensing; map02025 Biofilm formation - Pseudomonas aeruginosa	GO:0000162 tryptophan biosynthetic process; GO:0006082 organic acid metabolic process; GO:0006520 cellular amino acid metabolic process; GO:0006568 tryptophan metabolic process; GO:0006576 cellular biogenic amine metabolic process; GO:0006586 indolalkylamine metabolic process; GO:0006725 cellular aromatic compound metabolic process; GO:0006807 nitrogen compound metabolic process; GO:0008152 metab…	GO:0005622 intracellular; GO:0005623 cell; GO:0005737 cytoplasm; GO:0005950 anthranilate synthase complex; GO:0032991 protein-containing complex; GO:1902494 catalytic complex;	GO:0003824 catalytic activity; GO:0004049 anthranilate synthase activity; GO:0016829 lyase activity; GO:0016830 carbon-carbon lyase activity; GO:0016833 oxo-acid-lyase activity;			COG0147	Anthranilate/para-aminobenzoate synthases component I
	B2UM52	Adenosylcobinamide kinase OS=Akkermansia muciniphila (strain ATCC BAA-835 / DSM 22959 / JCM 33894 / BCRC 81048 / CCUG 64013 / CIP 107961 / Muc) OX=349741 GN=Amuc_1678 PE=3 SV=1	Amuc_1678	6.773	4.10802e-06	Up	25	4	33	4	4	19.9	1.4922e+06	1.76104e+06	1.54723e+06	7.3247e+06	7.2639e+06	7.47005e+06	0.286	0.34	0.295	2.063	2.037	2.138	Cytoplasmic	K02231	cobP, cobU; adenosylcobinamide kinase / adenosylcobinamide-phosphate guanylyltransferase [EC:2.7.1.156 2.7.7.62]	map00860 Porphyrin and chlorophyll metabolism; map01100 Metabolic pathways	GO:0006793 phosphorus metabolic process; GO:0006796 phosphate-containing compound metabolic process; GO:0006950 response to stress; GO:0006974 cellular response to DNA damage stimulus; GO:0008152 metabolic process; GO:0009987 cellular process; GO:0016310 phosphorylation; GO:0033554 cellular response to stress; GO:0044237 cellular metabolic process; GO:0050896 response to stimulus; GO:0051716 cell…		GO:0003824 catalytic activity; GO:0008819 cobinamide kinase activity; GO:0008820 cobinamide phosphate guanylyltransferase activity; GO:0016301 kinase activity; GO:0016740 transferase activity; GO:0016772 transferase activity, transferring phosphorus-containing groups; GO:0016773 phosphotransferase activity, alcohol group as acceptor; GO:0016779 nucleotidyltransferase activity; GO:0070568 guanylyl…	PF02283	Cobinamide kinase / cobinamide phosphate guanyltransferase	COG2087	Adenosyl cobinamide kinase/adenosyl cobinamide phosphate guanylyltransferase
	B2UPS6	6-carboxy-5,6,7,8-tetrahydropterin synthase OS=Akkermansia muciniphila (strain ATCC BAA-835 / DSM 22959 / JCM 33894 / BCRC 81048 / CCUG 64013 / CIP 107961 / Muc) OX=349741 GN=Amuc_2146 PE=3 SV=1	Amuc_2146	2.639	0.000513989	Up	48	7	54	7	7	17.2	2.12178e+07	2.10618e+07	2.17087e+07	4.23665e+07	4.1262e+07	3.10249e+07	0.612	0.611	0.622	1.794	1.74	1.335	Cytoplasmic	K01737	queD, ptpS, PTS; 6-pyruvoyltetrahydropterin/6-carboxytetrahydropterin synthase [EC:4.2.3.12 4.1.2.50]	map00790 Folate biosynthesis; map01100 Metabolic pathways				PF01242	6-pyruvoyl tetrahydropterin synthase	COG0720	6-pyruvoyl-tetrahydropterin synthase
	B2UN63	Formate--tetrahydrofolate ligase OS=Akkermansia muciniphila (strain ATCC BAA-835 / DSM 22959 / JCM 33894 / BCRC 81048 / CCUG 64013 / CIP 107961 / Muc) OX=349741 GN=fhs PE=3 SV=1	fhs	2.607	6.76135e-06	Up	59	27	392	27	27	59.8	5.89181e+08	5.95392e+08	5.51888e+08	1.0146e+09	1.06245e+09	9.92155e+08	0.631	0.642	0.587	1.597	1.665	1.587	Cytoplasmic	K01938	fhs; formate--tetrahydrofolate ligase [EC:6.3.4.3]	map00670 One carbon pool by folate; map00720 Carbon fixation pathways in prokaryotes; map01100 Metabolic pathways; map01120 Microbial metabolism in diverse environments; map01200 Carbon metabolism	GO:0000096 sulfur amino acid metabolic process; GO:0000097 sulfur amino acid biosynthetic process; GO:0000105 histidine biosynthetic process; GO:0006082 organic acid metabolic process; GO:0006139 nucleobase-containing compound metabolic process; GO:0006144 purine nucleobase metabolic process; GO:0006520 cellular amino acid metabolic process; GO:0006547 histidine metabolic process; GO:0006555 meth…	GO:0005622 intracellular; GO:0005623 cell; GO:0005737 cytoplasm;	GO:0003824 catalytic activity; GO:0004329 formate-tetrahydrofolate ligase activity; GO:0004477 methenyltetrahydrofolate cyclohydrolase activity; GO:0004488 methylenetetrahydrofolate dehydrogenase (NADP+) activity; GO:0016491 oxidoreductase activity; GO:0016645 oxidoreductase activity, acting on the CH-NH group of donors; GO:0016646 oxidoreductase activity, acting on the CH-NH group of donors, NAD…			COG2759	Formyltetrahydrofolate synthetase
	B2UNE8	Riboflavin biosynthesis protein RibBA OS=Akkermansia muciniphila (strain ATCC BAA-835 / DSM 22959 / JCM 33894 / BCRC 81048 / CCUG 64013 / CIP 107961 / Muc) OX=349741 GN=ribBA PE=3 SV=1	ribBA	2.277	5.99184e-07	Up	75	22	256	22	22	43.8	1.19377e+08	1.21035e+08	1.17966e+08	1.81585e+08	1.87783e+08	1.83651e+08	0.674	0.688	0.662	1.507	1.552	1.549	Cytoplasmic	K14652	ribBA; 3,4-dihydroxy 2-butanone 4-phosphate synthase / GTP cyclohydrolase II [EC:4.1.99.12 3.5.4.25]	map00740 Riboflavin metabolism; map00790 Folate biosynthesis; map01100 Metabolic pathways; map01110 Biosynthesis of secondary metabolites	GO:0006766 vitamin metabolic process; GO:0006767 water-soluble vitamin metabolic process; GO:0006771 riboflavin metabolic process; GO:0006807 nitrogen compound metabolic process; GO:0008152 metabolic process; GO:0009058 biosynthetic process; GO:0009110 vitamin biosynthetic process; GO:0009231 riboflavin biosynthetic process; GO:0009987 cellular process; GO:0017144 drug metabolic process; GO:00181…		GO:0003824 catalytic activity; GO:0003933 GTP cyclohydrolase activity; GO:0003935 GTP cyclohydrolase II activity; GO:0008686 3,4-dihydroxy-2-butanone-4-phosphate synthase activity; GO:0016787 hydrolase activity; GO:0016810 hydrolase activity, acting on carbon-nitrogen (but not peptide) bonds; GO:0016814 hydrolase activity, acting on carbon-nitrogen (but not peptide) bonds, in cyclic amidines; GO:…			COG0807	GTP cyclohydrolase II
[I] Lipid transport and metabolism	B2UM18	Enoyl-[acyl-carrier-protein] reductase [NADH] OS=Akkermansia muciniphila (strain ATCC BAA-835 / DSM 22959 / JCM 33894 / BCRC 81048 / CCUG 64013 / CIP 107961 / Muc) OX=349741 GN=Amuc_1642 PE=3 SV=1	Amuc_1642	3.259	1.07534e-07	Up	63	14	480	14	14	27.9	4.14364e+08	4.19955e+08	4.15947e+08	9.22094e+08	9.10041e+08	9.28664e+08	0.532	0.542	0.53	1.739	1.709	1.78	CytoplasmicMembrane	K00208	fabI; enoyl-[acyl-carrier protein] reductase I [EC:1.3.1.9 1.3.1.10]	map00061 Fatty acid biosynthesis; map00333 Prodigiosin biosynthesis; map00780 Biotin metabolism; map01100 Metabolic pathways; map01130 Biosynthesis of antibiotics; map01212 Fatty acid metabolism	GO:0006082 organic acid metabolic process; GO:0006629 lipid metabolic process; GO:0006631 fatty acid metabolic process; GO:0006633 fatty acid biosynthetic process; GO:0006732 coenzyme metabolic process; GO:0006766 vitamin metabolic process; GO:0006767 water-soluble vitamin metabolic process; GO:0006768 biotin metabolic process; GO:0006790 sulfur compound metabolic process; GO:0006807 nitrogen com…	GO:0005622 intracellular; GO:0005623 cell; GO:0005737 cytoplasm; GO:0005829 cytosol;	GO:0003824 catalytic activity; GO:0004312 fatty acid synthase activity; GO:0004318 enoyl-[acyl-carrier-protein] reductase (NADH) activity; GO:0005488 binding; GO:0005515 protein binding; GO:0016491 oxidoreductase activity; GO:0016627 oxidoreductase activity, acting on the CH-CH group of donors; GO:0016628 oxidoreductase activity, acting on the CH-CH group of donors, NAD or NADP as acceptor; GO:00…	PF13561	Enoyl-(Acyl carrier protein) reductase	COG0623	Enoyl-[acyl-carrier-protein] reductase (NADH)
	B2UKM8	3-oxoacyl-[acyl-carrier-protein] synthase 2 OS=Akkermansia muciniphila (strain ATCC BAA-835 / DSM 22959 / JCM 33894 / BCRC 81048 / CCUG 64013 / CIP 107961 / Muc) OX=349741 GN=Amuc_1327 PE=3 SV=1	Amuc_1327	2.45	1.19305e-05	Up	45	11	379	11	11	43.8	1.84176e+08	1.98965e+08	1.95304e+08	3.35573e+08	3.11527e+08	3.13272e+08	0.616	0.67	0.649	1.65	1.525	1.565	CytoplasmicMembrane	K09458	fabF, OXSM, CEM1; 3-oxoacyl-[acyl-carrier-protein] synthase II [EC:2.3.1.179]	map00061 Fatty acid biosynthesis; map00780 Biotin metabolism; map01100 Metabolic pathways; map01212 Fatty acid metabolism				PF00109; PF02801	Beta-ketoacyl synthase, N-terminal domain; Beta-ketoacyl synthase, C-terminal domain	COG0304	3-oxoacyl-(acyl-carrier-protein) synthase
	B2UPZ7	Terpene cyclase/mutase family protein(predicted) OS=Akkermansia muciniphila (strain ATCC BAA-835 / DSM 22959 / JCM 33894 / BCRC 81048 / CCUG 64013 / CIP 107961 / Muc) OX=349741 GN=Amuc_0695 PE=4 SV=1	Amuc_0695	3.154	1.27962e-06	Up	27	9	37	9	9	45.1	3.24358e+06	3.11781e+06	3.35538e+06	6.79683e+06	6.89044e+06	7.07948e+06	0.548	0.53	0.563	1.687	1.703	1.785	Periplasmic				GO:0006629 lipid metabolic process; GO:0006644 phospholipid metabolic process; GO:0006720 isoprenoid metabolic process; GO:0006721 terpenoid metabolic process; GO:0006793 phosphorus metabolic process; GO:0006796 phosphate-containing compound metabolic process; GO:0006950 response to stress; GO:0007154 cell communication; GO:0008152 metabolic process; GO:0008299 isoprenoid biosynthetic process; GO…		GO:0000287 magnesium ion binding; GO:0003824 catalytic activity; GO:0005488 binding; GO:0009975 cyclase activity; GO:0016853 isomerase activity; GO:0016872 intramolecular lyase activity; GO:0035439 halimadienyl-diphosphate synthase activity; GO:0043167 ion binding; GO:0043169 cation binding; GO:0046872 metal ion binding;			COG1657	Squalene cyclase
	B2UKT9	4-hydroxy-3-methylbut-2-en-1-yl diphosphate synthase (flavodoxin) OS=Akkermansia muciniphila (strain ATCC BAA-835 / DSM 22959 / JCM 33894 / BCRC 81048 / CCUG 64013 / CIP 107961 / Muc) OX=349741 GN=ispG PE=3 SV=1	ispG	2.616	5.10295e-05	Up	56	24	199	24	24	64.4	5.06609e+07	4.97627e+07	5.04667e+07	8.89301e+07	8.20823e+07	9.62567e+07	0.624	0.616	0.617	1.609	1.479	1.77	Cytoplasmic	K03526	gcpE, ispG; (E)-4-hydroxy-3-methylbut-2-enyl-diphosphate synthase [EC:1.17.7.1 1.17.7.3]	map00900 Terpenoid backbone biosynthesis; map01100 Metabolic pathways; map01110 Biosynthesis of secondary metabolites; map01130 Biosynthesis of antibiotics	GO:0006081 cellular aldehyde metabolic process; GO:0006082 organic acid metabolic process; GO:0006090 pyruvate metabolic process; GO:0006091 generation of precursor metabolites and energy; GO:0006629 lipid metabolic process; GO:0006644 phospholipid metabolic process; GO:0006720 isoprenoid metabolic process; GO:0006793 phosphorus metabolic process; GO:0006796 phosphate-containing compound metaboli…	GO:0005618 cell wall; GO:0005622 intracellular; GO:0005623 cell; GO:0005737 cytoplasm; GO:0005829 cytosol; GO:0005886 plasma membrane; GO:0016020 membrane; GO:0030312 external encapsulating structure; GO:0071944 cell periphery;	GO:0003824 catalytic activity; GO:0005488 binding; GO:0009055 electron transfer activity; GO:0016491 oxidoreductase activity; GO:0016725 oxidoreductase activity, acting on CH or CH2 groups; GO:0043167 ion binding; GO:0043169 cation binding; GO:0046429 4-hydroxy-3-methylbut-2-en-1-yl diphosphate synthase activity; GO:0046872 metal ion binding; GO:0048037 cofactor binding; GO:0051536 iron-sulfur cl…			COG0821	Enzyme involved in the deoxyxylulose pathway of isoprenoid biosynthesis
	B2UNT2	Squalene-hopene cyclase-like protein OS=Akkermansia muciniphila (strain ATCC BAA-835 / DSM 22959 / JCM 33894 / BCRC 81048 / CCUG 64013 / CIP 107961 / Muc) OX=349741 GN=Amuc_1987 PE=4 SV=1	Amuc_1987	3.403	0.00154159	Up	24	5	22	5	5	36.8	1.70337e+06	1.59202e+06	1.96241e+06	4.77126e+06	4.44369e+06	2.93324e+06	0.504	0.474	0.577	2.074	1.923	1.295	Unknown							PF13243	Prenyltransferase-like	COG1657	Squalene cyclase
	B2UNS9	Methylmalonyl-CoA mutase OS=Akkermansia muciniphila (strain ATCC BAA-835 / DSM 22959 / JCM 33894 / BCRC 81048 / CCUG 64013 / CIP 107961 / Muc) OX=349741 GN=Amuc_1984 PE=4 SV=1	Amuc_1984	2.398	1.85628e-07	Up	62	34	553	34	34	74.1	5.98791e+08	5.886e+08	5.91471e+08	9.51076e+08	9.71478e+08	9.69938e+08	0.66	0.653	0.648	1.54	1.567	1.596	Cytoplasmic	K01847	MUT; methylmalonyl-CoA mutase [EC:5.4.99.2]	map00280 Valine, leucine and isoleucine degradation; map00630 Glyoxylate and dicarboxylate metabolism; map00640 Propanoate metabolism; map00720 Carbon fixation pathways in prokaryotes; map01100 Metabolic pathways; map01120 Microbial metabolism in diverse environments; map01200 Carbon metabolism	GO:0006082 organic acid metabolic process; GO:0006629 lipid metabolic process; GO:0006631 fatty acid metabolic process; GO:0008152 metabolic process; GO:0009987 cellular process; GO:0016999 antibiotic metabolic process; GO:0017144 drug metabolic process; GO:0019541 propionate metabolic process; GO:0019678 propionate metabolic process, methylmalonyl pathway; GO:0019752 carboxylic acid metabolic pr…	GO:0005618 cell wall; GO:0005622 intracellular; GO:0005623 cell; GO:0005737 cytoplasm; GO:0005829 cytosol; GO:0005886 plasma membrane; GO:0016020 membrane; GO:0030312 external encapsulating structure; GO:0071944 cell periphery;				COG2185	Methylmalonyl-CoA mutase, C-terminal domain/subunit (cobalamin-binding)
	B2UPZ8	Terpene cyclase/mutase family protein(predicted) OS=Akkermansia muciniphila (strain ATCC BAA-835 / DSM 22959 / JCM 33894 / BCRC 81048 / CCUG 64013 / CIP 107961 / Muc) OX=349741 GN=Amuc_0696 PE=4 SV=1	Amuc_0696	5.027	1.21208e-05	Up	9	2	4	2	2	47	247830	246111	227657	754435	908209	796945	0.401	0.401	0.366	1.794	2.151	1.926	Unknown				GO:0006629 lipid metabolic process; GO:0006644 phospholipid metabolic process; GO:0006720 isoprenoid metabolic process; GO:0006721 terpenoid metabolic process; GO:0006793 phosphorus metabolic process; GO:0006796 phosphate-containing compound metabolic process; GO:0006950 response to stress; GO:0007154 cell communication; GO:0008152 metabolic process; GO:0008299 isoprenoid biosynthetic process; GO…		GO:0000287 magnesium ion binding; GO:0003824 catalytic activity; GO:0005488 binding; GO:0009975 cyclase activity; GO:0016853 isomerase activity; GO:0016872 intramolecular lyase activity; GO:0035439 halimadienyl-diphosphate synthase activity; GO:0043167 ion binding; GO:0043169 cation binding; GO:0046872 metal ion binding;			COG1657	Squalene cyclase
	B2UNZ3	Cycloartenol synthase-like protein OS=Akkermansia muciniphila (strain ATCC BAA-835 / DSM 22959 / JCM 33894 / BCRC 81048 / CCUG 64013 / CIP 107961 / Muc) OX=349741 GN=Amuc_0525 PE=4 SV=1	Amuc_0525	6.632	2.55732e-08	Up	40	13	110	13	13	43.3	2.82237e+07	2.80553e+07	2.79115e+07	1.27242e+08	1.23809e+08	1.27373e+08	0.314	0.314	0.309	2.081	2.016	2.117	Unknown	K06045	shc; squalene-hopene/tetraprenyl-beta-curcumene cyclase [EC:5.4.99.17 4.2.1.129]	map00909 Sesquiterpenoid and triterpenoid biosynthesis; map01110 Biosynthesis of secondary metabolites						COG1657	Squalene cyclase
	B2UPJ0	3-oxoacyl-[acyl-carrier-protein] synthase 3 OS=Akkermansia muciniphila (strain ATCC BAA-835 / DSM 22959 / JCM 33894 / BCRC 81048 / CCUG 64013 / CIP 107961 / Muc) OX=349741 GN=fabH PE=3 SV=1	fabH	2.872	3.01032e-06	Up	48	14	273	14	14	36.1	2.97652e+08	2.94875e+08	3.14716e+08	5.86898e+08	5.72346e+08	6.05957e+08	0.573	0.572	0.602	1.662	1.613	1.743	Cytoplasmic	K00648	fabH; 3-oxoacyl-[acyl-carrier-protein] synthase III [EC:2.3.1.180]	map00061 Fatty acid biosynthesis; map01100 Metabolic pathways; map01212 Fatty acid metabolism	GO:0006082 organic acid metabolic process; GO:0006629 lipid metabolic process; GO:0006631 fatty acid metabolic process; GO:0006633 fatty acid biosynthetic process; GO:0008152 metabolic process; GO:0008610 lipid biosynthetic process; GO:0009058 biosynthetic process; GO:0009987 cellular process; GO:0016053 organic acid biosynthetic process; GO:0019752 carboxylic acid metabolic process; GO:0032787 m…		GO:0003824 catalytic activity; GO:0004312 fatty acid synthase activity; GO:0004315 3-oxoacyl-[acyl-carrier-protein] synthase activity; GO:0016740 transferase activity; GO:0016746 transferase activity, transferring acyl groups; GO:0016747 transferase activity, transferring acyl groups other than amino-acyl groups; GO:0033818 beta-ketoacyl-acyl-carrier-protein synthase III activity;	PF08545; PF08541	3-Oxoacyl-[acyl-carrier-protein (ACP)] synthase III; 3-Oxoacyl-[acyl-carrier-protein (ACP)] synthase III C terminal	COG0332	3-oxoacyl-[acyl-carrier-protein] synthase III
	B2UNS8	Methylmalonyl-CoA mutase, large subunit OS=Akkermansia muciniphila (strain ATCC BAA-835 / DSM 22959 / JCM 33894 / BCRC 81048 / CCUG 64013 / CIP 107961 / Muc) OX=349741 GN=Amuc_1983 PE=4 SV=1	Amuc_1983	2.199	1.24303e-06	Up	60	31	626	31	31	78.4	5.79462e+08	6.06997e+08	5.98681e+08	8.89445e+08	8.83607e+08	8.88371e+08	0.671	0.707	0.689	1.513	1.497	1.536	Cytoplasmic	K01847	MUT; methylmalonyl-CoA mutase [EC:5.4.99.2]	map00280 Valine, leucine and isoleucine degradation; map00630 Glyoxylate and dicarboxylate metabolism; map00640 Propanoate metabolism; map00720 Carbon fixation pathways in prokaryotes; map01100 Metabolic pathways; map01120 Microbial metabolism in diverse environments; map01200 Carbon metabolism				PF02310	B12 binding domain	COG2185	Methylmalonyl-CoA mutase, C-terminal domain/subunit (cobalamin-binding)
	B2UNL5	Multifunctional fusion protein OS=Akkermansia muciniphila (strain ATCC BAA-835 / DSM 22959 / JCM 33894 / BCRC 81048 / CCUG 64013 / CIP 107961 / Muc) OX=349741 GN=lpxC PE=3 SV=1	lpxC	2.125	4.88115e-06	Up	58	17	297	17	17	47.8	2.23331e+08	2.19016e+08	2.21276e+08	3.27274e+08	3.07055e+08	3.20832e+08	0.71	0.701	0.699	1.53	1.429	1.524	Cytoplasmic	K16363	lpxC-fabZ; UDP-3-O-[3-hydroxymyristoyl] N-acetylglucosamine deacetylase / 3-hydroxyacyl-[acyl-carrier-protein] dehydratase [EC:3.5.1.108 4.2.1.59]	map00061 Fatty acid biosynthesis; map00540 Lipopolysaccharide biosynthesis; map01100 Metabolic pathways; map01212 Fatty acid metabolism				PF07977	FabA-like domain	COG0774	UDP-3-O-acyl-N-acetylglucosamine deacetylase
	B2UQT7	3-oxoacyl-[acyl-carrier-protein] reductase OS=Akkermansia muciniphila (strain ATCC BAA-835 / DSM 22959 / JCM 33894 / BCRC 81048 / CCUG 64013 / CIP 107961 / Muc) OX=349741 GN=Amuc_0994 PE=3 SV=1	Amuc_0994	3.582	4.85924e-05	Up	74	15	148	15	15	26.3	7.09473e+07	6.66834e+07	6.84212e+07	1.77332e+08	1.79671e+08	1.43857e+08	0.517	0.489	0.495	1.898	1.915	1.564	Cytoplasmic	K00059	fabG, OAR1; 3-oxoacyl-[acyl-carrier protein] reductase [EC:1.1.1.100]	map00061 Fatty acid biosynthesis; map00333 Prodigiosin biosynthesis; map00780 Biotin metabolism; map01100 Metabolic pathways; map01130 Biosynthesis of antibiotics; map01212 Fatty acid metabolism				PF13561	Enoyl-(Acyl carrier protein) reductase	COG1028	Dehydrogenases with different specificities (related to short-chain alcohol dehydrogenases)
	B2UNR6	Uncharacterized protein OS=Akkermansia muciniphila (strain ATCC BAA-835 / DSM 22959 / JCM 33894 / BCRC 81048 / CCUG 64013 / CIP 107961 / Muc) OX=349741 GN=Amuc_1969 PE=4 SV=1	Amuc_1969	3.078	1.24315e-05	Up	49	13	76	13	13	51.6	1.83045e+07	1.83146e+07	1.62876e+07	3.64708e+07	3.74215e+07	3.64979e+07	0.577	0.581	0.51	1.69	1.726	1.718	Unknown									COG2304	Uncharacterized protein containing a von Willebrand factor type A (vWA) domain
	B2UM22	4-hydroxy-3-methylbut-2-enyl diphosphate reductase OS=Akkermansia muciniphila (strain ATCC BAA-835 / DSM 22959 / JCM 33894 / BCRC 81048 / CCUG 64013 / CIP 107961 / Muc) OX=349741 GN=ispH PE=3 SV=1	ispH	4.031	2.67473e-06	Up	62	18	155	18	18	45.1	4.79018e+07	4.86076e+07	5.09273e+07	1.34176e+08	1.43241e+08	1.25476e+08	0.448	0.458	0.473	1.845	1.961	1.753	Cytoplasmic	K03527	ispH, lytB; 4-hydroxy-3-methylbut-2-en-1-yl diphosphate reductase [EC:1.17.7.4]	map00900 Terpenoid backbone biosynthesis; map01100 Metabolic pathways; map01110 Biosynthesis of secondary metabolites; map01130 Biosynthesis of antibiotics						COG0761	Penicillin tolerance protein
[J] Translation, ribosomal structure and biogenesis	B2UQN2	Methionine aminopeptidase OS=Akkermansia muciniphila (strain ATCC BAA-835 / DSM 22959 / JCM 33894 / BCRC 81048 / CCUG 64013 / CIP 107961 / Muc) OX=349741 GN=map PE=3 SV=1	map	3.193	5.932e-05	Up	43	7	52	7	7	28.9	1.93367e+07	1.61788e+07	1.58067e+07	3.61889e+07	3.81143e+07	3.67784e+07	0.613	0.516	0.498	1.686	1.768	1.741	Unknown	K01265	map; methionyl aminopeptidase [EC:3.4.11.18]		GO:0000096 sulfur amino acid metabolic process; GO:0006082 organic acid metabolic process; GO:0006464 cellular protein modification process; GO:0006508 proteolysis; GO:0006520 cellular amino acid metabolic process; GO:0006555 methionine metabolic process; GO:0006790 sulfur compound metabolic process; GO:0006807 nitrogen compound metabolic process; GO:0008152 metabolic process; GO:0009066 aspartat…	GO:0005623 cell; GO:0005886 plasma membrane; GO:0016020 membrane; GO:0071944 cell periphery;	GO:0003824 catalytic activity; GO:0004177 aminopeptidase activity; GO:0005488 binding; GO:0005506 iron ion binding; GO:0008233 peptidase activity; GO:0008235 metalloexopeptidase activity; GO:0008237 metallopeptidase activity; GO:0008238 exopeptidase activity; GO:0016151 nickel cation binding; GO:0016787 hydrolase activity; GO:0030145 manganese ion binding; GO:0043167 ion binding; GO:0043169 catio…	PF00557	Metallopeptidase family M24	COG0024	Methionine aminopeptidase
	B2UMP4	Glutamyl-tRNA(Gln) amidotransferase subunit A OS=Akkermansia muciniphila (strain ATCC BAA-835 / DSM 22959 / JCM 33894 / BCRC 81048 / CCUG 64013 / CIP 107961 / Muc) OX=349741 GN=gatA PE=3 SV=1	gatA	2.211	3.48143e-06	Up	48	16	164	16	16	49.6	7.85089e+07	7.62646e+07	7.46677e+07	1.18138e+08	1.15023e+08	1.10697e+08	0.705	0.689	0.666	1.559	1.511	1.484	Cytoplasmic	K02433	gatA, QRSL1; aspartyl-tRNA(Asn)/glutamyl-tRNA(Gln) amidotransferase subunit A [EC:6.3.5.6 6.3.5.7]	map00970 Aminoacyl-tRNA biosynthesis; map01100 Metabolic pathways						COG0154	Asp-tRNAAsn/Glu-tRNAGln amidotransferase A subunit and related amidases
	B2UN86	Beta-lactamase domain protein OS=Akkermansia muciniphila (strain ATCC BAA-835 / DSM 22959 / JCM 33894 / BCRC 81048 / CCUG 64013 / CIP 107961 / Muc) OX=349741 GN=Amuc_1883 PE=4 SV=1	Amuc_1883	3.086	1.47123e-06	Up	44	15	97	15	15	50.2	1.23902e+07	1.3247e+07	1.33443e+07	2.68376e+07	2.76728e+07	2.70053e+07	0.529	0.569	0.567	1.685	1.73	1.723	Cytoplasmic							PF00753; PF10996	Metallo-beta-lactamase superfamily; Beta-Casp domain	COG1236	Predicted exonuclease of the beta-lactamase fold involved in RNA processing
	B2UMD9	Peptide chain release factor 2 OS=Akkermansia muciniphila (strain ATCC BAA-835 / DSM 22959 / JCM 33894 / BCRC 81048 / CCUG 64013 / CIP 107961 / Muc) OX=349741 GN=prfB PE=3 SV=1	prfB	2.012	3.90875e-07	Up	49	13	137	13	13	37.1	9.57678e+07	9.38847e+07	9.49389e+07	1.30348e+08	1.27933e+08	1.29771e+08	0.733	0.723	0.722	1.466	1.433	1.483	Cytoplasmic	K02836	prfB; peptide chain release factor 2		GO:0006412 translation; GO:0006415 translational termination; GO:0006518 peptide metabolic process; GO:0006807 nitrogen compound metabolic process; GO:0008152 metabolic process; GO:0009058 biosynthetic process; GO:0009059 macromolecule biosynthetic process; GO:0009987 cellular process; GO:0010467 gene expression; GO:0016043 cellular component organization; GO:0019538 protein metabolic process; GO…	GO:0005622 intracellular; GO:0005623 cell; GO:0005737 cytoplasm; GO:0005829 cytosol;	GO:0003676 nucleic acid binding; GO:0003723 RNA binding; GO:0003747 translation release factor activity; GO:0005488 binding; GO:0008079 translation termination factor activity; GO:0008135 translation factor activity, RNA binding; GO:0016149 translation release factor activity, codon specific; GO:0097159 organic cyclic compound binding; GO:1901363 heterocyclic compound binding;	PF03462	PCRF domain	COG1186	Protein chain release factor B
	B2UM29	Leucine--tRNA ligase OS=Akkermansia muciniphila (strain ATCC BAA-835 / DSM 22959 / JCM 33894 / BCRC 81048 / CCUG 64013 / CIP 107961 / Muc) OX=349741 GN=leuS PE=3 SV=1	leuS	3.085	3.14069e-05	Up	42	25	308	25	25	98	1.40701e+08	1.4877e+08	1.25362e+08	2.88385e+08	2.91514e+08	2.87964e+08	0.565	0.601	0.5	1.701	1.712	1.726	Cytoplasmic	K01869	LARS, leuS; leucyl-tRNA synthetase [EC:6.1.1.4]	map00970 Aminoacyl-tRNA biosynthesis	GO:0006082 organic acid metabolic process; GO:0006139 nucleobase-containing compound metabolic process; GO:0006399 tRNA metabolic process; GO:0006412 translation; GO:0006418 tRNA aminoacylation for protein translation; GO:0006429 leucyl-tRNA aminoacylation; GO:0006518 peptide metabolic process; GO:0006520 cellular amino acid metabolic process; GO:0006725 cellular aromatic compound metabolic proce…	GO:0005618 cell wall; GO:0005622 intracellular; GO:0005623 cell; GO:0005737 cytoplasm; GO:0005829 cytosol; GO:0005886 plasma membrane; GO:0016020 membrane; GO:0030312 external encapsulating structure; GO:0071944 cell periphery;	GO:0003824 catalytic activity; GO:0004812 aminoacyl-tRNA ligase activity; GO:0004823 leucine-tRNA ligase activity; GO:0016874 ligase activity; GO:0016875 ligase activity, forming carbon-oxygen bonds; GO:0140098 catalytic activity, acting on RNA; GO:0140101 catalytic activity, acting on a tRNA;	PF13603; PF08264	Leucyl-tRNA synthetase, Domain 2; Anticodon-binding domain of tRNA	COG0495	Leucyl-tRNA synthetase
	B2UPZ1	Asparagine--tRNA ligase OS=Akkermansia muciniphila (strain ATCC BAA-835 / DSM 22959 / JCM 33894 / BCRC 81048 / CCUG 64013 / CIP 107961 / Muc) OX=349741 GN=asnS PE=3 SV=1	asnS	2.947	0.00093452	Up	53	19	175	19	19	51.5	3.97541e+07	5.81462e+07	4.15961e+07	9.31951e+07	8.9969e+07	9.56192e+07	0.489	0.72	0.509	1.686	1.62	1.757	Cytoplasmic	K01893	NARS, asnS; asparaginyl-tRNA synthetase [EC:6.1.1.22]	map00970 Aminoacyl-tRNA biosynthesis	GO:0006082 organic acid metabolic process; GO:0006139 nucleobase-containing compound metabolic process; GO:0006399 tRNA metabolic process; GO:0006412 translation; GO:0006418 tRNA aminoacylation for protein translation; GO:0006421 asparaginyl-tRNA aminoacylation; GO:0006518 peptide metabolic process; GO:0006520 cellular amino acid metabolic process; GO:0006725 cellular aromatic compound metabolic …	GO:0005622 intracellular; GO:0005623 cell; GO:0005737 cytoplasm;	GO:0000166 nucleotide binding; GO:0003824 catalytic activity; GO:0004812 aminoacyl-tRNA ligase activity; GO:0004816 asparagine-tRNA ligase activity; GO:0005488 binding; GO:0005524 ATP binding; GO:0008144 drug binding; GO:0016874 ligase activity; GO:0016875 ligase activity, forming carbon-oxygen bonds; GO:0017076 purine nucleotide binding; GO:0030554 adenyl nucleotide binding; GO:0032553 ribonucle…	PF01336; PF00152	OB-fold nucleic acid binding domain; tRNA synthetases class II (D, K and N)	COG0017	Aspartyl/asparaginyl-tRNA synthetases
	B2UMS7	Valine--tRNA ligase OS=Akkermansia muciniphila (strain ATCC BAA-835 / DSM 22959 / JCM 33894 / BCRC 81048 / CCUG 64013 / CIP 107961 / Muc) OX=349741 GN=valS PE=3 SV=1	valS	3.378	1.02529e-07	Up	51	36	362	36	36	100.4	1.6907e+08	1.68503e+08	1.7118e+08	3.8536e+08	3.84823e+08	3.94112e+08	0.52	0.522	0.523	1.743	1.733	1.811	Cytoplasmic	K01873	VARS, valS; valyl-tRNA synthetase [EC:6.1.1.9]	map00970 Aminoacyl-tRNA biosynthesis	GO:0006082 organic acid metabolic process; GO:0006139 nucleobase-containing compound metabolic process; GO:0006399 tRNA metabolic process; GO:0006412 translation; GO:0006418 tRNA aminoacylation for protein translation; GO:0006438 valyl-tRNA aminoacylation; GO:0006518 peptide metabolic process; GO:0006520 cellular amino acid metabolic process; GO:0006725 cellular aromatic compound metabolic proces…		GO:0003824 catalytic activity; GO:0004812 aminoacyl-tRNA ligase activity; GO:0004832 valine-tRNA ligase activity; GO:0016874 ligase activity; GO:0016875 ligase activity, forming carbon-oxygen bonds; GO:0140098 catalytic activity, acting on RNA; GO:0140101 catalytic activity, acting on a tRNA;	PF08264; PF10458	Anticodon-binding domain of tRNA; Valyl tRNA synthetase tRNA binding arm	COG0525	Valyl-tRNA synthetase
	B2ULU0	Tyrosine--tRNA ligase OS=Akkermansia muciniphila (strain ATCC BAA-835 / DSM 22959 / JCM 33894 / BCRC 81048 / CCUG 64013 / CIP 107961 / Muc) OX=349741 GN=Amuc_0140 PE=3 SV=1	Amuc_0140	2.956	5.02647e-07	Up	49	16	238	16	16	44.3	8.06981e+07	7.9996e+07	8.44521e+07	1.65167e+08	1.61193e+08	1.64667e+08	0.564	0.563	0.587	1.697	1.649	1.72	Cytoplasmic	K01866	YARS, tyrS; tyrosyl-tRNA synthetase [EC:6.1.1.1]	map00970 Aminoacyl-tRNA biosynthesis	GO:0006082 organic acid metabolic process; GO:0006139 nucleobase-containing compound metabolic process; GO:0006399 tRNA metabolic process; GO:0006412 translation; GO:0006418 tRNA aminoacylation for protein translation; GO:0006437 tyrosyl-tRNA aminoacylation; GO:0006518 peptide metabolic process; GO:0006520 cellular amino acid metabolic process; GO:0006725 cellular aromatic compound metabolic proc…	GO:0005622 intracellular; GO:0005623 cell; GO:0005737 cytoplasm; GO:0005829 cytosol;	GO:0003824 catalytic activity; GO:0004812 aminoacyl-tRNA ligase activity; GO:0004831 tyrosine-tRNA ligase activity; GO:0016874 ligase activity; GO:0016875 ligase activity, forming carbon-oxygen bonds; GO:0140098 catalytic activity, acting on RNA; GO:0140101 catalytic activity, acting on a tRNA;			COG0162	Tyrosyl-tRNA synthetase
	B2UMA7	Aspartyl/glutamyl-tRNA(Asn/Gln) amidotransferase subunit B OS=Akkermansia muciniphila (strain ATCC BAA-835 / DSM 22959 / JCM 33894 / BCRC 81048 / CCUG 64013 / CIP 107961 / Muc) OX=349741 GN=gatB PE=3 SV=1	gatB	3.378	8.11942e-08	Up	59	21	193	21	21	54.5	1.23101e+08	1.20856e+08	1.24622e+08	2.77012e+08	2.83065e+08	2.83982e+08	0.523	0.516	0.526	1.728	1.758	1.8	Cytoplasmic	K02434	gatB, PET112; aspartyl-tRNA(Asn)/glutamyl-tRNA(Gln) amidotransferase subunit B [EC:6.3.5.6 6.3.5.7]	map00970 Aminoacyl-tRNA biosynthesis; map01100 Metabolic pathways	GO:0006082 organic acid metabolic process; GO:0006139 nucleobase-containing compound metabolic process; GO:0006399 tRNA metabolic process; GO:0006520 cellular amino acid metabolic process; GO:0006725 cellular aromatic compound metabolic process; GO:0006807 nitrogen compound metabolic process; GO:0008152 metabolic process; GO:0009987 cellular process; GO:0016070 RNA metabolic process; GO:0019752 c…		GO:0003824 catalytic activity; GO:0016874 ligase activity; GO:0016879 ligase activity, forming carbon-nitrogen bonds; GO:0016884 carbon-nitrogen ligase activity, with glutamine as amido-N-donor; GO:0050567 glutaminyl-tRNA synthase (glutamine-hydrolyzing) activity; GO:0140098 catalytic activity, acting on RNA; GO:0140101 catalytic activity, acting on a tRNA;	PF02934; PF02637	GatB/GatE catalytic domain; GatB domain	COG0064	Asp-tRNAAsn/Glu-tRNAGln amidotransferase B subunit (PET112 homolog)
	B2UQU2	Sigma 54 modulation protein/ribosomal protein S30EA OS=Akkermansia muciniphila (strain ATCC BAA-835 / DSM 22959 / JCM 33894 / BCRC 81048 / CCUG 64013 / CIP 107961 / Muc) OX=349741 GN=Amuc_0999 PE=4 SV=1	Amuc_0999	2.397	0.000108339	Up	52	10	196	10	10	23.2	4.93434e+08	5.00741e+08	5.01133e+08	7.29183e+08	8.26384e+08	8.72148e+08	0.648	0.661	0.653	1.406	1.587	1.709	Cytoplasmic	K05808	yhbH; putative sigma-54 modulation protein		GO:0006417 regulation of translation; GO:0006446 regulation of translational initiation; GO:0006448 regulation of translational elongation; GO:0006950 response to stress; GO:0009266 response to temperature stimulus; GO:0009409 response to cold; GO:0009628 response to abiotic stimulus; GO:0009889 regulation of biosynthetic process; GO:0009890 negative regulation of biosynthetic process; GO:0009892…	GO:0005618 cell wall; GO:0005622 intracellular; GO:0005623 cell; GO:0005737 cytoplasm; GO:0005829 cytosol; GO:0005840 ribosome; GO:0005886 plasma membrane; GO:0015935 small ribosomal subunit; GO:0016020 membrane; GO:0022626 cytosolic ribosome; GO:0022627 cytosolic small ribosomal subunit; GO:0030312 external encapsulating structure; GO:0032991 protein-containing complex; GO:0043226 organelle; GO:…	GO:0005488 binding; GO:0043021 ribonucleoprotein complex binding; GO:0043022 ribosome binding; GO:0043024 ribosomal small subunit binding; GO:0044877 protein-containing complex binding;			COG1544	Ribosome-associated protein Y (PSrp-1)
	B2UP39	Phenylalanine--tRNA ligase alpha subunit OS=Akkermansia muciniphila (strain ATCC BAA-835 / DSM 22959 / JCM 33894 / BCRC 81048 / CCUG 64013 / CIP 107961 / Muc) OX=349741 GN=pheS PE=3 SV=1	pheS	2.183	5.20728e-06	Up	74	20	190	20	20	37.8	8.64846e+07	8.85823e+07	8.29585e+07	1.27357e+08	1.26974e+08	1.27401e+08	0.696	0.717	0.663	1.506	1.495	1.531	Cytoplasmic	K01889	FARSA, pheS; phenylalanyl-tRNA synthetase alpha chain [EC:6.1.1.20]	map00970 Aminoacyl-tRNA biosynthesis	GO:0006082 organic acid metabolic process; GO:0006139 nucleobase-containing compound metabolic process; GO:0006399 tRNA metabolic process; GO:0006412 translation; GO:0006418 tRNA aminoacylation for protein translation; GO:0006432 phenylalanyl-tRNA aminoacylation; GO:0006518 peptide metabolic process; GO:0006520 cellular amino acid metabolic process; GO:0006725 cellular aromatic compound metabolic…	GO:0005622 intracellular; GO:0005623 cell; GO:0005737 cytoplasm;	GO:0003824 catalytic activity; GO:0004812 aminoacyl-tRNA ligase activity; GO:0004826 phenylalanine-tRNA ligase activity; GO:0016874 ligase activity; GO:0016875 ligase activity, forming carbon-oxygen bonds; GO:0140098 catalytic activity, acting on RNA; GO:0140101 catalytic activity, acting on a tRNA;	PF02912; PF01409	Aminoacyl tRNA synthetase class II, N-terminal domain; tRNA synthetases class II core domain (F)	COG0016	Phenylalanyl-tRNA synthetase alpha subunit
	B2UKU8	Histidine--tRNA ligase OS=Akkermansia muciniphila (strain ATCC BAA-835 / DSM 22959 / JCM 33894 / BCRC 81048 / CCUG 64013 / CIP 107961 / Muc) OX=349741 GN=Amuc_1397 PE=3 SV=1	Amuc_1397	4.359	1.68099e-06	Up	38	14	118	14	14	47	2.96218e+07	3.05486e+07	2.8773e+07	8.38282e+07	8.86489e+07	9.03627e+07	0.434	0.45	0.418	1.803	1.898	1.975	Cytoplasmic	K01892	HARS, hisS; histidyl-tRNA synthetase [EC:6.1.1.21]	map00970 Aminoacyl-tRNA biosynthesis				PF13393	Histidyl-tRNA synthetase	COG0124	Histidyl-tRNA synthetase
	B2UQY5	50S ribosomal protein L1 OS=Akkermansia muciniphila (strain ATCC BAA-835 / DSM 22959 / JCM 33894 / BCRC 81048 / CCUG 64013 / CIP 107961 / Muc) OX=349741 GN=rplA PE=3 SV=1	rplA	3.155	1.50101e-05	Up	60	10	187	10	10	24.7	1.07149e+08	9.2555e+07	1.07206e+08	2.18512e+08	2.22828e+08	2.15246e+08	0.573	0.498	0.569	1.716	1.742	1.717	Unknown	K02863	RP-L1, MRPL1, rplA; large subunit ribosomal protein L1	map03010 Ribosome	GO:0000027 ribosomal large subunit assembly; GO:0000470 maturation of LSU-rRNA; GO:0006139 nucleobase-containing compound metabolic process; GO:0006364 rRNA processing; GO:0006396 RNA processing; GO:0006412 translation; GO:0006417 regulation of translation; GO:0006446 regulation of translational initiation; GO:0006518 peptide metabolic process; GO:0006725 cellular aromatic compound metabolic proc…	GO:0005618 cell wall; GO:0005622 intracellular; GO:0005623 cell; GO:0005737 cytoplasm; GO:0005829 cytosol; GO:0005840 ribosome; GO:0005886 plasma membrane; GO:0015934 large ribosomal subunit; GO:0016020 membrane; GO:0022625 cytosolic large ribosomal subunit; GO:0022626 cytosolic ribosome; GO:0030312 external encapsulating structure; GO:0032991 protein-containing complex; GO:0043226 organelle; GO:…	GO:0003676 nucleic acid binding; GO:0003723 RNA binding; GO:0003735 structural constituent of ribosome; GO:0005198 structural molecule activity; GO:0005488 binding; GO:0097159 organic cyclic compound binding; GO:1901363 heterocyclic compound binding;	PF00687	Ribosomal protein L1p/L10e family	COG0081	Ribosomal protein L1
	B2UQM4	30S ribosomal protein S8 OS=Akkermansia muciniphila (strain ATCC BAA-835 / DSM 22959 / JCM 33894 / BCRC 81048 / CCUG 64013 / CIP 107961 / Muc) OX=349741 GN=rpsH PE=3 SV=1	rpsH	2.424	7.0579e-06	Up	73	7	145	7	7	14.5	1.73338e+08	1.69572e+08	1.85825e+08	2.8181e+08	2.92793e+08	2.94133e+08	0.639	0.629	0.68	1.526	1.578	1.618	Unknown	K02994	RP-S8, rpsH; small subunit ribosomal protein S8	map03010 Ribosome		GO:0005622 intracellular; GO:0005623 cell; GO:0005737 cytoplasm; GO:0005829 cytosol; GO:0005840 ribosome; GO:0015935 small ribosomal subunit; GO:0022626 cytosolic ribosome; GO:0022627 cytosolic small ribosomal subunit; GO:0032991 protein-containing complex; GO:0043226 organelle; GO:0043228 non-membrane-bounded organelle; GO:0043229 intracellular organelle; GO:0043232 intracellular non-membrane-bo…	GO:0003735 structural constituent of ribosome; GO:0005198 structural molecule activity;	PF00410	Ribosomal protein S8	COG0096	Ribosomal protein S8
	B2UQ97	Lysine--tRNA ligase OS=Akkermansia muciniphila (strain ATCC BAA-835 / DSM 22959 / JCM 33894 / BCRC 81048 / CCUG 64013 / CIP 107961 / Muc) OX=349741 GN=lysS PE=3 SV=1	lysS	2.037	3.60113e-07	Up	51	25	280	25	25	55.8	1.26969e+08	1.27792e+08	1.30922e+08	1.80551e+08	1.76062e+08	1.7596e+08	0.712	0.721	0.729	1.488	1.444	1.473	Cytoplasmic	K04567	KARS, lysS; lysyl-tRNA synthetase, class II [EC:6.1.1.6]	map00970 Aminoacyl-tRNA biosynthesis	GO:0006082 organic acid metabolic process; GO:0006139 nucleobase-containing compound metabolic process; GO:0006399 tRNA metabolic process; GO:0006412 translation; GO:0006418 tRNA aminoacylation for protein translation; GO:0006430 lysyl-tRNA aminoacylation; GO:0006518 peptide metabolic process; GO:0006520 cellular amino acid metabolic process; GO:0006629 lipid metabolic process; GO:0006644 phospho…	GO:0005618 cell wall; GO:0005622 intracellular; GO:0005623 cell; GO:0005737 cytoplasm; GO:0005829 cytosol; GO:0005886 plasma membrane; GO:0016020 membrane; GO:0030312 external encapsulating structure; GO:0071944 cell periphery;	GO:0000166 nucleotide binding; GO:0000287 magnesium ion binding; GO:0003824 catalytic activity; GO:0004812 aminoacyl-tRNA ligase activity; GO:0004824 lysine-tRNA ligase activity; GO:0005488 binding; GO:0005524 ATP binding; GO:0008144 drug binding; GO:0016874 ligase activity; GO:0016875 ligase activity, forming carbon-oxygen bonds; GO:0017076 purine nucleotide binding; GO:0030554 adenyl nucleotide…	PF01336; PF00152	OB-fold nucleic acid binding domain; tRNA synthetases class II (D, K and N)	COG1190	Lysyl-tRNA synthetase (class II)
	B2UM84	Isoleucine--tRNA ligase OS=Akkermansia muciniphila (strain ATCC BAA-835 / DSM 22959 / JCM 33894 / BCRC 81048 / CCUG 64013 / CIP 107961 / Muc) OX=349741 GN=ileS PE=3 SV=1	ileS	3.04	2.20497e-07	Up	59	41	564	41	41	102.3	2.65635e+08	2.69244e+08	2.61992e+08	5.60581e+08	5.46486e+08	5.35844e+08	0.561	0.572	0.549	1.738	1.687	1.688	Cytoplasmic	K01870	IARS, ileS; isoleucyl-tRNA synthetase [EC:6.1.1.5]	map00970 Aminoacyl-tRNA biosynthesis	GO:0006082 organic acid metabolic process; GO:0006139 nucleobase-containing compound metabolic process; GO:0006399 tRNA metabolic process; GO:0006412 translation; GO:0006418 tRNA aminoacylation for protein translation; GO:0006428 isoleucyl-tRNA aminoacylation; GO:0006518 peptide metabolic process; GO:0006520 cellular amino acid metabolic process; GO:0006725 cellular aromatic compound metabolic pr…	GO:0005622 intracellular; GO:0005623 cell; GO:0005737 cytoplasm; GO:0005829 cytosol;	GO:0003824 catalytic activity; GO:0004812 aminoacyl-tRNA ligase activity; GO:0004822 isoleucine-tRNA ligase activity; GO:0005488 binding; GO:0008270 zinc ion binding; GO:0016874 ligase activity; GO:0016875 ligase activity, forming carbon-oxygen bonds; GO:0043167 ion binding; GO:0043169 cation binding; GO:0046872 metal ion binding; GO:0046914 transition metal ion binding; GO:0140098 catalytic acti…	PF08264	Anticodon-binding domain of tRNA	COG0060	Isoleucyl-tRNA synthetase
	B2UPP6	Serine--tRNA ligase OS=Akkermansia muciniphila (strain ATCC BAA-835 / DSM 22959 / JCM 33894 / BCRC 81048 / CCUG 64013 / CIP 107961 / Muc) OX=349741 GN=serS PE=3 SV=1	serS	2.07	1.96891e-05	Up	49	16	196	16	16	47.9	9.60295e+07	9.36913e+07	9.61551e+07	1.32981e+08	1.42439e+08	1.25715e+08	0.72	0.706	0.716	1.464	1.562	1.407	Cytoplasmic	K01875	SARS, serS; seryl-tRNA synthetase [EC:6.1.1.11]	map00970 Aminoacyl-tRNA biosynthesis	GO:0006082 organic acid metabolic process; GO:0006139 nucleobase-containing compound metabolic process; GO:0006399 tRNA metabolic process; GO:0006412 translation; GO:0006418 tRNA aminoacylation for protein translation; GO:0006434 seryl-tRNA aminoacylation; GO:0006518 peptide metabolic process; GO:0006520 cellular amino acid metabolic process; GO:0006725 cellular aromatic compound metabolic proces…	GO:0005622 intracellular; GO:0005623 cell; GO:0005737 cytoplasm; GO:0005829 cytosol;	GO:0000287 magnesium ion binding; GO:0003824 catalytic activity; GO:0004812 aminoacyl-tRNA ligase activity; GO:0004828 serine-tRNA ligase activity; GO:0005488 binding; GO:0005515 protein binding; GO:0016874 ligase activity; GO:0016875 ligase activity, forming carbon-oxygen bonds; GO:0042802 identical protein binding; GO:0043167 ion binding; GO:0043169 cation binding; GO:0046872 metal ion binding;…	PF02403; PF00587	Seryl-tRNA synthetase N-terminal domain; tRNA synthetase class II core domain (G, H, P, S and T)	COG0172	Seryl-tRNA synthetase
	B2UKU7	Aspartate--tRNA(Asp/Asn) ligase OS=Akkermansia muciniphila (strain ATCC BAA-835 / DSM 22959 / JCM 33894 / BCRC 81048 / CCUG 64013 / CIP 107961 / Muc) OX=349741 GN=aspS PE=3 SV=1	aspS	4.901	1.09281e-07	Up	52	24	292	24	24	67	1.71124e+08	1.69809e+08	1.65222e+08	5.68664e+08	5.72591e+08	5.40342e+08	0.403	0.402	0.386	1.967	1.971	1.899	Cytoplasmic	K01876	aspS; aspartyl-tRNA synthetase [EC:6.1.1.12]	map00970 Aminoacyl-tRNA biosynthesis				PF01336; PF00152; PF02938	OB-fold nucleic acid binding domain; tRNA synthetases class II (D, K and N) ; GAD domain	COG0173	Aspartyl-tRNA synthetase
	B2UMP5	Aspartyl/glutamyl-tRNA(Asn/Gln) amidotransferase subunit C OS=Akkermansia muciniphila (strain ATCC BAA-835 / DSM 22959 / JCM 33894 / BCRC 81048 / CCUG 64013 / CIP 107961 / Muc) OX=349741 GN=gatC PE=3 SV=1	gatC	2.156	0.00675872	Up	85	5	85	5	5	10.8	3.07398e+07	4.558e+07	3.04584e+07	4.92905e+07	4.81269e+07	5.86003e+07	0.602	0.898	0.593	1.419	1.379	1.714	Cytoplasmic	K02435	gatC, GATC; aspartyl-tRNA(Asn)/glutamyl-tRNA(Gln) amidotransferase subunit C [EC:6.3.5.6 6.3.5.7]	map00970 Aminoacyl-tRNA biosynthesis; map01100 Metabolic pathways						COG0721	Asp-tRNAAsn/Glu-tRNAGln amidotransferase C subunit
	B2UMJ4	Threonine--tRNA ligase OS=Akkermansia muciniphila (strain ATCC BAA-835 / DSM 22959 / JCM 33894 / BCRC 81048 / CCUG 64013 / CIP 107961 / Muc) OX=349741 GN=thrS PE=3 SV=1	thrS	2.725	2.89828e-07	Up	66	33	426	33	33	71.5	2.6001e+08	2.51475e+08	2.68065e+08	4.82472e+08	4.83723e+08	4.7398e+08	0.603	0.587	0.618	1.644	1.642	1.641	Cytoplasmic	K01868	TARS, thrS; threonyl-tRNA synthetase [EC:6.1.1.3]	map00970 Aminoacyl-tRNA biosynthesis	GO:0006082 organic acid metabolic process; GO:0006139 nucleobase-containing compound metabolic process; GO:0006399 tRNA metabolic process; GO:0006412 translation; GO:0006418 tRNA aminoacylation for protein translation; GO:0006435 threonyl-tRNA aminoacylation; GO:0006518 peptide metabolic process; GO:0006520 cellular amino acid metabolic process; GO:0006725 cellular aromatic compound metabolic pro…	GO:0005622 intracellular; GO:0005623 cell; GO:0005737 cytoplasm;	GO:0003824 catalytic activity; GO:0004812 aminoacyl-tRNA ligase activity; GO:0004829 threonine-tRNA ligase activity; GO:0016874 ligase activity; GO:0016875 ligase activity, forming carbon-oxygen bonds; GO:0140098 catalytic activity, acting on RNA; GO:0140101 catalytic activity, acting on a tRNA;	PF07973; PF00587; PF03129	Threonyl and Alanyl tRNA synthetase second additional domain; tRNA synthetase class II core domain (G, H, P, S and T); Anticodon binding domain	COG0441	Threonyl-tRNA synthetase
	B2UPX5	Elongation factor Ts OS=Akkermansia muciniphila (strain ATCC BAA-835 / DSM 22959 / JCM 33894 / BCRC 81048 / CCUG 64013 / CIP 107961 / Muc) OX=349741 GN=tsf PE=3 SV=1	tsf	2.7	2.82403e-06	Up	80	17	339	17	17	30.9	2.14648e+08	2.20132e+08	2.24556e+08	3.86657e+08	4.07865e+08	4.11755e+08	0.592	0.611	0.616	1.568	1.647	1.697	Cytoplasmic	K02357	tsf, TSFM; elongation factor Ts		GO:0006412 translation; GO:0006414 translational elongation; GO:0006518 peptide metabolic process; GO:0006807 nitrogen compound metabolic process; GO:0008152 metabolic process; GO:0009058 biosynthetic process; GO:0009059 macromolecule biosynthetic process; GO:0009987 cellular process; GO:0010467 gene expression; GO:0019538 protein metabolic process; GO:0034641 cellular nitrogen compound metabolic…	GO:0005622 intracellular; GO:0005623 cell; GO:0005737 cytoplasm; GO:0005829 cytosol; GO:0009986 cell surface;	GO:0003676 nucleic acid binding; GO:0003723 RNA binding; GO:0003746 translation elongation factor activity; GO:0005085 guanyl-nucleotide exchange factor activity; GO:0005488 binding; GO:0005515 protein binding; GO:0008135 translation factor activity, RNA binding; GO:0008270 zinc ion binding; GO:0019899 enzyme binding; GO:0030246 carbohydrate binding; GO:0030247 polysaccharide binding; GO:0043167 …			COG0264	Translation elongation factor Ts
	B2UQS5	D-aminoacyl-tRNA deacylase OS=Akkermansia muciniphila (strain ATCC BAA-835 / DSM 22959 / JCM 33894 / BCRC 81048 / CCUG 64013 / CIP 107961 / Muc) OX=349741 GN=dtd PE=3 SV=1	dtd	2.736	5.7113e-06	Up	12	2	13	2	2	16.3	2.18483e+06	2.16573e+06	2.17799e+06	4.09701e+06	4.26264e+06	3.75273e+06	0.603	0.602	0.598	1.663	1.722	1.548	Unknown	K07560	dtd, DTD; D-aminoacyl-tRNA deacylase [EC:3.1.1.96]		GO:0006139 nucleobase-containing compound metabolic process; GO:0006399 tRNA metabolic process; GO:0006450 regulation of translational fidelity; GO:0006725 cellular aromatic compound metabolic process; GO:0006807 nitrogen compound metabolic process; GO:0006950 response to stress; GO:0008152 metabolic process; GO:0009266 response to temperature stimulus; GO:0009408 response to heat; GO:0009628 res…	GO:0005622 intracellular; GO:0005623 cell; GO:0005737 cytoplasm;	GO:0002161 aminoacyl-tRNA editing activity; GO:0003824 catalytic activity; GO:0016787 hydrolase activity; GO:0016788 hydrolase activity, acting on ester bonds; GO:0051499 D-aminoacyl-tRNA deacylase activity; GO:0051500 D-tyrosyl-tRNA(Tyr) deacylase activity; GO:0052689 carboxylic ester hydrolase activity; GO:0106026 Gly-tRNA(Ala) hydrolase activity; GO:0140098 catalytic activity, acting on RNA; G…			COG1490	D-Tyr-tRNAtyr deacylase
	B2UP38	Phenylalanine--tRNA ligase beta subunit OS=Akkermansia muciniphila (strain ATCC BAA-835 / DSM 22959 / JCM 33894 / BCRC 81048 / CCUG 64013 / CIP 107961 / Muc) OX=349741 GN=pheT PE=3 SV=1	pheT	2.407	4.12062e-08	Up	59	38	493	38	38	90.1	2.14416e+08	2.1639e+08	2.19203e+08	3.58613e+08	3.56079e+08	3.45889e+08	0.645	0.655	0.656	1.586	1.568	1.554	Cytoplasmic	K01890	FARSB, pheT; phenylalanyl-tRNA synthetase beta chain [EC:6.1.1.20]	map00970 Aminoacyl-tRNA biosynthesis	GO:0006082 organic acid metabolic process; GO:0006139 nucleobase-containing compound metabolic process; GO:0006399 tRNA metabolic process; GO:0006412 translation; GO:0006418 tRNA aminoacylation for protein translation; GO:0006432 phenylalanyl-tRNA aminoacylation; GO:0006518 peptide metabolic process; GO:0006520 cellular amino acid metabolic process; GO:0006725 cellular aromatic compound metabolic…	GO:0005618 cell wall; GO:0005622 intracellular; GO:0005623 cell; GO:0005737 cytoplasm; GO:0005886 plasma membrane; GO:0009328 phenylalanine-tRNA ligase complex; GO:0016020 membrane; GO:0030312 external encapsulating structure; GO:0032991 protein-containing complex; GO:0071944 cell periphery; GO:1902494 catalytic complex;		PF01588; PF03483; PF03484; PF03147	Putative tRNA binding domain; B3/4 domain; tRNA synthetase B5 domain; Ferredoxin-fold anticodon binding domain	COG0073	EMAP domain
	B2UME1	30S ribosomal protein S1 OS=Akkermansia muciniphila (strain ATCC BAA-835 / DSM 22959 / JCM 33894 / BCRC 81048 / CCUG 64013 / CIP 107961 / Muc) OX=349741 GN=Amuc_0247 PE=3 SV=1	Amuc_0247	2.38	1.52086e-06	Up	66	30	760	30	30	63.1	9.21591e+08	8.74886e+08	9.06264e+08	1.43997e+09	1.44191e+09	1.47745e+09	0.672	0.642	0.656	1.543	1.538	1.608	Cytoplasmic	K02945	RP-S1, rpsA; small subunit ribosomal protein S1	map03010 Ribosome		GO:0005576 extracellular region; GO:0018995 host cellular component; GO:0020003 symbiont-containing vacuole; GO:0030430 host cell cytoplasm; GO:0033643 host cell part; GO:0033646 host intracellular part; GO:0033655 host cell cytoplasm part; GO:0043226 organelle; GO:0043227 membrane-bounded organelle; GO:0043230 extracellular organelle; GO:0043656 host intracellular region; GO:0043657 host cell; G…		PF00575	S1 RNA binding domain	COG1185	Polyribonucleotide nucleotidyltransferase (polynucleotide phosphorylase)
	B2UMD2	Beta-lactamase domain protein OS=Akkermansia muciniphila (strain ATCC BAA-835 / DSM 22959 / JCM 33894 / BCRC 81048 / CCUG 64013 / CIP 107961 / Muc) OX=349741 GN=Amuc_0238 PE=4 SV=1	Amuc_0238	2.716	9.22605e-07	Up	62	23	221	23	23	52.4	7.06937e+07	6.83467e+07	7.33511e+07	1.33619e+08	1.30502e+08	1.27065e+08	0.603	0.587	0.622	1.675	1.629	1.618	Cytoplasmic	K07576	K07576; metallo-beta-lactamase family protein					PF10996	Beta-Casp domain	COG1236	Predicted exonuclease of the beta-lactamase fold involved in RNA processing
	B2UMJ5	Translation initiation factor IF-3 OS=Akkermansia muciniphila (strain ATCC BAA-835 / DSM 22959 / JCM 33894 / BCRC 81048 / CCUG 64013 / CIP 107961 / Muc) OX=349741 GN=infC PE=3 SV=1	infC	5.003	1.65256e-06	Up	41	7	57	7	7	24.2	1.87859e+07	2.00376e+07	1.91039e+07	6.82934e+07	6.72858e+07	6.10044e+07	0.38	0.408	0.384	2.03	1.991	1.843	Cytoplasmic	K02520	infC, MTIF3; translation initiation factor IF-3		GO:0001731 formation of translation preinitiation complex; GO:0002181 cytoplasmic translation; GO:0002183 cytoplasmic translational initiation; GO:0006412 translation; GO:0006413 translational initiation; GO:0006417 regulation of translation; GO:0006446 regulation of translational initiation; GO:0006518 peptide metabolic process; GO:0006807 nitrogen compound metabolic process; GO:0006950 response…	GO:0005622 intracellular; GO:0005623 cell; GO:0005737 cytoplasm; GO:0005829 cytosol; GO:0005886 plasma membrane; GO:0016020 membrane; GO:0032991 protein-containing complex; GO:0070992 translation initiation complex; GO:0071944 cell periphery; GO:1990904 ribonucleoprotein complex;	GO:0000049 tRNA binding; GO:0003676 nucleic acid binding; GO:0003723 RNA binding; GO:0003743 translation initiation factor activity; GO:0005488 binding; GO:0008135 translation factor activity, RNA binding; GO:0043021 ribonucleoprotein complex binding; GO:0043022 ribosome binding; GO:0043024 ribosomal small subunit binding; GO:0044877 protein-containing complex binding; GO:0097159 organic cyclic c…	PF05198; PF00707	Translation initiation factor IF-3, N-terminal domain; Translation initiation factor IF-3, C-terminal domain	COG0290	Translation initiation factor 3 (IF-3)
	B2UN32	Hemolysin A OS=Akkermansia muciniphila (strain ATCC BAA-835 / DSM 22959 / JCM 33894 / BCRC 81048 / CCUG 64013 / CIP 107961 / Muc) OX=349741 GN=Amuc_1825 PE=4 SV=1	Amuc_1825	2.663	4.2131e-06	Up	49	8	39	8	8	26.5	1.55076e+07	1.56411e+07	1.5307e+07	2.68349e+07	2.80958e+07	2.89628e+07	0.613	0.622	0.601	1.558	1.624	1.708	Cytoplasmic	K06442	tlyA; 23S rRNA (cytidine1920-2'-O)/16S rRNA (cytidine1409-2'-O)-methyltransferase [EC:2.1.1.226 2.1.1.227]		GO:0000154 rRNA modification; GO:0001510 RNA methylation; GO:0001897 cytolysis by symbiont of host cells; GO:0001906 cell killing; GO:0001907 killing by symbiont of host cells; GO:0006139 nucleobase-containing compound metabolic process; GO:0006364 rRNA processing; GO:0006396 RNA processing; GO:0006725 cellular aromatic compound metabolic process; GO:0006807 nitrogen compound metabolic process; G…		GO:0003824 catalytic activity; GO:0008168 methyltransferase activity; GO:0008173 RNA methyltransferase activity; GO:0008649 rRNA methyltransferase activity; GO:0008757 S-adenosylmethionine-dependent methyltransferase activity; GO:0016740 transferase activity; GO:0016741 transferase activity, transferring one-carbon groups; GO:0140098 catalytic activity, acting on RNA; GO:0140102 catalytic activit…	PF01479	S4 domain	COG1189	Predicted rRNA methylase
	B2UNE7	Glutamine--tRNA ligase OS=Akkermansia muciniphila (strain ATCC BAA-835 / DSM 22959 / JCM 33894 / BCRC 81048 / CCUG 64013 / CIP 107961 / Muc) OX=349741 GN=glnS PE=3 SV=1	glnS	2.278	8.5371e-07	Up	59	28	287	28	28	64.1	1.5537e+08	1.51326e+08	1.55655e+08	2.34285e+08	2.37467e+08	2.41983e+08	0.68	0.667	0.677	1.507	1.521	1.582	Cytoplasmic	K01886	QARS, glnS; glutaminyl-tRNA synthetase [EC:6.1.1.18]	map00970 Aminoacyl-tRNA biosynthesis; map01100 Metabolic pathways	GO:0006082 organic acid metabolic process; GO:0006139 nucleobase-containing compound metabolic process; GO:0006399 tRNA metabolic process; GO:0006412 translation; GO:0006418 tRNA aminoacylation for protein translation; GO:0006425 glutaminyl-tRNA aminoacylation; GO:0006518 peptide metabolic process; GO:0006520 cellular amino acid metabolic process; GO:0006725 cellular aromatic compound metabolic p…	GO:0005622 intracellular; GO:0005623 cell; GO:0005737 cytoplasm; GO:0005829 cytosol;	GO:0003824 catalytic activity; GO:0004812 aminoacyl-tRNA ligase activity; GO:0004819 glutamine-tRNA ligase activity; GO:0016874 ligase activity; GO:0016875 ligase activity, forming carbon-oxygen bonds; GO:0140098 catalytic activity, acting on RNA; GO:0140101 catalytic activity, acting on a tRNA;	PF00749; PF03950	tRNA synthetases class I (E and Q), catalytic domain; tRNA synthetases class I (E and Q), anti-codon binding domain	COG0008	Glutamyl- and glutaminyl-tRNA synthetases
	B2UMU2	Elongation factor G OS=Akkermansia muciniphila (strain ATCC BAA-835 / DSM 22959 / JCM 33894 / BCRC 81048 / CCUG 64013 / CIP 107961 / Muc) OX=349741 GN=fusA PE=3 SV=1	fusA	2.824	5.72003e-07	Up	67	34	758	34	34	78.7	9.44182e+08	9.36337e+08	9.66066e+08	1.82819e+09	1.77546e+09	1.84655e+09	0.586	0.585	0.596	1.667	1.612	1.711	Cytoplasmic	K02355	fusA, GFM, EFG; elongation factor G			GO:0005622 intracellular; GO:0005623 cell; GO:0005737 cytoplasm;		PF00009; PF03144; PF03764; PF00679	Elongation factor Tu GTP binding domain; Elongation factor Tu domain 2; Elongation factor G, domain IV; Elongation factor G C-terminus	COG0480	Translation elongation factors (GTPases)
	B2UKT4	Alanine--tRNA ligase OS=Akkermansia muciniphila (strain ATCC BAA-835 / DSM 22959 / JCM 33894 / BCRC 81048 / CCUG 64013 / CIP 107961 / Muc) OX=349741 GN=alaS PE=3 SV=1	alaS	2.663	1.90616e-05	Up	38	33	330	33	33	103.6	1.58215e+08	1.54402e+08	1.76361e+08	2.92539e+08	3.0689e+08	2.83611e+08	0.594	0.583	0.658	1.613	1.685	1.589	Cytoplasmic	K01872	AARS, alaS; alanyl-tRNA synthetase [EC:6.1.1.7]	map00970 Aminoacyl-tRNA biosynthesis	GO:0006082 organic acid metabolic process; GO:0006139 nucleobase-containing compound metabolic process; GO:0006396 RNA processing; GO:0006399 tRNA metabolic process; GO:0006400 tRNA modification; GO:0006412 translation; GO:0006418 tRNA aminoacylation for protein translation; GO:0006419 alanyl-tRNA aminoacylation; GO:0006518 peptide metabolic process; GO:0006520 cellular amino acid metabolic proce…	GO:0005622 intracellular; GO:0005623 cell; GO:0005737 cytoplasm; GO:0005829 cytosol;	GO:0003824 catalytic activity; GO:0004812 aminoacyl-tRNA ligase activity; GO:0004813 alanine-tRNA ligase activity; GO:0005488 binding; GO:0016597 amino acid binding; GO:0016874 ligase activity; GO:0016875 ligase activity, forming carbon-oxygen bonds; GO:0031406 carboxylic acid binding; GO:0036094 small molecule binding; GO:0043167 ion binding; GO:0043168 anion binding; GO:0043177 organic acid bin…	PF07973	Threonyl and Alanyl tRNA synthetase second additional domain	COG0013	Alanyl-tRNA synthetase
	B2UN25	PUA domain containing protein OS=Akkermansia muciniphila (strain ATCC BAA-835 / DSM 22959 / JCM 33894 / BCRC 81048 / CCUG 64013 / CIP 107961 / Muc) OX=349741 GN=Amuc_1818 PE=4 SV=1	Amuc_1818	2.221	0.000207128	Up	36	12	112	12	12	48.5	2.12191e+07	1.86861e+07	2.00153e+07	3.12566e+07	3.22204e+07	2.67914e+07	0.727	0.645	0.682	1.575	1.616	1.371	Cytoplasmic	K06969	rlmI; 23S rRNA (cytosine1962-C5)-methyltransferase [EC:2.1.1.191]							COG1092	Predicted SAM-dependent methyltransferases
	B2UQH2	Elongation factor P OS=Akkermansia muciniphila (strain ATCC BAA-835 / DSM 22959 / JCM 33894 / BCRC 81048 / CCUG 64013 / CIP 107961 / Muc) OX=349741 GN=efp PE=3 SV=1	efp	2.242	1.99954e-05	Up	32	5	115	5	5	20.9	6.55463e+07	6.50432e+07	6.89e+07	1.00842e+08	1.07649e+08	9.47171e+07	0.671	0.67	0.701	1.518	1.613	1.448	Cytoplasmic	K02356	efp; elongation factor P		GO:0006412 translation; GO:0006414 translational elongation; GO:0006518 peptide metabolic process; GO:0006807 nitrogen compound metabolic process; GO:0008152 metabolic process; GO:0009058 biosynthetic process; GO:0009059 macromolecule biosynthetic process; GO:0009987 cellular process; GO:0010467 gene expression; GO:0019538 protein metabolic process; GO:0034641 cellular nitrogen compound metabolic…	GO:0005622 intracellular; GO:0005623 cell; GO:0005737 cytoplasm;	GO:0003676 nucleic acid binding; GO:0003723 RNA binding; GO:0003746 translation elongation factor activity; GO:0005488 binding; GO:0008135 translation factor activity, RNA binding; GO:0097159 organic cyclic compound binding; GO:1901363 heterocyclic compound binding;	PF08207; PF01132; PF09285	Elongation factor P (EF-P) KOW-like domain; Elongation factor P (EF-P) OB domain; Elongation factor P, C-terminal	COG0231	Translation elongation factor P (EF-P)/translation initiation factor 5A (eIF-5A)
	B2UMN6	Glycine--tRNA ligase OS=Akkermansia muciniphila (strain ATCC BAA-835 / DSM 22959 / JCM 33894 / BCRC 81048 / CCUG 64013 / CIP 107961 / Muc) OX=349741 GN=Amuc_1774 PE=3 SV=1	Amuc_1774	3.193	4.73945e-07	Up	55	22	266	22	22	60.3	1.1454e+08	1.16195e+08	1.1889e+08	2.61972e+08	2.51031e+08	2.44024e+08	0.533	0.544	0.55	1.791	1.709	1.695	Cytoplasmic	K01880	GARS, glyS1; glycyl-tRNA synthetase [EC:6.1.1.14]	map00970 Aminoacyl-tRNA biosynthesis	GO:0006082 organic acid metabolic process; GO:0006139 nucleobase-containing compound metabolic process; GO:0006399 tRNA metabolic process; GO:0006412 translation; GO:0006418 tRNA aminoacylation for protein translation; GO:0006426 glycyl-tRNA aminoacylation; GO:0006518 peptide metabolic process; GO:0006520 cellular amino acid metabolic process; GO:0006725 cellular aromatic compound metabolic proce…	GO:0005622 intracellular; GO:0005623 cell; GO:0005737 cytoplasm; GO:0009345 glycine-tRNA ligase complex; GO:0032991 protein-containing complex; GO:1902494 catalytic complex;	GO:0000166 nucleotide binding; GO:0000287 magnesium ion binding; GO:0003824 catalytic activity; GO:0004812 aminoacyl-tRNA ligase activity; GO:0004820 glycine-tRNA ligase activity; GO:0005488 binding; GO:0005515 protein binding; GO:0005524 ATP binding; GO:0008144 drug binding; GO:0016594 glycine binding; GO:0016597 amino acid binding; GO:0016874 ligase activity; GO:0016875 ligase activity, forming…	PF00587; PF03129	tRNA synthetase class II core domain (G, H, P, S and T); Anticodon binding domain	COG0423	Glycyl-tRNA synthetase (class II)
	B2UPN4	Methionine--tRNA ligase OS=Akkermansia muciniphila (strain ATCC BAA-835 / DSM 22959 / JCM 33894 / BCRC 81048 / CCUG 64013 / CIP 107961 / Muc) OX=349741 GN=Amuc_2103 PE=3 SV=1	Amuc_2103	2.462	2.26102e-07	Up	51	25	236	25	25	62.1	9.01923e+07	9.05637e+07	8.8738e+07	1.48995e+08	1.50107e+08	1.50417e+08	0.646	0.652	0.631	1.568	1.573	1.608	Cytoplasmic	K01874	MARS, metG; methionyl-tRNA synthetase [EC:6.1.1.10]	map00450 Selenocompound metabolism; map00970 Aminoacyl-tRNA biosynthesis; map01100 Metabolic pathways	GO:0006082 organic acid metabolic process; GO:0006139 nucleobase-containing compound metabolic process; GO:0006399 tRNA metabolic process; GO:0006412 translation; GO:0006418 tRNA aminoacylation for protein translation; GO:0006431 methionyl-tRNA aminoacylation; GO:0006518 peptide metabolic process; GO:0006520 cellular amino acid metabolic process; GO:0006725 cellular aromatic compound metabolic pr…	GO:0005622 intracellular; GO:0005623 cell; GO:0005737 cytoplasm; GO:0005886 plasma membrane; GO:0016020 membrane; GO:0071944 cell periphery;	GO:0003824 catalytic activity; GO:0004812 aminoacyl-tRNA ligase activity; GO:0004825 methionine-tRNA ligase activity; GO:0016874 ligase activity; GO:0016875 ligase activity, forming carbon-oxygen bonds; GO:0140098 catalytic activity, acting on RNA; GO:0140101 catalytic activity, acting on a tRNA;			COG0143	Methionyl-tRNA synthetase
	B2UQX2	Cysteine--tRNA ligase OS=Akkermansia muciniphila (strain ATCC BAA-835 / DSM 22959 / JCM 33894 / BCRC 81048 / CCUG 64013 / CIP 107961 / Muc) OX=349741 GN=cysS PE=3 SV=1	cysS	16.311	2.84569e-08	Up	57	22	287	22	22	53	7.1e+07	6.64874e+07	7.04902e+07	7.5796e+08	7.9274e+08	7.49759e+08	0.146	0.137	0.144	2.286	2.381	2.298	Cytoplasmic	K01883	CARS, cysS; cysteinyl-tRNA synthetase [EC:6.1.1.16]	map00970 Aminoacyl-tRNA biosynthesis	GO:0006082 organic acid metabolic process; GO:0006139 nucleobase-containing compound metabolic process; GO:0006399 tRNA metabolic process; GO:0006412 translation; GO:0006418 tRNA aminoacylation for protein translation; GO:0006423 cysteinyl-tRNA aminoacylation; GO:0006518 peptide metabolic process; GO:0006520 cellular amino acid metabolic process; GO:0006725 cellular aromatic compound metabolic pr…	GO:0005622 intracellular; GO:0005623 cell; GO:0005737 cytoplasm; GO:0005829 cytosol; GO:0005886 plasma membrane; GO:0009986 cell surface; GO:0016020 membrane; GO:0071944 cell periphery;	GO:0000166 nucleotide binding; GO:0003824 catalytic activity; GO:0004812 aminoacyl-tRNA ligase activity; GO:0004817 cysteine-tRNA ligase activity; GO:0005488 binding; GO:0005524 ATP binding; GO:0008144 drug binding; GO:0008270 zinc ion binding; GO:0016874 ligase activity; GO:0016875 ligase activity, forming carbon-oxygen bonds; GO:0016879 ligase activity, forming carbon-nitrogen bonds; GO:0016880…	PF09190	DALR domain	COG0215	Cysteinyl-tRNA synthetase
	B2UPK5	tRNA modification GTPase MnmE OS=Akkermansia muciniphila (strain ATCC BAA-835 / DSM 22959 / JCM 33894 / BCRC 81048 / CCUG 64013 / CIP 107961 / Muc) OX=349741 GN=mnmE PE=3 SV=1	mnmE	2.434	1.62083e-05	Up	27	10	41	10	10	47.9	2.13463e+07	2.39239e+07	2.24245e+07	3.71327e+07	3.82025e+07	3.63881e+07	0.613	0.691	0.639	1.566	1.604	1.559	Cytoplasmic	K03650	mnmE, trmE, MSS1; tRNA modification GTPase [EC:3.6.-.-]				GO:0005488 binding; GO:0005515 protein binding; GO:0042802 identical protein binding;			COG0486	Predicted GTPase
	B2UQQ7	Putative rRNA methylase OS=Akkermansia muciniphila (strain ATCC BAA-835 / DSM 22959 / JCM 33894 / BCRC 81048 / CCUG 64013 / CIP 107961 / Muc) OX=349741 GN=Amuc_0960 PE=4 SV=1	Amuc_0960	3.018	0.00809834	Up	9	2	7	2	2	25.6	673206	759719	373521	1.33257e+06	1.07217e+06	1.29485e+06	0.63	0.715	0.347	1.831	1.467	1.808	Cytoplasmic	K07003	K07003; uncharacterized protein							COG2519	tRNA(1-methyladenosine) methyltransferase and related methyltransferases
[K] Transcription	B2ULP8	ROK family protein OS=Akkermansia muciniphila (strain ATCC BAA-835 / DSM 22959 / JCM 33894 / BCRC 81048 / CCUG 64013 / CIP 107961 / Muc) OX=349741 GN=Amuc_0097 PE=4 SV=1	Amuc_0097	2.131	0.000284575	Up	34	7	93	7	7	33.9	7.57675e+07	6.46289e+07	6.27275e+07	9.37346e+07	1.00407e+08	9.91494e+07	0.786	0.674	0.646	1.429	1.524	1.535	Cytoplasmic	K00845	glk; glucokinase [EC:2.7.1.2]	map00010 Glycolysis / Gluconeogenesis; map00052 Galactose metabolism; map00500 Starch and sucrose metabolism; map00520 Amino sugar and nucleotide sugar metabolism; map00521 Streptomycin biosynthesis; map00524 Neomycin, kanamycin and gentamicin biosynthesis; map01100 Metabolic pathways; map01110 Biosynthesis of secondary metabolites; map01120 Microbial metabolism in diverse environments; map01130 …						COG1940	Transcriptional regulator/sugar kinase
	B2UPF8	Ribonuclease 3 OS=Akkermansia muciniphila (strain ATCC BAA-835 / DSM 22959 / JCM 33894 / BCRC 81048 / CCUG 64013 / CIP 107961 / Muc) OX=349741 GN=rnc PE=3 SV=1	rnc	2.714	3.08158e-05	Up	20	3	34	3	3	25.4	3.802e+06	4366403	3.91936e+06	7.58645e+06	7.23461e+06	7.42159e+06	0.57	0.659	0.584	1.672	1.587	1.662	Unknown	K03685	rnc, DROSHA, RNT1; ribonuclease III [EC:3.1.26.3]		GO:0006139 nucleobase-containing compound metabolic process; GO:0006396 RNA processing; GO:0006725 cellular aromatic compound metabolic process; GO:0006807 nitrogen compound metabolic process; GO:0008152 metabolic process; GO:0009987 cellular process; GO:0010467 gene expression; GO:0016070 RNA metabolic process; GO:0034641 cellular nitrogen compound metabolic process; GO:0043170 macromolecule met…		GO:0003676 nucleic acid binding; GO:0003723 RNA binding; GO:0003725 double-stranded RNA binding; GO:0003824 catalytic activity; GO:0004518 nuclease activity; GO:0004519 endonuclease activity; GO:0004521 endoribonuclease activity; GO:0004525 ribonuclease III activity; GO:0004540 ribonuclease activity; GO:0005488 binding; GO:0016787 hydrolase activity; GO:0016788 hydrolase activity, acting on ester…	PF00035	Double-stranded RNA binding motif	COG0571	dsRNA-specific ribonuclease
	B2UNZ9	GreA/GreB family elongation factor OS=Akkermansia muciniphila (strain ATCC BAA-835 / DSM 22959 / JCM 33894 / BCRC 81048 / CCUG 64013 / CIP 107961 / Muc) OX=349741 GN=Amuc_0531 PE=4 SV=1	Amuc_0531	3.827	1.258e-05	Up	51	29	388	29	29	68.5	1.46361e+08	1.5217e+08	1.42967e+08	3.76357e+08	3.58099e+08	4.10842e+08	0.475	0.497	0.461	1.794	1.7	1.99	Cytoplasmic	K03624	greA; transcription elongation factor GreA		GO:0006139 nucleobase-containing compound metabolic process; GO:0006351 transcription, DNA-templated; GO:0006354 DNA-templated transcription, elongation; GO:0006355 regulation of transcription, DNA-templated; GO:0006725 cellular aromatic compound metabolic process; GO:0006807 nitrogen compound metabolic process; GO:0008152 metabolic process; GO:0009058 biosynthetic process; GO:0009059 macromolecu…	GO:0005618 cell wall; GO:0005622 intracellular; GO:0005623 cell; GO:0005737 cytoplasm; GO:0005829 cytosol; GO:0005886 plasma membrane; GO:0016020 membrane; GO:0030312 external encapsulating structure; GO:0071944 cell periphery;	GO:0001098 basal transcription machinery binding; GO:0001108 bacterial-type RNA polymerase holo enzyme binding; GO:0005488 binding; GO:0005515 protein binding;	PF03449; PF01272	Transcription elongation factor, N-terminal; Transcription elongation factor, GreA/GreB, C-term	COG1747	Uncharacterized N-terminal domain of the transcription elongation factor GreA
	B2URC0	GntR domain protein OS=Akkermansia muciniphila (strain ATCC BAA-835 / DSM 22959 / JCM 33894 / BCRC 81048 / CCUG 64013 / CIP 107961 / Muc) OX=349741 GN=Amuc_1180 PE=4 SV=1	Amuc_1180	3.025	0.00124777	Up	23	5	25	5	5	25.9	2.15849e+06	2067144	1.44263e+06	3.70787e+06	3.74093e+06	4.18014e+06	0.643	0.619	0.427	1.622	1.629	1.858	Cytoplasmic							PF00392; PF07729	Bacterial regulatory proteins, gntR family; FCD domain	COG2186	Transcriptional regulators
	B2UL97	GCN5-related N-acetyltransferase OS=Akkermansia muciniphila (strain ATCC BAA-835 / DSM 22959 / JCM 33894 / BCRC 81048 / CCUG 64013 / CIP 107961 / Muc) OX=349741 GN=Amuc_0039 PE=4 SV=1	Amuc_0039	3.867	0.000650579	Up	56	5	18	5	5	15.7	1.33523e+06	883026	1.14288e+06	3.08381e+06	2.52801e+06	3.18429e+06	0.565	0.376	0.481	1.919	1.566	2.014	Unknown									COG0454	Histone acetyltransferase HPA2 and related acetyltransferases
	B2UQY7	Transcription termination/antitermination protein NusG OS=Akkermansia muciniphila (strain ATCC BAA-835 / DSM 22959 / JCM 33894 / BCRC 81048 / CCUG 64013 / CIP 107961 / Muc) OX=349741 GN=nusG PE=3 SV=1	nusG	8.505	3.05819e-08	Up	79	12	150	12	12	21.5	1.45292e+08	1.42022e+08	1.46167e+08	8.0886e+08	8.42205e+08	8.45009e+08	0.255	0.251	0.255	2.089	2.166	2.217	Cytoplasmic	K02601	nusG; transcription termination/antitermination protein NusG		GO:0006139 nucleobase-containing compound metabolic process; GO:0006351 transcription, DNA-templated; GO:0006353 DNA-templated transcription, termination; GO:0006355 regulation of transcription, DNA-templated; GO:0006725 cellular aromatic compound metabolic process; GO:0006807 nitrogen compound metabolic process; GO:0008152 metabolic process; GO:0009058 biosynthetic process; GO:0009059 macromolec…	GO:0005618 cell wall; GO:0005622 intracellular; GO:0005623 cell; GO:0005737 cytoplasm; GO:0005829 cytosol; GO:0005886 plasma membrane; GO:0016020 membrane; GO:0030312 external encapsulating structure; GO:0071944 cell periphery;		PF02357	Transcription termination factor nusG	COG0250	Transcription antiterminator
	B2UP56	Uncharacterized phage-associated protein-like protein OS=Akkermansia muciniphila (strain ATCC BAA-835 / DSM 22959 / JCM 33894 / BCRC 81048 / CCUG 64013 / CIP 107961 / Muc) OX=349741 GN=Amuc_2017 PE=4 SV=1	Amuc_2017	2.378	6.82875e-05	Up	50	7	52	7	7	18.7	1.03396e+07	1.15815e+07	1.12872e+07	1.73333e+07	1.72363e+07	1.8922e+07	0.614	0.692	0.666	1.513	1.498	1.678	Unknown									COG3600	Uncharacterized phage-associated protein
	B2UN43	RNA polymerase, sigma-24 subunit, ECF subfamily OS=Akkermansia muciniphila (strain ATCC BAA-835 / DSM 22959 / JCM 33894 / BCRC 81048 / CCUG 64013 / CIP 107961 / Muc) OX=349741 GN=Amuc_1836 PE=3 SV=1	Amuc_1836	2.195	2.66631e-05	Up	9	2	10	2	2	22.3	1.03037e+07	1.05553e+07	1.11225e+07	1.50204e+07	1.61571e+07	1.63824e+07	0.667	0.687	0.715	1.429	1.53	1.583	Cytoplasmic	K03088	rpoE; RNA polymerase sigma-70 factor, ECF subfamily					PF04542; PF08281	Sigma-70 region 2 ; Sigma-70, region 4	COG1595	DNA-directed RNA polymerase specialized sigma subunit, sigma24 homolog
	B2UQQ4	Transcription termination/antitermination protein NusA OS=Akkermansia muciniphila (strain ATCC BAA-835 / DSM 22959 / JCM 33894 / BCRC 81048 / CCUG 64013 / CIP 107961 / Muc) OX=349741 GN=nusA PE=3 SV=1	nusA	2.392	1.87162e-07	Up	58	27	545	27	27	48.3	4.12097e+08	4.06685e+08	4.11919e+08	6.76793e+08	6.5588e+08	6.63162e+08	0.658	0.653	0.653	1.587	1.531	1.58	Cytoplasmic	K02600	nusA; transcription termination/antitermination protein NusA		GO:0001121 bacterial transcription; GO:0001125 transcription termination from bacterial-type RNA polymerase promoter; GO:0006139 nucleobase-containing compound metabolic process; GO:0006351 transcription, DNA-templated; GO:0006353 DNA-templated transcription, termination; GO:0006355 regulation of transcription, DNA-templated; GO:0006725 cellular aromatic compound metabolic process; GO:0006807 nit…	GO:0005622 intracellular; GO:0005623 cell; GO:0005737 cytoplasm; GO:0005829 cytosol;	GO:0001000 bacterial-type RNA polymerase core enzyme binding; GO:0005488 binding; GO:0005515 protein binding; GO:0019899 enzyme binding; GO:0019904 protein domain specific binding; GO:0043175 RNA polymerase core enzyme binding; GO:0070063 RNA polymerase binding;	PF08529; PF00575; PF13184	NusA N-terminal domain; S1 RNA binding domain; NusA-like KH domain	COG0195	Transcription elongation factor
	B2UP67	Transcriptional regulator, MarR family OS=Akkermansia muciniphila (strain ATCC BAA-835 / DSM 22959 / JCM 33894 / BCRC 81048 / CCUG 64013 / CIP 107961 / Muc) OX=349741 GN=Amuc_2028 PE=4 SV=1	Amuc_2028	4.968	5.00971e-05	Up	45	6	39	6	6	18.2	3.70916e+06	2.85934e+06	3.57549e+06	1.19332e+07	1.06169e+07	1.15871e+07	0.431	0.335	0.413	2.039	1.806	2.012	Unknown							PF01047	MarR family	COG1846	Transcriptional regulators
	B2UNF0	Transcription antitermination protein NusB OS=Akkermansia muciniphila (strain ATCC BAA-835 / DSM 22959 / JCM 33894 / BCRC 81048 / CCUG 64013 / CIP 107961 / Muc) OX=349741 GN=nusB PE=3 SV=1	nusB	2.637	1.08227e-05	Up	57	14	108	14	14	33.1	2.16803e+07	2.20225e+07	2.01326e+07	3.68631e+07	3.88566e+07	3.84181e+07	0.627	0.641	0.579	1.567	1.645	1.659	Cytoplasmic	K03625	nusB; transcription antitermination protein NusB		GO:0006139 nucleobase-containing compound metabolic process; GO:0006351 transcription, DNA-templated; GO:0006353 DNA-templated transcription, termination; GO:0006725 cellular aromatic compound metabolic process; GO:0006807 nitrogen compound metabolic process; GO:0008152 metabolic process; GO:0009058 biosynthetic process; GO:0009059 macromolecule biosynthetic process; GO:0009987 cellular process; …	GO:0005622 intracellular; GO:0005623 cell; GO:0005737 cytoplasm; GO:0005829 cytosol;		PF01029	NusB family	COG0781	Transcription termination factor
	B2UPT9	Ribonuclease iii domain(predicted) OS=Akkermansia muciniphila (strain ATCC BAA-835 / DSM 22959 / JCM 33894 / BCRC 81048 / CCUG 64013 / CIP 107961 / Muc) OX=349741 GN=Amuc_2160 PE=4 SV=1	Amuc_2160	2.874	2.62256e-05	Up	42	3	15	3	3	11.9	2.87185e+06	2.83495e+06	2.97797e+06	5.89693e+06	5.96566e+06	5.06145e+06	0.577	0.573	0.595	1.742	1.755	1.519	Unknown									COG0571	dsRNA-specific ribonuclease
	B2UR37	Transcription termination factor Rho OS=Akkermansia muciniphila (strain ATCC BAA-835 / DSM 22959 / JCM 33894 / BCRC 81048 / CCUG 64013 / CIP 107961 / Muc) OX=349741 GN=rho PE=3 SV=1	rho	2.146	2.00128e-05	Up	49	19	269	19	19	52.9	7.58717e+07	8.33792e+07	8.40112e+07	1.18273e+08	1.18784e+08	1.16808e+08	0.654	0.723	0.72	1.499	1.498	1.504	Cytoplasmic	K03628	rho; transcription termination factor Rho	map03018 RNA degradation	GO:0006139 nucleobase-containing compound metabolic process; GO:0006351 transcription, DNA-templated; GO:0006353 DNA-templated transcription, termination; GO:0006725 cellular aromatic compound metabolic process; GO:0006807 nitrogen compound metabolic process; GO:0008152 metabolic process; GO:0009058 biosynthetic process; GO:0009059 macromolecule biosynthetic process; GO:0009987 cellular process; …	GO:0005622 intracellular; GO:0005623 cell; GO:0005737 cytoplasm; GO:0005829 cytosol;	GO:0003676 nucleic acid binding; GO:0003723 RNA binding; GO:0005488 binding; GO:0005515 protein binding; GO:0042802 identical protein binding; GO:0097159 organic cyclic compound binding; GO:1901363 heterocyclic compound binding;	PF07497; PF00006	Rho termination factor, RNA-binding domain; ATP synthase alpha/beta family, nucleotide-binding domain	COG1158	Transcription termination factor
[L] Replication, recombination and repair	B2UQJ6	DNA topoisomerase OS=Akkermansia muciniphila (strain ATCC BAA-835 / DSM 22959 / JCM 33894 / BCRC 81048 / CCUG 64013 / CIP 107961 / Muc) OX=349741 GN=Amuc_0898 PE=3 SV=1	Amuc_0898	2.365	0.000386146	Up	57	44	544	44	44	97.1	2.37828e+08	2.34483e+08	2.30782e+08	3.57109e+08	4.37683e+08	3.33145e+08	0.669	0.663	0.645	1.476	1.801	1.399	Cytoplasmic	K03169	topB; DNA topoisomerase III [EC:5.6.2.1]					PF13342	C-terminal repeat of topoisomerase	COG0550	Topoisomerase IA
	B2UQ78	Nuclease (SNase domain protein) OS=Akkermansia muciniphila (strain ATCC BAA-835 / DSM 22959 / JCM 33894 / BCRC 81048 / CCUG 64013 / CIP 107961 / Muc) OX=349741 GN=Amuc_0779 PE=4 SV=1	Amuc_0779	23.12	1.27164e-05	Up	12	2	13	2	2	19.7	214937		250015	3.69254e+06	3.65547e+06	3.53646e+06	0.081		0.094	2.051	2.022	1.996	Cytoplasmic							PF00565	Staphylococcal nuclease homologue	COG1525	Micrococcal nuclease (thermonuclease) homologs
	B2UMR6	Ribonuclease OS=Akkermansia muciniphila (strain ATCC BAA-835 / DSM 22959 / JCM 33894 / BCRC 81048 / CCUG 64013 / CIP 107961 / Muc) OX=349741 GN=Amuc_0280 PE=3 SV=1	Amuc_0280	2.578	0.000170279	Up	13	3	17	3	3	32	1.80833e+06	1.54719e+06	1.64834e+06	2.73499e+06	3.26274e+06	2.74927e+06	0.677	0.583	0.613	1.505	1.787	1.537	Cytoplasmic	K03471	rnhC; ribonuclease HIII [EC:3.1.26.4]	map03030 DNA replication	GO:0006139 nucleobase-containing compound metabolic process; GO:0006259 DNA metabolic process; GO:0006260 DNA replication; GO:0006261 DNA-dependent DNA replication; GO:0006271 DNA strand elongation involved in DNA replication; GO:0006273 lagging strand elongation; GO:0006281 DNA repair; GO:0006298 mismatch repair; GO:0006401 RNA catabolic process; GO:0006725 cellular aromatic compound metabolic p…	GO:0005622 intracellular; GO:0005623 cell; GO:0032299 ribonuclease H2 complex; GO:0032991 protein-containing complex;	GO:0003824 catalytic activity; GO:0004518 nuclease activity; GO:0004519 endonuclease activity; GO:0004521 endoribonuclease activity; GO:0004523 RNA-DNA hybrid ribonuclease activity; GO:0004540 ribonuclease activity; GO:0016787 hydrolase activity; GO:0016788 hydrolase activity, acting on ester bonds; GO:0016891 endoribonuclease activity, producing 5'-phosphomonoesters; GO:0016893 endonuclease acti…			COG1039	Ribonuclease HIII
	B2UPY5	DNA helicase OS=Akkermansia muciniphila (strain ATCC BAA-835 / DSM 22959 / JCM 33894 / BCRC 81048 / CCUG 64013 / CIP 107961 / Muc) OX=349741 GN=Amuc_0683 PE=3 SV=1	Amuc_0683	2.437	0.000200526	Up	35	17	77	17	17	76.1	1.66423e+07	1.68931e+07	1.77561e+07	2.92249e+07	2.49743e+07	3.04939e+07	0.63	0.644	0.668	1.626	1.383	1.724	Cytoplasmic	K03657	uvrD, pcrA; DNA helicase II / ATP-dependent DNA helicase PcrA [EC:3.6.4.12]	map03420 Nucleotide excision repair; map03430 Mismatch repair				PF00580; PF13361	UvrD/REP helicase N-terminal domain; UvrD-like helicase C-terminal domain	COG0210	Superfamily I DNA and RNA helicases
	B2UQB4	Beta sliding clamp OS=Akkermansia muciniphila (strain ATCC BAA-835 / DSM 22959 / JCM 33894 / BCRC 81048 / CCUG 64013 / CIP 107961 / Muc) OX=349741 GN=Amuc_0816 PE=3 SV=1	Amuc_0816	2.513	5.7866e-07	Up	61	20	344	20	20	40.5	2.6127e+08	2.51708e+08	2.50026e+08	4.28852e+08	4.37668e+08	4.32462e+08	0.652	0.632	0.62	1.574	1.599	1.612	Cytoplasmic	K02338	dnaN; DNA polymerase III subunit beta [EC:2.7.7.7]	map03030 DNA replication; map03430 Mismatch repair; map03440 Homologous recombination				PF00712; PF02767; PF02768	DNA polymerase III beta subunit, N-terminal domain; DNA polymerase III beta subunit, central domain; DNA polymerase III beta subunit, C-terminal domain	COG0592	DNA polymerase sliding clamp subunit (PCNA homolog)
	B2URD1	Putative pre-16S rRNA nuclease OS=Akkermansia muciniphila (strain ATCC BAA-835 / DSM 22959 / JCM 33894 / BCRC 81048 / CCUG 64013 / CIP 107961 / Muc) OX=349741 GN=Amuc_1191 PE=3 SV=1	Amuc_1191	2.297	6.61194e-05	Up	27	3	24	3	3	15.1	3.61852e+06	3.81812e+06	3.53558e+06	5.82708e+06	5.30419e+06	5.9491e+06	0.664	0.705	0.645	1.572	1.424	1.63	Cytoplasmic	K07447	ruvX; putative holliday junction resolvase [EC:3.1.-.-]		GO:0000966 RNA 5'-end processing; GO:0000967 rRNA 5'-end processing; GO:0006139 nucleobase-containing compound metabolic process; GO:0006259 DNA metabolic process; GO:0006364 rRNA processing; GO:0006396 RNA processing; GO:0006725 cellular aromatic compound metabolic process; GO:0006807 nitrogen compound metabolic process; GO:0008152 metabolic process; GO:0009987 cellular process; GO:0010467 gene …	GO:0005622 intracellular; GO:0005623 cell; GO:0005737 cytoplasm; GO:0005829 cytosol;	GO:0003824 catalytic activity; GO:0004518 nuclease activity; GO:0004527 exonuclease activity; GO:0004529 exodeoxyribonuclease activity; GO:0004536 deoxyribonuclease activity; GO:0008296 3'-5'-exodeoxyribonuclease activity; GO:0008408 3'-5' exonuclease activity; GO:0016787 hydrolase activity; GO:0016788 hydrolase activity, acting on ester bonds; GO:0016796 exonuclease activity, active with either …			COG0816	Predicted endonuclease involved in recombination (possible Holliday junction resolvase in Mycoplasmas and B. subtilis)
	B2ULE2	DNA mismatch repair protein MutL OS=Akkermansia muciniphila (strain ATCC BAA-835 / DSM 22959 / JCM 33894 / BCRC 81048 / CCUG 64013 / CIP 107961 / Muc) OX=349741 GN=mutL PE=3 SV=1	mutL	6.767	3.59799e-05	Up	25	10	29	10	10	69.5	8.85985e+06	1.05872e+07	9.80783e+06	4.82413e+07	3.83715e+07	4.75939e+07	0.279	0.336	0.307	2.233	1.768	2.238	Cytoplasmic	K03572	mutL; DNA mismatch repair protein MutL	map03430 Mismatch repair	GO:0000018 regulation of DNA recombination; GO:0006139 nucleobase-containing compound metabolic process; GO:0006259 DNA metabolic process; GO:0006281 DNA repair; GO:0006298 mismatch repair; GO:0006725 cellular aromatic compound metabolic process; GO:0006807 nitrogen compound metabolic process; GO:0006950 response to stress; GO:0006974 cellular response to DNA damage stimulus; GO:0008152 metabolic…	GO:0005622 intracellular; GO:0005623 cell; GO:0032300 mismatch repair complex; GO:0032991 protein-containing complex; GO:1990391 DNA repair complex;	GO:0000166 nucleotide binding; GO:0003676 nucleic acid binding; GO:0003677 DNA binding; GO:0003697 single-stranded DNA binding; GO:0003824 catalytic activity; GO:0005488 binding; GO:0005515 protein binding; GO:0005524 ATP binding; GO:0008144 drug binding; GO:0016462 pyrophosphatase activity; GO:0016787 hydrolase activity; GO:0016817 hydrolase activity, acting on acid anhydrides; GO:0016818 hydrol…	PF13589; PF08676	Histidine kinase-, DNA gyrase B-, and HSP90-like ATPase; MutL C terminal dimerisation domain	COG0323	DNA mismatch repair enzyme (predicted ATPase)
	B2UNJ4	Histone family protein DNA-binding protein OS=Akkermansia muciniphila (strain ATCC BAA-835 / DSM 22959 / JCM 33894 / BCRC 81048 / CCUG 64013 / CIP 107961 / Muc) OX=349741 GN=Amuc_1896 PE=3 SV=1	Amuc_1896	2.191	1.90915e-06	Up	54	5	342	5	5	9.5	7.97008e+08	7.90031e+08	7.61909e+08	1.18729e+09	1.16293e+09	1.13937e+09	0.703	0.701	0.668	1.539	1.5	1.5	Cytoplasmic	K03530	hupB; DNA-binding protein HU-beta					PF00216	Bacterial DNA-binding protein	COG0776	Bacterial nucleoid DNA-binding protein
	B2UQH5	DNA repair protein RecN OS=Akkermansia muciniphila (strain ATCC BAA-835 / DSM 22959 / JCM 33894 / BCRC 81048 / CCUG 64013 / CIP 107961 / Muc) OX=349741 GN=Amuc_0877 PE=3 SV=1	Amuc_0877	2.914	2.94364e-05	Up	47	17	136	17	17	61.1	6.88843e+07	6.44347e+07	6.1397e+07	1.38031e+08	1.26309e+08	1.20474e+08	0.612	0.576	0.542	1.802	1.642	1.598	Cytoplasmic	K03631	recN; DNA repair protein RecN (Recombination protein N)		GO:0006139 nucleobase-containing compound metabolic process; GO:0006259 DNA metabolic process; GO:0006281 DNA repair; GO:0006302 double-strand break repair; GO:0006725 cellular aromatic compound metabolic process; GO:0006807 nitrogen compound metabolic process; GO:0006950 response to stress; GO:0006974 cellular response to DNA damage stimulus; GO:0008152 metabolic process; GO:0009987 cellular pro…	GO:0005622 intracellular; GO:0005623 cell; GO:0009295 nucleoid; GO:0043226 organelle; GO:0043228 non-membrane-bounded organelle; GO:0043229 intracellular organelle; GO:0043232 intracellular non-membrane-bounded organelle; GO:0043590 bacterial nucleoid;		PF02463	RecF/RecN/SMC N terminal domain	COG0497	ATPase involved in DNA repair
	B2UM09	Helicase ATP-dependent domain protein OS=Akkermansia muciniphila (strain ATCC BAA-835 / DSM 22959 / JCM 33894 / BCRC 81048 / CCUG 64013 / CIP 107961 / Muc) OX=349741 GN=Amuc_1633 PE=4 SV=1	Amuc_1633	7.505	0.00492957	Up	16	11	35	11	11	94.5	2.16749e+06	3.93101e+06	2.34615e+06	1.91906e+07	1.66774e+07	7.29771e+06	0.216	0.395	0.233	2.813	2.434	1.087	Cytoplasmic	K03579	hrpB; ATP-dependent helicase HrpB [EC:3.6.4.13]					PF04408	Helicase associated domain (HA2)	COG1643	HrpA-like helicases
	B2ULF3	Helicase domain protein OS=Akkermansia muciniphila (strain ATCC BAA-835 / DSM 22959 / JCM 33894 / BCRC 81048 / CCUG 64013 / CIP 107961 / Muc) OX=349741 GN=Amuc_1519 PE=4 SV=1	Amuc_1519	2.047	7.2519e-05	Up	9	9	28	9	9	123.7	1.32435e+07	1.28736e+07	1.23693e+07	1.67921e+07	1.78831e+07	1.87372e+07	0.742	0.726	0.689	1.382	1.466	1.567	Cytoplasmic									COG0553	Superfamily II DNA/RNA helicases, SNF2 family
	B2UMR7	Histone family protein DNA-binding protein OS=Akkermansia muciniphila (strain ATCC BAA-835 / DSM 22959 / JCM 33894 / BCRC 81048 / CCUG 64013 / CIP 107961 / Muc) OX=349741 GN=Amuc_0281 PE=3 SV=1	Amuc_0281	2.398	2.85511e-06	Up	54	5	354	5	5	11.2	8.93813e+08	8.88108e+08	9.19356e+08	1.5316e+09	1.42983e+09	1.43076e+09	0.649	0.649	0.663	1.634	1.518	1.551	Cytoplasmic	K04764	ihfA, himA; integration host factor subunit alpha					PF00216	Bacterial DNA-binding protein	COG0776	Bacterial nucleoid DNA-binding protein
	B2UN66	Single-stranded DNA-binding protein OS=Akkermansia muciniphila (strain ATCC BAA-835 / DSM 22959 / JCM 33894 / BCRC 81048 / CCUG 64013 / CIP 107961 / Muc) OX=349741 GN=Amuc_1863 PE=3 SV=1	Amuc_1863	2.244	1.33281e-06	Up	52	8	142	8	8	18.6	2.95909e+08	2.80718e+08	2.85734e+08	4.43123e+08	4.32676e+08	4.35731e+08	0.701	0.669	0.672	1.542	1.499	1.541	Cytoplasmic	K03111	ssb; single-strand DNA-binding protein	map03030 DNA replication; map03430 Mismatch repair; map03440 Homologous recombination				PF00436	Single-strand binding protein family	COG0629	Single-stranded DNA-binding protein
	B2UKS9	Integrase family protein OS=Akkermansia muciniphila (strain ATCC BAA-835 / DSM 22959 / JCM 33894 / BCRC 81048 / CCUG 64013 / CIP 107961 / Muc) OX=349741 GN=Amuc_1378 PE=4 SV=1	Amuc_1378	4.492	9.17402e-06	Up	12	4	12	4	4	46.9	1.67282e+06	1.8452e+06	1.57753e+06	5.02038e+06	5.24377e+06	5.25628e+06	0.418	0.464	0.391	1.842	1.916	1.96	Unknown							PF13102	Protein of unknown function (DUF3946)	COG4974	Site-specific recombinase XerD
	B2UKM6	Recombination protein RecR OS=Akkermansia muciniphila (strain ATCC BAA-835 / DSM 22959 / JCM 33894 / BCRC 81048 / CCUG 64013 / CIP 107961 / Muc) OX=349741 GN=recR PE=3 SV=1	recR	2.308	0.000704149	Up	50	5	27	5	5	21.9	3.45518e+06	4.21606e+06	4.13867e+06	5.7911e+06	5.80959e+06	6.86049e+06	0.588	0.721	0.699	1.447	1.446	1.742	Unknown	K06187	recR; recombination protein RecR	map03440 Homologous recombination	GO:0000731 DNA synthesis involved in DNA repair; GO:0006139 nucleobase-containing compound metabolic process; GO:0006259 DNA metabolic process; GO:0006281 DNA repair; GO:0006302 double-strand break repair; GO:0006310 DNA recombination; GO:0006725 cellular aromatic compound metabolic process; GO:0006807 nitrogen compound metabolic process; GO:0006950 response to stress; GO:0006974 cellular respons…			PF13662	Toprim domain	COG0353	Recombinational DNA repair protein (RecF pathway)
	B2UMI1	Exodeoxyribonuclease 7 large subunit OS=Akkermansia muciniphila (strain ATCC BAA-835 / DSM 22959 / JCM 33894 / BCRC 81048 / CCUG 64013 / CIP 107961 / Muc) OX=349741 GN=xseA PE=3 SV=1	xseA	2.662	0.000179039	Up	14	5	23	5	5	50.5	4.31188e+06	4.70052e+06	5.01535e+06	7.73483e+06	9.49033e+06	8.09156e+06	0.564	0.619	0.652	1.487	1.817	1.581	Cytoplasmic	K03601	xseA; exodeoxyribonuclease VII large subunit [EC:3.1.11.6]	map03430 Mismatch repair				PF13742	OB-fold nucleic acid binding domain	COG1570	Exonuclease VII, large subunit
[M] Cell wall/membrane/envelope biogenesis	B2UR01	Membrane-fusion protein-like protein OS=Akkermansia muciniphila (strain ATCC BAA-835 / DSM 22959 / JCM 33894 / BCRC 81048 / CCUG 64013 / CIP 107961 / Muc) OX=349741 GN=Amuc_1060 PE=4 SV=1	Amuc_1060	5.477	3.01687e-06	Up	49	17	195	17	17	51.2	5.69463e+07	6.33784e+07	5.65113e+07	2.21513e+08	2.12281e+08	2.23489e+08	0.352	0.394	0.347	2.009	1.917	2.06	Cytoplasmic	K15727	czcB; membrane fusion protein, cobalt-zinc-cadmium efflux system							COG0845	Membrane-fusion protein
	B2UL29	Peptidase S11 D-alanyl-D-alanine carboxypeptidase 1 OS=Akkermansia muciniphila (strain ATCC BAA-835 / DSM 22959 / JCM 33894 / BCRC 81048 / CCUG 64013 / CIP 107961 / Muc) OX=349741 GN=Amuc_1480 PE=4 SV=1	Amuc_1480	3.748	2.6661e-08	Up	49	13	155	13	13	35.1	7.49991e+07	7.43883e+07	7.54416e+07	1.89583e+08	1.89224e+08	1.92053e+08	0.485	0.484	0.485	1.803	1.791	1.855	Unknown	K07258	dacC, dacA, dacD; serine-type D-Ala-D-Ala carboxypeptidase (penicillin-binding protein 5/6) [EC:3.4.16.4]	map00550 Peptidoglycan biosynthesis; map01100 Metabolic pathways				PF00768	D-alanyl-D-alanine carboxypeptidase	COG1686	D-alanyl-D-alanine carboxypeptidase
	B2UQ36	YD repeat protein OS=Akkermansia muciniphila (strain ATCC BAA-835 / DSM 22959 / JCM 33894 / BCRC 81048 / CCUG 64013 / CIP 107961 / Muc) OX=349741 GN=Amuc_0735 PE=4 SV=1	Amuc_0735	7.164	5.80406e-07	Up	18	28	77	27	27	212.7	5.63954e+06	5.03771e+06	5.5546e+06	2.69556e+07	2.65879e+07	2.52742e+07	0.305	0.275	0.299	2.146	2.107	2.044	Unknown									COG3209	Rhs family protein
	B2UQB2	Transferase hexapeptide repeat containing protein OS=Akkermansia muciniphila (strain ATCC BAA-835 / DSM 22959 / JCM 33894 / BCRC 81048 / CCUG 64013 / CIP 107961 / Muc) OX=349741 GN=Amuc_0814 PE=4 SV=1	Amuc_0814	5.971	6.42081e-05	Up	14	4	20	4	4	28.8	3.31216e+06	3.02855e+06	3.1147e+06	1.10072e+07	1.21171e+07	1.50914e+07	0.358	0.329	0.334	1.747	1.915	2.434	Unknown	K04042	glmU; bifunctional UDP-N-acetylglucosamine pyrophosphorylase / Glucosamine-1-phosphate N-acetyltransferase [EC:2.7.7.23 2.3.1.157]	map00520 Amino sugar and nucleotide sugar metabolism; map01100 Metabolic pathways; map01130 Biosynthesis of antibiotics						COG1207	N-acetylglucosamine-1-phosphate uridyltransferase (contains nucleotidyltransferase and I-patch acetyltransferase domains)
	B2UNB8	Peptidase M23 OS=Akkermansia muciniphila (strain ATCC BAA-835 / DSM 22959 / JCM 33894 / BCRC 81048 / CCUG 64013 / CIP 107961 / Muc) OX=349741 GN=Amuc_0391 PE=4 SV=1	Amuc_0391	3.031	7.19209e-05	Up	24	4	34	4	4	25	1.53998e+07	1.47817e+07	1.58459e+07	3.26483e+07	3.45492e+07	2.74239e+07	0.564	0.544	0.576	1.756	1.85	1.499	Unknown									COG0739	Membrane proteins related to metalloendopeptidases
	B2ULW9	3-deoxy-manno-octulosonate cytidylyltransferase OS=Akkermansia muciniphila (strain ATCC BAA-835 / DSM 22959 / JCM 33894 / BCRC 81048 / CCUG 64013 / CIP 107961 / Muc) OX=349741 GN=kdsB PE=3 SV=1	kdsB	2.531	1.78458e-05	Up	56	9	67	9	9	27.5	2.81242e+07	2.97211e+07	3.03744e+07	4.87722e+07	4.95548e+07	5.30158e+07	0.604	0.643	0.649	1.54	1.558	1.701	Cytoplasmic	K00979	kdsB; 3-deoxy-manno-octulosonate cytidylyltransferase (CMP-KDO synthetase) [EC:2.7.7.38]	map00540 Lipopolysaccharide biosynthesis; map01100 Metabolic pathways						COG1212	CMP-2-keto-3-deoxyoctulosonic acid synthetase
	B2UQG1	Glycosyl hydrolase family 88 OS=Akkermansia muciniphila (strain ATCC BAA-835 / DSM 22959 / JCM 33894 / BCRC 81048 / CCUG 64013 / CIP 107961 / Muc) OX=349741 GN=Amuc_0863 PE=4 SV=1	Amuc_0863	4.346	5.78205e-05	Up	27	15	91	15	15	82.7	7.48473e+06	5.90493e+06	7.63725e+06	2.00517e+07	2.05313e+07	2.13115e+07	0.465	0.369	0.471	1.83	1.865	1.976	Unknown							PF07470	Glycosyl Hydrolase Family 88	COG4225	Predicted unsaturated glucuronyl hydrolase involved in regulation of bacterial surface properties, and related proteins
	B2UQ00	Beta-glucanase OS=Akkermansia muciniphila (strain ATCC BAA-835 / DSM 22959 / JCM 33894 / BCRC 81048 / CCUG 64013 / CIP 107961 / Muc) OX=349741 GN=Amuc_0698 PE=3 SV=1	Amuc_0698	31.133	2.83128e-06	Up	25	9	91	4	4	41.2	690862	561981	557679	1.15295e+07	1.29249e+07	1.37453e+07	0.089	0.073	0.071	2.18	2.433	2.641	Unknown	K12308	bgaB, lacA; beta-galactosidase [EC:3.2.1.23]	map00052 Galactose metabolism						COG3507	Beta-xylosidase
	B2UL12	Alpha-1,3-galactosidase A OS=Akkermansia muciniphila (strain ATCC BAA-835 / DSM 22959 / JCM 33894 / BCRC 81048 / CCUG 64013 / CIP 107961 / Muc) OX=349741 GN=glaA PE=3 SV=1	glaA	9.078	2.23996e-07	Up	39	13	96	13	13	65.9	5.66468e+06	5.54165e+06	5.37949e+06	3.35194e+07	3.33006e+07	3.53549e+07	0.246	0.242	0.232	2.135	2.112	2.289	Unknown									COG5434	Endopolygalacturonase
	B2ULY0	Acyl-[acyl-carrier-protein]--UDP-N-acetylglucosamine O-acyltransferase OS=Akkermansia muciniphila (strain ATCC BAA-835 / DSM 22959 / JCM 33894 / BCRC 81048 / CCUG 64013 / CIP 107961 / Muc) OX=349741 GN=lpxA PE=3 SV=1	lpxA	2.184	6.08372e-05	Up	63	14	99	14	14	28	1.68851e+08	1.75563e+08	1.63622e+08	2.50209e+08	2.37308e+08	2.64443e+08	0.69	0.722	0.664	1.502	1.419	1.613	Cytoplasmic	K00677	lpxA; UDP-N-acetylglucosamine acyltransferase [EC:2.3.1.129]	map00540 Lipopolysaccharide biosynthesis; map01100 Metabolic pathways; map01503 Cationic antimicrobial peptide (CAMP) resistance				PF13720	Udp N-acetylglucosamine O-acyltransferase; Domain 2	COG1043	Acyl-[acyl carrier protein]--UDP-N-acetylglucosamine O-acyltransferase
	B2UPY3	UDP-N-acetylmuramate OS=Akkermansia muciniphila (strain ATCC BAA-835 / DSM 22959 / JCM 33894 / BCRC 81048 / CCUG 64013 / CIP 107961 / Muc) OX=349741 GN=Amuc_0681 PE=4 SV=1	Amuc_0681	2.332	2.5121e-05	Up	31	12	106	12	12	50.4	4.07973e+07	4.2194e+07	3.80568e+07	6.20279e+07	6.4405e+07	6.49142e+07	0.672	0.7	0.623	1.502	1.553	1.597	Unknown	K02558	mpl; UDP-N-acetylmuramate: L-alanyl-gamma-D-glutamyl-meso-diaminopimelate ligase [EC:6.3.2.45]			GO:0005576 extracellular region; GO:0005622 intracellular; GO:0005623 cell; GO:0005737 cytoplasm;	GO:0003824 catalytic activity; GO:0005488 binding; GO:0005515 protein binding; GO:0016874 ligase activity; GO:0016879 ligase activity, forming carbon-nitrogen bonds; GO:0016881 acid-amino acid ligase activity; GO:0042802 identical protein binding;	PF01225; PF08245; PF02875	Mur ligase family, catalytic domain; Mur ligase middle domain; Mur ligase family, glutamate ligase domain	COG0773	UDP-N-acetylmuramate-alanine ligase
	B2UM07	Carboxyl-terminal protease OS=Akkermansia muciniphila (strain ATCC BAA-835 / DSM 22959 / JCM 33894 / BCRC 81048 / CCUG 64013 / CIP 107961 / Muc) OX=349741 GN=Amuc_1631 PE=3 SV=1	Amuc_1631	3.625	2.77676e-07	Up	50	33	362	33	33	83.8	1.66981e+08	1.67523e+08	1.72169e+08	4.24782e+08	4.24932e+08	3.959e+08	0.491	0.495	0.503	1.834	1.827	1.737	CytoplasmicMembrane	K03797	E3.4.21.102, prc, ctpA; carboxyl-terminal processing protease [EC:3.4.21.102]					PF00595	PDZ domain (Also known as DHR or GLGF)	COG0793	Periplasmic protease
	B2UKW4	Polysaccharide export protein OS=Akkermansia muciniphila (strain ATCC BAA-835 / DSM 22959 / JCM 33894 / BCRC 81048 / CCUG 64013 / CIP 107961 / Muc) OX=349741 GN=Amuc_1414 PE=4 SV=1	Amuc_1414	10.716	5.47699e-08	Up	47	8	89	8	8	21.9	7.01551e+06	7.29442e+06	7.02181e+06	5.00564e+07	5.27007e+07	5.21225e+07	0.205	0.214	0.204	2.149	2.253	2.274	Unknown	K01991	wza, gfcE; polysaccharide biosynthesis/export protein	map02020 Two-component system; map02026 Biofilm formation - Escherichia coli						COG1596	Periplasmic protein involved in polysaccharide export
	B2UML1	Aminotransferase OS=Akkermansia muciniphila (strain ATCC BAA-835 / DSM 22959 / JCM 33894 / BCRC 81048 / CCUG 64013 / CIP 107961 / Muc) OX=349741 GN=Amuc_1749 PE=3 SV=1	Amuc_1749	6.439	0.000534615	Up	18	11	38	11	11	71.9	7.74443e+06	1.17454e+07	1.22548e+07	4.06943e+07	5.75925e+07	4.04403e+07	0.234	0.357	0.368	1.806	2.545	1.824	Cytoplasmic							PF12804; PF00155	MobA-like NTP transferase domain; Aminotransferase class I and II	COG1213	Predicted sugar nucleotidyltransferases
	B2UPZ9	Beta-glucanase OS=Akkermansia muciniphila (strain ATCC BAA-835 / DSM 22959 / JCM 33894 / BCRC 81048 / CCUG 64013 / CIP 107961 / Muc) OX=349741 GN=Amuc_0697 PE=3 SV=1	Amuc_0697	7.408	3.52003e-06	Up	42	12	89	7	13	42.4	6.48517e+06	6.31419e+06	5.68304e+06	3.32394e+07	3.04867e+07	2.92298e+07	0.3	0.294	0.261	2.257	2.061	2.016	Periplasmic	K12308	bgaB, lacA; beta-galactosidase [EC:3.2.1.23]	map00052 Galactose metabolism						COG3507	Beta-xylosidase
	B2UND1	Outer membrane chaperone Skp (OmpH) OS=Akkermansia muciniphila (strain ATCC BAA-835 / DSM 22959 / JCM 33894 / BCRC 81048 / CCUG 64013 / CIP 107961 / Muc) OX=349741 GN=Amuc_0405 PE=3 SV=1	Amuc_0405	4.538	8.03774e-08	Up	73	25	580	25	25	23.5	7.95901e+08	8.35283e+08	8.14351e+08	2.53166e+09	2.52507e+09	2.47171e+09	0.411	0.434	0.418	1.92	1.907	1.905	Unknown	K06142	hlpA, ompH; outer membrane protein					PF03938	Outer membrane protein (OmpH-like)	COG2825	Outer membrane protein
	B2UNP3	Dihydrodipicolinate synthetase OS=Akkermansia muciniphila (strain ATCC BAA-835 / DSM 22959 / JCM 33894 / BCRC 81048 / CCUG 64013 / CIP 107961 / Muc) OX=349741 GN=Amuc_1946 PE=3 SV=1	Amuc_1946	2.198	1.21428e-05	Up	68	15	253	15	15	33	2.11254e+08	2.00508e+08	2.17896e+08	3.12318e+08	3.04063e+08	3.21025e+08	0.694	0.663	0.711	1.508	1.462	1.575	Cytoplasmic	K01639	E4.1.3.3, nanA, NPL; N-acetylneuraminate lyase [EC:4.1.3.3]	map00520 Amino sugar and nucleotide sugar metabolism; map01100 Metabolic pathways				PF00701	Dihydrodipicolinate synthetase family	COG0329	Dihydrodipicolinate synthase/N-acetylneuraminate lyase
	B2UNY2	Peptidoglycan glycosyltransferase OS=Akkermansia muciniphila (strain ATCC BAA-835 / DSM 22959 / JCM 33894 / BCRC 81048 / CCUG 64013 / CIP 107961 / Muc) OX=349741 GN=Amuc_0514 PE=4 SV=1	Amuc_0514	3.321	8.06377e-06	Up	43	27	226	27	27	89.2	4.62736e+07	5.17879e+07	4.90525e+07	1.09353e+08	1.08035e+08	1.139e+08	0.498	0.561	0.525	1.729	1.701	1.83	CytoplasmicMembrane	K05515	mrdA; penicillin-binding protein 2 [EC:3.4.16.4]	map00550 Peptidoglycan biosynthesis; map01501 beta-Lactam resistance				PF03717; PF00905	Penicillin-binding Protein dimerisation domain; Penicillin binding protein transpeptidase domain	COG0768	Cell division protein FtsI/penicillin-binding protein 2
	B2UMY7	Outer membrane efflux protein(predicted) OS=Akkermansia muciniphila (strain ATCC BAA-835 / DSM 22959 / JCM 33894 / BCRC 81048 / CCUG 64013 / CIP 107961 / Muc) OX=349741 GN=Amuc_0354 PE=4 SV=1	Amuc_0354	4.02	2.5021e-07	Up	14	6	16	6	6	49.7	1.76681e+07	1.86437e+07	1.80292e+07	4.87523e+07	5.01319e+07	4.9213e+07	0.449	0.477	0.456	1.822	1.865	1.869	Cytoplasmic									COG1538	Outer membrane protein
	B2UP36	M15 family metallopeptidase(predicted) OS=Akkermansia muciniphila (strain ATCC BAA-835 / DSM 22959 / JCM 33894 / BCRC 81048 / CCUG 64013 / CIP 107961 / Muc) OX=349741 GN=Amuc_1996 PE=4 SV=1	Amuc_1996	5.536	4.3171e-06	Up	8	2	7	2	2	22.1	428696	390016	403488	1.60751e+06	1.59546e+06	1.38604e+06	0.38	0.348	0.355	2.093	2.068	1.834	Unknown									COG3409	Putative peptidoglycan-binding domain-containing protein
	B2UR84	YD repeat protein OS=Akkermansia muciniphila (strain ATCC BAA-835 / DSM 22959 / JCM 33894 / BCRC 81048 / CCUG 64013 / CIP 107961 / Muc) OX=349741 GN=Amuc_1143 PE=4 SV=1	Amuc_1143	3.777	3.46269e-07	Up	43	54	295	54	54	217.5	7.0787e+07	7.49337e+07	7.30164e+07	1.901e+08	1.84626e+08	1.85325e+08	0.468	0.498	0.48	1.847	1.786	1.829	Unknown									COG3209	Rhs family protein
	B2UNU8	Alpha-1,3-galactosidase B OS=Akkermansia muciniphila (strain ATCC BAA-835 / DSM 22959 / JCM 33894 / BCRC 81048 / CCUG 64013 / CIP 107961 / Muc) OX=349741 GN=glaB PE=3 SV=1	glaB	8.929	5.33822e-07	Up	58	35	195	35	35	87.7	1.62828e+07	1.66391e+07	1.49859e+07	9.94071e+07	9.75841e+07	9.31348e+07	0.248	0.255	0.227	2.225	2.175	2.118	Cytoplasmic							PF08305	NPCBM/NEW2 domain	COG5434	Endopolygalacturonase
	B2UM22	4-hydroxy-3-methylbut-2-enyl diphosphate reductase OS=Akkermansia muciniphila (strain ATCC BAA-835 / DSM 22959 / JCM 33894 / BCRC 81048 / CCUG 64013 / CIP 107961 / Muc) OX=349741 GN=ispH PE=3 SV=1	ispH	4.031	2.67473e-06	Up	62	18	155	18	18	45.1	4.79018e+07	4.86076e+07	5.09273e+07	1.34176e+08	1.43241e+08	1.25476e+08	0.448	0.458	0.473	1.845	1.961	1.753	Cytoplasmic	K03527	ispH, lytB; 4-hydroxy-3-methylbut-2-en-1-yl diphosphate reductase [EC:1.17.7.4]	map00900 Terpenoid backbone biosynthesis; map01100 Metabolic pathways; map01110 Biosynthesis of secondary metabolites; map01130 Biosynthesis of antibiotics						COG0761	Penicillin tolerance protein
	B2UL87	NAD-dependent epimerase/dehydratase OS=Akkermansia muciniphila (strain ATCC BAA-835 / DSM 22959 / JCM 33894 / BCRC 81048 / CCUG 64013 / CIP 107961 / Muc) OX=349741 GN=Amuc_0029 PE=4 SV=1	Amuc_0029	2.139	7.61089e-06	Up	45	12	256	12	12	33.6	2.64413e+08	2.7267e+08	2.79588e+08	4.01761e+08	3.81935e+08	4.00266e+08	0.68	0.706	0.715	1.519	1.438	1.538	Cytoplasmic	K01784	galE, GALE; UDP-glucose 4-epimerase [EC:5.1.3.2]	map00052 Galactose metabolism; map00520 Amino sugar and nucleotide sugar metabolism; map01100 Metabolic pathways						COG0451	Nucleoside-diphosphate-sugar epimerases
	B2UPZ6	Biotin/lipoyl-binding protein(predicted) OS=Akkermansia muciniphila (strain ATCC BAA-835 / DSM 22959 / JCM 33894 / BCRC 81048 / CCUG 64013 / CIP 107961 / Muc) OX=349741 GN=Amuc_0694 PE=4 SV=1	Amuc_0694	4.596	3.44773e-08	Up	56	21	168	21	21	43.6	3.70779e+07	3.82185e+07	3.83995e+07	1.18597e+08	1.20629e+08	1.15222e+08	0.408	0.423	0.42	1.917	1.941	1.892	Unknown	K02022	ABC.MR.TX; HlyD family secretion protein							COG0845	Membrane-fusion protein
	B2UNL5	Multifunctional fusion protein OS=Akkermansia muciniphila (strain ATCC BAA-835 / DSM 22959 / JCM 33894 / BCRC 81048 / CCUG 64013 / CIP 107961 / Muc) OX=349741 GN=lpxC PE=3 SV=1	lpxC	2.125	4.88115e-06	Up	58	17	297	17	17	47.8	2.23331e+08	2.19016e+08	2.21276e+08	3.27274e+08	3.07055e+08	3.20832e+08	0.71	0.701	0.699	1.53	1.429	1.524	Cytoplasmic	K16363	lpxC-fabZ; UDP-3-O-[3-hydroxymyristoyl] N-acetylglucosamine deacetylase / 3-hydroxyacyl-[acyl-carrier-protein] dehydratase [EC:3.5.1.108 4.2.1.59]	map00061 Fatty acid biosynthesis; map00540 Lipopolysaccharide biosynthesis; map01100 Metabolic pathways; map01212 Fatty acid metabolism				PF07977	FabA-like domain	COG0774	UDP-3-O-acyl-N-acetylglucosamine deacetylase
	B2URI4	N-acetylmuramoyl-L-alanine amidase family 2 OS=Akkermansia muciniphila (strain ATCC BAA-835 / DSM 22959 / JCM 33894 / BCRC 81048 / CCUG 64013 / CIP 107961 / Muc) OX=349741 GN=Amuc_1244 PE=4 SV=1	Amuc_1244	2.422	5.2481e-07	Up	35	7	46	4	5	27.6	5.18803e+06	5.29037e+06	5.19657e+06	8.68979e+06	8.4511e+06	8.60806e+06	0.645	0.662	0.642	1.587	1.537	1.597	Unknown	K01447	xlyAB; N-acetylmuramoyl-L-alanine amidase [EC:3.5.1.28]					PF01510	N-acetylmuramoyl-L-alanine amidase	COG5632	N-acetylmuramoyl-L-alanine amidase
	B2UN53	Alanine racemase OS=Akkermansia muciniphila (strain ATCC BAA-835 / DSM 22959 / JCM 33894 / BCRC 81048 / CCUG 64013 / CIP 107961 / Muc) OX=349741 GN=Amuc_1850 PE=3 SV=1	Amuc_1850	2.049	4.74515e-07	Up	56	14	185	14	14	40.5	1.13242e+08	1.09728e+08	1.13637e+08	1.5887e+08	1.54596e+08	1.53858e+08	0.725	0.707	0.723	1.495	1.449	1.471	Cytoplasmic	K01775	alr; alanine racemase [EC:5.1.1.1]	map00473 D-Alanine metabolism; map01100 Metabolic pathways; map01502 Vancomycin resistance				PF01168; PF00842	Alanine racemase, N-terminal domain; Alanine racemase, C-terminal domain	COG0787	Alanine racemase
	B2UNJ1	Peptidase M23 OS=Akkermansia muciniphila (strain ATCC BAA-835 / DSM 22959 / JCM 33894 / BCRC 81048 / CCUG 64013 / CIP 107961 / Muc) OX=349741 GN=Amuc_0465 PE=4 SV=1	Amuc_0465	3.895	1.21012e-06	Up	57	13	127	13	13	38.1	1.87773e+07	1.97742e+07	1.86225e+07	4.96087e+07	5.26522e+07	4.87979e+07	0.464	0.492	0.458	1.802	1.905	1.801	Unknown									COG0739	Membrane proteins related to metalloendopeptidases
[O] Posttranslational modification, protein turnover, chaperones	B2UL33	Thioredoxin domain-containing protein OS=Akkermansia muciniphila (strain ATCC BAA-835 / DSM 22959 / JCM 33894 / BCRC 81048 / CCUG 64013 / CIP 107961 / Muc) OX=349741 GN=Amuc_1484 PE=4 SV=1	Amuc_1484	6.712	2.50814e-07	Up	56	18	250	18	18	37.5	4.86323e+07	5.08403e+07	5.05715e+07	2.248e+08	2.22598e+08	2.35202e+08	0.301	0.316	0.311	2.043	2.014	2.172	Unknown	K01829	E5.3.4.1; protein disulfide-isomerase [EC:5.3.4.1]		GO:0006950 response to stress; GO:0006979 response to oxidative stress; GO:0008152 metabolic process; GO:0009636 response to toxic substance; GO:0009987 cellular process; GO:0019725 cellular homeostasis; GO:0033554 cellular response to stress; GO:0034599 cellular response to oxidative stress; GO:0042221 response to chemical; GO:0042592 homeostatic process; GO:0045454 cell redox homeostasis; GO:00…	GO:0005622 intracellular; GO:0005623 cell; GO:0005737 cytoplasm; GO:0005829 cytosol;	GO:0003824 catalytic activity; GO:0004791 thioredoxin-disulfide reductase activity; GO:0015035 protein disulfide oxidoreductase activity; GO:0015036 disulfide oxidoreductase activity; GO:0016209 antioxidant activity; GO:0016491 oxidoreductase activity; GO:0016651 oxidoreductase activity, acting on NAD(P)H; GO:0016667 oxidoreductase activity, acting on a sulfur group of donors; GO:0016668 oxidored…	PF13098	Thioredoxin-like domain	COG0526	Thiol-disulfide isomerase and thioredoxins
	B2UN50	PDZ/DHR/GLGF domain protein OS=Akkermansia muciniphila (strain ATCC BAA-835 / DSM 22959 / JCM 33894 / BCRC 81048 / CCUG 64013 / CIP 107961 / Muc) OX=349741 GN=Amuc_1844 PE=4 SV=1	Amuc_1844	3.287	2.96785e-06	Up	60	14	153	14	14	34.1	5.36812e+07	5.85513e+07	5.46759e+07	1.21467e+08	1.26149e+08	1.24138e+08	0.513	0.563	0.519	1.706	1.764	1.772	Unknown	K04771	degP, htrA; serine protease Do [EC:3.4.21.107]	map01503 Cationic antimicrobial peptide (CAMP) resistance; map02020 Two-component system				PF13180	PDZ domain	COG0265	Trypsin-like serine proteases, typically periplasmic, contain C-terminal PDZ domain
	B2UMQ3	Peptidase S1 and S6 chymotrypsin/Hap OS=Akkermansia muciniphila (strain ATCC BAA-835 / DSM 22959 / JCM 33894 / BCRC 81048 / CCUG 64013 / CIP 107961 / Muc) OX=349741 GN=Amuc_1791 PE=4 SV=1	Amuc_1791	2.328	2.13926e-05	Up	20	4	19	4	4	26.8	1.583e+07	1.47858e+07	1.52288e+07	2.29025e+07	2.42897e+07	2.51609e+07	0.69	0.648	0.659	1.466	1.548	1.636	Periplasmic	K04771	degP, htrA; serine protease Do [EC:3.4.21.107]	map01503 Cationic antimicrobial peptide (CAMP) resistance; map02020 Two-component system				PF13365	Trypsin-like peptidase domain	COG0265	Trypsin-like serine proteases, typically periplasmic, contain C-terminal PDZ domain
	B2ULX5	PDZ/DHR/GLGF domain protein OS=Akkermansia muciniphila (strain ATCC BAA-835 / DSM 22959 / JCM 33894 / BCRC 81048 / CCUG 64013 / CIP 107961 / Muc) OX=349741 GN=Amuc_0175 PE=4 SV=1	Amuc_0175	6.021	5.91973e-07	Up	47	14	150	14	14	42.7	4.44166e+07	4.09114e+07	4.35083e+07	1.83384e+08	1.75747e+08	1.66648e+08	0.349	0.324	0.34	2.12	2.022	1.957	Cytoplasmic	K04771	degP, htrA; serine protease Do [EC:3.4.21.107]	map01503 Cationic antimicrobial peptide (CAMP) resistance; map02020 Two-component system				PF13180	PDZ domain	COG0265	Trypsin-like serine proteases, typically periplasmic, contain C-terminal PDZ domain
	B2UNV7	SufBD protein OS=Akkermansia muciniphila (strain ATCC BAA-835 / DSM 22959 / JCM 33894 / BCRC 81048 / CCUG 64013 / CIP 107961 / Muc) OX=349741 GN=Amuc_0489 PE=3 SV=1	Amuc_0489	2.051	3.64417e-07	Up	55	16	122	16	16	46	7.13491e+07	6.95717e+07	7.02676e+07	9.93618e+07	9.69697e+07	9.72872e+07	0.728	0.714	0.712	1.489	1.447	1.482	Cytoplasmic	K09015	sufD; Fe-S cluster assembly protein SufD		GO:0006790 sulfur compound metabolic process; GO:0006950 response to stress; GO:0006979 response to oxidative stress; GO:0008152 metabolic process; GO:0009605 response to external stimulus; GO:0009607 response to biotic stimulus; GO:0009987 cellular process; GO:0016043 cellular component organization; GO:0016226 iron-sulfur cluster assembly; GO:0022607 cellular component assembly; GO:0031163 meta…					COG0719	ABC-type transport system involved in Fe-S cluster assembly, permease component
	B2ULX6	Peptidase S1 and S6 chymotrypsin/Hap OS=Akkermansia muciniphila (strain ATCC BAA-835 / DSM 22959 / JCM 33894 / BCRC 81048 / CCUG 64013 / CIP 107961 / Muc) OX=349741 GN=Amuc_0176 PE=4 SV=1	Amuc_0176	13.418	4.27648e-08	Up	44	8	127	8	8	35.3	1.2569e+07	1.29497e+07	1.22282e+07	1.12403e+08	1.15239e+08	1.15486e+08	0.17	0.176	0.164	2.233	2.279	2.331	Periplasmic	K04771	degP, htrA; serine protease Do [EC:3.4.21.107]	map01503 Cationic antimicrobial peptide (CAMP) resistance; map02020 Two-component system				PF13365; PF13180	Trypsin-like peptidase domain; PDZ domain	COG0265	Trypsin-like serine proteases, typically periplasmic, contain C-terminal PDZ domain
	B2URM2	Peptidyl-prolyl cis-trans isomerase OS=Akkermansia muciniphila (strain ATCC BAA-835 / DSM 22959 / JCM 33894 / BCRC 81048 / CCUG 64013 / CIP 107961 / Muc) OX=349741 GN=Amuc_1282 PE=3 SV=1	Amuc_1282	2.402	3.0873e-05	Up	49	11	169	11	11	30.1	4.81444e+08	4.37744e+08	4.4193e+08	7.10927e+08	7.87128e+08	7.19064e+08	0.693	0.634	0.632	1.503	1.657	1.545	Unknown	K03773	fklB; FKBP-type peptidyl-prolyl cis-trans isomerase FklB [EC:5.2.1.8]					PF01346; PF00254	Domain amino terminal to FKBP-type peptidyl-prolyl isomerase; FKBP-type peptidyl-prolyl cis-trans isomerase	COG0545	FKBP-type peptidyl-prolyl cis-trans isomerases 1
	B2ULU7	Thioredoxin domain OS=Akkermansia muciniphila (strain ATCC BAA-835 / DSM 22959 / JCM 33894 / BCRC 81048 / CCUG 64013 / CIP 107961 / Muc) OX=349741 GN=Amuc_0147 PE=4 SV=1	Amuc_0147	2.676	6.68542e-06	Up	48	14	726	14	14	34.9	1.43251e+09	1.37481e+09	1.46931e+09	2.53342e+09	2.52462e+09	2.69858e+09	0.613	0.592	0.625	1.593	1.58	1.724	Unknown	K01829	E5.3.4.1; protein disulfide-isomerase [EC:5.3.4.1]					PF13899	Thioredoxin-like	COG2143	Thioredoxin-related protein
	B2UQZ3	Trigger factor OS=Akkermansia muciniphila (strain ATCC BAA-835 / DSM 22959 / JCM 33894 / BCRC 81048 / CCUG 64013 / CIP 107961 / Muc) OX=349741 GN=tig PE=3 SV=1	tig	3.43	1.94102e-06	Up	62	19	268	19	19	48.7	1.58479e+08	1.53048e+08	1.59321e+08	3.82366e+08	3.70208e+08	3.42071e+08	0.521	0.506	0.521	1.848	1.781	1.68	Cytoplasmic	K03545	tig; trigger factor			GO:0005622 intracellular; GO:0005623 cell; GO:0005737 cytoplasm;		PF00254	FKBP-type peptidyl-prolyl cis-trans isomerase	COG0544	FKBP-type peptidyl-prolyl cis-trans isomerase (trigger factor)
	B2UPA9	Cytochrome c assembly protein OS=Akkermansia muciniphila (strain ATCC BAA-835 / DSM 22959 / JCM 33894 / BCRC 81048 / CCUG 64013 / CIP 107961 / Muc) OX=349741 GN=Amuc_2071 PE=4 SV=1	Amuc_2071	4.551	0.000177375	Up	9	6	11	6	6	97.8	5.33551e+06	5.26461e+06	4.74016e+06	1.30931e+07	1.88866e+07	1.53633e+07	0.438	0.435	0.387	1.58	2.27	1.884	CytoplasmicMembrane									COG3159	Uncharacterized protein conserved in bacteria
	B2UNI7	PDZ/DHR/GLGF domain protein OS=Akkermansia muciniphila (strain ATCC BAA-835 / DSM 22959 / JCM 33894 / BCRC 81048 / CCUG 64013 / CIP 107961 / Muc) OX=349741 GN=Amuc_0461 PE=4 SV=1	Amuc_0461	4.336	6.86775e-08	Up	60	11	98	11	11	31.1	2.04057e+07	2.06514e+07	2.15507e+07	6.23163e+07	6.14268e+07	6.03147e+07	0.426	0.434	0.447	1.911	1.876	1.88	Cytoplasmic									COG0265	Trypsin-like serine proteases, typically periplasmic, contain C-terminal PDZ domain
	B2UM11	Thioredoxin domain-containing protein OS=Akkermansia muciniphila (strain ATCC BAA-835 / DSM 22959 / JCM 33894 / BCRC 81048 / CCUG 64013 / CIP 107961 / Muc) OX=349741 GN=Amuc_1635 PE=4 SV=1	Amuc_1635	5.349	7.48595e-07	Up	40	15	162	15	15	47.6	2.85647e+07	2.95897e+07	2.69612e+07	1.01915e+08	1.03987e+08	1.026e+08	0.374	0.389	0.35	1.959	1.99	2.004	Unknown							PF00578	AhpC/TSA family	COG1225	Peroxiredoxin
	B2UMS5	PpiC-type peptidyl-prolyl cis-trans isomerase OS=Akkermansia muciniphila (strain ATCC BAA-835 / DSM 22959 / JCM 33894 / BCRC 81048 / CCUG 64013 / CIP 107961 / Muc) OX=349741 GN=Amuc_0289 PE=4 SV=1	Amuc_0289	4.258	8.58731e-06	Up	36	15	201	15	15	43.3	4.63231e+07	4.33609e+07	4.58472e+07	1.37978e+08	1.19466e+08	1.33684e+08	0.453	0.427	0.445	1.982	1.709	1.951	Cytoplasmic	K03771	surA; peptidyl-prolyl cis-trans isomerase SurA [EC:5.2.1.8]					PF13624; PF00639	SurA N-terminal domain; PPIC-type PPIASE domain	COG0760	Parvulin-like peptidyl-prolyl isomerase
	B2UQF8	Anaerobic ribonucleoside-triphosphate reductase activating protein OS=Akkermansia muciniphila (strain ATCC BAA-835 / DSM 22959 / JCM 33894 / BCRC 81048 / CCUG 64013 / CIP 107961 / Muc) OX=349741 GN=Amuc_0860 PE=4 SV=1	Amuc_0860	2.372	5.31646e-06	Up	40	8	44	8	8	27.7	2.94503e+07	2.72438e+07	2.90423e+07	4.51363e+07	4.77403e+07	4.49456e+07	0.678	0.631	0.665	1.528	1.609	1.546	Unknown	K04069	pflA, pflC, pflE; pyruvate formate lyase activating enzyme [EC:1.97.1.4]					PF13353; PF04055	4Fe-4S single cluster domain; Radical SAM superfamily	COG1180	Pyruvate-formate lyase-activating enzyme
	B2UN47	Thioredoxin domain OS=Akkermansia muciniphila (strain ATCC BAA-835 / DSM 22959 / JCM 33894 / BCRC 81048 / CCUG 64013 / CIP 107961 / Muc) OX=349741 GN=Amuc_1841 PE=4 SV=1	Amuc_1841	12.514	1.16138e-05	Up	57	19	209	19	19	35.2	3.44407e+07	2.87219e+07	4.02536e+07	2.95091e+08	2.86055e+08	2.96128e+08	0.181	0.152	0.21	2.277	2.197	2.321	Unknown	K01829	E5.3.4.1; protein disulfide-isomerase [EC:5.3.4.1]		GO:0006950 response to stress; GO:0006979 response to oxidative stress; GO:0008152 metabolic process; GO:0009636 response to toxic substance; GO:0009987 cellular process; GO:0019725 cellular homeostasis; GO:0033554 cellular response to stress; GO:0034599 cellular response to oxidative stress; GO:0042221 response to chemical; GO:0042592 homeostatic process; GO:0045454 cell redox homeostasis; GO:00…	GO:0005622 intracellular; GO:0005623 cell; GO:0005737 cytoplasm; GO:0005829 cytosol;	GO:0003824 catalytic activity; GO:0004791 thioredoxin-disulfide reductase activity; GO:0015035 protein disulfide oxidoreductase activity; GO:0015036 disulfide oxidoreductase activity; GO:0016209 antioxidant activity; GO:0016491 oxidoreductase activity; GO:0016651 oxidoreductase activity, acting on NAD(P)H; GO:0016667 oxidoreductase activity, acting on a sulfur group of donors; GO:0016668 oxidored…	PF13098	Thioredoxin-like domain	COG0526	Thiol-disulfide isomerase and thioredoxins
	B2ULC2	Putative ATP/GTP-binding protein OS=Akkermansia muciniphila (strain ATCC BAA-835 / DSM 22959 / JCM 33894 / BCRC 81048 / CCUG 64013 / CIP 107961 / Muc) OX=349741 GN=Amuc_0066 PE=4 SV=1	Amuc_0066	3.293	7.64579e-07	Up	41	12	106	12	12	33.4	4.4307e+07	4.59904e+07	4.72859e+07	1.02593e+08	1.00868e+08	1.03706e+08	0.513	0.536	0.544	1.745	1.708	1.793	Unknown									COG3391	Uncharacterized conserved protein
	B2UNA5	Redoxin domain protein OS=Akkermansia muciniphila (strain ATCC BAA-835 / DSM 22959 / JCM 33894 / BCRC 81048 / CCUG 64013 / CIP 107961 / Muc) OX=349741 GN=Amuc_0378 PE=4 SV=1	Amuc_0378	3.644	1.05647e-05	Up	52	10	102	10	10	25.5	3.82179e+07	3.5628e+07	3.79165e+07	8.72342e+07	8.98956e+07	9.87061e+07	0.508	0.476	0.5	1.703	1.747	1.958	Periplasmic							PF03983; PF13905	SLA1 homology domain 1, SHD1 ; Thioredoxin-like	COG0526	Thiol-disulfide isomerase and thioredoxins
	B2UPV2	Redoxin domain protein OS=Akkermansia muciniphila (strain ATCC BAA-835 / DSM 22959 / JCM 33894 / BCRC 81048 / CCUG 64013 / CIP 107961 / Muc) OX=349741 GN=Amuc_2173 PE=4 SV=1	Amuc_2173	21.333	1.95569e-06	Up	53	14	70	14	14	36.5	7.0027e+06	6.76363e+06	5.60454e+06	9.71165e+07	9.10857e+07	9.1897e+07	0.12	0.117	0.096	2.454	2.291	2.359	Unknown							PF08534	Redoxin	COG0526	Thiol-disulfide isomerase and thioredoxins
	B2UP96	Thioredoxin domain-containing protein OS=Akkermansia muciniphila (strain ATCC BAA-835 / DSM 22959 / JCM 33894 / BCRC 81048 / CCUG 64013 / CIP 107961 / Muc) OX=349741 GN=Amuc_2057 PE=4 SV=1	Amuc_2057	2.565	3.03068e-05	Up	51	8	172	8	8	18.1	3.43522e+08	3.36663e+08	3.30785e+08	6.33667e+08	5.48714e+08	5.75723e+08	0.639	0.63	0.611	1.731	1.493	1.598	Unknown	K01829	E5.3.4.1; protein disulfide-isomerase [EC:5.3.4.1]					PF13098	Thioredoxin-like domain	COG0526	Thiol-disulfide isomerase and thioredoxins
	B2UMF4	Redoxin domain protein OS=Akkermansia muciniphila (strain ATCC BAA-835 / DSM 22959 / JCM 33894 / BCRC 81048 / CCUG 64013 / CIP 107961 / Muc) OX=349741 GN=Amuc_0260 PE=4 SV=1	Amuc_0260	9.962	2.06375e-08	Up	52	34	296	34	34	82.4	3.7453e+07	3.77809e+07	3.61397e+07	2.50649e+08	2.52951e+08	2.48563e+08	0.223	0.227	0.214	2.196	2.206	2.213	Unknown							PF13905	Thioredoxin-like	COG4783	Putative Zn-dependent protease, contains TPR repeats
[P] Inorganic ion transport and metabolism	B2UM77	Ferritin OS=Akkermansia muciniphila (strain ATCC BAA-835 / DSM 22959 / JCM 33894 / BCRC 81048 / CCUG 64013 / CIP 107961 / Muc) OX=349741 GN=Amuc_1703 PE=3 SV=1	Amuc_1703	2.887	1.96992e-06	Up	53	9	160	9	9	19	1.52421e+08	1.61791e+08	1.56868e+08	3.10892e+08	3.00254e+08	3.10641e+08	0.563	0.602	0.576	1.689	1.624	1.714	Cytoplasmic	K02217	ftnA, ftn; ferritin [EC:1.16.3.2]		GO:0006873 cellular ion homeostasis; GO:0006875 cellular metal ion homeostasis; GO:0006879 cellular iron ion homeostasis; GO:0006880 intracellular sequestering of iron ion; GO:0009987 cellular process; GO:0019725 cellular homeostasis; GO:0030003 cellular cation homeostasis; GO:0042592 homeostatic process; GO:0046916 cellular transition metal ion homeostasis; GO:0048878 chemical homeostasis; GO:00…	GO:0005622 intracellular; GO:0005623 cell; GO:0005737 cytoplasm;	GO:0005488 binding; GO:0005506 iron ion binding; GO:0043167 ion binding; GO:0043169 cation binding; GO:0046872 metal ion binding; GO:0046914 transition metal ion binding;	PF00210	Ferritin-like domain	COG1528	Ferritin-like protein
	B2ULS2	Sulfatase OS=Akkermansia muciniphila (strain ATCC BAA-835 / DSM 22959 / JCM 33894 / BCRC 81048 / CCUG 64013 / CIP 107961 / Muc) OX=349741 GN=Amuc_0121 PE=3 SV=1	Amuc_0121	7.04	8.95538e-08	Up	61	25	345	25	25	57.4	1.37549e+08	1.37596e+08	1.36851e+08	6.5332e+08	6.39451e+08	6.72737e+08	0.298	0.3	0.294	2.079	2.026	2.175	Unknown									COG3119	Arylsulfatase A and related enzymes
	B2UNM5	Periplasmic binding protein OS=Akkermansia muciniphila (strain ATCC BAA-835 / DSM 22959 / JCM 33894 / BCRC 81048 / CCUG 64013 / CIP 107961 / Muc) OX=349741 GN=Amuc_1928 PE=4 SV=1	Amuc_1928	5.739	2.99276e-06	Up	30	7	36	7	7	32.9	5.26127e+06	5.53801e+06	4.80474e+06	1.98765e+07	2.05848e+07	2.02492e+07	0.355	0.376	0.322	1.971	2.032	2.04	Unknown	K02016	ABC.FEV.S; iron complex transport system substrate-binding protein					PF01497	Periplasmic binding protein	COG4607	ABC-type enterochelin transport system, periplasmic component
	B2UM30	Sulfatase OS=Akkermansia muciniphila (strain ATCC BAA-835 / DSM 22959 / JCM 33894 / BCRC 81048 / CCUG 64013 / CIP 107961 / Muc) OX=349741 GN=Amuc_1655 PE=4 SV=1	Amuc_1655	5.75	2.55903e-07	Up	28	10	37	10	10	61.8	2.26896e+06	2.45241e+06	2.37873e+06	9.17591e+06	9.4464e+06	9.0474e+06	0.336	0.365	0.35	1.997	2.046	2	Unknown									COG3119	Arylsulfatase A and related enzymes
	B2UNH7	Sulfatase OS=Akkermansia muciniphila (strain ATCC BAA-835 / DSM 22959 / JCM 33894 / BCRC 81048 / CCUG 64013 / CIP 107961 / Muc) OX=349741 GN=Amuc_0451 PE=4 SV=1	Amuc_0451	5.842	1.66296e-07	Up	55	29	296	27	27	78.8	5.11927e+07	5.12384e+07	5.25866e+07	2.14671e+08	2.01547e+08	1.98135e+08	0.343	0.345	0.35	2.111	1.973	1.98	Unknown	K01138	K01138; uncharacterized sulfatase [EC:3.1.6.-]					PF07691	PA14 domain	COG3119	Arylsulfatase A and related enzymes
	B2UQX4	Sulfatase OS=Akkermansia muciniphila (strain ATCC BAA-835 / DSM 22959 / JCM 33894 / BCRC 81048 / CCUG 64013 / CIP 107961 / Muc) OX=349741 GN=Amuc_1033 PE=3 SV=1	Amuc_1033	7.765	5.53587e-10	Up	52	23	248	22	22	67	4.73242e+07	4.65282e+07	4.81062e+07	2.50383e+08	2.50976e+08	2.4644e+08	0.274	0.271	0.277	2.129	2.125	2.129	Periplasmic	K01137	GNS; N-acetylglucosamine-6-sulfatase [EC:3.1.6.14]	map01100 Metabolic pathways						COG3119	Arylsulfatase A and related enzymes
	B2UPC5	Sulfatase OS=Akkermansia muciniphila (strain ATCC BAA-835 / DSM 22959 / JCM 33894 / BCRC 81048 / CCUG 64013 / CIP 107961 / Muc) OX=349741 GN=Amuc_0565 PE=3 SV=1	Amuc_0565	21.107	9.91757e-05	Up	15	7	23	7	7	60.7	325120	354050	315937	4.44632e+06	3.37626e+06	6.36154e+06	0.11	0.121	0.106	2.216	1.675	3.222	Cytoplasmic	K01130	E3.1.6.1, aslA; arylsulfatase [EC:3.1.6.1]	map00600 Sphingolipid metabolism						COG3119	Arylsulfatase A and related enzymes
	B2UQK8	Major facilitator superfamily MFS_1 OS=Akkermansia muciniphila (strain ATCC BAA-835 / DSM 22959 / JCM 33894 / BCRC 81048 / CCUG 64013 / CIP 107961 / Muc) OX=349741 GN=Amuc_0911 PE=4 SV=1	Amuc_0911	2.525	0.00299844	Up	6	2	8	2	2	44.9	1.659e+06	1.72167e+06	1.73491e+06	3.10088e+06	3.51051e+06	2.15427e+06	0.615	0.642	0.639	1.69	1.905	1.193	CytoplasmicMembrane									COG2814	Arabinose efflux permease
	B2UR15	Sulfatase OS=Akkermansia muciniphila (strain ATCC BAA-835 / DSM 22959 / JCM 33894 / BCRC 81048 / CCUG 64013 / CIP 107961 / Muc) OX=349741 GN=Amuc_1074 PE=3 SV=1	Amuc_1074	7.866	4.50051e-08	Up	64	32	349	31	32	62.8	6.75273e+07	7.08055e+07	6.80228e+07	3.718e+08	3.70263e+08	3.58617e+08	0.266	0.281	0.266	2.152	2.134	2.109	Periplasmic	K01137	GNS; N-acetylglucosamine-6-sulfatase [EC:3.1.6.14]	map01100 Metabolic pathways						COG3119	Arylsulfatase A and related enzymes
	B2UML7	Sulfatase OS=Akkermansia muciniphila (strain ATCC BAA-835 / DSM 22959 / JCM 33894 / BCRC 81048 / CCUG 64013 / CIP 107961 / Muc) OX=349741 GN=Amuc_1755 PE=4 SV=1	Amuc_1755	6.104	8.06218e-07	Up	38	15	85	15	15	62.8	9.63614e+06	9.86517e+06	9.39705e+06	4.19748e+07	4.04198e+07	3.72504e+07	0.334	0.344	0.324	2.138	2.05	1.928	Unknown									COG3119	Arylsulfatase A and related enzymes
[Q] Secondary metabolites biosynthesis, transport and catabolism	B2ULV9	ABC transporter permease(predicted) OS=Akkermansia muciniphila (strain ATCC BAA-835 / DSM 22959 / JCM 33894 / BCRC 81048 / CCUG 64013 / CIP 107961 / Muc) OX=349741 GN=Amuc_0159 PE=3 SV=1	Amuc_0159	4.671	8.88141e-05	Up	12	3	24	3	3	28.7	1.93882e+07	1.99812e+07	2.10204e+07	5.66956e+07	5.91846e+07	7.50923e+07	0.397	0.412	0.428	1.707	1.774	2.297	CytoplasmicMembrane	K02066	mlaE, linK; phospholipid/cholesterol/gamma-HCH transport system permease protein	map02010 ABC transporters		GO:0005623 cell; GO:0005886 plasma membrane; GO:0016020 membrane; GO:0071944 cell periphery;				COG0767	ABC-type transport system involved in resistance to organic solvents, permease component
	B2UQT7	3-oxoacyl-[acyl-carrier-protein] reductase OS=Akkermansia muciniphila (strain ATCC BAA-835 / DSM 22959 / JCM 33894 / BCRC 81048 / CCUG 64013 / CIP 107961 / Muc) OX=349741 GN=Amuc_0994 PE=3 SV=1	Amuc_0994	3.582	4.85924e-05	Up	74	15	148	15	15	26.3	7.09473e+07	6.66834e+07	6.84212e+07	1.77332e+08	1.79671e+08	1.43857e+08	0.517	0.489	0.495	1.898	1.915	1.564	Cytoplasmic	K00059	fabG, OAR1; 3-oxoacyl-[acyl-carrier protein] reductase [EC:1.1.1.100]	map00061 Fatty acid biosynthesis; map00333 Prodigiosin biosynthesis; map00780 Biotin metabolism; map01100 Metabolic pathways; map01130 Biosynthesis of antibiotics; map01212 Fatty acid metabolism				PF13561	Enoyl-(Acyl carrier protein) reductase	COG1028	Dehydrogenases with different specificities (related to short-chain alcohol dehydrogenases)
[S] Function unknown	B2UQV7	DUF3820 family protein(predicted) OS=Akkermansia muciniphila (strain ATCC BAA-835 / DSM 22959 / JCM 33894 / BCRC 81048 / CCUG 64013 / CIP 107961 / Muc) OX=349741 GN=Amuc_1016 PE=4 SV=1	Amuc_1016	5.4	0.000132113	Up	26	2	14	2	2	12.1	325197	227028	249968	963546	913368	1.05723e+06	0.448	0.315	0.342	1.951	1.841	2.175	Unknown	K09954	K09954; uncharacterized protein							COG3530	Uncharacterized protein conserved in bacteria
	B2UQ31	Aminoglycoside phosphotransferase OS=Akkermansia muciniphila (strain ATCC BAA-835 / DSM 22959 / JCM 33894 / BCRC 81048 / CCUG 64013 / CIP 107961 / Muc) OX=349741 GN=Amuc_0729 PE=4 SV=1	Amuc_0729	2.748	9.01301e-06	Up	40	13	95	13	13	43.9	4.55192e+07	4.52349e+07	4.60058e+07	8.47776e+07	8.06424e+07	8.93239e+07	0.599	0.599	0.601	1.638	1.552	1.754	Cytoplasmic	K13059	nahK, lnpB; N-acetylhexosamine 1-kinase [EC:2.7.1.162]							COG2334	Putative homoserine kinase type II (protein kinase fold)
	B2UPD1	MazG family protein OS=Akkermansia muciniphila (strain ATCC BAA-835 / DSM 22959 / JCM 33894 / BCRC 81048 / CCUG 64013 / CIP 107961 / Muc) OX=349741 GN=Amuc_0571 PE=4 SV=1	Amuc_0571	6.499	1.4108e-06	Up	35	8	44	8	8	30.4	4.04707e+06	4.26224e+06	4.24198e+06	1.78018e+07	1.99904e+07	1.74942e+07	0.307	0.325	0.32	1.985	2.22	1.982	Cytoplasmic	K02428	rdgB; XTP/dITP diphosphohydrolase [EC:3.6.1.66]	map00230 Purine metabolism; map01100 Metabolic pathways	GO:0006139 nucleobase-containing compound metabolic process; GO:0006163 purine nucleotide metabolic process; GO:0006195 purine nucleotide catabolic process; GO:0006203 dGTP catabolic process; GO:0006213 pyrimidine nucleoside metabolic process; GO:0006220 pyrimidine nucleotide metabolic process; GO:0006244 pyrimidine nucleotide catabolic process; GO:0006725 cellular aromatic compound metabolic pro…		GO:0003824 catalytic activity; GO:0016462 pyrophosphatase activity; GO:0016787 hydrolase activity; GO:0016817 hydrolase activity, acting on acid anhydrides; GO:0016818 hydrolase activity, acting on acid anhydrides, in phosphorus-containing anhydrides; GO:0047429 nucleoside-triphosphate diphosphatase activity;	PF03819	MazG nucleotide pyrophosphohydrolase domain	COG3956	Protein containing tetrapyrrole methyltransferase domain and MazG-like (predicted pyrophosphatase) domain
	B2UM94	TIGR03790 family protein(predicted) OS=Akkermansia muciniphila (strain ATCC BAA-835 / DSM 22959 / JCM 33894 / BCRC 81048 / CCUG 64013 / CIP 107961 / Muc) OX=349741 GN=Amuc_0199 PE=4 SV=1	Amuc_0199	4.922	6.50393e-07	Up	15	8	29	8	8	57.2	2.27201e+06	2.23112e+06	2.29436e+06	7.93634e+06	7.67865e+06	7.08479e+06	0.397	0.392	0.398	2.036	1.961	1.846	Unknown									COG0457	FOG: TPR repeat
	B2UQE5	Metal dependent phosphohydrolase OS=Akkermansia muciniphila (strain ATCC BAA-835 / DSM 22959 / JCM 33894 / BCRC 81048 / CCUG 64013 / CIP 107961 / Muc) OX=349741 GN=Amuc_0847 PE=4 SV=1	Amuc_0847	2.024	3.9541e-06	Up	53	16	163	16	16	39.2	3.53802e+07	3.68364e+07	3.51707e+07	4.88388e+07	4.90673e+07	4.93856e+07	0.715	0.749	0.706	1.451	1.451	1.491	Cytoplasmic	K03698	cbf, cbf1; 3'-5' exoribonuclease [EC:3.1.-.-]							COG3481	Predicted HD-superfamily hydrolase
	B2UQT9	ABC transporter related OS=Akkermansia muciniphila (strain ATCC BAA-835 / DSM 22959 / JCM 33894 / BCRC 81048 / CCUG 64013 / CIP 107961 / Muc) OX=349741 GN=Amuc_0996 PE=4 SV=1	Amuc_0996	2.545	2.03074e-06	Up	23	11	53	11	11	60.7	2.81709e+07	2.88286e+07	2.85838e+07	4.90589e+07	5.15511e+07	4.70168e+07	0.622	0.64	0.627	1.592	1.665	1.55	Cytoplasmic	K06158	ABCF3; ATP-binding cassette, subfamily F, member 3					PF00005; PF12848	ABC transporter; ABC transporter	COG0488	ATPase components of ABC transporters with duplicated ATPase domains
	B2ULP0	DUF488 domain-containing protein(predicted) OS=Akkermansia muciniphila (strain ATCC BAA-835 / DSM 22959 / JCM 33894 / BCRC 81048 / CCUG 64013 / CIP 107961 / Muc) OX=349741 GN=Amuc_0089 PE=4 SV=1	Amuc_0089	3.525	0.0117579	Up	46	6	70	6	6	13.8	3.43008e+07	6.77231e+07	3.34169e+07	1.49137e+08	8.84065e+07	8.68771e+07	0.384	0.763	0.372	2.454	1.448	1.452	Unknown									COG3189	Uncharacterized conserved protein
	B2UQ99	Cupin 2 conserved barrel domain protein OS=Akkermansia muciniphila (strain ATCC BAA-835 / DSM 22959 / JCM 33894 / BCRC 81048 / CCUG 64013 / CIP 107961 / Muc) OX=349741 GN=Amuc_0801 PE=4 SV=1	Amuc_0801	7.465	8.56315e-06	Up	11	2	9	2	2	16	149395	179730	157844	811271	777169	875784	0.261	0.315	0.274	2.08	1.984	2.281	Unknown							PF07883	Cupin domain	COG3837	Uncharacterized conserved protein, contains double-stranded beta-helix domain
	B2UL52	TIGR00730 family Rossman fold protein(predicted) OS=Akkermansia muciniphila (strain ATCC BAA-835 / DSM 22959 / JCM 33894 / BCRC 81048 / CCUG 64013 / CIP 107961 / Muc) OX=349741 GN=Amuc_1504 PE=4 SV=1	Amuc_1504	3.647	5.52854e-07	Up	65	17	206	17	17	39.8	6.4268e+07	6.79658e+07	6.55554e+07	1.65187e+08	1.60473e+08	1.63401e+08	0.482	0.513	0.488	1.82	1.76	1.829	Cytoplasmic									COG1611	Predicted Rossmann fold nucleotide-binding protein
	B2UMQ0	FGE-sulfatase domain-containing protein OS=Akkermansia muciniphila (strain ATCC BAA-835 / DSM 22959 / JCM 33894 / BCRC 81048 / CCUG 64013 / CIP 107961 / Muc) OX=349741 GN=Amuc_1788 PE=4 SV=1	Amuc_1788	8.327	0.000182977	Up	13	6	16	6	6	56.9	1.42104e+07	9.38334e+06	1.32004e+07	7.46541e+07	7.77529e+07	5.56041e+07	0.299	0.199	0.276	2.307	2.392	1.746	Unknown	K12132	prkC, stkP; eukaryotic-like serine/threonine-protein kinase [EC:2.7.11.1]					PF03781	Formylglycine-generating sulfatase enzyme	COG1262	Uncharacterized conserved protein
	B2UNS3	Sel1 domain protein repeat-containing protein OS=Akkermansia muciniphila (strain ATCC BAA-835 / DSM 22959 / JCM 33894 / BCRC 81048 / CCUG 64013 / CIP 107961 / Muc) OX=349741 GN=Amuc_1976 PE=4 SV=1	Amuc_1976	8.731	1.71358e-07	Up	44	15	106	15	15	40.3	1.10856e+07	1.17707e+07	1.12556e+07	6.51213e+07	6.99956e+07	6.66968e+07	0.242	0.258	0.244	2.088	2.235	2.173	Unknown	K07126	K07126; uncharacterized protein							COG0790	FOG: TPR repeat, SEL1 subfamily
	B2URL9	Metallophosphoesterase OS=Akkermansia muciniphila (strain ATCC BAA-835 / DSM 22959 / JCM 33894 / BCRC 81048 / CCUG 64013 / CIP 107961 / Muc) OX=349741 GN=Amuc_1279 PE=4 SV=1	Amuc_1279	3.074	1.88028e-05	Up	39	8	28	8	8	31.4	2.60805e+07	2.51912e+07	2.36459e+07	4.87345e+07	5.31744e+07	5.41877e+07	0.581	0.565	0.524	1.596	1.734	1.803	Unknown	K07098	K07098; uncharacterized protein					PF00149	Calcineurin-like phosphoesterase	COG1408	Predicted phosphohydrolases
	B2UQ06	DUF1015 domain-containing protein(predicted) OS=Akkermansia muciniphila (strain ATCC BAA-835 / DSM 22959 / JCM 33894 / BCRC 81048 / CCUG 64013 / CIP 107961 / Muc) OX=349741 GN=Amuc_0704 PE=4 SV=1	Amuc_0704	2.089	3.02403e-06	Up	52	15	127	15	15	47.4	3.51064e+07	3.41706e+07	3.31908e+07	4.80085e+07	4.86771e+07	4.84405e+07	0.73	0.715	0.686	1.467	1.481	1.504	Cytoplasmic									COG4198	Uncharacterized conserved protein
	B2UQ40	Transferase hexapeptide repeat containing protein OS=Akkermansia muciniphila (strain ATCC BAA-835 / DSM 22959 / JCM 33894 / BCRC 81048 / CCUG 64013 / CIP 107961 / Muc) OX=349741 GN=Amuc_0739 PE=3 SV=1	Amuc_0739	3.875	2.30626e-06	Up	51	6	73	6	6	22.1	1.1301e+07	1.18693e+07	1.13672e+07	3.1166e+07	2.87991e+07	3.07527e+07	0.465	0.491	0.464	1.883	1.732	1.887	Cytoplasmic	K00661	maa; maltose O-acetyltransferase [EC:2.3.1.79]							COG0110	Acetyltransferase (isoleucine patch superfamily)
	B2UPU2	Sel1 domain protein repeat-containing protein OS=Akkermansia muciniphila (strain ATCC BAA-835 / DSM 22959 / JCM 33894 / BCRC 81048 / CCUG 64013 / CIP 107961 / Muc) OX=349741 GN=Amuc_2163 PE=4 SV=1	Amuc_2163	4.101	1.96189e-06	Up	53	36	358	36	36	101.3	1.00185e+08	1.05921e+08	1.00866e+08	3.0007e+08	2.75167e+08	2.78293e+08	0.444	0.473	0.445	1.956	1.786	1.843	Extracellular	K07126	K07126; uncharacterized protein							COG0790	FOG: TPR repeat, SEL1 subfamily
	B2UNB1	Acetyltransferase OS=Akkermansia muciniphila (strain ATCC BAA-835 / DSM 22959 / JCM 33894 / BCRC 81048 / CCUG 64013 / CIP 107961 / Muc) OX=349741 GN=Amuc_0384 PE=3 SV=1	Amuc_0384	3.244	9.55147e-06	Up	18	3	34	3	3	23	1.72773e+07	1.80294e+07	1.67392e+07	3.82123e+07	4.07737e+07	3.55871e+07	0.534	0.561	0.514	1.735	1.843	1.642	Cytoplasmic	K00661	maa; maltose O-acetyltransferase [EC:2.3.1.79]							COG0110	Acetyltransferase (isoleucine patch superfamily)
	B2UP12	Tetratricopeptide TPR_2 repeat protein OS=Akkermansia muciniphila (strain ATCC BAA-835 / DSM 22959 / JCM 33894 / BCRC 81048 / CCUG 64013 / CIP 107961 / Muc) OX=349741 GN=Amuc_0544 PE=4 SV=1	Amuc_0544	2.982	1.22567e-07	Up	61	63	1287	63	63	120.8	1.17496e+09	1.1756e+09	1.21822e+09	2.44074e+09	2.44154e+09	2.33162e+09	0.561	0.565	0.578	1.713	1.706	1.662	Unknown									COG1729	Uncharacterized protein conserved in bacteria
	B2UPE2	YkuD domain-containing protein OS=Akkermansia muciniphila (strain ATCC BAA-835 / DSM 22959 / JCM 33894 / BCRC 81048 / CCUG 64013 / CIP 107961 / Muc) OX=349741 GN=Amuc_0582 PE=4 SV=1	Amuc_0582	4.288	1.97359e-05	Up	15	3	15	3	3	27.2	1.33112e+06	1.10379e+06	1.11681e+06	3.48338e+06	3.36653e+06	3.46638e+06	0.494	0.412	0.412	1.9	1.829	1.922	Unknown							PF03734	L,D-transpeptidase catalytic domain	COG3034	Uncharacterized protein conserved in bacteria
	B2UL37	YicC family protein(predicted) OS=Akkermansia muciniphila (strain ATCC BAA-835 / DSM 22959 / JCM 33894 / BCRC 81048 / CCUG 64013 / CIP 107961 / Muc) OX=349741 GN=Amuc_1488 PE=4 SV=1	Amuc_1488	2.161	3.00118e-05	Up	75	18	134	18	18	32	4.91706e+07	5.17261e+07	4.82275e+07	6.92174e+07	7.53384e+07	7.40115e+07	0.689	0.729	0.671	1.424	1.543	1.547	Cytoplasmic				GO:0006139 nucleobase-containing compound metabolic process; GO:0006401 RNA catabolic process; GO:0006725 cellular aromatic compound metabolic process; GO:0006807 nitrogen compound metabolic process; GO:0008152 metabolic process; GO:0009056 catabolic process; GO:0009057 macromolecule catabolic process; GO:0009987 cellular process; GO:0016070 RNA metabolic process; GO:0016072 rRNA metabolic proces…	GO:0005622 intracellular; GO:0005623 cell; GO:0005737 cytoplasm; GO:0005829 cytosol;	GO:0000175 3'-5'-exoribonuclease activity; GO:0003824 catalytic activity; GO:0004518 nuclease activity; GO:0004527 exonuclease activity; GO:0004532 exoribonuclease activity; GO:0004540 ribonuclease activity; GO:0008408 3'-5' exonuclease activity; GO:0009022 tRNA nucleotidyltransferase activity; GO:0016740 transferase activity; GO:0016772 transferase activity, transferring phosphorus-containing gr…			COG1561	Uncharacterized stress-induced protein
	B2UPD6	Peptidase M16 domain protein OS=Akkermansia muciniphila (strain ATCC BAA-835 / DSM 22959 / JCM 33894 / BCRC 81048 / CCUG 64013 / CIP 107961 / Muc) OX=349741 GN=Amuc_0576 PE=3 SV=1	Amuc_0576	5.368	2.56646e-08	Up	56	72	1150	72	72	160.4	4.71167e+08	4.69198e+08	4.59775e+08	1.69551e+09	1.69404e+09	1.70504e+09	0.374	0.374	0.362	1.975	1.965	2.018	Unknown	K07263	pqqL; zinc protease [EC:3.4.24.-]					PF05193	Peptidase M16 inactive domain	COG0612	Predicted Zn-dependent peptidases
	B2UQR3	YkuD domain-containing protein OS=Akkermansia muciniphila (strain ATCC BAA-835 / DSM 22959 / JCM 33894 / BCRC 81048 / CCUG 64013 / CIP 107961 / Muc) OX=349741 GN=Amuc_0966 PE=4 SV=1	Amuc_0966	2.747	1.40637e-05	Up	47	8	70	8	8	27.5	7.40593e+06	8.11206e+06	7.24785e+06	1.39984e+07	1.41089e+07	1.4278e+07	0.585	0.645	0.569	1.626	1.631	1.685	Unknown							PF03734	L,D-transpeptidase catalytic domain	COG3786	Uncharacterized protein conserved in bacteria
	B2URF6	Oxidoreductase domain protein OS=Akkermansia muciniphila (strain ATCC BAA-835 / DSM 22959 / JCM 33894 / BCRC 81048 / CCUG 64013 / CIP 107961 / Muc) OX=349741 GN=Amuc_1216 PE=4 SV=1	Amuc_1216	4.376	5.82461e-05	Up	37	12	116	12	12	47.4	1.74098e+07	2.24427e+07	1.81775e+07	5.72342e+07	5.98026e+07	5.53007e+07	0.389	0.505	0.404	1.88	1.955	1.845	Cytoplasmic									COG0673	Predicted dehydrogenases and related proteins
	B2ULM3	Probable lipid II flippase MurJ OS=Akkermansia muciniphila (strain ATCC BAA-835 / DSM 22959 / JCM 33894 / BCRC 81048 / CCUG 64013 / CIP 107961 / Muc) OX=349741 GN=murJ PE=3 SV=1	murJ	3.649	0.000312306	Up	7	4	13	4	4	56.2	3.33748e+07	3.32255e+07	3.46959e+07	9.9878e+07	8.35732e+07	6.72142e+07	0.488	0.489	0.504	2.147	1.789	1.468	Unknown	K03980	murJ, mviN; putative peptidoglycan lipid II flippase							COG0728	Uncharacterized membrane protein, putative virulence factor
	B2UQL0	Corrinoid adenosyltransferase OS=Akkermansia muciniphila (strain ATCC BAA-835 / DSM 22959 / JCM 33894 / BCRC 81048 / CCUG 64013 / CIP 107961 / Muc) OX=349741 GN=Amuc_0913 PE=3 SV=1	Amuc_0913	2.003	1.45547e-06	Up	68	11	146	11	11	20.4	1.02656e+08	1.00018e+08	1.04193e+08	1.38843e+08	1.37204e+08	1.40465e+08	0.731	0.716	0.737	1.452	1.429	1.493	Cytoplasmic	K00798	MMAB, pduO; cob(I)alamin adenosyltransferase [EC:2.5.1.17]	map00860 Porphyrin and chlorophyll metabolism; map01100 Metabolic pathways				PF01923	Cobalamin adenosyltransferase	COG2096	Uncharacterized conserved protein
	B2UMV2	TPR repeat-containing protein OS=Akkermansia muciniphila (strain ATCC BAA-835 / DSM 22959 / JCM 33894 / BCRC 81048 / CCUG 64013 / CIP 107961 / Muc) OX=349741 GN=Amuc_0316 PE=4 SV=1	Amuc_0316	5.472	6.2795e-08	Up	61	15	139	15	15	29	4.40102e+07	4.51792e+07	4.58551e+07	1.63809e+08	1.68416e+08	1.685e+08	0.356	0.368	0.369	1.949	1.995	2.037	Unknown									COG0457	FOG: TPR repeat
	B2UN27	KH domain protein OS=Akkermansia muciniphila (strain ATCC BAA-835 / DSM 22959 / JCM 33894 / BCRC 81048 / CCUG 64013 / CIP 107961 / Muc) OX=349741 GN=Amuc_1820 PE=4 SV=1	Amuc_1820	2.875	1.8229e-05	Up	59	4	48	4	4	10.3	3.9275e+07	4.13639e+07	4.02894e+07	8.20901e+07	7.28865e+07	8.05969e+07	0.567	0.601	0.578	1.742	1.54	1.738	Cytoplasmic	K06960	K06960; uncharacterized protein		GO:0040007 growth;			PF13083	KH domain	COG1837	Predicted RNA-binding protein (contains KH domain)
	B2UME3	N-acetyltransferase domain-containing protein OS=Akkermansia muciniphila (strain ATCC BAA-835 / DSM 22959 / JCM 33894 / BCRC 81048 / CCUG 64013 / CIP 107961 / Muc) OX=349741 GN=Amuc_0249 PE=4 SV=1	Amuc_0249	2.349	1.10946e-05	Up	44	6	35	6	6	17.5	1.13202e+07	1.02084e+07	1.09618e+07	1.76203e+07	1.69123e+07	1.72106e+07	0.692	0.628	0.666	1.583	1.512	1.571	Unknown									COG3153	Predicted acetyltransferase
	B2UPE1	Meso-diaminopimelate D-dehydrogenase OS=Akkermansia muciniphila (strain ATCC BAA-835 / DSM 22959 / JCM 33894 / BCRC 81048 / CCUG 64013 / CIP 107961 / Muc) OX=349741 GN=Amuc_0581 PE=3 SV=1	Amuc_0581	2.635	5.89827e-07	Up	93	22	342	22	22	31.3	2.91761e+08	2.82878e+08	2.90077e+08	5.01251e+08	5.29174e+08	5.13802e+08	0.624	0.608	0.616	1.574	1.655	1.64	Cytoplasmic	K03340	dapdh; diaminopimelate dehydrogenase [EC:1.4.1.16]	map00300 Lysine biosynthesis; map01100 Metabolic pathways; map01110 Biosynthesis of secondary metabolites; map01230 Biosynthesis of amino acids						COG0673	Predicted dehydrogenases and related proteins
	B2ULP4	GTP cyclohydrolase FolE2 OS=Akkermansia muciniphila (strain ATCC BAA-835 / DSM 22959 / JCM 33894 / BCRC 81048 / CCUG 64013 / CIP 107961 / Muc) OX=349741 GN=folE2 PE=3 SV=1	folE2	2.483	1.20709e-06	Up	52	10	81	10	10	30.1	2.17461e+07	2.13938e+07	2.27497e+07	3.80033e+07	3.70116e+07	3.58777e+07	0.633	0.627	0.658	1.626	1.577	1.56	Cytoplasmic	K09007	folE2; GTP cyclohydrolase IB [EC:3.5.4.16]	map00790 Folate biosynthesis; map01100 Metabolic pathways						COG1469	Uncharacterized conserved protein
	B2UMV5	GTPase Der OS=Akkermansia muciniphila (strain ATCC BAA-835 / DSM 22959 / JCM 33894 / BCRC 81048 / CCUG 64013 / CIP 107961 / Muc) OX=349741 GN=der PE=3 SV=1	der	2.065	1.49245e-06	Up	54	23	244	23	23	51.4	7.92611e+07	7.91905e+07	8.10269e+07	1.15737e+08	1.10943e+08	1.08661e+08	0.71	0.714	0.721	1.523	1.454	1.453	Cytoplasmic	K03977	engA, der; GTPase		GO:0000027 ribosomal large subunit assembly; GO:0006996 organelle organization; GO:0009987 cellular process; GO:0016043 cellular component organization; GO:0022607 cellular component assembly; GO:0022613 ribonucleoprotein complex biogenesis; GO:0022618 ribonucleoprotein complex assembly; GO:0034622 cellular protein-containing complex assembly; GO:0040007 growth; GO:0042254 ribosome biogenesis; GO…	GO:0005618 cell wall; GO:0005622 intracellular; GO:0005623 cell; GO:0005737 cytoplasm; GO:0005829 cytosol; GO:0005886 plasma membrane; GO:0016020 membrane; GO:0030312 external encapsulating structure; GO:0071944 cell periphery;	GO:0000166 nucleotide binding; GO:0001882 nucleoside binding; GO:0001883 purine nucleoside binding; GO:0003824 catalytic activity; GO:0003924 GTPase activity; GO:0005488 binding; GO:0005515 protein binding; GO:0005525 GTP binding; GO:0016462 pyrophosphatase activity; GO:0016787 hydrolase activity; GO:0016817 hydrolase activity, acting on acid anhydrides; GO:0016818 hydrolase activity, acting on a…			COG1160	Predicted GTPases
	B2UQL7	Glycosyl hydrolase family 109 protein 2 OS=Akkermansia muciniphila (strain ATCC BAA-835 / DSM 22959 / JCM 33894 / BCRC 81048 / CCUG 64013 / CIP 107961 / Muc) OX=349741 GN=Amuc_0920 PE=1 SV=1	Amuc_0920	5.35	0.000162346	Up	26	11	61	8	8	51.8	3.60038e+06	4.83148e+06	3.27351e+06	1.45612e+07	1.46074e+07	1.33393e+07	0.342	0.462	0.309	2.032	2.03	1.892	Unknown									COG0673	Predicted dehydrogenases and related proteins
	B2UL75	Glycosyl hydrolase family 109 protein 1 OS=Akkermansia muciniphila (strain ATCC BAA-835 / DSM 22959 / JCM 33894 / BCRC 81048 / CCUG 64013 / CIP 107961 / Muc) OX=349741 GN=Amuc_0017 PE=3 SV=1	Amuc_0017	5.416	1.65908e-08	Up	58	25	353	22	25	53.8	1.36372e+08	1.35868e+08	1.37417e+08	5.15181e+08	5.00146e+08	4.8798e+08	0.367	0.368	0.367	2.038	1.969	1.961	Unknown									COG0673	Predicted dehydrogenases and related proteins
	B2UNF6	CinA-like protein OS=Akkermansia muciniphila (strain ATCC BAA-835 / DSM 22959 / JCM 33894 / BCRC 81048 / CCUG 64013 / CIP 107961 / Muc) OX=349741 GN=Amuc_0430 PE=3 SV=1	Amuc_0430	2.905	3.45585e-05	Up	35	12	90	12	12	44.2	5.83329e+07	5.9263e+07	5.86657e+07	1.19812e+08	1.24544e+08	1.0296e+08	0.574	0.586	0.573	1.731	1.792	1.512	Cytoplasmic	K03742	pncC; nicotinamide-nucleotide amidase [EC:3.5.1.42]	map00760 Nicotinate and nicotinamide metabolism		GO:0005623 cell; GO:0005886 plasma membrane; GO:0016020 membrane; GO:0071944 cell periphery;		PF00994	Probable molybdopterin binding domain	COG1546	Uncharacterized protein (competence- and mitomycin-induced)
	B2UKU2	Abhydrolase family protein(predicted) OS=Akkermansia muciniphila (strain ATCC BAA-835 / DSM 22959 / JCM 33894 / BCRC 81048 / CCUG 64013 / CIP 107961 / Muc) OX=349741 GN=Amuc_1391 PE=4 SV=1	Amuc_1391	3.966	8.45327e-05	Up	25	9	41	9	9	48.1	3.75013e+06	2.99855e+06	3.74516e+06	9.58481e+06	8.64655e+06	9.95022e+06	0.499	0.402	0.495	1.875	1.684	1.978	Unknown							PF12715	Abhydrolase family	COG1073	Hydrolases of the alpha/beta superfamily
	B2UQS4	LysM domain-containing protein(predicted) OS=Akkermansia muciniphila (strain ATCC BAA-835 / DSM 22959 / JCM 33894 / BCRC 81048 / CCUG 64013 / CIP 107961 / Muc) OX=349741 GN=Amuc_0977 PE=4 SV=1	Amuc_0977	4.009	1.40799e-06	Up	57	11	72	11	11	26.6	9.48526e+06	8.48905e+06	8.9981e+06	2.42678e+07	2.48691e+07	2.41317e+07	0.487	0.439	0.459	1.832	1.869	1.851	Cytoplasmic									COG1376	Uncharacterized protein conserved in bacteria
	B2URI0	Tetratricopeptide TPR_2 repeat protein OS=Akkermansia muciniphila (strain ATCC BAA-835 / DSM 22959 / JCM 33894 / BCRC 81048 / CCUG 64013 / CIP 107961 / Muc) OX=349741 GN=Amuc_1240 PE=4 SV=1	Amuc_1240	4.789	2.09157e-08	Up	64	47	491	47	47	88.7	9.56956e+07	98023042	9.92687e+07	3.22124e+08	3.1831e+08	3.09888e+08	0.396	0.408	0.408	1.96	1.928	1.916	Periplasmic									COG1729	Uncharacterized protein conserved in bacteria
	B2UMN5	DUF218 domain-containing protein OS=Akkermansia muciniphila (strain ATCC BAA-835 / DSM 22959 / JCM 33894 / BCRC 81048 / CCUG 64013 / CIP 107961 / Muc) OX=349741 GN=Amuc_1773 PE=4 SV=1	Amuc_1773	5.27	3.64321e-08	Up	35	6	28	6	6	24.5	2.53005e+07	25575180	2.60382e+07	9.11755e+07	9.47227e+07	8.9072e+07	0.37	0.377	0.379	1.96	2.028	1.946	Cytoplasmic					GO:0005623 cell; GO:0005886 plasma membrane; GO:0016020 membrane; GO:0016021 integral component of membrane; GO:0031224 intrinsic component of membrane; GO:0071944 cell periphery;				COG1434	Uncharacterized conserved protein
	B2UQH6	Beta-lactamase domain protein OS=Akkermansia muciniphila (strain ATCC BAA-835 / DSM 22959 / JCM 33894 / BCRC 81048 / CCUG 64013 / CIP 107961 / Muc) OX=349741 GN=Amuc_0878 PE=4 SV=1	Amuc_0878	2.336	8.70261e-05	Up	42	8	51	8	8	28.6	4.22026e+06	4.91685e+06	4.69399e+06	7.67471e+06	7.2969e+06	6.93591e+06	0.608	0.713	0.672	1.625	1.538	1.492	Unknown	K06167	phnP; phosphoribosyl 1,2-cyclic phosphate phosphodiesterase [EC:3.1.4.55]	map00440 Phosphonate and phosphinate metabolism; map01100 Metabolic pathways				PF12706	Beta-lactamase superfamily domain	COG1235	Metal-dependent hydrolases of the beta-lactamase superfamily I
	B2UNE4	Ankyrin OS=Akkermansia muciniphila (strain ATCC BAA-835 / DSM 22959 / JCM 33894 / BCRC 81048 / CCUG 64013 / CIP 107961 / Muc) OX=349741 GN=Amuc_0418 PE=4 SV=1	Amuc_0418	3.528	5.70435e-07	Up	31	8	66	8	8	38.9	1.55419e+07	1.54739e+07	1.50444e+07	3.6899e+07	3.58597e+07	3.7387e+07	0.512	0.513	0.493	1.787	1.729	1.84	Periplasmic	K06867	K06867; uncharacterized protein							COG0666	FOG: Ankyrin repeat
	B2UQH1	Amino acid-binding ACT OS=Akkermansia muciniphila (strain ATCC BAA-835 / DSM 22959 / JCM 33894 / BCRC 81048 / CCUG 64013 / CIP 107961 / Muc) OX=349741 GN=Amuc_0873 PE=4 SV=1	Amuc_0873	3.166	2.2902e-07	Up	33	5	58	5	5	16.6	1.7335e+07	1.67488e+07	1.76301e+07	3.76501e+07	3.75848e+07	3.57515e+07	0.549	0.533	0.554	1.751	1.74	1.689	Unknown									COG4747	ACT domain-containing protein
	B2UPD4	zf-RING_7 domain-containing protein OS=Akkermansia muciniphila (strain ATCC BAA-835 / DSM 22959 / JCM 33894 / BCRC 81048 / CCUG 64013 / CIP 107961 / Muc) OX=349741 GN=Amuc_0574 PE=4 SV=1	Amuc_0574	2.42	0.000294143	Up	43	9	73	9	9	27.3	2.70185e+07	2.84884e+07	2.86312e+07	4.85932e+07	5.0442e+07	3.92289e+07	0.626	0.664	0.659	1.653	1.708	1.356	Cytoplasmic	K07164	K07164; uncharacterized protein					PF02591	Putative zinc ribbon domain	COG1579	Zn-ribbon protein, possibly nucleic acid-binding
	B2UKV4	Sel1 domain protein repeat-containing protein OS=Akkermansia muciniphila (strain ATCC BAA-835 / DSM 22959 / JCM 33894 / BCRC 81048 / CCUG 64013 / CIP 107961 / Muc) OX=349741 GN=Amuc_1404 PE=4 SV=1	Amuc_1404	11.14	2.52738e-05	Up	22	10	37	10	10	41.6	3.12767e+06	2.41146e+06	3.52322e+06	2.23498e+07	2.30236e+07	2.30155e+07	0.208	0.161	0.233	2.183	2.239	2.284	Unknown	K15475	lpnE; enhanced entry protein LpnE	map05134 Legionellosis						COG0790	FOG: TPR repeat, SEL1 subfamily
[T] Signal transduction mechanisms	B2UL48	Putative sigma E regulatory protein, MucB/RseB OS=Akkermansia muciniphila (strain ATCC BAA-835 / DSM 22959 / JCM 33894 / BCRC 81048 / CCUG 64013 / CIP 107961 / Muc) OX=349741 GN=Amuc_1499 PE=4 SV=1	Amuc_1499	3.882	2.96755e-06	Up	39	8	96	8	8	27.8	1.93469e+07	1.86695e+07	1.86798e+07	5.15761e+07	4.68245e+07	5.07548e+07	0.484	0.47	0.464	1.896	1.713	1.895	Unknown									COG3026	Negative regulator of sigma E activity
	B2UMR0	Putative signal transduction protein with EFhand domain OS=Akkermansia muciniphila (strain ATCC BAA-835 / DSM 22959 / JCM 33894 / BCRC 81048 / CCUG 64013 / CIP 107961 / Muc) OX=349741 GN=Amuc_0274 PE=4 SV=1	Amuc_0274	10.974	2.07251e-06	Up	43	10	58	10	10	31.7	3.13364e+06	2.66386e+06	3.23341e+06	2.22388e+07	2.22003e+07	2.25988e+07	0.212	0.181	0.217	2.212	2.198	2.284	Unknown							PF13202	EF hand	COG5126	Ca2+-binding protein (EF-Hand superfamily)
	B2UMU8	Two component, sigma54 specific, transcriptional regulator, Fis family OS=Akkermansia muciniphila (strain ATCC BAA-835 / DSM 22959 / JCM 33894 / BCRC 81048 / CCUG 64013 / CIP 107961 / Muc) OX=349741 GN=Amuc_0312 PE=4 SV=1	Amuc_0312	2.97	0.000761541	Up	38	12	38	12	12	50.7	3.0874e+06	4.41928e+06	3.20866e+06	7.51335e+06	6.94816e+06	7.116e+06	0.492	0.709	0.508	1.76	1.621	1.694	Cytoplasmic							PF00072; PF00158; PF02954	Response regulator receiver domain; Sigma-54 interaction domain; Bacterial regulatory protein, Fis family	COG2204	Response regulator containing CheY-like receiver, AAA-type ATPase, and DNA-binding domains
	B2ULP7	Transcriptional regulator, TraR/DksA family OS=Akkermansia muciniphila (strain ATCC BAA-835 / DSM 22959 / JCM 33894 / BCRC 81048 / CCUG 64013 / CIP 107961 / Muc) OX=349741 GN=Amuc_0096 PE=4 SV=1	Amuc_0096	3.042	1.48999e-05	Up	63	10	217	10	10	22.6	1.63742e+08	1.60796e+08	1.44608e+08	3.28948e+08	3.15633e+08	3.2312e+08	0.587	0.58	0.515	1.732	1.655	1.729	Cytoplasmic	K06204	dksA; DnaK suppressor protein	map02026 Biofilm formation - Escherichia coli						COG1734	DnaK suppressor protein
	B2UMU7	Signal transduction histidine kinase, nitrogen specific, NtrB OS=Akkermansia muciniphila (strain ATCC BAA-835 / DSM 22959 / JCM 33894 / BCRC 81048 / CCUG 64013 / CIP 107961 / Muc) OX=349741 GN=Amuc_0311 PE=4 SV=1	Amuc_0311	2.111	2.77291e-05	Up	25	8	63	8	8	43	9.60586e+06	10053377	1.02737e+07	1.48294e+07	1.35648e+07	1.44182e+07	0.68	0.716	0.722	1.542	1.405	1.524	CytoplasmicMembrane	K07710	atoS; two-component system, NtrC family, sensor histidine kinase AtoS [EC:2.7.13.3]	map02020 Two-component system				PF13188; PF00512; PF02518	PAS domain; His Kinase A (phospho-acceptor) domain; Histidine kinase-, DNA gyrase B-, and HSP90-like ATPase	COG3852	Signal transduction histidine kinase, nitrogen specific
	B2UQ24	50S ribosomal subunit assembly factor BipA OS=Akkermansia muciniphila (strain ATCC BAA-835 / DSM 22959 / JCM 33894 / BCRC 81048 / CCUG 64013 / CIP 107961 / Muc) OX=349741 GN=bipA PE=3 SV=1	bipA	2.649	1.51766e-05	Up	35	16	136	16	16	67.5	2.34609e+07	2.63758e+07	2.5964e+07	4.53225e+07	4.50231e+07	4.58047e+07	0.57	0.645	0.627	1.618	1.6	1.661	CytoplasmicMembrane	K06207	typA, bipA; GTP-binding protein		GO:0000027 ribosomal large subunit assembly; GO:0006950 response to stress; GO:0006996 organelle organization; GO:0009266 response to temperature stimulus; GO:0009408 response to heat; GO:0009409 response to cold; GO:0009628 response to abiotic stimulus; GO:0009987 cellular process; GO:0016043 cellular component organization; GO:0022607 cellular component assembly; GO:0022613 ribonucleoprotein co…	GO:0005622 intracellular; GO:0005623 cell; GO:0005737 cytoplasm; GO:0005829 cytosol;		PF00009; PF03144; PF00679	Elongation factor Tu GTP binding domain; Elongation factor Tu domain 2; Elongation factor G C-terminus	COG1217	Predicted membrane GTPase involved in stress response
[U] Intracellular trafficking, secretion, and vesicular transport	B2UNF1	Signal recognition particle-docking protein FtsY OS=Akkermansia muciniphila (strain ATCC BAA-835 / DSM 22959 / JCM 33894 / BCRC 81048 / CCUG 64013 / CIP 107961 / Muc) OX=349741 GN=Amuc_0425 PE=4 SV=1	Amuc_0425	2.32	8.01669e-08	Up	46	10	98	10	10	30.4	1.98937e+07	1.97223e+07	2.02142e+07	3.11771e+07	3.21427e+07	3.07986e+07	0.665	0.664	0.672	1.532	1.573	1.538	Cytoplasmic	K03110	ftsY; fused signal recognition particle receptor	map02024 Quorum sensing; map03060 Protein export; map03070 Bacterial secretion system				PF00448	SRP54-type protein, GTPase domain	COG0552	Signal recognition particle GTPase
	B2UMY7	Outer membrane efflux protein(predicted) OS=Akkermansia muciniphila (strain ATCC BAA-835 / DSM 22959 / JCM 33894 / BCRC 81048 / CCUG 64013 / CIP 107961 / Muc) OX=349741 GN=Amuc_0354 PE=4 SV=1	Amuc_0354	4.02	2.5021e-07	Up	14	6	16	6	6	49.7	1.76681e+07	1.86437e+07	1.80292e+07	4.87523e+07	5.01319e+07	4.9213e+07	0.449	0.477	0.456	1.822	1.865	1.869	Cytoplasmic									COG1538	Outer membrane protein
	B2UNR6	Uncharacterized protein OS=Akkermansia muciniphila (strain ATCC BAA-835 / DSM 22959 / JCM 33894 / BCRC 81048 / CCUG 64013 / CIP 107961 / Muc) OX=349741 GN=Amuc_1969 PE=4 SV=1	Amuc_1969	3.078	1.24315e-05	Up	49	13	76	13	13	51.6	1.83045e+07	1.83146e+07	1.62876e+07	3.64708e+07	3.74215e+07	3.64979e+07	0.577	0.581	0.51	1.69	1.726	1.718	Unknown									COG2304	Uncharacterized protein containing a von Willebrand factor type A (vWA) domain
[V] Defense mechanisms	B2UQH8	MmcQ/YjbR family DNA-binding protein(predicted) OS=Akkermansia muciniphila (strain ATCC BAA-835 / DSM 22959 / JCM 33894 / BCRC 81048 / CCUG 64013 / CIP 107961 / Muc) OX=349741 GN=Amuc_0880 PE=4 SV=1	Amuc_0880	4.681	6.43813e-07	Up	20	5	22	5	5	27.2	3.59774e+06	3.76923e+06	3.79054e+06	1.1659e+07	1.1547e+07	1.21834e+07	0.398	0.419	0.417	1.895	1.869	2.012	Cytoplasmic									COG2315	Uncharacterized protein conserved in bacteria
	B2UM78	Beta-lactamase OS=Akkermansia muciniphila (strain ATCC BAA-835 / DSM 22959 / JCM 33894 / BCRC 81048 / CCUG 64013 / CIP 107961 / Muc) OX=349741 GN=Amuc_0183 PE=3 SV=1	Amuc_0183	2.611	0.000503961	Up	32	10	87	10	10	33.3	2.05655e+07	2.1253e+07	1.9e+07	3.36711e+07	3.23008e+07	4.16482e+07	0.629	0.654	0.577	1.512	1.444	1.901	Periplasmic	K17836	penP; beta-lactamase class A [EC:3.5.2.6]	map00311 Penicillin and cephalosporin biosynthesis; map01130 Biosynthesis of antibiotics; map01501 beta-Lactam resistance				PF13354	Beta-lactamase enzyme family	COG2367	Beta-lactamase class A
	B2UMW6	Chloramphenicol acetyltransferase OS=Akkermansia muciniphila (strain ATCC BAA-835 / DSM 22959 / JCM 33894 / BCRC 81048 / CCUG 64013 / CIP 107961 / Muc) OX=349741 GN=Amuc_0333 PE=4 SV=1	Amuc_0333	6.586	1.58462e-05	Up	37	6	49	6	6	24.1	2.59879e+06	2.10389e+06	2.71607e+06	1.13436e+07	1.10543e+07	1.07134e+07	0.33	0.269	0.343	2.118	2.054	2.032	Unknown	K19271	catA; chloramphenicol O-acetyltransferase type A [EC:2.3.1.28]					PF00302	Chloramphenicol acetyltransferase	COG4845	Chloramphenicol O-acetyltransferase
	B2UNL2	Site-specific DNA-methyltransferase (adenine-specific) OS=Akkermansia muciniphila (strain ATCC BAA-835 / DSM 22959 / JCM 33894 / BCRC 81048 / CCUG 64013 / CIP 107961 / Muc) OX=349741 GN=Amuc_1915 PE=3 SV=1	Amuc_1915	2.24	8.68476e-06	Up	40	28	187	28	28	95.7	1.38263e+08	1.33506e+08	1.28375e+08	1.9888e+08	2.02476e+08	2.06235e+08	0.706	0.686	0.652	1.493	1.513	1.573	Unknown	K03427	hsdM; type I restriction enzyme M protein [EC:2.1.1.72]					PF12161	HsdM N-terminal domain	COG1382	Prefoldin, chaperonin cofactor
	B2UMW7	FtsX-like permease family protein(predicted) OS=Akkermansia muciniphila (strain ATCC BAA-835 / DSM 22959 / JCM 33894 / BCRC 81048 / CCUG 64013 / CIP 107961 / Muc) OX=349741 GN=Amuc_0334 PE=4 SV=1	Amuc_0334	2.353	6.26324e-05	Up	16	12	48	12	12	101.5	1.6214e+07	1.51109e+07	1.7747e+07	2.68706e+07	2.50679e+07	2.62936e+07	0.656	0.615	0.713	1.597	1.483	1.588	CytoplasmicMembrane	K02004	ABC.CD.P; putative ABC transport system permease protein							COG0577	ABC-type antimicrobial peptide transport system, permease component
[Z] Cytoskeleton	B2UMR0	Putative signal transduction protein with EFhand domain OS=Akkermansia muciniphila (strain ATCC BAA-835 / DSM 22959 / JCM 33894 / BCRC 81048 / CCUG 64013 / CIP 107961 / Muc) OX=349741 GN=Amuc_0274 PE=4 SV=1	Amuc_0274	10.974	2.07251e-06	Up	43	10	58	10	10	31.7	3.13364e+06	2.66386e+06	3.23341e+06	2.22388e+07	2.22003e+07	2.25988e+07	0.212	0.181	0.217	2.212	2.198	2.284	Unknown							PF13202	EF hand	COG5126	Ca2+-binding protein (EF-Hand superfamily)
