# Supplementary material for: Amuc_1473 Links Gut Microbes to Skeletal Homeostasis and Counteracts Multifactorial Osteoporosis
Source: Adv Sci (Weinh). 2026 Jun 13:e23067. Online ahead of print. doi: 10.1002/advs.202523067 (PMC13335810; doi:10.1002/advs.202523067)
Supplement: Supplementary file 3 — Supporting File 3: advs75639‐sup‐0003‐TableS3.xlsx. [file ADVS-9999-e23067-s011.xlsx]

## Sheet: Diff_distribution
Compared sample name	Up-regulated	Down-regulated
Amuc_1473-His/Control	455	1089

## Sheet: Amuc_1473-His vs Control
Protein accession	Protein description	Gene name	Amuc_1473-His/Control Ratio	Amuc_1473-His/Control P value	Regulated Type	Coverage [%]	Peptides	PSMs	Unique Peptides	Razor + unique peptides	MW [kDa]	Intensity Control_1	Intensity Control_2	Intensity Control_3	Intensity Amuc_1473-His_1	Intensity Amuc_1473-His_2	Intensity Amuc_1473-His_3	Control_1	Control_2	Control_3	Amuc_1473-His_1	Amuc_1473-His_2	Amuc_1473-His_3	Subcellular localization	KEGG KO No.	KEGG Gene	KEGG pathway	Biological Process	Cellular Component	Molecular Function	Pfam ID	Domain description	KOG category	KOG NO.	KOG description	WikiPathways	externalDetailsURL	Is_TF	Reactome pathway	Reactome link	HallMark	msigdbURL
A1L314	Macrophage-expressed gene 1 protein OS=Mus musculus OX=10090 GN=Mpeg1 PE=1 SV=1	Mpeg1	3.72627	0.0353413	Up	19	11	60	11	11	78.3	3.97618e+06	5.87209e+06	4.60482e+06	1.51046e+07	1.37648e+07	1.67004e+07	0.43593	0.260519	1.43201	2.65081	2.59328	2.6871	extracellular							PF01823	PF01823 MAC/Perforin domain
A2A432	Cullin-4B OS=Mus musculus OX=10090 GN=Cul4b PE=1 SV=1	Cul4b	0.106868	0.00444123	Down	11	9	21	4	4	110.6	1.3942e+06	3.57015e+06	169521	70887.7	61641.6	92246.1	1.71213	1.77417	0.590497	0.139348	0.130081	0.166252	nucleus	K10609	CUL4; cullin 4	mmu03420 Nucleotide excision repair; mmu04120 Ubiquitin mediated proteolysis; mmu05170 Human immunodeficiency virus 1 infection	GO:0000003 reproduction; GO:0000082 G1/S transition of mitotic cell cycle; GO:0000278 mitotic cell cycle; GO:0000715 nucleotide-excision repair, DNA damage recognition; GO:0001701 in utero embryonic development; GO:0002064 epithelial cell development; GO:0002065 columnar/cuboidal epithelial cell differentiation; GO:0002066 columnar/cuboidal epithelial cell development; GO:0002376 immune system pr…	GO:0000151 ubiquitin ligase complex; GO:0005622 intracellular anatomical structure; GO:0005634 nucleus; GO:0005654 nucleoplasm; GO:0005737 cytoplasm; GO:0005829 cytosol; GO:0031461 cullin-RING ubiquitin ligase complex; GO:0031464 Cul4A-RING E3 ubiquitin ligase complex; GO:0031465 Cul4B-RING E3 ubiquitin ligase complex; GO:0031974 membrane-enclosed lumen; GO:0031981 nuclear lumen; GO:0032991 prote…	GO:0005488 binding; GO:0005515 protein binding; GO:0019899 enzyme binding; GO:0031625 ubiquitin protein ligase binding; GO:0044389 ubiquitin-like protein ligase binding;	PF10557	PF10557 Cullin protein neddylation domain	D	KOG2167	Cullins				R-MMU-110314 Recognition of DNA damage by PCNA-containing replication complex;R-MMU-392499 Metabolism of proteins;R-MMU-5696394 DNA Damage Recognition in GG-NER;R-MMU-5696395 Formation of Incision Complex in GG-NER;R-MMU-5696398 Nucleotide Excision Repair;R-MMU-5696399 Global Genome Nucleotide Excision Repair (GG-NER);R-MMU-5696400 Dual Incision in GG-NER;R-MMU-597592 Post-translational protein m…	https://reactome.org/PathwayBrowser/#/R-MMU-110314;https://reactome.org/PathwayBrowser/#/R-MMU-392499;https://reactome.org/PathwayBrowser/#/R-MMU-5696394;https://reactome.org/PathwayBrowser/#/R-MMU-5696395;https://reactome.org/PathwayBrowser/#/R-MMU-5696398;https://reactome.org/PathwayBrowser/#/R-MMU-5696399;https://reactome.org/PathwayBrowser/#/R-MMU-5696400;https://reactome.org/PathwayBrowser/#…
A2A6Q5	Cell division cycle protein 27 homolog OS=Mus musculus OX=10090 GN=Cdc27 PE=1 SV=1	Cdc27	0.107382	0.00638751	Down	15	10	27	10	10	91.8	6.61314e+06	1.84897e+07	884375	560526	258511	300813	1.60543	1.8164	0.608979	0.21782	0.107843	0.107174	nucleus	K03350	APC3; anaphase-promoting complex subunit 3	mmu04914 Progesterone-mediated oocyte maturation; mmu04114 Oocyte meiosis; mmu04110 Cell cycle; mmu05166 Human T-cell leukemia virus 1 infection; mmu04120 Ubiquitin mediated proteolysis	GO:0000003 reproduction; GO:0000209 protein polyubiquitination; GO:0000278 mitotic cell cycle; GO:0000375 RNA splicing, via transesterification reactions; GO:0000377 RNA splicing, via transesterification reactions with bulged adenosine as nucleophile; GO:0000398 mRNA splicing, via spliceosome; GO:0001775 cell activation; GO:0003002 regionalization; GO:0006139 nucleobase-containing compound metabo…	GO:0000151 ubiquitin ligase complex; GO:0000152 nuclear ubiquitin ligase complex; GO:0005622 intracellular anatomical structure; GO:0005634 nucleus; GO:0005654 nucleoplasm; GO:0005680 anaphase-promoting complex; GO:0005737 cytoplasm; GO:0005813 centrosome; GO:0005815 microtubule organizing center; GO:0005819 spindle; GO:0005829 cytosol; GO:0005856 cytoskeleton; GO:0015630 microtubule cytoskeleton…	GO:0003824 catalytic activity; GO:0004842 ubiquitin-protein transferase activity; GO:0005488 binding; GO:0005515 protein binding; GO:0016740 transferase activity; GO:0019787 ubiquitin-like protein transferase activity; GO:0019899 enzyme binding; GO:0019902 phosphatase binding; GO:0019903 protein phosphatase binding; GO:0061630 ubiquitin protein ligase activity; GO:0061659 ubiquitin-like protein l…			D	KOG1126	DNA-binding cell division cycle control protein				R-MMU-1280218 Adaptive Immune System;R-MMU-141405 Inhibition of the proteolytic activity of APC/C required for the onset of anaphase by mitotic spindle checkpoint components;R-MMU-141430 Inactivation of APC/C via direct inhibition of the APC/C complex;R-MMU-1640170 Cell Cycle;R-MMU-168256 Immune System;R-MMU-174048 APC/C:Cdc20 mediated degradation of Cyclin B;R-MMU-174084 Autodegradation of Cdh1 …	https://reactome.org/PathwayBrowser/#/R-MMU-1280218;https://reactome.org/PathwayBrowser/#/R-MMU-141405;https://reactome.org/PathwayBrowser/#/R-MMU-141430;https://reactome.org/PathwayBrowser/#/R-MMU-1640170;https://reactome.org/PathwayBrowser/#/R-MMU-168256;https://reactome.org/PathwayBrowser/#/R-MMU-174048;https://reactome.org/PathwayBrowser/#/R-MMU-174084;https://reactome.org/PathwayBrowser/#/R-…	HALLMARK MITOTIC SPINDLE;HALLMARK G2M CHECKPOINT;HALLMARK HEME METABOLISM	http://www.gsea-msigdb.org/gsea/msigdb/mouse/geneset/HALLMARK_MITOTIC_SPINDLE;http://www.gsea-msigdb.org/gsea/msigdb/mouse/geneset/HALLMARK_G2M_CHECKPOINT;http://www.gsea-msigdb.org/gsea/msigdb/mouse/geneset/HALLMARK_HEME_METABOLISM
A2AIV2	Protein virilizer homolog OS=Mus musculus OX=10090 GN=Virma PE=1 SV=1	Virma	0.249359	0.000498555	Down	6	10	14	10	10	201.3	3.45644e+06	7.63622e+06	863928	548022	378016	488336	1.70112	1.52082	1.20605	0.431738	0.319702	0.35272	nucleus	K22910			GO:0000003 reproduction; GO:0000375 RNA splicing, via transesterification reactions; GO:0000381 regulation of alternative mRNA splicing, via spliceosome; GO:0001510 RNA methylation; GO:0001667 ameboidal-type cell migration; GO:0002064 epithelial cell development; GO:0002065 columnar/cuboidal epithelial cell differentiation; GO:0002066 columnar/cuboidal epithelial cell development; GO:0003006 deve…	GO:0005622 intracellular anatomical structure; GO:0005634 nucleus; GO:0005654 nucleoplasm; GO:0005737 cytoplasm; GO:0005829 cytosol; GO:0016020 membrane; GO:0016021 integral component of membrane; GO:0016604 nuclear body; GO:0016607 nuclear speck; GO:0031224 intrinsic component of membrane; GO:0031974 membrane-enclosed lumen; GO:0031981 nuclear lumen; GO:0032991 protein-containing complex; GO:003…	GO:0003676 nucleic acid binding; GO:0005488 binding; GO:0005515 protein binding; GO:0097159 organic cyclic compound binding; GO:1901363 heterocyclic compound binding;			AT	KOG4822	Predicted nuclear membrane protein involved in mRNA transport and sex determination via splicing modulation	WP310 mRNA processing	http://www.wikipathways.org/instance/WP310_r122791
A2AJ88	Patatin-like phospholipase domain-containing protein 7 OS=Mus musculus OX=10090 GN=Pnpla7 PE=1 SV=1	Pnpla7	3.84213	0.0278611	Up	8	8	25	7	7	150.4	309469	1.43755e+06	525860	2.04281e+06	1.80773e+06	1.89328e+06	0.254033	0.477519	1.2244	2.68421	2.54997	2.28083	cytoplasm	K14676	NTE; lysophospholipid hydrolase [EC:3.1.1.5]	mmu00564 Glycerophospholipid metabolism	GO:0001525 angiogenesis; GO:0001568 blood vessel development; GO:0001894 tissue homeostasis; GO:0001895 retina homeostasis; GO:0001932 regulation of protein phosphorylation; GO:0001933 negative regulation of protein phosphorylation; GO:0001944 vasculature development; GO:0003008 system process; GO:0006469 negative regulation of protein kinase activity; GO:0006629 lipid metabolic process; GO:00066…	GO:0005622 intracellular anatomical structure; GO:0005737 cytoplasm; GO:0005783 endoplasmic reticulum; GO:0005789 endoplasmic reticulum membrane; GO:0005886 plasma membrane; GO:0012505 endomembrane system; GO:0016020 membrane; GO:0031984 organelle subcompartment; GO:0042175 nuclear outer membrane-endoplasmic reticulum membrane network; GO:0043226 organelle; GO:0043227 membrane-bounded organelle; …	GO:0003824 catalytic activity; GO:0004620 phospholipase activity; GO:0004622 lysophospholipase activity; GO:0005488 binding; GO:0005515 protein binding; GO:0016298 lipase activity; GO:0016787 hydrolase activity; GO:0016788 hydrolase activity, acting on ester bonds; GO:0019899 enzyme binding; GO:0019900 kinase binding; GO:0019901 protein kinase binding; GO:0034236 protein kinase A catalytic subuni…	PF00027	PF00027 Cyclic nucleotide-binding domain	R	KOG2968	Predicted esterase of the alpha-beta hydrolase superfamily (Neuropathy target esterase), contains cAMP-binding domains
A2AMM0	Caveolae-associated protein 4 OS=Mus musculus OX=10090 GN=Cavin4 PE=1 SV=1	Cavin4	3.42796	0.000870153	Up	6	2	7	2	2	41	629568	1.6425e+06	332145	1.7767e+06	1.45382e+06	1.58345e+06	0.558487	0.589619	0.835756	2.52291	2.2162	2.06149	nucleus				GO:0006355 regulation of transcription, DNA-templated; GO:0006357 regulation of transcription by RNA polymerase II; GO:0006996 organelle organization; GO:0007010 cytoskeleton organization; GO:0007154 cell communication; GO:0007165 signal transduction; GO:0007264 small GTPase mediated signal transduction; GO:0007265 Ras protein signal transduction; GO:0007266 Rho protein signal transduction; GO:00…	GO:0005622 intracellular anatomical structure; GO:0005737 cytoplasm; GO:0005886 plasma membrane; GO:0005901 caveola; GO:0016020 membrane; GO:0030016 myofibril; GO:0030017 sarcomere; GO:0030018 Z disc; GO:0031674 I band; GO:0043226 organelle; GO:0043228 non-membrane-bounded organelle; GO:0043229 intracellular organelle; GO:0043232 intracellular non-membrane-bounded organelle; GO:0043292 contractil…	GO:0005096 GTPase activator activity; GO:0008047 enzyme activator activity; GO:0030234 enzyme regulator activity; GO:0030695 GTPase regulator activity; GO:0060589 nucleoside-triphosphatase regulator activity; GO:0098772 molecular function regulator;
A2APB8	Targeting protein for Xklp2 OS=Mus musculus OX=10090 GN=Tpx2 PE=1 SV=1	Tpx2	2.54616	0.0472466	Up	3	2	5	2	2	85.8	2.71475e+06	3.76698e+06	1.98593e+06	4.89944e+06	5011931	5915063	0.735355	0.41291	1.52585	2.12437	2.33293	2.35143	nucleus	K16812			GO:0000226 microtubule cytoskeleton organization; GO:0000278 mitotic cell cycle; GO:0000280 nuclear division; GO:0001932 regulation of protein phosphorylation; GO:0001934 positive regulation of protein phosphorylation; GO:0006996 organelle organization; GO:0007010 cytoskeleton organization; GO:0007017 microtubule-based process; GO:0007049 cell cycle; GO:0007051 spindle organization; GO:0007052 mi…	GO:0005576 extracellular region; GO:0005622 intracellular anatomical structure; GO:0005634 nucleus; GO:0005654 nucleoplasm; GO:0005737 cytoplasm; GO:0005815 microtubule organizing center; GO:0005818 aster; GO:0005819 spindle; GO:0005829 cytosol; GO:0005856 cytoskeleton; GO:0015630 microtubule cytoskeleton; GO:0030424 axon; GO:0031974 membrane-enclosed lumen; GO:0031981 nuclear lumen; GO:0036477 s…	GO:0000166 nucleotide binding; GO:0001882 nucleoside binding; GO:0001883 purine nucleoside binding; GO:0005488 binding; GO:0005515 protein binding; GO:0005524 ATP binding; GO:0005525 GTP binding; GO:0017076 purine nucleotide binding; GO:0019001 guanyl nucleotide binding; GO:0019899 enzyme binding; GO:0019900 kinase binding; GO:0019901 protein kinase binding; GO:0030554 adenyl nucleotide binding; …	PF06886	PF06886 Targeting protein for Xklp2 (TPX2) domain							R-MMU-1640170 Cell Cycle;R-MMU-212436 Generic Transcription Pathway;R-MMU-3700989 Transcriptional Regulation by TP53;R-MMU-453274 Mitotic G2-G2/M phases;R-MMU-5633007 Regulation of TP53 Activity;R-MMU-6804756 Regulation of TP53 Activity through Phosphorylation;R-MMU-69275 G2/M Transition;R-MMU-69278 Cell Cycle, Mitotic;R-MMU-73857 RNA Polymerase II Transcription;R-MMU-74160 Gene expression (Trans…	https://reactome.org/PathwayBrowser/#/R-MMU-1640170;https://reactome.org/PathwayBrowser/#/R-MMU-212436;https://reactome.org/PathwayBrowser/#/R-MMU-3700989;https://reactome.org/PathwayBrowser/#/R-MMU-453274;https://reactome.org/PathwayBrowser/#/R-MMU-5633007;https://reactome.org/PathwayBrowser/#/R-MMU-6804756;https://reactome.org/PathwayBrowser/#/R-MMU-69275;https://reactome.org/PathwayBrowser/#/R…	HALLMARK MITOTIC SPINDLE;HALLMARK G2M CHECKPOINT	http://www.gsea-msigdb.org/gsea/msigdb/mouse/geneset/HALLMARK_MITOTIC_SPINDLE;http://www.gsea-msigdb.org/gsea/msigdb/mouse/geneset/HALLMARK_G2M_CHECKPOINT
A2RSY6	TRMT1-like protein OS=Mus musculus OX=10090 GN=Trmt1l PE=1 SV=1	Trmt1l	5.21635	0.0123496	Up	18	10	53	10	10	80.8	1.38645e+06	3.84976e+06	1.85069e+06	9.03839e+06	8.56875e+06	9.23204e+06	0.26893	0.302178	1.01824	2.80635	2.85615	2.62808	nucleus				GO:0007610 behavior; GO:0007626 locomotory behavior; GO:0008344 adult locomotory behavior; GO:0030534 adult behavior; GO:0032501 multicellular organismal process;					J	KOG1253	tRNA methyltransferase	WP310 mRNA processing	http://www.wikipathways.org/instance/WP310_r122791
A6H6A9	Rab GTPase-activating protein 1-like OS=Mus musculus OX=10090 GN=Rabgap1l PE=1 SV=1	Rabgap1l	3.15778	0.00577222	Up	10	8	18	7	8	92.3	9.27465e+06	1.90303e+07	5.57622e+06	1.94443e+07	20415158	2.5446e+07	0.615335	0.510924	1.04939	2.06502	2.32754	2.47765	cytoplasm				GO:0001501 skeletal system development; GO:0002376 immune system process; GO:0002520 immune system development; GO:0006810 transport; GO:0006886 intracellular protein transport; GO:0007275 multicellular organism development; GO:0008104 protein localization; GO:0009987 cellular process; GO:0015031 protein transport; GO:0015833 peptide transport; GO:0030097 hemopoiesis; GO:0030099 myeloid cell diff…	GO:0005622 intracellular anatomical structure; GO:0005634 nucleus; GO:0005737 cytoplasm; GO:0005768 endosome; GO:0005769 early endosome; GO:0005794 Golgi apparatus; GO:0005829 cytosol; GO:0012505 endomembrane system; GO:0031410 cytoplasmic vesicle; GO:0031982 vesicle; GO:0043226 organelle; GO:0043227 membrane-bounded organelle; GO:0043229 intracellular organelle; GO:0043231 intracellular membrane…	GO:0005096 GTPase activator activity; GO:0005488 binding; GO:0005515 protein binding; GO:0008047 enzyme activator activity; GO:0019899 enzyme binding; GO:0030234 enzyme regulator activity; GO:0030695 GTPase regulator activity; GO:0031267 small GTPase binding; GO:0051020 GTPase binding; GO:0060589 nucleoside-triphosphatase regulator activity; GO:0098772 molecular function regulator;			R	KOG1102	Rab6 GTPase activator GAPCenA and related TBC domain proteins						HALLMARK IL2 STAT5 SIGNALING;HALLMARK KRAS SIGNALING UP	http://www.gsea-msigdb.org/gsea/msigdb/mouse/geneset/HALLMARK_IL2_STAT5_SIGNALING;http://www.gsea-msigdb.org/gsea/msigdb/mouse/geneset/HALLMARK_KRAS_SIGNALING_UP
B1AY10	Transcriptional repressor NF-X1 OS=Mus musculus OX=10090 GN=Nfx1 PE=1 SV=1	Nfx1	2.89194	0.000697134	Up	7	5	17	5	5	123.7	659171	1.68991e+06	320995	1.41491e+06	1.14405e+06	1.55778e+06	0.639145	0.663071	0.882839	2.19608	1.90623	2.21674	nucleus	K12236	NFX1; transcriptional repressor NF-X1	mmu05165 Human papillomavirus infection	GO:0000122 negative regulation of transcription by RNA polymerase II; GO:0006139 nucleobase-containing compound metabolic process; GO:0006351 transcription, DNA-templated; GO:0006355 regulation of transcription, DNA-templated; GO:0006357 regulation of transcription by RNA polymerase II; GO:0006366 transcription by RNA polymerase II; GO:0006725 cellular aromatic compound metabolic process; GO:0006…	GO:0005622 intracellular anatomical structure; GO:0005634 nucleus; GO:0005730 nucleolus; GO:0005737 cytoplasm; GO:0005829 cytosol; GO:0005886 plasma membrane; GO:0016020 membrane; GO:0031974 membrane-enclosed lumen; GO:0031981 nuclear lumen; GO:0043226 organelle; GO:0043227 membrane-bounded organelle; GO:0043228 non-membrane-bounded organelle; GO:0043229 intracellular organelle; GO:0043231 intrac…	GO:0000976 transcription cis-regulatory region binding; GO:0000977 RNA polymerase II transcription regulatory region sequence-specific DNA binding; GO:0000981 DNA-binding transcription factor activity, RNA polymerase II-specific; GO:0001067 transcription regulatory region nucleic acid binding; GO:0001227 DNA-binding transcription repressor activity, RNA polymerase II-specific; GO:0003676 nucleic …	PF01424	PF01424 R3H domain	K	KOG1952	Transcription factor NF-X1, contains NFX-type Zn2+-binding and R3H domains						HALLMARK DNA REPAIR	http://www.gsea-msigdb.org/gsea/msigdb/mouse/geneset/HALLMARK_DNA_REPAIR
B2RQC6	CAD protein OS=Mus musculus OX=10090 GN=Cad PE=1 SV=1	Cad	0.0343344	0.00138193	Down	17	33	117	33	33	243.1	3.3336e+07	1.00352e+08	6.10074e+06	1.01135e+06	595430	334492	1.54782	1.8855	0.803472	0.0751667	0.0475081	0.0227929	cytoplasm	K11540	CAD; carbamoyl-phosphate synthase / aspartate carbamoyltransferase / dihydroorotase [EC:6.3.5.5 2.1.3.2 3.5.2.3]	mmu00240 Pyrimidine metabolism; mmu00250 Alanine, aspartate and glutamate metabolism; mmu01100 Metabolic pathways; mmu01240 Biosynthesis of cofactors	GO:0000050 urea cycle; GO:0000052 citrulline metabolic process; GO:0002119 nematode larval development; GO:0002164 larval development; GO:0006082 organic acid metabolic process; GO:0006139 nucleobase-containing compound metabolic process; GO:0006206 pyrimidine nucleobase metabolic process; GO:0006207 'de novo' pyrimidine nucleobase biosynthetic process; GO:0006213 pyrimidine nucleoside metabolic …	GO:0005622 intracellular anatomical structure; GO:0005634 nucleus; GO:0005654 nucleoplasm; GO:0005737 cytoplasm; GO:0005739 mitochondrion; GO:0005829 cytosol; GO:0016363 nuclear matrix; GO:0030424 axon; GO:0031974 membrane-enclosed lumen; GO:0031981 nuclear lumen; GO:0032991 protein-containing complex; GO:0034399 nuclear periphery; GO:0036477 somatodendritic compartment; GO:0042995 cell projectio…	GO:0000166 nucleotide binding; GO:0001882 nucleoside binding; GO:0001884 pyrimidine nucleoside binding; GO:0002134 UTP binding; GO:0003824 catalytic activity; GO:0004070 aspartate carbamoyltransferase activity; GO:0004087 carbamoyl-phosphate synthase (ammonia) activity; GO:0004088 carbamoyl-phosphate synthase (glutamine-hydrolyzing) activity; GO:0004151 dihydroorotase activity; GO:0004672 protein…	PF00988; PF00117; PF02786; PF02787; PF02142; PF01979; PF02729; PF00185	PF00988 Carbamoyl-phosphate synthase small chain, CPSase domain; PF00117 Glutamine amidotransferase class-I; PF02786 Carbamoyl-phosphate synthase L chain, ATP binding domain; PF02787 Carbamoyl-phosphate synthetase large chain, oligomerisation domain; PF02142 MGS-like domain; PF01979 Amidohydrolase family; PF02729 Aspartate/ornithine carbamoyltransferase, carbamoyl-P binding domain; PF00185 Aspart…	R	KOG0370	Multifunctional pyrimidine synthesis protein CAD (includes carbamoyl-phophate synthetase, aspartate transcarbamylase, and glutamine amidotransferase)	WP662 Amino acid metabolism;WP1763 Mechanisms associated with pluripotency	http://www.wikipathways.org/instance/WP662_r122074;http://www.wikipathways.org/instance/WP1763_r120787		R-MMU-1430728 Metabolism;R-MMU-15869 Metabolism of nucleotides;R-MMU-500753 Pyrimidine biosynthesis;R-MMU-8956320 Nucleotide biosynthesis	https://reactome.org/PathwayBrowser/#/R-MMU-1430728;https://reactome.org/PathwayBrowser/#/R-MMU-15869;https://reactome.org/PathwayBrowser/#/R-MMU-500753;https://reactome.org/PathwayBrowser/#/R-MMU-8956320	HALLMARK MYC TARGETS V1	http://www.gsea-msigdb.org/gsea/msigdb/mouse/geneset/HALLMARK_MYC_TARGETS_V1
B2RR83	3'-5' RNA helicase YTHDC2 OS=Mus musculus OX=10090 GN=Ythdc2 PE=1 SV=1	Ythdc2	2.20127	0.00745853	Up	24	28	148	28	28	161	7.74001e+06	2.45774e+07	4.73186e+06	1.37242e+07	1.41649e+07	1.51035e+07	0.636344	0.817676	1.10348	1.80616	2.00122	1.82236	cytoplasm	K20099			GO:0000003 reproduction; GO:0000280 nuclear division; GO:0003006 developmental process involved in reproduction; GO:0006139 nucleobase-containing compound metabolic process; GO:0006396 RNA processing; GO:0006417 regulation of translation; GO:0006725 cellular aromatic compound metabolic process; GO:0006807 nitrogen compound metabolic process; GO:0006996 organelle organization; GO:0007049 cell cycl…	GO:0005622 intracellular anatomical structure; GO:0005634 nucleus; GO:0005730 nucleolus; GO:0005737 cytoplasm; GO:0005783 endoplasmic reticulum; GO:0012505 endomembrane system; GO:0031974 membrane-enclosed lumen; GO:0031981 nuclear lumen; GO:0032991 protein-containing complex; GO:0035770 ribonucleoprotein granule; GO:0043226 organelle; GO:0043227 membrane-bounded organelle; GO:0043228 non-membran…	GO:0000900 translation repressor activity, mRNA regulatory element binding; GO:0003676 nucleic acid binding; GO:0003723 RNA binding; GO:0003724 RNA helicase activity; GO:0003824 catalytic activity; GO:0004386 helicase activity; GO:0005488 binding; GO:0005515 protein binding; GO:0008186 ATP-dependent activity, acting on RNA; GO:0016462 pyrophosphatase activity; GO:0016787 hydrolase activity; GO:00…	PF01424; PF00270; PF00271; PF04408; PF07717; PF04146	PF01424 R3H domain; PF00270 DEAD/DEAH box helicase; PF00271 Helicase conserved C-terminal domain; PF04408 Helicase associated domain (HA2); PF07717 Oligonucleotide/oligosaccharide-binding (OB)-fold; PF04146 YT521-B-like domain	TA	KOG1902	Putative signal transduction protein involved in RNA splicing
D0QMC3	Myeloid cell nuclear differentiation antigen-like protein OS=Mus musculus OX=10090 GN=Mndal PE=1 SV=1	Mndal	2.8702	0.0416188	Up	28	13	47	9	13	60.5	6.79077e+06	1.17642e+07	6.76815e+06	1.86859e+07	1.69187e+07	1.99454e+07	0.552564	0.387366	1.56212	2.43385	2.3657	2.38184	nucleus				GO:0000122 negative regulation of transcription by RNA polymerase II; GO:0001558 regulation of cell growth; GO:0001775 cell activation; GO:0001816 cytokine production; GO:0001817 regulation of cytokine production; GO:0001819 positive regulation of cytokine production; GO:0002218 activation of innate immune response; GO:0002230 positive regulation of defense response to virus by host; GO:0002252 i…	GO:0000323 lytic vacuole; GO:0005576 extracellular region; GO:0005622 intracellular anatomical structure; GO:0005634 nucleus; GO:0005654 nucleoplasm; GO:0005730 nucleolus; GO:0005737 cytoplasm; GO:0005739 mitochondrion; GO:0005764 lysosome; GO:0005766 primary lysosome; GO:0005773 vacuole; GO:0005775 vacuolar lumen; GO:0005829 cytosol; GO:0012505 endomembrane system; GO:0016234 inclusion body; GO:…	GO:0000976 transcription cis-regulatory region binding; GO:0000977 RNA polymerase II transcription regulatory region sequence-specific DNA binding; GO:0000978 RNA polymerase II cis-regulatory region sequence-specific DNA binding; GO:0000981 DNA-binding transcription factor activity, RNA polymerase II-specific; GO:0000987 cis-regulatory region sequence-specific DNA binding; GO:0001067 transcriptio…	PF02758	PF02758 PAAD/DAPIN/Pyrin domain							R-MMU-168249 Innate Immune System;R-MMU-168256 Immune System;R-MMU-6798695 Neutrophil degranulation	https://reactome.org/PathwayBrowser/#/R-MMU-168249;https://reactome.org/PathwayBrowser/#/R-MMU-168256;https://reactome.org/PathwayBrowser/#/R-MMU-6798695
D3Z7P3	Glutaminase kidney isoform, mitochondrial OS=Mus musculus OX=10090 GN=Gls PE=1 SV=1	Gls	0.44165	9.07426e-05	Down	9	4	9	4	4	73.9	2.63282e+06	7.3045e+06	1.01837e+06	758982	780319	809593	1.30223	1.46202	1.42874	0.600917	0.663236	0.587678	mitochondria	K01425	glsA; glutaminase [EC:3.5.1.2]	mmu05206 MicroRNAs in cancer; mmu05230 Central carbon metabolism in cancer; mmu00250 Alanine, aspartate and glutamate metabolism; mmu01100 Metabolic pathways; mmu00470 D-Amino acid metabolism; mmu04964 Proximal tubule bicarbonate reclamation; mmu04727 GABAergic synapse; mmu04724 Glutamatergic synapse; mmu00220 Arginine biosynthesis	GO:0001967 suckling behavior; GO:0002087 regulation of respiratory gaseous exchange by nervous system process; GO:0003008 system process; GO:0006082 organic acid metabolic process; GO:0006520 cellular amino acid metabolic process; GO:0006536 glutamate metabolic process; GO:0006537 glutamate biosynthetic process; GO:0006541 glutamine metabolic process; GO:0006543 glutamine catabolic process; GO:00…	GO:0005622 intracellular anatomical structure; GO:0005737 cytoplasm; GO:0005739 mitochondrion; GO:0005759 mitochondrial matrix; GO:0005829 cytosol; GO:0031974 membrane-enclosed lumen; GO:0043226 organelle; GO:0043227 membrane-bounded organelle; GO:0043229 intracellular organelle; GO:0043231 intracellular membrane-bounded organelle; GO:0043233 organelle lumen; GO:0070013 intracellular organelle lu…	GO:0003824 catalytic activity; GO:0004359 glutaminase activity; GO:0005488 binding; GO:0005515 protein binding; GO:0016787 hydrolase activity; GO:0016810 hydrolase activity, acting on carbon-nitrogen (but not peptide) bonds; GO:0016811 hydrolase activity, acting on carbon-nitrogen (but not peptide) bonds, in linear amides; GO:0042802 identical protein binding;	PF17959; PF04960	PF17959 EF-hand domain; PF04960 Glutaminase	E	KOG0506	Glutaminase (contains ankyrin repeat)	WP4466 Oxidative stress and redox pathway;WP662 Amino acid metabolism	http://www.wikipathways.org/instance/WP4466_r116840;http://www.wikipathways.org/instance/WP662_r122074		R-MMU-112310 Neurotransmitter release cycle;R-MMU-112315 Transmission across Chemical Synapses;R-MMU-112316 Neuronal System;R-MMU-1430728 Metabolism;R-MMU-210500 Glutamate Neurotransmitter Release Cycle;R-MMU-212436 Generic Transcription Pathway;R-MMU-3700989 Transcriptional Regulation by TP53;R-MMU-5628897 TP53 Regulates Metabolic Genes;R-MMU-71291 Metabolism of amino acids and derivatives;R-MMU…	https://reactome.org/PathwayBrowser/#/R-MMU-112310;https://reactome.org/PathwayBrowser/#/R-MMU-112315;https://reactome.org/PathwayBrowser/#/R-MMU-112316;https://reactome.org/PathwayBrowser/#/R-MMU-1430728;https://reactome.org/PathwayBrowser/#/R-MMU-210500;https://reactome.org/PathwayBrowser/#/R-MMU-212436;https://reactome.org/PathwayBrowser/#/R-MMU-3700989;https://reactome.org/PathwayBrowser/#/R-…	HALLMARK UV RESPONSE UP	http://www.gsea-msigdb.org/gsea/msigdb/mouse/geneset/HALLMARK_UV_RESPONSE_UP
E1U8D0	Protein SOGA1 OS=Mus musculus OX=10090 GN=Soga1 PE=1 SV=3	Soga1	2.34353	0.0489707	Up	13	18	51	18	18	159.1	3.02114e+06	5.69944e+06	2.5938e+06	6.31331e+06	5.80546e+06	6.57208e+06	0.662584	0.505823	1.61358	2.21638	2.18795	2.11534	cytoplasm,nucleus				GO:0006109 regulation of carbohydrate metabolic process; GO:0006111 regulation of gluconeogenesis; GO:0007154 cell communication; GO:0007165 signal transduction; GO:0007166 cell surface receptor signaling pathway; GO:0007167 enzyme linked receptor protein signaling pathway; GO:0007169 transmembrane receptor protein tyrosine kinase signaling pathway; GO:0008286 insulin receptor signaling pathway; …	GO:0005576 extracellular region; GO:0005615 extracellular space;				S	KOG4787	Uncharacterized conserved protein
E9PVA8	eIF-2-alpha kinase activator GCN1 OS=Mus musculus OX=10090 GN=Gcn1 PE=1 SV=1	Gcn1	0.0990163	0.0043201	Down	18	41	111	41	41	292.8	3.21477e+07	1.00474e+08	5.51284e+06	2.33222e+06	926204	2338831	1.47185	1.8615	0.715931	0.170923	0.0728703	0.157152	plasma membrane				GO:0001932 regulation of protein phosphorylation; GO:0001934 positive regulation of protein phosphorylation; GO:0006355 regulation of transcription, DNA-templated; GO:0006357 regulation of transcription by RNA polymerase II; GO:0006412 translation; GO:0006417 regulation of translation; GO:0006518 peptide metabolic process; GO:0006807 nitrogen compound metabolic process; GO:0006950 response to str…	GO:0005622 intracellular anatomical structure; GO:0005737 cytoplasm; GO:0005829 cytosol; GO:0005840 ribosome; GO:0005844 polysome; GO:0022626 cytosolic ribosome; GO:0032991 protein-containing complex; GO:0043226 organelle; GO:0043228 non-membrane-bounded organelle; GO:0043229 intracellular organelle; GO:0043232 intracellular non-membrane-bounded organelle; GO:1990904 ribonucleoprotein complex;	GO:0003676 nucleic acid binding; GO:0003723 RNA binding; GO:0005488 binding; GO:0005515 protein binding; GO:0008135 translation factor activity, RNA binding; GO:0097159 organic cyclic compound binding; GO:1901363 heterocyclic compound binding;			J	KOG1242	Protein containing adaptin N-terminal region
E9PZM4	Chromodomain-helicase-DNA-binding protein 2 OS=Mus musculus OX=10090 GN=Chd2 PE=1 SV=1	Chd2	0.612463	0.0203983	Down	9	16	61	12	15	210.7	7.17624e+06	2.05015e+07	3.29201e+06	2.52056e+06	3.34264e+06	3.69076e+06	1.16535	1.34722	1.51636	0.655199	0.932776	0.879592	nucleus	K20091			GO:0000003 reproduction; GO:0002009 morphogenesis of an epithelium; GO:0002165 instar larval or pupal development; GO:0002244 hematopoietic progenitor cell differentiation; GO:0002376 immune system process; GO:0002520 immune system development; GO:0003006 developmental process involved in reproduction; GO:0006139 nucleobase-containing compound metabolic process; GO:0006325 chromatin organization;…	GO:0001650 fibrillar center; GO:0005622 intracellular anatomical structure; GO:0005634 nucleus; GO:0005654 nucleoplasm; GO:0005694 chromosome; GO:0005700 polytene chromosome; GO:0005703 polytene chromosome puff; GO:0005705 polytene chromosome interband; GO:0005730 nucleolus; GO:0005737 cytoplasm; GO:0030684 preribosome; GO:0030688 preribosome, small subunit precursor; GO:0031974 membrane-enclosed…	GO:0000976 transcription cis-regulatory region binding; GO:0000977 RNA polymerase II transcription regulatory region sequence-specific DNA binding; GO:0000978 RNA polymerase II cis-regulatory region sequence-specific DNA binding; GO:0000987 cis-regulatory region sequence-specific DNA binding; GO:0001067 transcription regulatory region nucleic acid binding; GO:0003676 nucleic acid binding; GO:0003…	PF00385; PF00176; PF00271; PF18375; PF13907	PF00385 Chromo (CHRromatin Organisation MOdifier) domain; PF00176 SNF2-related domain; PF00271 Helicase conserved C-terminal domain; PF18375 CDH1/2 SANT-Helical linker 1; PF13907 Domain of unknown function (DUF4208)	K	KOG0384	Chromodomain-helicase DNA-binding protein			Transcription factor
E9Q555	E3 ubiquitin-protein ligase RNF213 OS=Mus musculus OX=10090 GN=Rnf213 PE=1 SV=3	Rnf213	4.93971	0.024846	Up	3	9	22	9	9	583.9	287961	385668	340056	1.58729e+06	1.35269e+06	1.42595e+06	0.352249	0.190908	1.17991	3.10806	2.84345	2.55993	plasma membrane	K22754			GO:0000209 protein polyubiquitination; GO:0001525 angiogenesis; GO:0001568 blood vessel development; GO:0001944 vasculature development; GO:0002040 sprouting angiogenesis; GO:0006464 cellular protein modification process; GO:0006508 proteolysis; GO:0006511 ubiquitin-dependent protein catabolic process; GO:0006807 nitrogen compound metabolic process; GO:0007275 multicellular organism development; …	GO:0005622 intracellular anatomical structure; GO:0005634 nucleus; GO:0005730 nucleolus; GO:0005737 cytoplasm; GO:0005829 cytosol; GO:0031974 membrane-enclosed lumen; GO:0031981 nuclear lumen; GO:0043226 organelle; GO:0043227 membrane-bounded organelle; GO:0043228 non-membrane-bounded organelle; GO:0043229 intracellular organelle; GO:0043231 intracellular membrane-bounded organelle; GO:0043232 in…	GO:0003824 catalytic activity; GO:0004842 ubiquitin-protein transferase activity; GO:0016462 pyrophosphatase activity; GO:0016740 transferase activity; GO:0016787 hydrolase activity; GO:0016817 hydrolase activity, acting on acid anhydrides; GO:0016818 hydrolase activity, acting on acid anhydrides, in phosphorus-containing anhydrides; GO:0016887 ATP hydrolysis activity; GO:0017111 nucleoside-triph…									R-MMU-1280218 Adaptive Immune System;R-MMU-168256 Immune System;R-MMU-983168 Antigen processing: Ubiquitination & Proteasome degradation;R-MMU-983169 Class I MHC mediated antigen processing & presentation	https://reactome.org/PathwayBrowser/#/R-MMU-1280218;https://reactome.org/PathwayBrowser/#/R-MMU-168256;https://reactome.org/PathwayBrowser/#/R-MMU-983168;https://reactome.org/PathwayBrowser/#/R-MMU-983169
E9Q5C9	Nucleolar and coiled-body phosphoprotein 1 OS=Mus musculus OX=10090 GN=Nolc1 PE=1 SV=1	Nolc1	0.0645341	0.000595515	Down	4	4	13	4	4	73.7	6.61182e+06	2.09673e+07	1.23128e+06	282912	215973	255950	1.47166	1.88853	0.777361	0.100798	0.0826066	0.0836081	nucleus	K25818			GO:0000154 rRNA modification; GO:0000278 mitotic cell cycle; GO:0000451 rRNA 2'-O-methylation; GO:0001510 RNA methylation; GO:0001837 epithelial to mesenchymal transition; GO:0002119 nematode larval development; GO:0002164 larval development; GO:0006139 nucleobase-containing compound metabolic process; GO:0006351 transcription, DNA-templated; GO:0006355 regulation of transcription, DNA-templated;…	GO:0001650 fibrillar center; GO:0005622 intracellular anatomical structure; GO:0005634 nucleus; GO:0005654 nucleoplasm; GO:0005730 nucleolus; GO:0005732 sno(s)RNA-containing ribonucleoprotein complex; GO:0005737 cytoplasm; GO:0015030 Cajal body; GO:0016604 nuclear body; GO:0030532 small nuclear ribonucleoprotein complex; GO:0031428 box C/D RNP complex; GO:0031429 box H/ACA snoRNP complex; GO:0031…	GO:0001042 RNA polymerase I core binding; GO:0003676 nucleic acid binding; GO:0003700 DNA-binding transcription factor activity; GO:0003723 RNA binding; GO:0005048 signal sequence binding; GO:0005488 binding; GO:0005515 protein binding; GO:0008134 transcription factor binding; GO:0008139 nuclear localization sequence binding; GO:0019899 enzyme binding; GO:0019904 protein domain specific binding; …	PF05022	PF05022 SRP40, C-terminal domain	Y	KOG2992	Nucleolar GTPase/ATPase p130						HALLMARK G2M CHECKPOINT;HALLMARK UNFOLDED PROTEIN RESPONSE;HALLMARK E2F TARGETS;HALLMARK MYC TARGETS V1;HALLMARK MYC TARGETS V2	http://www.gsea-msigdb.org/gsea/msigdb/mouse/geneset/HALLMARK_G2M_CHECKPOINT;http://www.gsea-msigdb.org/gsea/msigdb/mouse/geneset/HALLMARK_UNFOLDED_PROTEIN_RESPONSE;http://www.gsea-msigdb.org/gsea/msigdb/mouse/geneset/HALLMARK_E2F_TARGETS;http://www.gsea-msigdb.org/gsea/msigdb/mouse/geneset/HALLMARK_MYC_TARGETS_V1;http://www.gsea-msigdb.org/gsea/msigdb/mouse/geneset/HALLMARK_MYC_TARGETS_V2
E9Q7G0	Nuclear mitotic apparatus protein 1 OS=Mus musculus OX=10090 GN=Numa1 PE=1 SV=1	Numa1	0.165371	0.0024135	Down	6	12	40	12	12	235.5	8.65229e+06	2.22128e+07	1.4603e+06	798917	707251	755045	1.64623	1.71025	0.788105	0.24332	0.23124	0.210833	mitochondria	K16808			GO:0000132 establishment of mitotic spindle orientation; GO:0000226 microtubule cytoskeleton organization; GO:0000278 mitotic cell cycle; GO:0001578 microtubule bundle formation; GO:0006355 regulation of transcription, DNA-templated; GO:0006357 regulation of transcription by RNA polymerase II; GO:0006996 organelle organization; GO:0006997 nucleus organization; GO:0007010 cytoskeleton organization…	GO:0000235 astral microtubule; GO:0000922 spindle pole; GO:0005622 intracellular anatomical structure; GO:0005634 nucleus; GO:0005654 nucleoplasm; GO:0005737 cytoplasm; GO:0005813 centrosome; GO:0005815 microtubule organizing center; GO:0005818 aster; GO:0005819 spindle; GO:0005829 cytosol; GO:0005856 cytoskeleton; GO:0005874 microtubule; GO:0005876 spindle microtubule; GO:0005881 cytoplasmic mic…	GO:0005198 structural molecule activity; GO:0005488 binding; GO:0005515 protein binding; GO:0005543 phospholipid binding; GO:0008017 microtubule binding; GO:0008022 protein C-terminus binding; GO:0008092 cytoskeletal protein binding; GO:0008289 lipid binding; GO:0015631 tubulin binding; GO:0019904 protein domain specific binding; GO:0035091 phosphatidylinositol binding; GO:0043167 ion binding; GO…									R-MMU-1640170 Cell Cycle;R-MMU-380320 Recruitment of NuMA to mitotic centrosomes;R-MMU-68875 Mitotic Prophase;R-MMU-68877 Mitotic Prometaphase;R-MMU-68886 M Phase;R-MMU-69278 Cell Cycle, Mitotic	https://reactome.org/PathwayBrowser/#/R-MMU-1640170;https://reactome.org/PathwayBrowser/#/R-MMU-380320;https://reactome.org/PathwayBrowser/#/R-MMU-68875;https://reactome.org/PathwayBrowser/#/R-MMU-68877;https://reactome.org/PathwayBrowser/#/R-MMU-68886;https://reactome.org/PathwayBrowser/#/R-MMU-69278	HALLMARK MITOTIC SPINDLE;HALLMARK G2M CHECKPOINT	http://www.gsea-msigdb.org/gsea/msigdb/mouse/geneset/HALLMARK_MITOTIC_SPINDLE;http://www.gsea-msigdb.org/gsea/msigdb/mouse/geneset/HALLMARK_G2M_CHECKPOINT
F6ZDS4	Nucleoprotein TPR OS=Mus musculus OX=10090 GN=Tpr PE=1 SV=1	Tpr	0.469396	0.0138099	Down	17	37	106	37	37	273.8	3.24498e+07	9.8646e+07	7.81168e+06	9323852	8.8846e+06	9.66059e+06	1.2804	1.5751	0.874296	0.588904	0.602421	0.559426	nucleus	K09291	TPR; nucleoprotein TPR	mmu03013 Nucleocytoplasmic transport; mmu05014 Amyotrophic lateral sclerosis; mmu05216 Thyroid cancer; mmu05200 Pathways in cancer	GO:0000003 reproduction; GO:0000022 mitotic spindle elongation; GO:0000070 mitotic sister chromatid segregation; GO:0000075 cell cycle checkpoint signaling; GO:0000122 negative regulation of transcription by RNA polymerase II; GO:0000226 microtubule cytoskeleton organization; GO:0000278 mitotic cell cycle; GO:0000280 nuclear division; GO:0000819 sister chromatid segregation; GO:0001672 regulation…	GO:0000228 nuclear chromosome; GO:0000775 chromosome, centromeric region; GO:0000776 kinetochore; GO:0000785 chromatin; GO:0000791 euchromatin; GO:0005622 intracellular anatomical structure; GO:0005634 nucleus; GO:0005635 nuclear envelope; GO:0005643 nuclear pore; GO:0005652 nuclear lamina; GO:0005654 nucleoplasm; GO:0005694 chromosome; GO:0005730 nucleolus; GO:0005737 cytoplasm; GO:0005819 spind…	GO:0003676 nucleic acid binding; GO:0003677 DNA binding; GO:0003682 chromatin binding; GO:0003723 RNA binding; GO:0003729 mRNA binding; GO:0005198 structural molecule activity; GO:0005488 binding; GO:0005515 protein binding; GO:0008092 cytoskeletal protein binding; GO:0015631 tubulin binding; GO:0017056 structural constituent of nuclear pore; GO:0019899 enzyme binding; GO:0019900 kinase binding; …			S	KOG4674	Uncharacterized conserved coiled-coil protein				R-MMU-1430728 Metabolism;R-MMU-159227 Transport of the SLBP independent Mature mRNA;R-MMU-159230 Transport of the SLBP Dependant Mature mRNA;R-MMU-159231 Transport of Mature mRNA Derived from an Intronless Transcript;R-MMU-159234 Transport of Mature mRNAs Derived from Intronless Transcripts;R-MMU-159236 Transport of Mature mRNA derived from an Intron-Containing Transcript;R-MMU-1640170 Cell Cycle…	https://reactome.org/PathwayBrowser/#/R-MMU-1430728;https://reactome.org/PathwayBrowser/#/R-MMU-159227;https://reactome.org/PathwayBrowser/#/R-MMU-159230;https://reactome.org/PathwayBrowser/#/R-MMU-159231;https://reactome.org/PathwayBrowser/#/R-MMU-159234;https://reactome.org/PathwayBrowser/#/R-MMU-159236;https://reactome.org/PathwayBrowser/#/R-MMU-1640170;https://reactome.org/PathwayBrowser/#/R-…
O08547	Vesicle-trafficking protein SEC22b OS=Mus musculus OX=10090 GN=Sec22b PE=1 SV=3	Sec22b	0.404616	0.00226629	Down	38	7	38	7	7	24.7	1.66086e+07	4.00149e+07	7.91325e+06	5.3584e+06	4.15216e+06	4.52534e+06	1.39101	1.35617	1.87989	0.71837	0.597585	0.55623	cytoplasm	K08517	SEC22; vesicle transport protein SEC22	mmu05134 Legionellosis; mmu04145 Phagosome; mmu04130 SNARE interactions in vesicular transport	GO:0002376 immune system process; GO:0002474 antigen processing and presentation of peptide antigen via MHC class I; GO:0002478 antigen processing and presentation of exogenous peptide antigen; GO:0002479 antigen processing and presentation of exogenous peptide antigen via MHC class I, TAP-dependent; GO:0002790 peptide secretion; GO:0006810 transport; GO:0006888 endoplasmic reticulum to Golgi ves…	GO:0000139 Golgi membrane; GO:0005622 intracellular anatomical structure; GO:0005737 cytoplasm; GO:0005783 endoplasmic reticulum; GO:0005789 endoplasmic reticulum membrane; GO:0005793 endoplasmic reticulum-Golgi intermediate compartment; GO:0005794 Golgi apparatus; GO:0005798 Golgi-associated vesicle; GO:0012505 endomembrane system; GO:0012506 vesicle membrane; GO:0012507 ER to Golgi transport ve…	GO:0000149 SNARE binding; GO:0005484 SNAP receptor activity; GO:0005488 binding; GO:0005515 protein binding; GO:0019905 syntaxin binding;	PF13774	PF13774 Regulated-SNARE-like domain	U	KOG0862	Synaptobrevin/VAMP-like protein SEC22				R-MMU-1236974 ER-Phagosome pathway;R-MMU-1236975 Antigen processing-Cross presentation;R-MMU-1280218 Adaptive Immune System;R-MMU-168256 Immune System;R-MMU-199977 ER to Golgi Anterograde Transport;R-MMU-199991 Membrane Trafficking;R-MMU-204005 COPII-mediated vesicle transport;R-MMU-392499 Metabolism of proteins;R-MMU-446203 Asparagine N-linked glycosylation;R-MMU-5653656 Vesicle-mediated transpo…	https://reactome.org/PathwayBrowser/#/R-MMU-1236974;https://reactome.org/PathwayBrowser/#/R-MMU-1236975;https://reactome.org/PathwayBrowser/#/R-MMU-1280218;https://reactome.org/PathwayBrowser/#/R-MMU-168256;https://reactome.org/PathwayBrowser/#/R-MMU-199977;https://reactome.org/PathwayBrowser/#/R-MMU-199991;https://reactome.org/PathwayBrowser/#/R-MMU-204005;https://reactome.org/PathwayBrowser/#/R…	HALLMARK PROTEIN SECRETION	http://www.gsea-msigdb.org/gsea/msigdb/mouse/geneset/HALLMARK_PROTEIN_SECRETION
O08553	Dihydropyrimidinase-related protein 2 OS=Mus musculus OX=10090 GN=Dpysl2 PE=1 SV=2	Dpysl2	0.15386	0.000682264	Down	17	7	12	7	7	62.2	1.35699e+06	5.20168e+06	529533	193661	110062	180310	1.17929	1.82929	1.30532	0.269403	0.164366	0.229969	cytoplasm,nucleus	K07528	DPYSL2; dihydropyrimidinase-like 2	mmu04360 Axon guidance	GO:0001505 regulation of neurotransmitter levels; GO:0001558 regulation of cell growth; GO:0001975 response to amphetamine; GO:0003008 system process; GO:0006082 organic acid metabolic process; GO:0006139 nucleobase-containing compound metabolic process; GO:0006206 pyrimidine nucleobase metabolic process; GO:0006207 'de novo' pyrimidine nucleobase biosynthetic process; GO:0006208 pyrimidine nucle…	GO:0005576 extracellular region; GO:0005615 extracellular space; GO:0005622 intracellular anatomical structure; GO:0005737 cytoplasm; GO:0005813 centrosome; GO:0005815 microtubule organizing center; GO:0005829 cytosol; GO:0005856 cytoskeleton; GO:0005884 actin filament; GO:0005886 plasma membrane; GO:0015629 actin cytoskeleton; GO:0015630 microtubule cytoskeleton; GO:0016020 membrane; GO:0030027 …	GO:0002054 nucleobase binding; GO:0002058 uracil binding; GO:0002059 thymine binding; GO:0002061 pyrimidine nucleobase binding; GO:0003824 catalytic activity; GO:0004157 dihydropyrimidinase activity; GO:0005488 binding; GO:0005515 protein binding; GO:0005539 glycosaminoglycan binding; GO:0008092 cytoskeletal protein binding; GO:0008270 zinc ion binding; GO:0016597 amino acid binding; GO:0016787 h…	PF01979	PF01979 Amidohydrolase family	F	KOG2584	Dihydroorotase and related enzymes	WP1763 Mechanisms associated with pluripotency	http://www.wikipathways.org/instance/WP1763_r120787		R-MMU-1266738 Developmental Biology;R-MMU-373755 Semaphorin interactions;R-MMU-373760 L1CAM interactions;R-MMU-399956 CRMPs in Sema3A signaling;R-MMU-422475 Axon guidance;R-MMU-437239 Recycling pathway of L1;R-MMU-9675108 Nervous system development	https://reactome.org/PathwayBrowser/#/R-MMU-1266738;https://reactome.org/PathwayBrowser/#/R-MMU-373755;https://reactome.org/PathwayBrowser/#/R-MMU-373760;https://reactome.org/PathwayBrowser/#/R-MMU-399956;https://reactome.org/PathwayBrowser/#/R-MMU-422475;https://reactome.org/PathwayBrowser/#/R-MMU-437239;https://reactome.org/PathwayBrowser/#/R-MMU-9675108	HALLMARK HEDGEHOG SIGNALING	http://www.gsea-msigdb.org/gsea/msigdb/mouse/geneset/HALLMARK_HEDGEHOG_SIGNALING
O08579	Emerin OS=Mus musculus OX=10090 GN=Emd PE=1 SV=1	Emd	0.349634	0.00150566	Down	13	4	19	4	4	29.4	5.76938e+06	1.3275e+07	2.79692e+06	1.22537e+06	1.37901e+06	1.59307e+06	1.45806	1.35762	2.00498	0.495713	0.598885	0.590866	nucleus	K12569	EMD; emerin	mmu05414 Dilated cardiomyopathy; mmu05412 Arrhythmogenic right ventricular cardiomyopathy; mmu05410 Hypertrophic cardiomyopathy	GO:0000278 mitotic cell cycle; GO:0003008 system process; GO:0003012 muscle system process; GO:0006936 muscle contraction; GO:0006996 organelle organization; GO:0006997 nucleus organization; GO:0006998 nuclear envelope organization; GO:0007049 cell cycle; GO:0007084 mitotic nuclear membrane reassembly; GO:0007275 multicellular organism development; GO:0007517 muscle organ development; GO:0007519 …	GO:0005622 intracellular anatomical structure; GO:0005634 nucleus; GO:0005635 nuclear envelope; GO:0005637 nuclear inner membrane; GO:0005640 nuclear outer membrane; GO:0005652 nuclear lamina; GO:0005654 nucleoplasm; GO:0005737 cytoplasm; GO:0005783 endoplasmic reticulum; GO:0005819 spindle; GO:0005856 cytoskeleton; GO:0012505 endomembrane system; GO:0015630 microtubule cytoskeleton; GO:0016020 m…	GO:0003779 actin binding; GO:0005488 binding; GO:0005515 protein binding; GO:0008092 cytoskeletal protein binding; GO:0015631 tubulin binding; GO:0048487 beta-tubulin binding;	PF03020	PF03020 LEM domain							R-MMU-162582 Signal Transduction;R-MMU-1640170 Cell Cycle;R-MMU-194315 Signaling by Rho GTPases;R-MMU-2555396 Mitotic Metaphase and Anaphase;R-MMU-2980766 Nuclear Envelope Breakdown;R-MMU-2995383 Initiation of Nuclear Envelope (NE) Reformation;R-MMU-2995410 Nuclear Envelope (NE) Reassembly;R-MMU-4419969 Depolymerisation of the Nuclear Lamina;R-MMU-68875 Mitotic Prophase;R-MMU-68882 Mitotic Anapha…	https://reactome.org/PathwayBrowser/#/R-MMU-162582;https://reactome.org/PathwayBrowser/#/R-MMU-1640170;https://reactome.org/PathwayBrowser/#/R-MMU-194315;https://reactome.org/PathwayBrowser/#/R-MMU-2555396;https://reactome.org/PathwayBrowser/#/R-MMU-2980766;https://reactome.org/PathwayBrowser/#/R-MMU-2995383;https://reactome.org/PathwayBrowser/#/R-MMU-2995410;https://reactome.org/PathwayBrowser/#…
O08583	THO complex subunit 4 OS=Mus musculus OX=10090 GN=Alyref PE=1 SV=3	Alyref	1.59158	0.0435128	Up	28	6	109	6	6	26.9	2.27836e+07	8.61199e+07	7.12477e+06	2.42602e+07	2.40588e+07	2.97873e+07	0.772303	1.18131	0.685042	1.31636	1.40142	1.48184	cytoplasm	K12881	THOC4; THO complex subunit 4	mmu03013 Nucleocytoplasmic transport; mmu03015 mRNA surveillance pathway; mmu03040 Spliceosome; mmu05168 Herpes simplex virus 1 infection; mmu05014 Amyotrophic lateral sclerosis	GO:0000018 regulation of DNA recombination; GO:0000375 RNA splicing, via transesterification reactions; GO:0000377 RNA splicing, via transesterification reactions with bulged adenosine as nucleophile; GO:0000398 mRNA splicing, via spliceosome; GO:0006139 nucleobase-containing compound metabolic process; GO:0006259 DNA metabolic process; GO:0006260 DNA replication; GO:0006261 DNA-dependent DNA rep…	GO:0000346 transcription export complex; GO:0005622 intracellular anatomical structure; GO:0005634 nucleus; GO:0005654 nucleoplasm; GO:0005681 spliceosomal complex; GO:0005737 cytoplasm; GO:0005829 cytosol; GO:0031974 membrane-enclosed lumen; GO:0031981 nuclear lumen; GO:0032991 protein-containing complex; GO:0043226 organelle; GO:0043227 membrane-bounded organelle; GO:0043229 intracellular organ…	GO:0003676 nucleic acid binding; GO:0003677 DNA binding; GO:0003697 single-stranded DNA binding; GO:0003723 RNA binding; GO:0005488 binding; GO:0097159 organic cyclic compound binding; GO:1901363 heterocyclic compound binding;	PF00076	PF00076 RNA recognition motif. (a.k.a. RRM, RBD, or RNP domain)	A	KOG0533	RRM motif-containing protein	WP310 mRNA processing	http://www.wikipathways.org/instance/WP310_r122791		R-MMU-159227 Transport of the SLBP independent Mature mRNA;R-MMU-159230 Transport of the SLBP Dependant Mature mRNA;R-MMU-159231 Transport of Mature mRNA Derived from an Intronless Transcript;R-MMU-159234 Transport of Mature mRNAs Derived from Intronless Transcripts;R-MMU-159236 Transport of Mature mRNA derived from an Intron-Containing Transcript;R-MMU-72163 mRNA Splicing - Major Pathway;R-MMU-7…	https://reactome.org/PathwayBrowser/#/R-MMU-159227;https://reactome.org/PathwayBrowser/#/R-MMU-159230;https://reactome.org/PathwayBrowser/#/R-MMU-159231;https://reactome.org/PathwayBrowser/#/R-MMU-159234;https://reactome.org/PathwayBrowser/#/R-MMU-159236;https://reactome.org/PathwayBrowser/#/R-MMU-72163;https://reactome.org/PathwayBrowser/#/R-MMU-72172;https://reactome.org/PathwayBrowser/#/R-MMU-…	HALLMARK DNA REPAIR	http://www.gsea-msigdb.org/gsea/msigdb/mouse/geneset/HALLMARK_DNA_REPAIR
O08585	Clathrin light chain A OS=Mus musculus OX=10090 GN=Clta PE=1 SV=2	Clta	0.14256	0.000175619	Down	11	3	23	3	3	25.6	1.28212e+07	3.64697e+07	3.68334e+06	1.28998e+06	1.10335e+06	994968	1.49694	1.72308	1.21983	0.241088	0.22137	0.170488	cytoplasm	K04644	CLTA; clathrin light chain A	mmu04961 Endocrine and other factor-regulated calcium reabsorption; mmu04142 Lysosome; mmu05016 Huntington disease; mmu05100 Bacterial invasion of epithelial cells; mmu04721 Synaptic vesicle cycle; mmu04144 Endocytosis	GO:0002376 immune system process; GO:0002478 antigen processing and presentation of exogenous peptide antigen; GO:0002495 antigen processing and presentation of peptide antigen via MHC class II; GO:0002504 antigen processing and presentation of peptide or polysaccharide antigen via MHC class II; GO:0006807 nitrogen compound metabolic process; GO:0006810 transport; GO:0006897 endocytosis; GO:00068…	GO:0000139 Golgi membrane; GO:0000323 lytic vacuole; GO:0005622 intracellular anatomical structure; GO:0005737 cytoplasm; GO:0005764 lysosome; GO:0005765 lysosomal membrane; GO:0005768 endosome; GO:0005773 vacuole; GO:0005774 vacuolar membrane; GO:0005794 Golgi apparatus; GO:0005802 trans-Golgi network; GO:0005819 spindle; GO:0005829 cytosol; GO:0005856 cytoskeleton; GO:0005886 plasma membrane; G…	GO:0005198 structural molecule activity; GO:0005488 binding; GO:0005515 protein binding; GO:0019899 enzyme binding; GO:0030276 clathrin binding; GO:0032050 clathrin heavy chain binding; GO:0033218 amide binding; GO:0042277 peptide binding; GO:0044877 protein-containing complex binding; GO:0051020 GTPase binding;			U	KOG4031	Vesicle coat protein clathrin, light chain				R-MMU-1266738 Developmental Biology;R-MMU-1280218 Adaptive Immune System;R-MMU-157858 Gap junction trafficking and regulation;R-MMU-162582 Signal Transduction;R-MMU-166520 Signaling by NTRKs;R-MMU-168256 Immune System;R-MMU-174824 Plasma lipoprotein assembly, remodeling, and clearance;R-MMU-177504 Retrograde neurotrophin signalling;R-MMU-187037 Signaling by NTRK1 (TRKA);R-MMU-190828 Gap junction …	https://reactome.org/PathwayBrowser/#/R-MMU-1266738;https://reactome.org/PathwayBrowser/#/R-MMU-1280218;https://reactome.org/PathwayBrowser/#/R-MMU-157858;https://reactome.org/PathwayBrowser/#/R-MMU-162582;https://reactome.org/PathwayBrowser/#/R-MMU-166520;https://reactome.org/PathwayBrowser/#/R-MMU-168256;https://reactome.org/PathwayBrowser/#/R-MMU-174824;https://reactome.org/PathwayBrowser/#/R-…
O08638	Myosin-11 OS=Mus musculus OX=10090 GN=Myh11 PE=1 SV=1	Myh11	0.237122	0.00072845	Down	38	70	1483	45	45	226.9	1.2983e+09	2.3019e+09	5.45634e+08	1.9615e+08	1.65123e+08	2.03047e+08	1.81388	1.30141	2.1623	0.43867	0.396433	0.416328	nucleus	K10352	MYH9s; myosin heavy chain 9/10/11/14	mmu04270 Vascular smooth muscle contraction; mmu04810 Regulation of actin cytoskeleton; mmu04530 Tight junction	GO:0000003 reproduction; GO:0000278 mitotic cell cycle; GO:0000281 mitotic cytokinesis; GO:0000910 cytokinesis; GO:0001654 eye development; GO:0001655 urogenital system development; GO:0001667 ameboidal-type cell migration; GO:0001700 embryonic development via the syncytial blastoderm; GO:0001736 establishment of planar polarity; GO:0001738 morphogenesis of a polarized epithelium; GO:0001745 comp…	GO:0001725 stress fiber; GO:0005622 intracellular anatomical structure; GO:0005737 cytoplasm; GO:0005826 actomyosin contractile ring; GO:0005829 cytosol; GO:0005856 cytoskeleton; GO:0005859 muscle myosin complex; GO:0005886 plasma membrane; GO:0005903 brush border; GO:0005911 cell-cell junction; GO:0005938 cell cortex; GO:0015629 actin cytoskeleton; GO:0016020 membrane; GO:0016459 myosin complex;…	GO:0000146 microfilament motor activity; GO:0000166 nucleotide binding; GO:0000287 magnesium ion binding; GO:0003774 cytoskeletal motor activity; GO:0003779 actin binding; GO:0003824 catalytic activity; GO:0005198 structural molecule activity; GO:0005488 binding; GO:0005515 protein binding; GO:0005524 ATP binding; GO:0008092 cytoskeletal protein binding; GO:0008307 structural constituent of muscl…	PF02736; PF00063	PF02736 Myosin N-terminal SH3-like domain; PF00063 Myosin head (motor domain)	Z	KOG0161	Myosin class II heavy chain				R-MMU-162582 Signal Transduction;R-MMU-194315 Signaling by Rho GTPases;R-MMU-195258 RHO GTPase Effectors;R-MMU-397014 Muscle contraction;R-MMU-445355 Smooth Muscle Contraction;R-MMU-5627123 RHO GTPases activate PAKs;R-MMU-9716542 Signaling by Rho GTPases, Miro GTPases and RHOBTB3	https://reactome.org/PathwayBrowser/#/R-MMU-162582;https://reactome.org/PathwayBrowser/#/R-MMU-194315;https://reactome.org/PathwayBrowser/#/R-MMU-195258;https://reactome.org/PathwayBrowser/#/R-MMU-397014;https://reactome.org/PathwayBrowser/#/R-MMU-445355;https://reactome.org/PathwayBrowser/#/R-MMU-5627123;https://reactome.org/PathwayBrowser/#/R-MMU-9716542
O08709	Peroxiredoxin-6 OS=Mus musculus OX=10090 GN=Prdx6 PE=1 SV=3	Prdx6	0.0170468	7.74209e-05	Down	29	5	51	5	5	24.9	46459890	1.23479e+08	9.44559e+06	370216	344359	624242	1.69174	1.81946	0.975585	0.0215788	0.0215474	0.0333591	cytoplasm	K11188	PRDX6; peroxiredoxin 6 [EC:1.11.1.7 1.11.1.27 3.1.1.-]	mmu00480 Glutathione metabolism; mmu01100 Metabolic pathways	GO:0000302 response to reactive oxygen species; GO:0001775 cell activation; GO:0002252 immune effector process; GO:0002263 cell activation involved in immune response; GO:0002274 myeloid leukocyte activation; GO:0002275 myeloid cell activation involved in immune response; GO:0002283 neutrophil activation involved in immune response; GO:0002366 leukocyte activation involved in immune response; GO:…	GO:0000323 lytic vacuole; GO:0005576 extracellular region; GO:0005615 extracellular space; GO:0005622 intracellular anatomical structure; GO:0005634 nucleus; GO:0005737 cytoplasm; GO:0005764 lysosome; GO:0005766 primary lysosome; GO:0005773 vacuole; GO:0005775 vacuolar lumen; GO:0005829 cytosol; GO:0012505 endomembrane system; GO:0030141 secretory granule; GO:0031410 cytoplasmic vesicle; GO:00319…	GO:0003824 catalytic activity; GO:0004601 peroxidase activity; GO:0004602 glutathione peroxidase activity; GO:0004620 phospholipase activity; GO:0004623 phospholipase A2 activity; GO:0005488 binding; GO:0005515 protein binding; GO:0016209 antioxidant activity; GO:0016298 lipase activity; GO:0016491 oxidoreductase activity; GO:0016684 oxidoreductase activity, acting on peroxide as acceptor; GO:001…	PF00578	PF00578 AhpC/TSA family	O	KOG0854	Alkyl hydroperoxide reductase, thiol specific antioxidant and related enzymes	WP4466 Oxidative stress and redox pathway	http://www.wikipathways.org/instance/WP4466_r116840		R-MMU-168249 Innate Immune System;R-MMU-168256 Immune System;R-MMU-2262752 Cellular responses to stress;R-MMU-3299685 Detoxification of Reactive Oxygen Species;R-MMU-6798695 Neutrophil degranulation;R-MMU-8953897 Cellular responses to stimuli;R-MMU-9711123 Cellular response to chemical stress	https://reactome.org/PathwayBrowser/#/R-MMU-168249;https://reactome.org/PathwayBrowser/#/R-MMU-168256;https://reactome.org/PathwayBrowser/#/R-MMU-2262752;https://reactome.org/PathwayBrowser/#/R-MMU-3299685;https://reactome.org/PathwayBrowser/#/R-MMU-6798695;https://reactome.org/PathwayBrowser/#/R-MMU-8953897;https://reactome.org/PathwayBrowser/#/R-MMU-9711123	HALLMARK FATTY ACID METABOLISM;HALLMARK REACTIVE OXIGEN SPECIES PATHWAY	http://www.gsea-msigdb.org/gsea/msigdb/mouse/geneset/HALLMARK_FATTY_ACID_METABOLISM;http://www.gsea-msigdb.org/gsea/msigdb/mouse/geneset/HALLMARK_REACTIVE_OXIGEN_SPECIES_PATHWAY
O08749	Dihydrolipoyl dehydrogenase, mitochondrial OS=Mus musculus OX=10090 GN=Dld PE=1 SV=2	Dld	0.0519962	0.0156083	Down	19	6	36	6	6	54.2	5.57427e+06	1.77243e+07	628851		170183	143934	1.261	1.62252	0.403511		0.0661566	0.0477855	mitochondria	K00382	DLD; dihydrolipoamide dehydrogenase [EC:1.8.1.4]	mmu00620 Pyruvate metabolism; mmu00310 Lysine degradation; mmu01200 Carbon metabolism; mmu00630 Glyoxylate and dicarboxylate metabolism; mmu01100 Metabolic pathways; mmu00260 Glycine, serine and threonine metabolism; mmu00380 Tryptophan metabolism; mmu00640 Propanoate metabolism; mmu00020 Citrate cycle (TCA cycle); mmu00010 Glycolysis / Gluconeogenesis; mmu00280 Valine, leucine and isoleucine deg…	GO:0000003 reproduction; GO:0001505 regulation of neurotransmitter levels; GO:0003006 developmental process involved in reproduction; GO:0006082 organic acid metabolic process; GO:0006084 acetyl-CoA metabolic process; GO:0006085 acetyl-CoA biosynthetic process; GO:0006086 acetyl-CoA biosynthetic process from pyruvate; GO:0006090 pyruvate metabolic process; GO:0006091 generation of precursor metab…	GO:0001669 acrosomal vesicle; GO:0005622 intracellular anatomical structure; GO:0005634 nucleus; GO:0005654 nucleoplasm; GO:0005737 cytoplasm; GO:0005739 mitochondrion; GO:0005759 mitochondrial matrix; GO:0005773 vacuole; GO:0005929 cilium; GO:0005947 mitochondrial alpha-ketoglutarate dehydrogenase complex; GO:0005960 glycine cleavage complex; GO:0012505 endomembrane system; GO:0030062 mitochondr…	GO:0000166 nucleotide binding; GO:0003824 catalytic activity; GO:0004148 dihydrolipoyl dehydrogenase activity; GO:0005488 binding; GO:0016491 oxidoreductase activity; GO:0016651 oxidoreductase activity, acting on NAD(P)H; GO:0016667 oxidoreductase activity, acting on a sulfur group of donors; GO:0016668 oxidoreductase activity, acting on a sulfur group of donors, NAD(P) as acceptor; GO:0033218 am…	PF07992; PF02852	PF07992 Pyridine nucleotide-disulphide oxidoreductase; PF02852 Pyridine nucleotide-disulphide oxidoreductase, dimerisation domain	C	KOG1335	Dihydrolipoamide dehydrogenase	WP434 TCA cycle;WP157 Glycolysis and gluconeogenesis;WP1269 Fatty acid beta-oxidation;WP662 Amino acid metabolism	http://www.wikipathways.org/instance/WP434_r117949;http://www.wikipathways.org/instance/WP157_r116837;http://www.wikipathways.org/instance/WP1269_r116490;http://www.wikipathways.org/instance/WP662_r122074		R-MMU-1428517 The citric acid (TCA) cycle and respiratory electron transport;R-MMU-1430728 Metabolism;R-MMU-162582 Signal Transduction;R-MMU-204174 Regulation of pyruvate dehydrogenase (PDH) complex;R-MMU-389661 Glyoxylate metabolism and glycine degradation;R-MMU-5362517 Signaling by Retinoic Acid;R-MMU-6783984 Glycine degradation;R-MMU-70268 Pyruvate metabolism;R-MMU-70895 Branched-chain amino a…	https://reactome.org/PathwayBrowser/#/R-MMU-1428517;https://reactome.org/PathwayBrowser/#/R-MMU-1430728;https://reactome.org/PathwayBrowser/#/R-MMU-162582;https://reactome.org/PathwayBrowser/#/R-MMU-204174;https://reactome.org/PathwayBrowser/#/R-MMU-389661;https://reactome.org/PathwayBrowser/#/R-MMU-5362517;https://reactome.org/PathwayBrowser/#/R-MMU-6783984;https://reactome.org/PathwayBrowser/#/…	HALLMARK ADIPOGENESIS;HALLMARK FATTY ACID METABOLISM;HALLMARK OXIDATIVE PHOSPHORYLATION;HALLMARK GLYCOLYSIS	http://www.gsea-msigdb.org/gsea/msigdb/mouse/geneset/HALLMARK_ADIPOGENESIS;http://www.gsea-msigdb.org/gsea/msigdb/mouse/geneset/HALLMARK_FATTY_ACID_METABOLISM;http://www.gsea-msigdb.org/gsea/msigdb/mouse/geneset/HALLMARK_OXIDATIVE_PHOSPHORYLATION;http://www.gsea-msigdb.org/gsea/msigdb/mouse/geneset/HALLMARK_GLYCOLYSIS
O08784	Treacle protein OS=Mus musculus OX=10090 GN=Tcof1 PE=1 SV=1	Tcof1	4.44008	0.00518199	Up	5	6	34	6	6	134.9	2.30999e+06	4.75812e+06	1.69801e+06	7.98608e+06	8.48383e+06	8.74115e+06	0.447394	0.372916	0.932829	2.47589	2.82359	2.48459	nucleus	K14562	TCOF1; Treacher Collins syndrome protein	mmu03008 Ribosome biogenesis in eukaryotes	GO:0001501 skeletal system development; GO:0001837 epithelial to mesenchymal transition; GO:0006139 nucleobase-containing compound metabolic process; GO:0006351 transcription, DNA-templated; GO:0006360 transcription by RNA polymerase I; GO:0006417 regulation of translation; GO:0006725 cellular aromatic compound metabolic process; GO:0006807 nitrogen compound metabolic process; GO:0007275 multicel…	GO:0001650 fibrillar center; GO:0005622 intracellular anatomical structure; GO:0005634 nucleus; GO:0005730 nucleolus; GO:0005737 cytoplasm; GO:0005829 cytosol; GO:0031974 membrane-enclosed lumen; GO:0031981 nuclear lumen; GO:0043226 organelle; GO:0043227 membrane-bounded organelle; GO:0043228 non-membrane-bounded organelle; GO:0043229 intracellular organelle; GO:0043231 intracellular membrane-bou…	GO:0001042 RNA polymerase I core binding; GO:0005215 transporter activity; GO:0005488 binding; GO:0005515 protein binding; GO:0019899 enzyme binding; GO:0043175 RNA polymerase core enzyme binding; GO:0046982 protein heterodimerization activity; GO:0046983 protein dimerization activity; GO:0070063 RNA polymerase binding; GO:0097110 scaffold protein binding;											HALLMARK MYC TARGETS V2	http://www.gsea-msigdb.org/gsea/msigdb/mouse/geneset/HALLMARK_MYC_TARGETS_V2
O08788	Dynactin subunit 1 OS=Mus musculus OX=10090 GN=Dctn1 PE=1 SV=3	Dctn1	1.69155	0.00195179	Up	19	19	28	19	19	141.6	8.85751e+06	2.24919e+07	3.38796e+06	1.05663e+07	9.41936e+06	9.22213e+06	0.91153	0.93666	0.988961	1.7406	1.66575	1.39283	plasma membrane	K04648	DCTN1; dynactin 1	mmu05022 Pathways of neurodegeneration - multiple diseases; mmu04962 Vasopressin-regulated water reabsorption; mmu05016 Huntington disease; mmu05132 Salmonella infection; mmu05014 Amyotrophic lateral sclerosis	GO:0000003 reproduction; GO:0000022 mitotic spindle elongation; GO:0000070 mitotic sister chromatid segregation; GO:0000086 G2/M transition of mitotic cell cycle; GO:0000132 establishment of mitotic spindle orientation; GO:0000226 microtubule cytoskeleton organization; GO:0000278 mitotic cell cycle; GO:0000280 nuclear division; GO:0000819 sister chromatid segregation; GO:0000902 cell morphogenesi…	GO:0000235 astral microtubule; GO:0000775 chromosome, centromeric region; GO:0000776 kinetochore; GO:0000922 spindle pole; GO:0005622 intracellular anatomical structure; GO:0005634 nucleus; GO:0005635 nuclear envelope; GO:0005694 chromosome; GO:0005737 cytoplasm; GO:0005813 centrosome; GO:0005814 centriole; GO:0005815 microtubule organizing center; GO:0005818 aster; GO:0005819 spindle; GO:0005828…	GO:0005488 binding; GO:0005515 protein binding; GO:0008017 microtubule binding; GO:0008092 cytoskeletal protein binding; GO:0015631 tubulin binding; GO:0019899 enzyme binding; GO:0019900 kinase binding; GO:0019901 protein kinase binding; GO:0042802 identical protein binding; GO:0044877 protein-containing complex binding; GO:0045505 dynein intermediate chain binding; GO:0070840 dynein complex bind…	PF01302	PF01302 CAP-Gly domain	DZ	KOG0971	Microtubule-associated protein dynactin DCTN1/Glued				R-MMU-1280218 Adaptive Immune System;R-MMU-1640170 Cell Cycle;R-MMU-168256 Immune System;R-MMU-1852241 Organelle biogenesis and maintenance;R-MMU-199977 ER to Golgi Anterograde Transport;R-MMU-199991 Membrane Trafficking;R-MMU-2132295 MHC class II antigen presentation;R-MMU-2262752 Cellular responses to stress;R-MMU-2565942 Regulation of PLK1 Activity at G2/M Transition;R-MMU-3371497 HSP90 chaper…	https://reactome.org/PathwayBrowser/#/R-MMU-1280218;https://reactome.org/PathwayBrowser/#/R-MMU-1640170;https://reactome.org/PathwayBrowser/#/R-MMU-168256;https://reactome.org/PathwayBrowser/#/R-MMU-1852241;https://reactome.org/PathwayBrowser/#/R-MMU-199977;https://reactome.org/PathwayBrowser/#/R-MMU-199991;https://reactome.org/PathwayBrowser/#/R-MMU-2132295;https://reactome.org/PathwayBrowser/#/…	HALLMARK UNFOLDED PROTEIN RESPONSE	http://www.gsea-msigdb.org/gsea/msigdb/mouse/geneset/HALLMARK_UNFOLDED_PROTEIN_RESPONSE
O08807	Peroxiredoxin-4 OS=Mus musculus OX=10090 GN=Prdx4 PE=1 SV=1	Prdx4	0.0457678	8.85633e-05	Down	31	7	39	5	5	31	1.61004e+07	4.76092e+07	3.6806e+06	395429	448944	471518	1.54209	1.84527	0.999937	0.0606258	0.0738915	0.0662791	mitochondria	K03386			GO:0000003 reproduction; GO:0001775 cell activation; GO:0002252 immune effector process; GO:0002263 cell activation involved in immune response; GO:0002274 myeloid leukocyte activation; GO:0002275 myeloid cell activation involved in immune response; GO:0002283 neutrophil activation involved in immune response; GO:0002366 leukocyte activation involved in immune response; GO:0002376 immune system p…	GO:0005576 extracellular region; GO:0005615 extracellular space; GO:0005622 intracellular anatomical structure; GO:0005737 cytoplasm; GO:0005783 endoplasmic reticulum; GO:0005790 smooth endoplasmic reticulum; GO:0005829 cytosol; GO:0012505 endomembrane system; GO:0030141 secretory granule; GO:0031410 cytoplasmic vesicle; GO:0031974 membrane-enclosed lumen; GO:0031982 vesicle; GO:0031983 vesicle l…	GO:0003824 catalytic activity; GO:0004601 peroxidase activity; GO:0005488 binding; GO:0005515 protein binding; GO:0008379 thioredoxin peroxidase activity; GO:0016209 antioxidant activity; GO:0016491 oxidoreductase activity; GO:0016684 oxidoreductase activity, acting on peroxide as acceptor; GO:0042802 identical protein binding; GO:0042803 protein homodimerization activity; GO:0046983 protein dime…	PF00578	PF00578 AhpC/TSA family	O	KOG0852	Alkyl hydroperoxide reductase, thiol specific antioxidant and related enzymes	WP4466 Oxidative stress and redox pathway	http://www.wikipathways.org/instance/WP4466_r116840		R-MMU-168249 Innate Immune System;R-MMU-168256 Immune System;R-MMU-6798695 Neutrophil degranulation	https://reactome.org/PathwayBrowser/#/R-MMU-168249;https://reactome.org/PathwayBrowser/#/R-MMU-168256;https://reactome.org/PathwayBrowser/#/R-MMU-6798695	HALLMARK E2F TARGETS;HALLMARK MYC TARGETS V1;HALLMARK REACTIVE OXIGEN SPECIES PATHWAY	http://www.gsea-msigdb.org/gsea/msigdb/mouse/geneset/HALLMARK_E2F_TARGETS;http://www.gsea-msigdb.org/gsea/msigdb/mouse/geneset/HALLMARK_MYC_TARGETS_V1;http://www.gsea-msigdb.org/gsea/msigdb/mouse/geneset/HALLMARK_REACTIVE_OXIGEN_SPECIES_PATHWAY
O08808	Protein diaphanous homolog 1 OS=Mus musculus OX=10090 GN=Diaph1 PE=1 SV=1	Diaph1	0.0650261	0.0111194	Down	10	13	27	13	13	139.3	6.56396e+06	2.00085e+07	941917	496311	66921.6	148272	1.53033	1.88769	0.622894	0.185221	0.0268112	0.0507324	nucleus	K05740	DIAPH1; diaphanous 1	mmu04810 Regulation of actin cytoskeleton; mmu04510 Focal adhesion; mmu04933 AGE-RAGE signaling pathway in diabetic complications	GO:0000003 reproduction; GO:0000226 microtubule cytoskeleton organization; GO:0000278 mitotic cell cycle; GO:0000281 mitotic cytokinesis; GO:0000902 cell morphogenesis; GO:0000904 cell morphogenesis involved in differentiation; GO:0000910 cytokinesis; GO:0000912 assembly of actomyosin apparatus involved in cytokinesis; GO:0000915 actomyosin contractile ring assembly; GO:0001700 embryonic developm…	GO:0001726 ruffle; GO:0005622 intracellular anatomical structure; GO:0005634 nucleus; GO:0005737 cytoplasm; GO:0005819 spindle; GO:0005829 cytosol; GO:0005856 cytoskeleton; GO:0005886 plasma membrane; GO:0005903 brush border; GO:0005912 adherens junction; GO:0005938 cell cortex; GO:0009898 cytoplasmic side of plasma membrane; GO:0012505 endomembrane system; GO:0012506 vesicle membrane; GO:0015630…	GO:0003779 actin binding; GO:0005102 signaling receptor binding; GO:0005488 binding; GO:0005515 protein binding; GO:0005522 profilin binding; GO:0005543 phospholipid binding; GO:0005546 phosphatidylinositol-4,5-bisphosphate binding; GO:0008092 cytoskeletal protein binding; GO:0008289 lipid binding; GO:0019899 enzyme binding; GO:0031267 small GTPase binding; GO:0035091 phosphatidylinositol binding…			TZ	KOG1924	RhoA GTPase effector DIA/Diaphanous	WP523 Regulation of actin cytoskeleton;WP298 G13 signaling pathway;WP85 Focal adhesion	http://www.wikipathways.org/instance/WP523_r120790;http://www.wikipathways.org/instance/WP298_r116836;http://www.wikipathways.org/instance/WP85_r116710		R-MMU-1227986 Signaling by ERBB2;R-MMU-162582 Signal Transduction;R-MMU-168249 Innate Immune System;R-MMU-168256 Immune System;R-MMU-194315 Signaling by Rho GTPases;R-MMU-195258 RHO GTPase Effectors;R-MMU-5663220 RHO GTPases Activate Formins;R-MMU-6785631 ERBB2 Regulates Cell Motility;R-MMU-6798695 Neutrophil degranulation;R-MMU-8980692 RHOA GTPase cycle;R-MMU-9006934 Signaling by Receptor Tyrosi…	https://reactome.org/PathwayBrowser/#/R-MMU-1227986;https://reactome.org/PathwayBrowser/#/R-MMU-162582;https://reactome.org/PathwayBrowser/#/R-MMU-168249;https://reactome.org/PathwayBrowser/#/R-MMU-168256;https://reactome.org/PathwayBrowser/#/R-MMU-194315;https://reactome.org/PathwayBrowser/#/R-MMU-195258;https://reactome.org/PathwayBrowser/#/R-MMU-5663220;https://reactome.org/PathwayBrowser/#/R-…
O08848	RNA-binding protein Ro60 OS=Mus musculus OX=10090 GN=RO60 PE=1 SV=1	RO60	0.0594659	0.00299377	Down	15	7	27	7	7	60.1	9.72093e+06	3.20739e+07	1.19536e+06	288001	355658	326608	1.45517	1.94291	0.507559	0.0690106	0.0914888	0.0717527	cytoplasm	K11089	TROVE2; 60 kDa SS-A/Ro ribonucleoprotein	mmu05322 Systemic lupus erythematosus	GO:0002376 immune system process; GO:0002520 immune system development; GO:0006139 nucleobase-containing compound metabolic process; GO:0006351 transcription, DNA-templated; GO:0006383 transcription by RNA polymerase III; GO:0006725 cellular aromatic compound metabolic process; GO:0006807 nitrogen compound metabolic process; GO:0006996 organelle organization; GO:0007154 cell communication; GO:000…	GO:0005622 intracellular anatomical structure; GO:0005634 nucleus; GO:0005654 nucleoplasm; GO:0005737 cytoplasm; GO:0005829 cytosol; GO:0031974 membrane-enclosed lumen; GO:0031981 nuclear lumen; GO:0032991 protein-containing complex; GO:0043226 organelle; GO:0043227 membrane-bounded organelle; GO:0043229 intracellular organelle; GO:0043231 intracellular membrane-bounded organelle; GO:0043233 orga…	GO:0003676 nucleic acid binding; GO:0003723 RNA binding; GO:0005488 binding; GO:0017069 snRNA binding; GO:0030620 U2 snRNA binding; GO:0034336 misfolded RNA binding; GO:0097159 organic cyclic compound binding; GO:1901363 heterocyclic compound binding;	PF05731	PF05731 TROVE domain	S	KOG4465	Uncharacterized conserved protein	WP310 mRNA processing	http://www.wikipathways.org/instance/WP310_r122791
O08992	Syntenin-1 OS=Mus musculus OX=10090 GN=Sdcbp PE=1 SV=1	Sdcbp	2.99415	0.0179377	Up	19	4	26	4	4	32.4	2.6444e+06	4.12727e+06	1.70279e+06	5.68179e+06	5.29106e+06	6.26388e+06	0.676819	0.427468	1.2362	2.32781	2.32711	2.35286	cytoplasm,nucleus	K17254			GO:0001558 regulation of cell growth; GO:0001775 cell activation; GO:0001932 regulation of protein phosphorylation; GO:0001934 positive regulation of protein phosphorylation; GO:0002090 regulation of receptor internalization; GO:0002091 negative regulation of receptor internalization; GO:0002252 immune effector process; GO:0002263 cell activation involved in immune response; GO:0002274 myeloid le…	GO:0000323 lytic vacuole; GO:0005576 extracellular region; GO:0005615 extracellular space; GO:0005622 intracellular anatomical structure; GO:0005634 nucleus; GO:0005635 nuclear envelope; GO:0005654 nucleoplasm; GO:0005737 cytoplasm; GO:0005764 lysosome; GO:0005766 primary lysosome; GO:0005773 vacuole; GO:0005775 vacuolar lumen; GO:0005829 cytosol; GO:0005856 cytoskeleton; GO:0005886 plasma membra…	GO:0001664 G protein-coupled receptor binding; GO:0005102 signaling receptor binding; GO:0005109 frizzled binding; GO:0005126 cytokine receptor binding; GO:0005137 interleukin-5 receptor binding; GO:0005488 binding; GO:0005515 protein binding; GO:0005543 phospholipid binding; GO:0005546 phosphatidylinositol-4,5-bisphosphate binding; GO:0008022 protein C-terminus binding; GO:0008092 cytoskeletal p…	PF00595	PF00595 PDZ domain	K	KOG0849	Transcription factor PRD and related proteins, contain PAX and HOX domains	WP151 IL-5 signaling pathway	http://www.wikipathways.org/instance/WP151_r117905		R-MMU-1266738 Developmental Biology;R-MMU-168249 Innate Immune System;R-MMU-168256 Immune System;R-MMU-2682334 EPH-Ephrin signaling;R-MMU-373760 L1CAM interactions;R-MMU-3928664 Ephrin signaling;R-MMU-422475 Axon guidance;R-MMU-447043 Neurofascin interactions;R-MMU-5213460 RIPK1-mediated regulated necrosis;R-MMU-5218859 Regulated Necrosis;R-MMU-5357801 Programmed Cell Death;R-MMU-5675482 Regulati…	https://reactome.org/PathwayBrowser/#/R-MMU-1266738;https://reactome.org/PathwayBrowser/#/R-MMU-168249;https://reactome.org/PathwayBrowser/#/R-MMU-168256;https://reactome.org/PathwayBrowser/#/R-MMU-2682334;https://reactome.org/PathwayBrowser/#/R-MMU-373760;https://reactome.org/PathwayBrowser/#/R-MMU-3928664;https://reactome.org/PathwayBrowser/#/R-MMU-422475;https://reactome.org/PathwayBrowser/#/R…	HALLMARK DNA REPAIR;HALLMARK HEME METABOLISM	http://www.gsea-msigdb.org/gsea/msigdb/mouse/geneset/HALLMARK_DNA_REPAIR;http://www.gsea-msigdb.org/gsea/msigdb/mouse/geneset/HALLMARK_HEME_METABOLISM
O09172	Glutamate--cysteine ligase regulatory subunit OS=Mus musculus OX=10090 GN=Gclm PE=1 SV=1	Gclm	0.137746	0.00482908	Down	8	2	4	2	2	30.5	2.20079e+06	7.00049e+06	616990	144944		266382	1.1798	1.51863	0.938183	0.124378		0.209575	mitochondria	K11205	GCLM; glutamate--cysteine ligase regulatory subunit	mmu04216 Ferroptosis; mmu00480 Glutathione metabolism; mmu00270 Cysteine and methionine metabolism; mmu01100 Metabolic pathways; mmu01240 Biosynthesis of cofactors	GO:0000096 sulfur amino acid metabolic process; GO:0001101 response to acid chemical; GO:0001678 cellular glucose homeostasis; GO:0001775 cell activation; GO:0003008 system process; GO:0003013 circulatory system process; GO:0003018 vascular process in circulatory system; GO:0003254 regulation of membrane depolarization; GO:0006082 organic acid metabolic process; GO:0006518 peptide metabolic proce…	GO:0005622 intracellular anatomical structure; GO:0005737 cytoplasm; GO:0005829 cytosol; GO:0017109 glutamate-cysteine ligase complex; GO:0032991 protein-containing complex; GO:1902494 catalytic complex;	GO:0003824 catalytic activity; GO:0004357 glutamate-cysteine ligase activity; GO:0005488 binding; GO:0005515 protein binding; GO:0016874 ligase activity; GO:0016879 ligase activity, forming carbon-nitrogen bonds; GO:0016881 acid-amino acid ligase activity; GO:0019899 enzyme binding; GO:0030234 enzyme regulator activity; GO:0035226 glutamate-cysteine ligase catalytic subunit binding; GO:0046982 pr…			E	KOG3023	Glutamate-cysteine ligase regulatory subunit	WP730 Glutathione and one-carbon metabolism;WP4466 Oxidative stress and redox pathway;WP1770 One-carbon metabolism and related pathways;WP1245 Transcriptional activation by Nfe2l2 in response to phytochemicals;WP164 Glutathione metabolism;WP662 Amino acid metabolism	http://www.wikipathways.org/instance/WP730_r116583;http://www.wikipathways.org/instance/WP4466_r116840;http://www.wikipathways.org/instance/WP1770_r116575;http://www.wikipathways.org/instance/WP1245_r116708;http://www.wikipathways.org/instance/WP164_r106858;http://www.wikipathways.org/instance/WP662_r122074		R-MMU-1430728 Metabolism;R-MMU-156580 Phase II - Conjugation of compounds;R-MMU-156590 Glutathione conjugation;R-MMU-174403 Glutathione synthesis and recycling;R-MMU-211859 Biological oxidations	https://reactome.org/PathwayBrowser/#/R-MMU-1430728;https://reactome.org/PathwayBrowser/#/R-MMU-156580;https://reactome.org/PathwayBrowser/#/R-MMU-156590;https://reactome.org/PathwayBrowser/#/R-MMU-174403;https://reactome.org/PathwayBrowser/#/R-MMU-211859	HALLMARK REACTIVE OXIGEN SPECIES PATHWAY;HALLMARK HEME METABOLISM;HALLMARK BILE ACID METABOLISM	http://www.gsea-msigdb.org/gsea/msigdb/mouse/geneset/HALLMARK_REACTIVE_OXIGEN_SPECIES_PATHWAY;http://www.gsea-msigdb.org/gsea/msigdb/mouse/geneset/HALLMARK_HEME_METABOLISM;http://www.gsea-msigdb.org/gsea/msigdb/mouse/geneset/HALLMARK_BILE_ACID_METABOLISM
O35129	Prohibitin-2 OS=Mus musculus OX=10090 GN=Phb2 PE=1 SV=1	Phb2	0.148384	0.00109278	Down	42	11	113	11	11	33.3	52501351	1.593e+08	1.10173e+07	4.31841e+06	4.73164e+06	4.73511e+06	1.46021	1.79291	0.869167	0.192259	0.226145	0.193278	cytoplasm	K17081			GO:0000003 reproduction; GO:0000819 sister chromatid segregation; GO:0001101 response to acid chemical; GO:0001666 response to hypoxia; GO:0001763 morphogenesis of a branching structure; GO:0001932 regulation of protein phosphorylation; GO:0001934 positive regulation of protein phosphorylation; GO:0002009 morphogenesis of an epithelium; GO:0002082 regulation of oxidative phosphorylation; GO:00030…	GO:0005622 intracellular anatomical structure; GO:0005634 nucleus; GO:0005737 cytoplasm; GO:0005739 mitochondrion; GO:0005740 mitochondrial envelope; GO:0005741 mitochondrial outer membrane; GO:0005743 mitochondrial inner membrane; GO:0009986 cell surface; GO:0016020 membrane; GO:0016363 nuclear matrix; GO:0019866 organelle inner membrane; GO:0019867 outer membrane; GO:0031090 organelle membrane;…	GO:0005102 signaling receptor binding; GO:0005488 binding; GO:0005515 protein binding; GO:0008022 protein C-terminus binding; GO:0008134 transcription factor binding; GO:0030331 estrogen receptor binding; GO:0033218 amide binding; GO:0047485 protein N-terminus binding; GO:0051427 hormone receptor binding;			O	KOG3090	Prohibitin-like protein				R-MMU-382551 Transport of small molecules;R-MMU-8949215 Mitochondrial calcium ion transport;R-MMU-8949664 Processing of SMDT1	https://reactome.org/PathwayBrowser/#/R-MMU-382551;https://reactome.org/PathwayBrowser/#/R-MMU-8949215;https://reactome.org/PathwayBrowser/#/R-MMU-8949664	HALLMARK MYC TARGETS V1;HALLMARK OXIDATIVE PHOSPHORYLATION	http://www.gsea-msigdb.org/gsea/msigdb/mouse/geneset/HALLMARK_MYC_TARGETS_V1;http://www.gsea-msigdb.org/gsea/msigdb/mouse/geneset/HALLMARK_OXIDATIVE_PHOSPHORYLATION
O35226	26S proteasome non-ATPase regulatory subunit 4 OS=Mus musculus OX=10090 GN=Psmd4 PE=1 SV=1	Psmd4	0.0338227	0.00147292	Down	12	5	20	5	5	40.7	2.04035e+07	61240104	2.59168e+06	458188	380554	265431	1.57334	1.91095	0.566867	0.0565559	0.050427	0.0300383	cytoskeleton	K03029	PSMD4; 26S proteasome regulatory subunit N10	mmu05020 Prion disease; mmu03050 Proteasome; mmu05016 Huntington disease; mmu05014 Amyotrophic lateral sclerosis; mmu05169 Epstein-Barr virus infection; mmu05010 Alzheimer disease; mmu05022 Pathways of neurodegeneration - multiple diseases; mmu05017 Spinocerebellar ataxia; mmu05012 Parkinson disease	GO:0000003 reproduction; GO:0006464 cellular protein modification process; GO:0006508 proteolysis; GO:0006511 ubiquitin-dependent protein catabolic process; GO:0006807 nitrogen compound metabolic process; GO:0007276 gamete generation; GO:0007283 spermatogenesis; GO:0008152 metabolic process; GO:0009056 catabolic process; GO:0009057 macromolecule catabolic process; GO:0009987 cellular process; GO:…	GO:0000502 proteasome complex; GO:0005622 intracellular anatomical structure; GO:0005634 nucleus; GO:0005654 nucleoplasm; GO:0005737 cytoplasm; GO:0005829 cytosol; GO:0005838 proteasome regulatory particle; GO:0008540 proteasome regulatory particle, base subcomplex; GO:0022624 proteasome accessory complex; GO:0031974 membrane-enclosed lumen; GO:0031981 nuclear lumen; GO:0032991 protein-containing…	GO:0005488 binding; GO:0005515 protein binding; GO:0008134 transcription factor binding; GO:0031593 polyubiquitin modification-dependent protein binding; GO:0042802 identical protein binding; GO:0140030 modification-dependent protein binding;	PF13519	PF13519 von Willebrand factor type A domain	O	KOG2884	26S proteasome regulatory complex, subunit RPN10/PSMD4	WP512 ID signaling pathway;WP519 Proteasome degradation	http://www.wikipathways.org/instance/WP512_r120690;http://www.wikipathways.org/instance/WP519_r117058		R-MMU-1168372 Downstream signaling events of B Cell Receptor (BCR);R-MMU-1169091 Activation of NF-kappaB in B cells;R-MMU-1234174 Cellular response to hypoxia;R-MMU-1234176 Oxygen-dependent proline hydroxylation of Hypoxia-inducible Factor Alpha;R-MMU-1236975 Antigen processing-Cross presentation;R-MMU-1236978 Cross-presentation of soluble exogenous antigens (endosomes);R-MMU-1257604 PIP3 activat…
O35295	Transcriptional activator protein Pur-beta OS=Mus musculus OX=10090 GN=Purb PE=1 SV=3	Purb	1.71473	0.020478	Up	26	6	30	6	6	33.9	1.08328e+07	2.50773e+07	5.59424e+06	1.2863e+07	1.35356e+07	1.3175e+07	0.879239	0.823647	1.28792	1.67118	1.88787	1.56936	extracellular	K21799			GO:0000122 negative regulation of transcription by RNA polymerase II; GO:0002682 regulation of immune system process; GO:0006139 nucleobase-containing compound metabolic process; GO:0006259 DNA metabolic process; GO:0006260 DNA replication; GO:0006261 DNA-dependent DNA replication; GO:0006268 DNA unwinding involved in DNA replication; GO:0006355 regulation of transcription, DNA-templated; GO:0006…	GO:0000228 nuclear chromosome; GO:0005622 intracellular anatomical structure; GO:0005634 nucleus; GO:0005657 replication fork; GO:0005662 DNA replication factor A complex; GO:0005694 chromosome; GO:0030894 replisome; GO:0031974 membrane-enclosed lumen; GO:0031981 nuclear lumen; GO:0032991 protein-containing complex; GO:0032993 protein-DNA complex; GO:0043226 organelle; GO:0043227 membrane-bounded…	GO:0000900 translation repressor activity, mRNA regulatory element binding; GO:0000976 transcription cis-regulatory region binding; GO:0000977 RNA polymerase II transcription regulatory region sequence-specific DNA binding; GO:0000981 DNA-binding transcription factor activity, RNA polymerase II-specific; GO:0001067 transcription regulatory region nucleic acid binding; GO:0001227 DNA-binding trans…			K	KOG3074	Transcriptional regulator of the PUR family, single-stranded-DNA-binding			Transcription factor
O35326	Serine/arginine-rich splicing factor 5 OS=Mus musculus OX=10090 GN=Srsf5 PE=1 SV=2	Srsf5	2.9674	0.00743384	Up	25	7	164	6	6	30.9	1.41823e+07	2.57325e+07	7.96356e+06	2.81594e+07	2.88356e+07	3.09256e+07	0.687253	0.504601	1.09461	2.18429	2.40121	2.19936	nucleus	K12893	SRSF4_5_6; serine/arginine-rich splicing factor 4/5/6	mmu03040 Spliceosome; mmu05168 Herpes simplex virus 1 infection	GO:0000075 cell cycle checkpoint signaling; GO:0000245 spliceosomal complex assembly; GO:0000278 mitotic cell cycle; GO:0000375 RNA splicing, via transesterification reactions; GO:0000377 RNA splicing, via transesterification reactions with bulged adenosine as nucleophile; GO:0000380 alternative mRNA splicing, via spliceosome; GO:0000381 regulation of alternative mRNA splicing, via spliceosome; G…	GO:0000785 chromatin; GO:0005622 intracellular anatomical structure; GO:0005634 nucleus; GO:0005654 nucleoplasm; GO:0005694 chromosome; GO:0005700 polytene chromosome; GO:0005730 nucleolus; GO:0005737 cytoplasm; GO:0005829 cytosol; GO:0016604 nuclear body; GO:0016607 nuclear speck; GO:0031974 membrane-enclosed lumen; GO:0031981 nuclear lumen; GO:0043226 organelle; GO:0043227 membrane-bounded orga…	GO:0003676 nucleic acid binding; GO:0003723 RNA binding; GO:0003729 mRNA binding; GO:0005488 binding; GO:0005515 protein binding; GO:0019899 enzyme binding; GO:0019900 kinase binding; GO:0019901 protein kinase binding; GO:0019904 protein domain specific binding; GO:0036002 pre-mRNA binding; GO:0043422 protein kinase B binding; GO:0050733 RS domain binding; GO:0097159 organic cyclic compound bindi…	PF00076	PF00076 RNA recognition motif. (a.k.a. RRM, RBD, or RNP domain)	A	KOG0106	Alternative splicing factor SRp55/B52/SRp75 (RRM superfamily)	WP310 mRNA processing	http://www.wikipathways.org/instance/WP310_r122791		R-MMU-159236 Transport of Mature mRNA derived from an Intron-Containing Transcript;R-MMU-72163 mRNA Splicing - Major Pathway;R-MMU-72172 mRNA Splicing;R-MMU-72187 mRNA 3'-end processing;R-MMU-72202 Transport of Mature Transcript to Cytoplasm;R-MMU-72203 Processing of Capped Intron-Containing Pre-mRNA;R-MMU-73856 RNA Polymerase II Transcription Termination;R-MMU-73857 RNA Polymerase II Transcripti…	https://reactome.org/PathwayBrowser/#/R-MMU-159236;https://reactome.org/PathwayBrowser/#/R-MMU-72163;https://reactome.org/PathwayBrowser/#/R-MMU-72172;https://reactome.org/PathwayBrowser/#/R-MMU-72187;https://reactome.org/PathwayBrowser/#/R-MMU-72202;https://reactome.org/PathwayBrowser/#/R-MMU-72203;https://reactome.org/PathwayBrowser/#/R-MMU-73856;https://reactome.org/PathwayBrowser/#/R-MMU-7385…
O35344	Importin subunit alpha-4 OS=Mus musculus OX=10090 GN=Kpna3 PE=1 SV=1	Kpna3	0.19354	0.000137305	Down	21	6	27	3	6	57.7	7.86011e+06	2.10906e+07	2.17262e+06	830570	944087	963413	1.52754	1.65862	1.19764	0.258378	0.315286	0.274778	cytoplasm	K23583	KPNA3_4; importin subunit alpha-4/3	mmu03013 Nucleocytoplasmic transport; mmu05207 Chemical carcinogenesis - receptor activation; mmu05132 Salmonella infection	GO:0000003 reproduction; GO:0000280 nuclear division; GO:0000302 response to reactive oxygen species; GO:0002119 nematode larval development; GO:0002164 larval development; GO:0003006 developmental process involved in reproduction; GO:0006606 protein import into nucleus; GO:0006607 NLS-bearing protein import into nucleus; GO:0006810 transport; GO:0006886 intracellular protein transport; GO:000691…	GO:0005622 intracellular anatomical structure; GO:0005634 nucleus; GO:0005635 nuclear envelope; GO:0005643 nuclear pore; GO:0005654 nucleoplasm; GO:0005737 cytoplasm; GO:0005829 cytosol; GO:0012505 endomembrane system; GO:0016020 membrane; GO:0031090 organelle membrane; GO:0031965 nuclear membrane; GO:0031967 organelle envelope; GO:0031974 membrane-enclosed lumen; GO:0031975 envelope; GO:0031981 …	GO:0005048 signal sequence binding; GO:0005102 signaling receptor binding; GO:0005112 Notch binding; GO:0005215 transporter activity; GO:0005488 binding; GO:0005515 protein binding; GO:0008022 protein C-terminus binding; GO:0008092 cytoskeletal protein binding; GO:0008139 nuclear localization sequence binding; GO:0017022 myosin binding; GO:0033218 amide binding; GO:0042277 peptide binding;			U	KOG0166	Karyopherin (importin) alpha
O35345	Importin subunit alpha-7 OS=Mus musculus OX=10090 GN=Kpna6 PE=1 SV=2	Kpna6	0.466818	0.00107542	Down	23	10	30	4	10	59.9	9538417	2.01563e+07	3.73683e+06	2.6353e+06	2.4209e+06	3.29097e+06	1.50241	1.28475	1.66954	0.664447	0.655269	0.760752	cytoplasm,nucleus	K15042	KPNA5_6; importin subunit alpha-6/7	mmu03013 Nucleocytoplasmic transport; mmu05207 Chemical carcinogenesis - receptor activation; mmu05164 Influenza A	GO:0000003 reproduction; GO:0006355 regulation of transcription, DNA-templated; GO:0006357 regulation of transcription by RNA polymerase II; GO:0006606 protein import into nucleus; GO:0006607 NLS-bearing protein import into nucleus; GO:0006810 transport; GO:0006886 intracellular protein transport; GO:0006913 nucleocytoplasmic transport; GO:0007154 cell communication; GO:0007165 signal transductio…	GO:0005622 intracellular anatomical structure; GO:0005634 nucleus; GO:0005635 nuclear envelope; GO:0005643 nuclear pore; GO:0005654 nucleoplasm; GO:0005737 cytoplasm; GO:0005829 cytosol; GO:0012505 endomembrane system; GO:0030425 dendrite; GO:0031967 organelle envelope; GO:0031974 membrane-enclosed lumen; GO:0031975 envelope; GO:0031981 nuclear lumen; GO:0032991 protein-containing complex; GO:003…	GO:0005048 signal sequence binding; GO:0005215 transporter activity; GO:0005488 binding; GO:0005515 protein binding; GO:0008139 nuclear localization sequence binding; GO:0033218 amide binding; GO:0042277 peptide binding;			U	KOG0166	Karyopherin (importin) alpha				R-MMU-68616 Assembly of the ORC complex at the origin of replication;R-MMU-68867 Assembly of the pre-replicative complex;R-MMU-69002 DNA Replication Pre-Initiation;R-MMU-69306 DNA Replication	https://reactome.org/PathwayBrowser/#/R-MMU-68616;https://reactome.org/PathwayBrowser/#/R-MMU-68867;https://reactome.org/PathwayBrowser/#/R-MMU-69002;https://reactome.org/PathwayBrowser/#/R-MMU-69306
O35381	Acidic leucine-rich nuclear phosphoprotein 32 family member A OS=Mus musculus OX=10090 GN=Anp32a PE=1 SV=1	Anp32a	0.0286315	0.00983683	Down	11	6	54	6	6	28.5	7.00578e+07	2.3423e+08	1.19321e+07	508919	1.73289e+06		1.20638	1.63218	0.582809	0.014028	0.0512779		cytoplasm	K18646			GO:0000082 G1/S transition of mitotic cell cycle; GO:0000278 mitotic cell cycle; GO:0001944 vasculature development; GO:0006323 DNA packaging; GO:0006325 chromatin organization; GO:0006333 chromatin assembly or disassembly; GO:0006334 nucleosome assembly; GO:0006338 chromatin remodeling; GO:0006810 transport; GO:0006913 nucleocytoplasmic transport; GO:0006996 organelle organization; GO:0007017 mi…	GO:0005622 intracellular anatomical structure; GO:0005634 nucleus; GO:0005654 nucleoplasm; GO:0005737 cytoplasm; GO:0005783 endoplasmic reticulum; GO:0005829 cytosol; GO:0005856 cytoskeleton; GO:0005875 microtubule associated complex; GO:0012505 endomembrane system; GO:0015630 microtubule cytoskeleton; GO:0016363 nuclear matrix; GO:0031974 membrane-enclosed lumen; GO:0031981 nuclear lumen; GO:003…	GO:0005102 signaling receptor binding; GO:0005178 integrin binding; GO:0005488 binding; GO:0005515 protein binding; GO:0008017 microtubule binding; GO:0008022 protein C-terminus binding; GO:0008092 cytoskeletal protein binding; GO:0015631 tubulin binding; GO:0042393 histone binding; GO:0044877 protein-containing complex binding; GO:0050839 cell adhesion molecule binding;			DR	KOG2739	Leucine-rich acidic nuclear protein				R-MMU-450520 HuR (ELAVL1) binds and stabilizes mRNA;R-MMU-450531 Regulation of mRNA stability by proteins that bind AU-rich elements;R-MMU-8953854 Metabolism of RNA	https://reactome.org/PathwayBrowser/#/R-MMU-450520;https://reactome.org/PathwayBrowser/#/R-MMU-450531;https://reactome.org/PathwayBrowser/#/R-MMU-8953854
O35405	5'-3' exonuclease PLD3 OS=Mus musculus OX=10090 GN=Pld3 PE=1 SV=1	Pld3	0.236145	0.0298154	Down	3	2	6	2	2	54.4	1.0923e+06	5.84777e+06	219872	176919	184319	248089	0.92519	2.00435	0.528249	0.239871	0.268279	0.30839	plasma membrane	K16860	PLD3_4; phospholipase D3/4 [EC:3.1.4.4]	mmu00565 Ether lipid metabolism; mmu01100 Metabolic pathways; mmu00564 Glycerophospholipid metabolism	GO:0002244 hematopoietic progenitor cell differentiation; GO:0002376 immune system process; GO:0002520 immune system development; GO:0006810 transport; GO:0006897 endocytosis; GO:0006909 phagocytosis; GO:0007275 multicellular organism development; GO:0009987 cellular process; GO:0016192 vesicle-mediated transport; GO:0030097 hemopoiesis; GO:0030154 cell differentiation; GO:0032501 multicellular o…	GO:0000139 Golgi membrane; GO:0005622 intracellular anatomical structure; GO:0005634 nucleus; GO:0005737 cytoplasm; GO:0005783 endoplasmic reticulum; GO:0005789 endoplasmic reticulum membrane; GO:0005794 Golgi apparatus; GO:0005802 trans-Golgi network; GO:0012505 endomembrane system; GO:0016020 membrane; GO:0030139 endocytic vesicle; GO:0031090 organelle membrane; GO:0031410 cytoplasmic vesicle; …	GO:0003824 catalytic activity; GO:0004620 phospholipase activity; GO:0004630 phospholipase D activity; GO:0008081 phosphoric diester hydrolase activity; GO:0016298 lipase activity; GO:0016787 hydrolase activity; GO:0016788 hydrolase activity, acting on ester bonds; GO:0042578 phosphoric ester hydrolase activity;	PF13918	PF13918 PLD-like domain	R	KOG3603	Predicted phospholipase D				R-MMU-168249 Innate Immune System;R-MMU-168256 Immune System;R-MMU-2029480 Fcgamma receptor (FCGR) dependent phagocytosis;R-MMU-2029485 Role of phospholipids in phagocytosis	https://reactome.org/PathwayBrowser/#/R-MMU-168249;https://reactome.org/PathwayBrowser/#/R-MMU-168256;https://reactome.org/PathwayBrowser/#/R-MMU-2029480;https://reactome.org/PathwayBrowser/#/R-MMU-2029485
O35593	26S proteasome non-ATPase regulatory subunit 14 OS=Mus musculus OX=10090 GN=Psmd14 PE=1 SV=2	Psmd14	0.0429282	0.000707343	Down	29	7	29	7	7	34.6	1.27947e+07	3.97259e+07	2.06919e+06	385801	262589	287891	1.51635	1.9052	0.695591	0.07319	0.0534783	0.0500732	cytoplasm	K03030	PSMD14; 26S proteasome regulatory subunit N11	mmu05020 Prion disease; mmu03050 Proteasome; mmu05016 Huntington disease; mmu05014 Amyotrophic lateral sclerosis; mmu05169 Epstein-Barr virus infection; mmu05010 Alzheimer disease; mmu05022 Pathways of neurodegeneration - multiple diseases; mmu05017 Spinocerebellar ataxia; mmu05012 Parkinson disease	GO:0000724 double-strand break repair via homologous recombination; GO:0000725 recombinational repair; GO:0001775 cell activation; GO:0002252 immune effector process; GO:0002263 cell activation involved in immune response; GO:0002274 myeloid leukocyte activation; GO:0002275 myeloid cell activation involved in immune response; GO:0002283 neutrophil activation involved in immune response; GO:000236…	GO:0000502 proteasome complex; GO:0005576 extracellular region; GO:0005622 intracellular anatomical structure; GO:0005634 nucleus; GO:0005654 nucleoplasm; GO:0005737 cytoplasm; GO:0005829 cytosol; GO:0005838 proteasome regulatory particle; GO:0008541 proteasome regulatory particle, lid subcomplex; GO:0012505 endomembrane system; GO:0022624 proteasome accessory complex; GO:0030141 secretory granul…	GO:0003824 catalytic activity; GO:0004175 endopeptidase activity; GO:0004843 thiol-dependent deubiquitinase; GO:0005488 binding; GO:0005515 protein binding; GO:0008047 enzyme activator activity; GO:0008233 peptidase activity; GO:0008234 cysteine-type peptidase activity; GO:0008237 metallopeptidase activity; GO:0016504 peptidase activator activity; GO:0016787 hydrolase activity; GO:0019783 ubiquit…			O	KOG1555	26S proteasome regulatory complex, subunit RPN11				R-MMU-1168372 Downstream signaling events of B Cell Receptor (BCR);R-MMU-1169091 Activation of NF-kappaB in B cells;R-MMU-1234174 Cellular response to hypoxia;R-MMU-1234176 Oxygen-dependent proline hydroxylation of Hypoxia-inducible Factor Alpha;R-MMU-1236975 Antigen processing-Cross presentation;R-MMU-1236978 Cross-presentation of soluble exogenous antigens (endosomes);R-MMU-1257604 PIP3 activat…		HALLMARK MTORC1 SIGNALING;HALLMARK MYC TARGETS V1	http://www.gsea-msigdb.org/gsea/msigdb/mouse/geneset/HALLMARK_MTORC1_SIGNALING;http://www.gsea-msigdb.org/gsea/msigdb/mouse/geneset/HALLMARK_MYC_TARGETS_V1
O35638	Cohesin subunit SA-2 OS=Mus musculus OX=10090 GN=Stag2 PE=1 SV=3	Stag2	0.0331358	0.0168193	Down	10	11	26	8	11	141.2	5.21289e+06	1.84267e+07	825634	172330		37992.4	1.15851	1.65715	0.520462	0.0613052		0.0123915	nucleus	K06671	STAG1_2; cohesin complex subunit SA-1/2	mmu04110 Cell cycle	GO:0000003 reproduction; GO:0000070 mitotic sister chromatid segregation; GO:0000278 mitotic cell cycle; GO:0000280 nuclear division; GO:0000819 sister chromatid segregation; GO:0006139 nucleobase-containing compound metabolic process; GO:0006275 regulation of DNA replication; GO:0006351 transcription, DNA-templated; GO:0006355 regulation of transcription, DNA-templated; GO:0006357 regulation of …	GO:0000228 nuclear chromosome; GO:0000775 chromosome, centromeric region; GO:0000779 condensed chromosome, centromeric region; GO:0000785 chromatin; GO:0000792 heterochromatin; GO:0000793 condensed chromosome; GO:0000794 condensed nuclear chromosome; GO:0000798 nuclear cohesin complex; GO:0000922 spindle pole; GO:0005622 intracellular anatomical structure; GO:0005634 nucleus; GO:0005654 nucleopla…	GO:0000981 DNA-binding transcription factor activity, RNA polymerase II-specific; GO:0001228 DNA-binding transcription activator activity, RNA polymerase II-specific; GO:0003676 nucleic acid binding; GO:0003677 DNA binding; GO:0003682 chromatin binding; GO:0003700 DNA-binding transcription factor activity; GO:0005488 binding; GO:0097159 organic cyclic compound binding; GO:0140110 transcription re…			D	KOG2011	Sister chromatid cohesion complex Cohesin, subunit STAG/IRR1/SCC3			Transcription factor	R-MMU-1640170 Cell Cycle;R-MMU-2467813 Separation of Sister Chromatids;R-MMU-2468052 Establishment of Sister Chromatid Cohesion;R-MMU-2470946 Cohesin Loading onto Chromatin;R-MMU-2500257 Resolution of Sister Chromatid Cohesion;R-MMU-2555396 Mitotic Metaphase and Anaphase;R-MMU-2990846 SUMOylation;R-MMU-3108214 SUMOylation of DNA damage response and repair proteins;R-MMU-3108232 SUMO E3 ligases SU…	https://reactome.org/PathwayBrowser/#/R-MMU-1640170;https://reactome.org/PathwayBrowser/#/R-MMU-2467813;https://reactome.org/PathwayBrowser/#/R-MMU-2468052;https://reactome.org/PathwayBrowser/#/R-MMU-2470946;https://reactome.org/PathwayBrowser/#/R-MMU-2500257;https://reactome.org/PathwayBrowser/#/R-MMU-2555396;https://reactome.org/PathwayBrowser/#/R-MMU-2990846;https://reactome.org/PathwayBrowser…
O35685	Nuclear migration protein nudC OS=Mus musculus OX=10090 GN=Nudc PE=1 SV=1	Nudc	0.00638835	0.000557279	Down	32	12	62	12	12	38.3	3.27652e+07	9.9065e+07	4.45818e+06	70370.6	189573	73444.1	1.57819	1.93092	0.609097	0.0054257	0.0156912	0.00519172	cytoplasm	K25866			GO:0000003 reproduction; GO:0002119 nematode larval development; GO:0002164 larval development; GO:0006457 protein folding; GO:0006810 transport; GO:0007097 nuclear migration; GO:0007154 cell communication; GO:0007267 cell-cell signaling; GO:0007268 chemical synaptic transmission; GO:0007275 multicellular organism development; GO:0007338 single fertilization; GO:0007399 nervous system development…	GO:0005622 intracellular anatomical structure; GO:0005634 nucleus; GO:0005654 nucleoplasm; GO:0005737 cytoplasm; GO:0005794 Golgi apparatus; GO:0005829 cytosol; GO:0005856 cytoskeleton; GO:0012505 endomembrane system; GO:0031974 membrane-enclosed lumen; GO:0031981 nuclear lumen; GO:0043226 organelle; GO:0043227 membrane-bounded organelle; GO:0043228 non-membrane-bounded organelle; GO:0043229 intr…	GO:0005488 binding; GO:0005515 protein binding; GO:0042802 identical protein binding; GO:0051082 unfolded protein binding;	PF16273; PF04969	PF16273 Nuclear distribution C domain; PF04969 CS domain	T	KOG2265	Nuclear distribution protein NUDC				R-MMU-141424 Amplification of signal from the kinetochores;R-MMU-141444 Amplification of signal from unattached kinetochores via a MAD2 inhibitory signal;R-MMU-162582 Signal Transduction;R-MMU-1640170 Cell Cycle;R-MMU-194315 Signaling by Rho GTPases;R-MMU-195258 RHO GTPase Effectors;R-MMU-2467813 Separation of Sister Chromatids;R-MMU-2500257 Resolution of Sister Chromatid Cohesion;R-MMU-2555396 M…	https://reactome.org/PathwayBrowser/#/R-MMU-141424;https://reactome.org/PathwayBrowser/#/R-MMU-141444;https://reactome.org/PathwayBrowser/#/R-MMU-162582;https://reactome.org/PathwayBrowser/#/R-MMU-1640170;https://reactome.org/PathwayBrowser/#/R-MMU-194315;https://reactome.org/PathwayBrowser/#/R-MMU-195258;https://reactome.org/PathwayBrowser/#/R-MMU-2467813;https://reactome.org/PathwayBrowser/#/R-…
O35864	COP9 signalosome complex subunit 5 OS=Mus musculus OX=10090 GN=Cops5 PE=1 SV=3	Cops5	0.42398	0.0319447	Down	24	7	17	7	7	37.5	3.77925e+06	1.1966e+07	744700	1.00903e+06	878284	971977	1.28531	1.64683	0.718401	0.549321	0.513297	0.485139	cytoplasm	K09613			GO:0000003 reproduction; GO:0000338 protein deneddylation; GO:0000578 embryonic axis specification; GO:0000715 nucleotide-excision repair, DNA damage recognition; GO:0000902 cell morphogenesis; GO:0000904 cell morphogenesis involved in differentiation; GO:0001654 eye development; GO:0001745 compound eye morphogenesis; GO:0001751 compound eye photoreceptor cell differentiation; GO:0001754 eye phot…	GO:0005622 intracellular anatomical structure; GO:0005634 nucleus; GO:0005654 nucleoplasm; GO:0005667 transcription regulator complex; GO:0005737 cytoplasm; GO:0005829 cytosol; GO:0005852 eukaryotic translation initiation factor 3 complex; GO:0008021 synaptic vesicle; GO:0008180 COP9 signalosome; GO:0012505 endomembrane system; GO:0030016 myofibril; GO:0030017 sarcomere; GO:0030133 transport vesi…	GO:0003676 nucleic acid binding; GO:0003712 transcription coregulator activity; GO:0003713 transcription coactivator activity; GO:0003723 RNA binding; GO:0003743 translation initiation factor activity; GO:0003824 catalytic activity; GO:0004843 thiol-dependent deubiquitinase; GO:0005488 binding; GO:0005515 protein binding; GO:0008022 protein C-terminus binding; GO:0008135 translation factor activi…	PF18323	PF18323 Cop9 signalosome subunit 5 C-terminal domain	OT	KOG1554	COP9 signalosome, subunit CSN5			Transcription factor	R-MMU-199991 Membrane Trafficking;R-MMU-392499 Metabolism of proteins;R-MMU-5653656 Vesicle-mediated transport;R-MMU-5696394 DNA Damage Recognition in GG-NER;R-MMU-5696398 Nucleotide Excision Repair;R-MMU-5696399 Global Genome Nucleotide Excision Repair (GG-NER);R-MMU-597592 Post-translational protein modification;R-MMU-6781823 Formation of TC-NER Pre-Incision Complex;R-MMU-6781827 Transcription-…	https://reactome.org/PathwayBrowser/#/R-MMU-199991;https://reactome.org/PathwayBrowser/#/R-MMU-392499;https://reactome.org/PathwayBrowser/#/R-MMU-5653656;https://reactome.org/PathwayBrowser/#/R-MMU-5696394;https://reactome.org/PathwayBrowser/#/R-MMU-5696398;https://reactome.org/PathwayBrowser/#/R-MMU-5696399;https://reactome.org/PathwayBrowser/#/R-MMU-597592;https://reactome.org/PathwayBrowser/#/…	HALLMARK MTORC1 SIGNALING;HALLMARK MYC TARGETS V1	http://www.gsea-msigdb.org/gsea/msigdb/mouse/geneset/HALLMARK_MTORC1_SIGNALING;http://www.gsea-msigdb.org/gsea/msigdb/mouse/geneset/HALLMARK_MYC_TARGETS_V1
O54724	Caveolae-associated protein 1 OS=Mus musculus OX=10090 GN=Cavin1 PE=1 SV=1	Cavin1	5.74619	0.0318598	Up	31	9	102	9	9	43.9	1.01709e+07	8.38624e+06	12058132	5.6035e+07	5.46471e+07	6.19222e+07	0.329353	0.109892	1.10755	2.90454	3.04088	2.94276	nucleus	K19387			GO:0006139 nucleobase-containing compound metabolic process; GO:0006351 transcription, DNA-templated; GO:0006352 DNA-templated transcription, initiation; GO:0006353 DNA-templated transcription, termination; GO:0006360 transcription by RNA polymerase I; GO:0006361 transcription initiation from RNA polymerase I promoter; GO:0006363 termination of RNA polymerase I transcription; GO:0006725 cellular …	GO:0005622 intracellular anatomical structure; GO:0005634 nucleus; GO:0005654 nucleoplasm; GO:0005737 cytoplasm; GO:0005739 mitochondrion; GO:0005886 plasma membrane; GO:0005901 caveola; GO:0016020 membrane; GO:0031974 membrane-enclosed lumen; GO:0031981 nuclear lumen; GO:0032991 protein-containing complex; GO:0043226 organelle; GO:0043227 membrane-bounded organelle; GO:0043229 intracellular orga…	GO:0003676 nucleic acid binding; GO:0003723 RNA binding; GO:0005488 binding; GO:0005515 protein binding; GO:0019843 rRNA binding; GO:0042134 rRNA primary transcript binding; GO:0042802 identical protein binding; GO:0097159 organic cyclic compound binding; GO:1901363 heterocyclic compound binding;									R-MMU-162582 Signal Transduction;R-MMU-194315 Signaling by Rho GTPases;R-MMU-73863 RNA Polymerase I Transcription Termination;R-MMU-73864 RNA Polymerase I Transcription;R-MMU-74160 Gene expression (Transcription);R-MMU-8980692 RHOA GTPase cycle;R-MMU-9012999 RHO GTPase cycle;R-MMU-9013026 RHOB GTPase cycle;R-MMU-9013106 RHOC GTPase cycle;R-MMU-9716542 Signaling by Rho GTPases, Miro GTPases and RH…	https://reactome.org/PathwayBrowser/#/R-MMU-162582;https://reactome.org/PathwayBrowser/#/R-MMU-194315;https://reactome.org/PathwayBrowser/#/R-MMU-73863;https://reactome.org/PathwayBrowser/#/R-MMU-73864;https://reactome.org/PathwayBrowser/#/R-MMU-74160;https://reactome.org/PathwayBrowser/#/R-MMU-8980692;https://reactome.org/PathwayBrowser/#/R-MMU-9012999;https://reactome.org/PathwayBrowser/#/R-MMU…	HALLMARK HYPOXIA;HALLMARK ADIPOGENESIS	http://www.gsea-msigdb.org/gsea/msigdb/mouse/geneset/HALLMARK_HYPOXIA;http://www.gsea-msigdb.org/gsea/msigdb/mouse/geneset/HALLMARK_ADIPOGENESIS
O54781	SRSF protein kinase 2 OS=Mus musculus OX=10090 GN=Srpk2 PE=1 SV=2	Srpk2	3.31783	0.00834347	Up	25	13	62	11	11	76.7	2.36969e+06	4.3621e+06	1.51464e+06	5.71867e+06	5.43291e+06	6.46161e+06	0.603027	0.449197	1.09329	2.32947	2.37579	2.4132	cytoplasm	K08831			GO:0000003 reproduction; GO:0000212 meiotic spindle organization; GO:0000226 microtubule cytoskeleton organization; GO:0000245 spliceosomal complex assembly; GO:0000280 nuclear division; GO:0000375 RNA splicing, via transesterification reactions; GO:0000377 RNA splicing, via transesterification reactions with bulged adenosine as nucleophile; GO:0000398 mRNA splicing, via spliceosome; GO:0001525 a…	GO:0005622 intracellular anatomical structure; GO:0005634 nucleus; GO:0005654 nucleoplasm; GO:0005730 nucleolus; GO:0005737 cytoplasm; GO:0005829 cytosol; GO:0005886 plasma membrane; GO:0016020 membrane; GO:0030424 axon; GO:0031974 membrane-enclosed lumen; GO:0031981 nuclear lumen; GO:0042995 cell projection; GO:0043005 neuron projection; GO:0043226 organelle; GO:0043227 membrane-bounded organell…	GO:0000166 nucleotide binding; GO:0000287 magnesium ion binding; GO:0003824 catalytic activity; GO:0004672 protein kinase activity; GO:0004674 protein serine/threonine kinase activity; GO:0005488 binding; GO:0005515 protein binding; GO:0005524 ATP binding; GO:0016301 kinase activity; GO:0016740 transferase activity; GO:0016772 transferase activity, transferring phosphorus-containing groups; GO:00…	PF00069	PF00069 Protein kinase domain	T	KOG1290	Serine/threonine protein kinase	WP310 mRNA processing	http://www.wikipathways.org/instance/WP310_r122791
O54825	Bystin OS=Mus musculus OX=10090 GN=Bysl PE=1 SV=3	Bysl	0.168501	0.00610911	Down	15	6	18	6	6	49.8	4.83469e+06	14851858	786080	357443	463614	568416	1.45527	1.80906	0.671157	0.172226	0.239807	0.251101	cytoplasm	K14797			GO:0000003 reproduction; GO:0000462 maturation of SSU-rRNA from tricistronic rRNA transcript (SSU-rRNA, 5.8S rRNA, LSU-rRNA); GO:0001701 in utero embryonic development; GO:0001824 blastocyst development; GO:0001825 blastocyst formation; GO:0001829 trophectodermal cell differentiation; GO:0002237 response to molecule of bacterial origin; GO:0006139 nucleobase-containing compound metabolic process;…	GO:0005622 intracellular anatomical structure; GO:0005634 nucleus; GO:0005654 nucleoplasm; GO:0005730 nucleolus; GO:0005737 cytoplasm; GO:0005829 cytosol; GO:0005856 cytoskeleton; GO:0005874 microtubule; GO:0005881 cytoplasmic microtubule; GO:0015630 microtubule cytoskeleton; GO:0031974 membrane-enclosed lumen; GO:0031981 nuclear lumen; GO:0042995 cell projection; GO:0043226 organelle; GO:0043227…				W	KOG3871	Cell adhesion complex protein bystin				R-MMU-6791226 Major pathway of rRNA processing in the nucleolus and cytosol;R-MMU-72312 rRNA processing;R-MMU-8868773 rRNA processing in the nucleus and cytosol;R-MMU-8953854 Metabolism of RNA	https://reactome.org/PathwayBrowser/#/R-MMU-6791226;https://reactome.org/PathwayBrowser/#/R-MMU-72312;https://reactome.org/PathwayBrowser/#/R-MMU-8868773;https://reactome.org/PathwayBrowser/#/R-MMU-8953854	HALLMARK MYC TARGETS V2	http://www.gsea-msigdb.org/gsea/msigdb/mouse/geneset/HALLMARK_MYC_TARGETS_V2
O54833	Casein kinase II subunit alpha' OS=Mus musculus OX=10090 GN=Csnk2a2 PE=1 SV=1	Csnk2a2	0.292188	0.00483793	Down	23	6	19	5	5	41.2	3.07701e+06	9.51293e+06	897198	792857	479413	459568	1.33049	1.66453	1.1004	0.548775	0.356223	0.291634	nucleus	K03097	CSNK2A; casein kinase II subunit alpha [EC:2.7.11.1]	mmu04137 Mitophagy - animal; mmu04310 Wnt signaling pathway; mmu05020 Prion disease; mmu04064 NF-kappa B signaling pathway; mmu03008 Ribosome biogenesis in eukaryotes; mmu05010 Alzheimer disease; mmu05235 PD-L1 expression and PD-1 checkpoint pathway in cancer; mmu05022 Pathways of neurodegeneration - multiple diseases; mmu05162 Measles; mmu04520 Adherens junction	GO:0000003 reproduction; GO:0000902 cell morphogenesis; GO:0000904 cell morphogenesis involved in differentiation; GO:0001558 regulation of cell growth; GO:0001654 eye development; GO:0003002 regionalization; GO:0003006 developmental process involved in reproduction; GO:0006355 regulation of transcription, DNA-templated; GO:0006403 RNA localization; GO:0006464 cellular protein modification proces…	GO:0000785 chromatin; GO:0001669 acrosomal vesicle; GO:0005622 intracellular anatomical structure; GO:0005634 nucleus; GO:0005654 nucleoplasm; GO:0005694 chromosome; GO:0005737 cytoplasm; GO:0005829 cytosol; GO:0005886 plasma membrane; GO:0005956 protein kinase CK2 complex; GO:0012505 endomembrane system; GO:0016020 membrane; GO:0030141 secretory granule; GO:0031410 cytoplasmic vesicle; GO:003197…	GO:0003824 catalytic activity; GO:0004672 protein kinase activity; GO:0004674 protein serine/threonine kinase activity; GO:0005488 binding; GO:0005515 protein binding; GO:0008013 beta-catenin binding; GO:0016301 kinase activity; GO:0016740 transferase activity; GO:0016772 transferase activity, transferring phosphorus-containing groups; GO:0016773 phosphotransferase activity, alcohol group as acce…	PF00069	PF00069 Protein kinase domain	TDK	KOG0668	Casein kinase II, alpha subunit	WP539 Wnt signaling pathway	http://www.wikipathways.org/instance/WP539_r120581		R-MMU-1257604 PIP3 activates AKT signaling;R-MMU-1266738 Developmental Biology;R-MMU-1430728 Metabolism;R-MMU-1483191 Synthesis of PC;R-MMU-1483206 Glycerophospholipid biosynthesis;R-MMU-1483257 Phospholipid metabolism;R-MMU-162582 Signal Transduction;R-MMU-1632852 Macroautophagy;R-MMU-1640170 Cell Cycle;R-MMU-195721 Signaling by WNT;R-MMU-201681 TCF dependent signaling in response to WNT;R-MMU-2…	https://reactome.org/PathwayBrowser/#/R-MMU-1257604;https://reactome.org/PathwayBrowser/#/R-MMU-1266738;https://reactome.org/PathwayBrowser/#/R-MMU-1430728;https://reactome.org/PathwayBrowser/#/R-MMU-1483191;https://reactome.org/PathwayBrowser/#/R-MMU-1483206;https://reactome.org/PathwayBrowser/#/R-MMU-1483257;https://reactome.org/PathwayBrowser/#/R-MMU-162582;https://reactome.org/PathwayBrowser/…	HALLMARK SPERMATOGENESIS	http://www.gsea-msigdb.org/gsea/msigdb/mouse/geneset/HALLMARK_SPERMATOGENESIS
O54941	SWI/SNF-related matrix-associated actin-dependent regulator of chromatin subfamily E member 1 OS=Mus musculus OX=10090 GN=Smarce1 PE=1 SV=1	Smarce1	0.418281	0.000786568	Down	19	6	20	5	5	46.6	3.53563e+06	7.08533e+06	1.2551e+06	809430	913307	887281	1.60614	1.30248	1.61725	0.58859	0.712956	0.59154	nucleus	K11651	SMARCE1; SWI/SNF-related matrix-associated actin-dependent regulator of chromatin subfamily E member 1	mmu04714 Thermogenesis; mmu05225 Hepatocellular carcinoma	GO:0000003 reproduction; GO:0003006 developmental process involved in reproduction; GO:0006325 chromatin organization; GO:0006333 chromatin assembly or disassembly; GO:0006337 nucleosome disassembly; GO:0006338 chromatin remodeling; GO:0006355 regulation of transcription, DNA-templated; GO:0006357 regulation of transcription by RNA polymerase II; GO:0006996 organelle organization; GO:0007275 mult…	GO:0000228 nuclear chromosome; GO:0000785 chromatin; GO:0005622 intracellular anatomical structure; GO:0005634 nucleus; GO:0005654 nucleoplasm; GO:0005694 chromosome; GO:0016514 SWI/SNF complex; GO:0016586 RSC-type complex; GO:0017053 transcription repressor complex; GO:0031974 membrane-enclosed lumen; GO:0031981 nuclear lumen; GO:0032991 protein-containing complex; GO:0035060 brahma complex; GO:…	GO:0000981 DNA-binding transcription factor activity, RNA polymerase II-specific; GO:0003676 nucleic acid binding; GO:0003677 DNA binding; GO:0003682 chromatin binding; GO:0003700 DNA-binding transcription factor activity; GO:0003712 transcription coregulator activity; GO:0003713 transcription coactivator activity; GO:0003723 RNA binding; GO:0003824 catalytic activity; GO:0005102 signaling recept…	PF00505	PF00505 HMG (high mobility group) box	B	KOG4715	SWI/SNF-related matrix-associated actin-dependent regulator of chromatin			Transcription factor	R-MMU-212436 Generic Transcription Pathway;R-MMU-3214858 RMTs methylate histone arginines;R-MMU-3247509 Chromatin modifying enzymes;R-MMU-4839726 Chromatin organization;R-MMU-73857 RNA Polymerase II Transcription;R-MMU-74160 Gene expression (Transcription);R-MMU-8878171 Transcriptional regulation by RUNX1;R-MMU-8939243 RUNX1 interacts with co-factors whose precise effect on RUNX1 targets is not k…	https://reactome.org/PathwayBrowser/#/R-MMU-212436;https://reactome.org/PathwayBrowser/#/R-MMU-3214858;https://reactome.org/PathwayBrowser/#/R-MMU-3247509;https://reactome.org/PathwayBrowser/#/R-MMU-4839726;https://reactome.org/PathwayBrowser/#/R-MMU-73857;https://reactome.org/PathwayBrowser/#/R-MMU-74160;https://reactome.org/PathwayBrowser/#/R-MMU-8878171;https://reactome.org/PathwayBrowser/#/R-…
O54950	5'-AMP-activated protein kinase subunit gamma-1 OS=Mus musculus OX=10090 GN=Prkag1 PE=1 SV=2	Prkag1	0.164022	0.00397144	Down	21	6	18	6	6	37.5	4.29317e+06	1.47692e+07	787481	408515	398538	485191	1.33628	1.86025	0.69525	0.203538	0.213167	0.221635	cytoplasm,nucleus	K07200	PRKAG; 5'-AMP-activated protein kinase, regulatory gamma subunit	mmu04920 Adipocytokine signaling pathway; mmu04922 Glucagon signaling pathway; mmu04371 Apelin signaling pathway; mmu04936 Alcoholic liver disease; mmu04921 Oxytocin signaling pathway; mmu04710 Circadian rhythm; mmu04211 Longevity regulating pathway; mmu04530 Tight junction; mmu04910 Insulin signaling pathway; mmu04714 Thermogenesis; mmu04931 Insulin resistance; mmu04068 FoxO signaling pathway; m…	GO:0000003 reproduction; GO:0001932 regulation of protein phosphorylation; GO:0001933 negative regulation of protein phosphorylation; GO:0001934 positive regulation of protein phosphorylation; GO:0005975 carbohydrate metabolic process; GO:0005976 polysaccharide metabolic process; GO:0005977 glycogen metabolic process; GO:0006073 cellular glucan metabolic process; GO:0006091 generation of precurso…	GO:0005622 intracellular anatomical structure; GO:0005634 nucleus; GO:0005654 nucleoplasm; GO:0005737 cytoplasm; GO:0005829 cytosol; GO:0031588 nucleotide-activated protein kinase complex; GO:0031974 membrane-enclosed lumen; GO:0031981 nuclear lumen; GO:0032991 protein-containing complex; GO:0043226 organelle; GO:0043227 membrane-bounded organelle; GO:0043229 intracellular organelle; GO:0043231 i…	GO:0000166 nucleotide binding; GO:0003824 catalytic activity; GO:0004672 protein kinase activity; GO:0004674 protein serine/threonine kinase activity; GO:0004679 AMP-activated protein kinase activity; GO:0004690 cyclic nucleotide-dependent protein kinase activity; GO:0004691 cAMP-dependent protein kinase activity; GO:0004857 enzyme inhibitor activity; GO:0004860 protein kinase inhibitor activity;…	PF00571	PF00571 CBS domain	C	KOG1764	5'-AMP-activated protein kinase, gamma subunit	WP683 Leptin and adiponectin	http://www.wikipathways.org/instance/WP683_r120459		R-MMU-162582 Signal Transduction;R-MMU-1632852 Macroautophagy;R-MMU-165159 MTOR signalling;R-MMU-212436 Generic Transcription Pathway;R-MMU-3700989 Transcriptional Regulation by TP53;R-MMU-380972 Energy dependent regulation of mTOR by LKB1-AMPK;R-MMU-5628897 TP53 Regulates Metabolic Genes;R-MMU-5633007 Regulation of TP53 Activity;R-MMU-6804756 Regulation of TP53 Activity through Phosphorylation;R…	https://reactome.org/PathwayBrowser/#/R-MMU-162582;https://reactome.org/PathwayBrowser/#/R-MMU-1632852;https://reactome.org/PathwayBrowser/#/R-MMU-165159;https://reactome.org/PathwayBrowser/#/R-MMU-212436;https://reactome.org/PathwayBrowser/#/R-MMU-3700989;https://reactome.org/PathwayBrowser/#/R-MMU-380972;https://reactome.org/PathwayBrowser/#/R-MMU-5628897;https://reactome.org/PathwayBrowser/#/R…	HALLMARK PI3K AKT MTOR SIGNALING	http://www.gsea-msigdb.org/gsea/msigdb/mouse/geneset/HALLMARK_PI3K_AKT_MTOR_SIGNALING
O55013	Trafficking protein particle complex subunit 3 OS=Mus musculus OX=10090 GN=Trappc3 PE=1 SV=1	Trappc3	0.0452334	0.00132173	Down	22	4	10	4	4	20.3	2.41128e+06	1.01759e+07	420886	69194.5	81444.6	67196.2	1.19975	2.04885	0.594004	0.0551102	0.0696363	0.0490676	mitochondria	K20302			GO:0002790 peptide secretion; GO:0006403 RNA localization; GO:0006810 transport; GO:0006888 endoplasmic reticulum to Golgi vesicle-mediated transport; GO:0006891 intra-Golgi vesicle-mediated transport; GO:0007275 multicellular organism development; GO:0008104 protein localization; GO:0009306 protein secretion; GO:0009987 cellular process; GO:0015031 protein transport; GO:0015833 peptide transport…	GO:0000139 Golgi membrane; GO:0005622 intracellular anatomical structure; GO:0005737 cytoplasm; GO:0005794 Golgi apparatus; GO:0005829 cytosol; GO:0012505 endomembrane system; GO:0016020 membrane; GO:0030008 TRAPP complex; GO:0031090 organelle membrane; GO:0031984 organelle subcompartment; GO:0032991 protein-containing complex; GO:0043226 organelle; GO:0043227 membrane-bounded organelle; GO:00432…	GO:0005488 binding; GO:0005515 protein binding;			U	KOG3330	Transport protein particle (TRAPP) complex subunit				R-MMU-199977 ER to Golgi Anterograde Transport;R-MMU-199991 Membrane Trafficking;R-MMU-204005 COPII-mediated vesicle transport;R-MMU-392499 Metabolism of proteins;R-MMU-446203 Asparagine N-linked glycosylation;R-MMU-5653656 Vesicle-mediated transport;R-MMU-597592 Post-translational protein modification;R-MMU-8876198 RAB GEFs exchange GTP for GDP on RABs;R-MMU-9007101 Rab regulation of trafficking…	https://reactome.org/PathwayBrowser/#/R-MMU-199977;https://reactome.org/PathwayBrowser/#/R-MMU-199991;https://reactome.org/PathwayBrowser/#/R-MMU-204005;https://reactome.org/PathwayBrowser/#/R-MMU-392499;https://reactome.org/PathwayBrowser/#/R-MMU-446203;https://reactome.org/PathwayBrowser/#/R-MMU-5653656;https://reactome.org/PathwayBrowser/#/R-MMU-597592;https://reactome.org/PathwayBrowser/#/R-M…
O55022	Membrane-associated progesterone receptor component 1 OS=Mus musculus OX=10090 GN=Pgrmc1 PE=1 SV=4	Pgrmc1	0.385863	0.000631502	Down	16	3	11	2	2	21.7	1.35246e+06	2.91895e+06	577552	337866	299758	377374	1.51775	1.32556	1.83844	0.606928	0.578065	0.62152	cytoplasm	K17278	PGRMC1_2; membrane-associated progesterone receptor component	mmu04080 Neuroactive ligand-receptor interaction	GO:0000003 reproduction; GO:0000902 cell morphogenesis; GO:0000904 cell morphogenesis involved in differentiation; GO:0001556 oocyte maturation; GO:0001775 cell activation; GO:0002252 immune effector process; GO:0002263 cell activation involved in immune response; GO:0002274 myeloid leukocyte activation; GO:0002275 myeloid cell activation involved in immune response; GO:0002283 neutrophil activat…	GO:0000775 chromosome, centromeric region; GO:0001674 female germ cell nucleus; GO:0005576 extracellular region; GO:0005615 extracellular space; GO:0005622 intracellular anatomical structure; GO:0005634 nucleus; GO:0005635 nuclear envelope; GO:0005694 chromosome; GO:0005737 cytoplasm; GO:0005768 endosome; GO:0005783 endoplasmic reticulum; GO:0005819 spindle; GO:0005856 cytoskeleton; GO:0005886 pl…	GO:0005488 binding; GO:0005496 steroid binding; GO:0008289 lipid binding; GO:0020037 heme binding; GO:0032934 sterol binding; GO:0035100 ecdysone binding; GO:0036094 small molecule binding; GO:0042562 hormone binding; GO:0043178 alcohol binding; GO:0046906 tetrapyrrole binding; GO:0097159 organic cyclic compound binding; GO:1901363 heterocyclic compound binding;	PF00173	PF00173 Cytochrome b5-like Heme/Steroid binding domain	R	KOG1110	Putative steroid membrane receptor Hpr6.6/25-Dx				R-MMU-168249 Innate Immune System;R-MMU-168256 Immune System;R-MMU-6798695 Neutrophil degranulation	https://reactome.org/PathwayBrowser/#/R-MMU-168249;https://reactome.org/PathwayBrowser/#/R-MMU-168256;https://reactome.org/PathwayBrowser/#/R-MMU-6798695	HALLMARK XENOBIOTIC METABOLISM	http://www.gsea-msigdb.org/gsea/msigdb/mouse/geneset/HALLMARK_XENOBIOTIC_METABOLISM
O55029	Coatomer subunit beta' OS=Mus musculus OX=10090 GN=Copb2 PE=1 SV=2	Copb2	0.472626	0.000620853	Down	35	28	176	28	28	102.4	3.09767e+07	7.11743e+07	1.29859e+07	9.75757e+06	9.02045e+06	9.90846e+06	1.41734	1.31782	1.68535	0.714655	0.709244	0.66535	cytoplasm	K17302			GO:0000003 reproduction; GO:0003006 developmental process involved in reproduction; GO:0006810 transport; GO:0006886 intracellular protein transport; GO:0006888 endoplasmic reticulum to Golgi vesicle-mediated transport; GO:0006890 retrograde vesicle-mediated transport, Golgi to endoplasmic reticulum; GO:0006891 intra-Golgi vesicle-mediated transport; GO:0007275 multicellular organism development;…	GO:0000139 Golgi membrane; GO:0005622 intracellular anatomical structure; GO:0005737 cytoplasm; GO:0005783 endoplasmic reticulum; GO:0005789 endoplasmic reticulum membrane; GO:0005794 Golgi apparatus; GO:0005795 Golgi stack; GO:0005798 Golgi-associated vesicle; GO:0005829 cytosol; GO:0012505 endomembrane system; GO:0012506 vesicle membrane; GO:0016020 membrane; GO:0030117 membrane coat; GO:003012…	GO:0005080 protein kinase C binding; GO:0005488 binding; GO:0005515 protein binding; GO:0019899 enzyme binding; GO:0019900 kinase binding; GO:0019901 protein kinase binding;			U	KOG0276	Vesicle coat complex COPI, beta' subunit				R-MMU-199977 ER to Golgi Anterograde Transport;R-MMU-199991 Membrane Trafficking;R-MMU-392499 Metabolism of proteins;R-MMU-446203 Asparagine N-linked glycosylation;R-MMU-5653656 Vesicle-mediated transport;R-MMU-597592 Post-translational protein modification;R-MMU-6807878 COPI-mediated anterograde transport;R-MMU-6811434 COPI-dependent Golgi-to-ER retrograde traffic;R-MMU-6811442 Intra-Golgi and r…	https://reactome.org/PathwayBrowser/#/R-MMU-199977;https://reactome.org/PathwayBrowser/#/R-MMU-199991;https://reactome.org/PathwayBrowser/#/R-MMU-392499;https://reactome.org/PathwayBrowser/#/R-MMU-446203;https://reactome.org/PathwayBrowser/#/R-MMU-5653656;https://reactome.org/PathwayBrowser/#/R-MMU-597592;https://reactome.org/PathwayBrowser/#/R-MMU-6807878;https://reactome.org/PathwayBrowser/#/R-…	HALLMARK PROTEIN SECRETION;HALLMARK GLYCOLYSIS	http://www.gsea-msigdb.org/gsea/msigdb/mouse/geneset/HALLMARK_PROTEIN_SECRETION;http://www.gsea-msigdb.org/gsea/msigdb/mouse/geneset/HALLMARK_GLYCOLYSIS
O55106	Striatin OS=Mus musculus OX=10090 GN=Strn PE=1 SV=2	Strn	0.0916352	0.00497224	Down	17	10	21	9	10	85.9	3.7765e+06	1.34654e+07	685489	350318	119291	175659	1.33808	1.93067	0.68893	0.198688	0.0726325	0.0913421	nucleus	K17608			GO:0000122 negative regulation of transcription by RNA polymerase II; GO:0000165 MAPK cascade; GO:0001700 embryonic development via the syncytial blastoderm; GO:0001932 regulation of protein phosphorylation; GO:0001934 positive regulation of protein phosphorylation; GO:0002009 morphogenesis of an epithelium; GO:0006355 regulation of transcription, DNA-templated; GO:0006357 regulation of transcrip…	GO:0005622 intracellular anatomical structure; GO:0005634 nucleus; GO:0005654 nucleoplasm; GO:0005737 cytoplasm; GO:0005794 Golgi apparatus; GO:0005886 plasma membrane; GO:0005911 cell-cell junction; GO:0005923 bicellular tight junction; GO:0012505 endomembrane system; GO:0014069 postsynaptic density; GO:0016020 membrane; GO:0030054 cell junction; GO:0030425 dendrite; GO:0031974 membrane-enclosed…	GO:0003700 DNA-binding transcription factor activity; GO:0005102 signaling receptor binding; GO:0005488 binding; GO:0005515 protein binding; GO:0005516 calmodulin binding; GO:0008134 transcription factor binding; GO:0019899 enzyme binding; GO:0019902 phosphatase binding; GO:0019903 protein phosphatase binding; GO:0019904 protein domain specific binding; GO:0030331 estrogen receptor binding; GO:00…			D	KOG0642	Cell-cycle nuclear protein, contains WD-40 repeats				R-MMU-1257604 PIP3 activates AKT signaling;R-MMU-162582 Signal Transduction;R-MMU-199418 Negative regulation of the PI3K/AKT network;R-MMU-6811558 PI5P, PP2A and IER3 Regulate PI3K/AKT Signaling;R-MMU-8939211 ESR-mediated signaling;R-MMU-9006925 Intracellular signaling by second messengers;R-MMU-9006931 Signaling by Nuclear Receptors;R-MMU-9009391 Extra-nuclear estrogen signaling	https://reactome.org/PathwayBrowser/#/R-MMU-1257604;https://reactome.org/PathwayBrowser/#/R-MMU-162582;https://reactome.org/PathwayBrowser/#/R-MMU-199418;https://reactome.org/PathwayBrowser/#/R-MMU-6811558;https://reactome.org/PathwayBrowser/#/R-MMU-8939211;https://reactome.org/PathwayBrowser/#/R-MMU-9006925;https://reactome.org/PathwayBrowser/#/R-MMU-9006931;https://reactome.org/PathwayBrowser/#…	HALLMARK KRAS SIGNALING UP	http://www.gsea-msigdb.org/gsea/msigdb/mouse/geneset/HALLMARK_KRAS_SIGNALING_UP
O55131	Septin-7 OS=Mus musculus OX=10090 GN=Septin7 PE=1 SV=1	Septin7	0.138761	0.000275227	Down	28	10	32	9	10	50.5	1.20677e+07	3.80334e+07	3.16967e+06	1.03754e+06	907418	1.25212e+06	1.40634	1.79361	1.04776	0.193547	0.18172	0.21415	cytoplasm	K16944			GO:0000003 reproduction; GO:0000278 mitotic cell cycle; GO:0000281 mitotic cytokinesis; GO:0000902 cell morphogenesis; GO:0000904 cell morphogenesis involved in differentiation; GO:0000910 cytokinesis; GO:0000912 assembly of actomyosin apparatus involved in cytokinesis; GO:0000915 actomyosin contractile ring assembly; GO:0006915 apoptotic process; GO:0006996 organelle organization; GO:0007010 cyt…	GO:0001725 stress fiber; GO:0005576 extracellular region; GO:0005622 intracellular anatomical structure; GO:0005634 nucleus; GO:0005737 cytoplasm; GO:0005829 cytosol; GO:0005856 cytoskeleton; GO:0005886 plasma membrane; GO:0005929 cilium; GO:0005930 axoneme; GO:0005938 cell cortex; GO:0005940 septin ring; GO:0015629 actin cytoskeleton; GO:0016020 membrane; GO:0030424 axon; GO:0030496 midbody; GO:…	GO:0000166 nucleotide binding; GO:0001882 nucleoside binding; GO:0001883 purine nucleoside binding; GO:0003779 actin binding; GO:0003824 catalytic activity; GO:0003924 GTPase activity; GO:0005198 structural molecule activity; GO:0005488 binding; GO:0005515 protein binding; GO:0005525 GTP binding; GO:0008017 microtubule binding; GO:0008092 cytoskeletal protein binding; GO:0015631 tubulin binding; …	PF00735	PF00735 Septin	DZU	KOG2655	Septin family protein (P-loop GTPase)				R-MMU-162582 Signal Transduction;R-MMU-5683057 MAPK family signaling cascades;R-MMU-5687128 MAPK6/MAPK4 signaling	https://reactome.org/PathwayBrowser/#/R-MMU-162582;https://reactome.org/PathwayBrowser/#/R-MMU-5683057;https://reactome.org/PathwayBrowser/#/R-MMU-5687128
O55236	mRNA-capping enzyme OS=Mus musculus OX=10090 GN=Rngtt PE=1 SV=1	Rngtt	0.0506524	0.000169529	Down	11	6	9	6	6	68.6	4.95961e+06	1.22142e+07	986676	151384	100097	156038	1.75772	1.75171	0.99188	0.0858818	0.0609613	0.0811594	mitochondria	K13917	RNGTT; mRNA-capping enzyme [EC:2.7.7.50 3.6.1.74]	mmu03015 mRNA surveillance pathway	GO:0006139 nucleobase-containing compound metabolic process; GO:0006351 transcription, DNA-templated; GO:0006366 transcription by RNA polymerase II; GO:0006370 7-methylguanosine mRNA capping; GO:0006396 RNA processing; GO:0006397 mRNA processing; GO:0006464 cellular protein modification process; GO:0006470 protein dephosphorylation; GO:0006725 cellular aromatic compound metabolic process; GO:0006…	GO:0005622 intracellular anatomical structure; GO:0005634 nucleus; GO:0005654 nucleoplasm; GO:0005737 cytoplasm; GO:0031974 membrane-enclosed lumen; GO:0031981 nuclear lumen; GO:0043226 organelle; GO:0043227 membrane-bounded organelle; GO:0043229 intracellular organelle; GO:0043231 intracellular membrane-bounded organelle; GO:0043233 organelle lumen; GO:0070013 intracellular organelle lumen;	GO:0003824 catalytic activity; GO:0004484 mRNA guanylyltransferase activity; GO:0004651 polynucleotide 5'-phosphatase activity; GO:0004721 phosphoprotein phosphatase activity; GO:0008138 protein tyrosine/serine/threonine phosphatase activity; GO:0008192 RNA guanylyltransferase activity; GO:0016462 pyrophosphatase activity; GO:0016740 transferase activity; GO:0016772 transferase activity, transfer…	PF00782; PF01331; PF03919	PF00782 Dual specificity phosphatase, catalytic domain; PF01331 mRNA capping enzyme, catalytic domain; PF03919 mRNA capping enzyme, C-terminal domain	A	KOG2386	mRNA capping enzyme, guanylyltransferase (alpha) subunit	WP310 mRNA processing	http://www.wikipathways.org/instance/WP310_r122791		R-MMU-72086 mRNA Capping;R-MMU-73857 RNA Polymerase II Transcription;R-MMU-74160 Gene expression (Transcription);R-MMU-77075 RNA Pol II CTD phosphorylation and interaction with CE;R-MMU-8953854 Metabolism of RNA	https://reactome.org/PathwayBrowser/#/R-MMU-72086;https://reactome.org/PathwayBrowser/#/R-MMU-73857;https://reactome.org/PathwayBrowser/#/R-MMU-74160;https://reactome.org/PathwayBrowser/#/R-MMU-77075;https://reactome.org/PathwayBrowser/#/R-MMU-8953854
O70152	Dolichol-phosphate mannosyltransferase subunit 1 OS=Mus musculus OX=10090 GN=Dpm1 PE=1 SV=1	Dpm1	3.05302	0.0316338	Up	43	8	55	8	8	29.2	2.7397e+06	7.51157e+06	3.20653e+06	9.79385e+06	7.54516e+06	1.14266e+07	0.42699	0.473741	1.41753	2.44334	2.02075	2.61359	mitochondria	K00721	DPM1; dolichol-phosphate mannosyltransferase [EC:2.4.1.83]	mmu00510 N-Glycan biosynthesis; mmu01100 Metabolic pathways	GO:0006066 alcohol metabolic process; GO:0006139 nucleobase-containing compound metabolic process; GO:0006464 cellular protein modification process; GO:0006486 protein glycosylation; GO:0006493 protein O-linked glycosylation; GO:0006497 protein lipidation; GO:0006505 GPI anchor metabolic process; GO:0006506 GPI anchor biosynthetic process; GO:0006629 lipid metabolic process; GO:0006643 membrane l…	GO:0005622 intracellular anatomical structure; GO:0005737 cytoplasm; GO:0005783 endoplasmic reticulum; GO:0005789 endoplasmic reticulum membrane; GO:0012505 endomembrane system; GO:0016020 membrane; GO:0031501 mannosyltransferase complex; GO:0031984 organelle subcompartment; GO:0032991 protein-containing complex; GO:0033185 dolichol-phosphate-mannose synthase complex; GO:0042175 nuclear outer mem…	GO:0000030 mannosyltransferase activity; GO:0003824 catalytic activity; GO:0004169 dolichyl-phosphate-mannose-protein mannosyltransferase activity; GO:0004582 dolichyl-phosphate beta-D-mannosyltransferase activity; GO:0005488 binding; GO:0005537 mannose binding; GO:0016740 transferase activity; GO:0016757 glycosyltransferase activity; GO:0016758 hexosyltransferase activity; GO:0030246 carbohydrat…			R	KOG2978	Dolichol-phosphate mannosyltransferase				R-MMU-162699 Synthesis of dolichyl-phosphate mannose;R-MMU-163125 Post-translational modification: synthesis of GPI-anchored proteins;R-MMU-392499 Metabolism of proteins;R-MMU-446193 Biosynthesis of the N-glycan precursor (dolichol lipid-linked oligosaccharide, LLO) and transfer to a nascent protein;R-MMU-446203 Asparagine N-linked glycosylation;R-MMU-446219 Synthesis of substrates in N-glycan bi…	https://reactome.org/PathwayBrowser/#/R-MMU-162699;https://reactome.org/PathwayBrowser/#/R-MMU-163125;https://reactome.org/PathwayBrowser/#/R-MMU-392499;https://reactome.org/PathwayBrowser/#/R-MMU-446193;https://reactome.org/PathwayBrowser/#/R-MMU-446203;https://reactome.org/PathwayBrowser/#/R-MMU-446219;https://reactome.org/PathwayBrowser/#/R-MMU-597592
O70172	Phosphatidylinositol 5-phosphate 4-kinase type-2 alpha OS=Mus musculus OX=10090 GN=Pip4k2a PE=1 SV=1	Pip4k2a	0.187596	0.0169982	Down	26	9	18	9	9	46.1	3.59584e+06	1.23545e+07	676737	526440	181977	556786	1.32252	1.83875	0.705997	0.309933	0.115013	0.300536	cytoplasm	K00920	PIP4K2; 1-phosphatidylinositol-5-phosphate 4-kinase [EC:2.7.1.149]	mmu04070 Phosphatidylinositol signaling system; mmu04810 Regulation of actin cytoskeleton; mmu01100 Metabolic pathways; mmu00562 Inositol phosphate metabolism	GO:0001501 skeletal system development; GO:0002376 immune system process; GO:0002520 immune system development; GO:0006629 lipid metabolic process; GO:0006644 phospholipid metabolic process; GO:0006650 glycerophospholipid metabolic process; GO:0006661 phosphatidylinositol biosynthetic process; GO:0006793 phosphorus metabolic process; GO:0006796 phosphate-containing compound metabolic process; GO:…	GO:0005622 intracellular anatomical structure; GO:0005634 nucleus; GO:0005654 nucleoplasm; GO:0005737 cytoplasm; GO:0005773 vacuole; GO:0005776 autophagosome; GO:0005829 cytosol; GO:0005886 plasma membrane; GO:0016020 membrane; GO:0031974 membrane-enclosed lumen; GO:0031981 nuclear lumen; GO:0043226 organelle; GO:0043227 membrane-bounded organelle; GO:0043229 intracellular organelle; GO:0043231 i…	GO:0003824 catalytic activity; GO:0005488 binding; GO:0005515 protein binding; GO:0016301 kinase activity; GO:0016307 phosphatidylinositol phosphate kinase activity; GO:0016308 1-phosphatidylinositol-4-phosphate 5-kinase activity; GO:0016309 1-phosphatidylinositol-5-phosphate 4-kinase activity; GO:0016740 transferase activity; GO:0016772 transferase activity, transferring phosphorus-containing gr…			T	KOG0229	Phosphatidylinositol-4-phosphate 5-kinase	WP523 Regulation of actin cytoskeleton;WP298 G13 signaling pathway	http://www.wikipathways.org/instance/WP523_r120790;http://www.wikipathways.org/instance/WP298_r116836		R-MMU-1257604 PIP3 activates AKT signaling;R-MMU-1430728 Metabolism;R-MMU-1483255 PI Metabolism;R-MMU-1483257 Phospholipid metabolism;R-MMU-162582 Signal Transduction;R-MMU-1660499 Synthesis of PIPs at the plasma membrane;R-MMU-199418 Negative regulation of the PI3K/AKT network;R-MMU-212436 Generic Transcription Pathway;R-MMU-3700989 Transcriptional Regulation by TP53;R-MMU-556833 Metabolism of l…	https://reactome.org/PathwayBrowser/#/R-MMU-1257604;https://reactome.org/PathwayBrowser/#/R-MMU-1430728;https://reactome.org/PathwayBrowser/#/R-MMU-1483255;https://reactome.org/PathwayBrowser/#/R-MMU-1483257;https://reactome.org/PathwayBrowser/#/R-MMU-162582;https://reactome.org/PathwayBrowser/#/R-MMU-1660499;https://reactome.org/PathwayBrowser/#/R-MMU-199418;https://reactome.org/PathwayBrowser/#…
O70194	Eukaryotic translation initiation factor 3 subunit D OS=Mus musculus OX=10090 GN=Eif3d PE=1 SV=2	Eif3d	0.51614	0.00166623	Down	28	11	110	11	11	63.9	1.74599e+07	5.41573e+07	7.93653e+06	6.29364e+06	6.57227e+06	7.20512e+06	1.1533	1.44761	1.48701	0.665456	0.746012	0.698471	cytoplasm	K03251			GO:0001732 formation of cytoplasmic translation initiation complex; GO:0002181 cytoplasmic translation; GO:0002183 cytoplasmic translational initiation; GO:0002191 cap-dependent translational initiation; GO:0006412 translation; GO:0006413 translational initiation; GO:0006417 regulation of translation; GO:0006446 regulation of translational initiation; GO:0006518 peptide metabolic process; GO:0006…	GO:0005622 intracellular anatomical structure; GO:0005634 nucleus; GO:0005737 cytoplasm; GO:0005829 cytosol; GO:0005852 eukaryotic translation initiation factor 3 complex; GO:0032991 protein-containing complex; GO:0043226 organelle; GO:0043227 membrane-bounded organelle; GO:0043229 intracellular organelle; GO:0043231 intracellular membrane-bounded organelle; GO:0071541 eukaryotic translation init…	GO:0000339 RNA cap binding; GO:0003676 nucleic acid binding; GO:0003723 RNA binding; GO:0003729 mRNA binding; GO:0003743 translation initiation factor activity; GO:0005488 binding; GO:0005515 protein binding; GO:0008135 translation factor activity, RNA binding; GO:0097159 organic cyclic compound binding; GO:0098808 mRNA cap binding; GO:1901363 heterocyclic compound binding;			J	KOG2479	Translation initiation factor 3, subunit d (eIF-3d)	WP307 Translation factors	http://www.wikipathways.org/instance/WP307_r117950		R-MMU-156827 L13a-mediated translational silencing of Ceruloplasmin expression;R-MMU-392499 Metabolism of proteins;R-MMU-72613 Eukaryotic Translation Initiation;R-MMU-72649 Translation initiation complex formation;R-MMU-72662 Activation of the mRNA upon binding of the cap-binding complex and eIFs, and subsequent binding to 43S;R-MMU-72689 Formation of a pool of free 40S subunits;R-MMU-72695 Forma…	https://reactome.org/PathwayBrowser/#/R-MMU-156827;https://reactome.org/PathwayBrowser/#/R-MMU-392499;https://reactome.org/PathwayBrowser/#/R-MMU-72613;https://reactome.org/PathwayBrowser/#/R-MMU-72649;https://reactome.org/PathwayBrowser/#/R-MMU-72662;https://reactome.org/PathwayBrowser/#/R-MMU-72689;https://reactome.org/PathwayBrowser/#/R-MMU-72695;https://reactome.org/PathwayBrowser/#/R-MMU-727…	HALLMARK MYC TARGETS V1;HALLMARK ALLOGRAFT REJECTION	http://www.gsea-msigdb.org/gsea/msigdb/mouse/geneset/HALLMARK_MYC_TARGETS_V1;http://www.gsea-msigdb.org/gsea/msigdb/mouse/geneset/HALLMARK_ALLOGRAFT_REJECTION
O70237	Zinc finger protein Gfi-1b OS=Mus musculus OX=10090 GN=Gfi1b PE=1 SV=1	Gfi1b	0.211532	0.001401	Down	17	3	7	3	3	37.4	1.84311e+06	5.16357e+06	482631	231509	275126	189491	1.48176	1.67985	1.10058	0.297928	0.380091	0.223574	nucleus	K09223			GO:0000122 negative regulation of transcription by RNA polymerase II; GO:0000902 cell morphogenesis; GO:0000904 cell morphogenesis involved in differentiation; GO:0001505 regulation of neurotransmitter levels; GO:0001654 eye development; GO:0001708 cell fate specification; GO:0001709 cell fate determination; GO:0001745 compound eye morphogenesis; GO:0001751 compound eye photoreceptor cell differe…	GO:0005622 intracellular anatomical structure; GO:0005634 nucleus; GO:0005654 nucleoplasm; GO:0005667 transcription regulator complex; GO:0005694 chromosome; GO:0005700 polytene chromosome; GO:0016363 nuclear matrix; GO:0016604 nuclear body; GO:0017053 transcription repressor complex; GO:0031974 membrane-enclosed lumen; GO:0031981 nuclear lumen; GO:0032991 protein-containing complex; GO:0034399 n…	GO:0000981 DNA-binding transcription factor activity, RNA polymerase II-specific; GO:0001067 transcription regulatory region nucleic acid binding; GO:0001227 DNA-binding transcription repressor activity, RNA polymerase II-specific; GO:0003676 nucleic acid binding; GO:0003677 DNA binding; GO:0003700 DNA-binding transcription factor activity; GO:0005488 binding; GO:0005515 protein binding; GO:00081…	PF00096	PF00096 Zinc finger, C2H2 type	R	KOG1721	FOG: Zn-finger			Transcription factor
O70293	G protein-coupled receptor kinase 6 OS=Mus musculus OX=10090 GN=Grk6 PE=1 SV=1	Grk6	3.63575	0.0144053	Up	13	6	16	6	6	65.9	1.27918e+06	1.92918e+06	887502	3.35426e+06	3.26689e+06	3.8557e+06	0.577643	0.35253	1.13678	2.4246	2.53508	2.55527	cytoplasm	K08291	GRK4_5_6; G protein-coupled receptor kinase [EC:2.7.11.16]	mmu05032 Morphine addiction; mmu04062 Chemokine signaling pathway; mmu04144 Endocytosis	GO:0000003 reproduction; GO:0000902 cell morphogenesis; GO:0000904 cell morphogenesis involved in differentiation; GO:0002009 morphogenesis of an epithelium; GO:0002029 desensitization of G protein-coupled receptor signaling pathway; GO:0002031 G protein-coupled receptor internalization; GO:0002064 epithelial cell development; GO:0002165 instar larval or pupal development; GO:0002682 regulation o…	GO:0005622 intracellular anatomical structure; GO:0005737 cytoplasm; GO:0005829 cytosol; GO:0005886 plasma membrane; GO:0016020 membrane; GO:0030425 dendrite; GO:0036477 somatodendritic compartment; GO:0042995 cell projection; GO:0043005 neuron projection; GO:0043025 neuronal cell body; GO:0044297 cell body; GO:0071944 cell periphery; GO:0097447 dendritic tree; GO:0120025 plasma membrane bounded …	GO:0003824 catalytic activity; GO:0004672 protein kinase activity; GO:0004674 protein serine/threonine kinase activity; GO:0004703 G protein-coupled receptor kinase activity; GO:0016301 kinase activity; GO:0016740 transferase activity; GO:0016772 transferase activity, transferring phosphorus-containing groups; GO:0016773 phosphotransferase activity, alcohol group as acceptor; GO:0047696 beta-adre…	PF00615; PF00069	PF00615 Regulator of G protein signaling domain; PF00069 Protein kinase domain	T	KOG0986	G protein-coupled receptor kinase	WP553 Calcium regulation in cardiac cells;WP2292 Chemokine signaling pathway;WP385 Myometrial relaxation and contraction pathways	http://www.wikipathways.org/instance/WP553_r117867;http://www.wikipathways.org/instance/WP2292_r97515;http://www.wikipathways.org/instance/WP385_r122794		R-MMU-162582 Signal Transduction;R-MMU-372790 Signaling by GPCR;R-MMU-388396 GPCR downstream signalling;R-MMU-418555 G alpha (s) signalling events	https://reactome.org/PathwayBrowser/#/R-MMU-162582;https://reactome.org/PathwayBrowser/#/R-MMU-372790;https://reactome.org/PathwayBrowser/#/R-MMU-388396;https://reactome.org/PathwayBrowser/#/R-MMU-418555
O70400	PDZ and LIM domain protein 1 OS=Mus musculus OX=10090 GN=Pdlim1 PE=1 SV=4	Pdlim1	0.38936	0.00929384	Down	24	6	38	6	6	35.8	5.39749e+06	1.147e+07	3.03278e+06	1.68132e+06	1.32075e+06	1.56535e+06	1.45167	1.24834	2.31365	0.723838	0.610415	0.617862	cytoplasm,nucleus	K23353			GO:0001666 response to hypoxia; GO:0006355 regulation of transcription, DNA-templated; GO:0006950 response to stress; GO:0009628 response to abiotic stimulus; GO:0009889 regulation of biosynthetic process; GO:0009891 positive regulation of biosynthetic process; GO:0009893 positive regulation of metabolic process; GO:0010468 regulation of gene expression; GO:0010556 regulation of macromolecule bio…	GO:0005622 intracellular anatomical structure; GO:0005667 transcription regulator complex; GO:0032991 protein-containing complex;	GO:0003712 transcription coregulator activity; GO:0003713 transcription coactivator activity; GO:0140110 transcription regulator activity;	PF00595; PF00412	PF00595 PDZ domain; PF00412 LIM domain	TZ	KOG1703	Adaptor protein Enigma and related PDZ-LIM proteins						HALLMARK REACTIVE OXIGEN SPECIES PATHWAY	http://www.gsea-msigdb.org/gsea/msigdb/mouse/geneset/HALLMARK_REACTIVE_OXIGEN_SPECIES_PATHWAY
O70435	Proteasome subunit alpha type-3 OS=Mus musculus OX=10090 GN=Psma3 PE=1 SV=3	Psma3	0.00769918	0.00153617	Down	21	5	35	5	5	28.4	1.17387e+07	3.5528e+07	1.89591e+06	63098.1	35291.9		1.30679	1.60047	0.598664	0.0112439	0.0067513		cytoplasm	K02727	PSMA3; 20S proteasome subunit alpha 7 [EC:3.4.25.1]	mmu05020 Prion disease; mmu03050 Proteasome; mmu05016 Huntington disease; mmu05014 Amyotrophic lateral sclerosis; mmu05010 Alzheimer disease; mmu05022 Pathways of neurodegeneration - multiple diseases; mmu05017 Spinocerebellar ataxia; mmu05012 Parkinson disease	GO:0000003 reproduction; GO:0002064 epithelial cell development; GO:0002065 columnar/cuboidal epithelial cell differentiation; GO:0002066 columnar/cuboidal epithelial cell development; GO:0003006 developmental process involved in reproduction; GO:0006464 cellular protein modification process; GO:0006508 proteolysis; GO:0006511 ubiquitin-dependent protein catabolic process; GO:0006807 nitrogen com…	GO:0000502 proteasome complex; GO:0005622 intracellular anatomical structure; GO:0005634 nucleus; GO:0005654 nucleoplasm; GO:0005737 cytoplasm; GO:0005829 cytosol; GO:0005839 proteasome core complex; GO:0019773 proteasome core complex, alpha-subunit complex; GO:0031974 membrane-enclosed lumen; GO:0031981 nuclear lumen; GO:0032991 protein-containing complex; GO:0043226 organelle; GO:0043227 membra…	GO:0005488 binding; GO:0005515 protein binding; GO:0019899 enzyme binding; GO:0031625 ubiquitin protein ligase binding; GO:0042802 identical protein binding; GO:0044389 ubiquitin-like protein ligase binding;	PF00227	PF00227 Proteasome subunit	O	KOG0184	20S proteasome, regulatory subunit alpha type PSMA3/PRE10	WP519 Proteasome degradation	http://www.wikipathways.org/instance/WP519_r117058		R-MMU-1168372 Downstream signaling events of B Cell Receptor (BCR);R-MMU-1169091 Activation of NF-kappaB in B cells;R-MMU-1234174 Cellular response to hypoxia;R-MMU-1234176 Oxygen-dependent proline hydroxylation of Hypoxia-inducible Factor Alpha;R-MMU-1236975 Antigen processing-Cross presentation;R-MMU-1236978 Cross-presentation of soluble exogenous antigens (endosomes);R-MMU-1257604 PIP3 activat…		HALLMARK INTERFERON ALPHA RESPONSE;HALLMARK INTERFERON GAMMA RESPONSE;HALLMARK MTORC1 SIGNALING	http://www.gsea-msigdb.org/gsea/msigdb/mouse/geneset/HALLMARK_INTERFERON_ALPHA_RESPONSE;http://www.gsea-msigdb.org/gsea/msigdb/mouse/geneset/HALLMARK_INTERFERON_GAMMA_RESPONSE;http://www.gsea-msigdb.org/gsea/msigdb/mouse/geneset/HALLMARK_MTORC1_SIGNALING
O70492	Sorting nexin-3 OS=Mus musculus OX=10090 GN=Snx3 PE=1 SV=3	Snx3	0.0644118	0.000835941	Down	46	8	42	7	8	18.7	1.7969e+07	5.13411e+07	3.35104e+06	728273	723609	476048	1.58531	1.83296	0.838597	0.10285	0.109705	0.0616382	cytoplasm	K17918	SNX3_12; sorting nexin-3/12	mmu04144 Endocytosis	GO:0000041 transition metal ion transport; GO:0006464 cellular protein modification process; GO:0006508 proteolysis; GO:0006725 cellular aromatic compound metabolic process; GO:0006778 porphyrin-containing compound metabolic process; GO:0006779 porphyrin-containing compound biosynthetic process; GO:0006783 heme biosynthetic process; GO:0006807 nitrogen compound metabolic process; GO:0006810 trans…	GO:0005622 intracellular anatomical structure; GO:0005737 cytoplasm; GO:0005768 endosome; GO:0005769 early endosome; GO:0005829 cytosol; GO:0010008 endosome membrane; GO:0012505 endomembrane system; GO:0016020 membrane; GO:0019898 extrinsic component of membrane; GO:0030135 coated vesicle; GO:0030136 clathrin-coated vesicle; GO:0030139 endocytic vesicle; GO:0031090 organelle membrane; GO:0031410 …	GO:0005488 binding; GO:0005515 protein binding; GO:0005543 phospholipid binding; GO:0008289 lipid binding; GO:0010314 phosphatidylinositol-5-phosphate binding; GO:0019899 enzyme binding; GO:0019902 phosphatase binding; GO:0019903 protein phosphatase binding; GO:0032266 phosphatidylinositol-3-phosphate binding; GO:0035091 phosphatidylinositol binding; GO:0043167 ion binding; GO:0043168 anion bindi…	PF00787	PF00787 PX domain	U	KOG2527	Sorting nexin SNX11				R-MMU-162582 Signal Transduction;R-MMU-195721 Signaling by WNT;R-MMU-3238698 WNT ligand biogenesis and trafficking;R-MMU-392499 Metabolism of proteins;R-MMU-5688426 Deubiquitination;R-MMU-5689880 Ub-specific processing proteases;R-MMU-597592 Post-translational protein modification	https://reactome.org/PathwayBrowser/#/R-MMU-162582;https://reactome.org/PathwayBrowser/#/R-MMU-195721;https://reactome.org/PathwayBrowser/#/R-MMU-3238698;https://reactome.org/PathwayBrowser/#/R-MMU-392499;https://reactome.org/PathwayBrowser/#/R-MMU-5688426;https://reactome.org/PathwayBrowser/#/R-MMU-5689880;https://reactome.org/PathwayBrowser/#/R-MMU-597592
O70494	Transcription factor Sp3 OS=Mus musculus OX=10090 GN=Sp3 PE=1 SV=2	Sp3	1.6742	0.0246733	Up	5	3	16	3	3	82.3	1.0915e+06	3.37566e+06	640895	1.54986e+06	1.43882e+06	1502110	0.748294	0.936489	1.24628	1.70082	1.69506	1.51132	nucleus	K09193			GO:0000003 reproduction; GO:0000122 negative regulation of transcription by RNA polymerase II; GO:0001501 skeletal system development; GO:0001503 ossification; GO:0001654 eye development; GO:0001701 in utero embryonic development; GO:0001775 cell activation; GO:0001779 natural killer cell differentiation; GO:0001824 blastocyst development; GO:0001825 blastocyst formation; GO:0001829 trophectoderm…	GO:0005622 intracellular anatomical structure; GO:0005634 nucleus; GO:0005654 nucleoplasm; GO:0005737 cytoplasm; GO:0005829 cytosol; GO:0016604 nuclear body; GO:0016605 PML body; GO:0017053 transcription repressor complex; GO:0031974 membrane-enclosed lumen; GO:0031981 nuclear lumen; GO:0032991 protein-containing complex; GO:0032993 protein-DNA complex; GO:0043226 organelle; GO:0043227 membrane-b…	GO:0000976 transcription cis-regulatory region binding; GO:0000977 RNA polymerase II transcription regulatory region sequence-specific DNA binding; GO:0000978 RNA polymerase II cis-regulatory region sequence-specific DNA binding; GO:0000981 DNA-binding transcription factor activity, RNA polymerase II-specific; GO:0000987 cis-regulatory region sequence-specific DNA binding; GO:0001067 transcriptio…	PF00096	PF00096 Zinc finger, C2H2 type	R	KOG1721	FOG: Zn-finger	WP108 Selenium metabolism / selenoproteins;WP2910 Mecp2 and associated Rett syndrome;WP1763 Mechanisms associated with pluripotency	http://www.wikipathways.org/instance/WP108_r117940;http://www.wikipathways.org/instance/WP2910_r120273;http://www.wikipathways.org/instance/WP1763_r120787	Transcription factor	R-MMU-2990846 SUMOylation;R-MMU-3108232 SUMO E3 ligases SUMOylate target proteins;R-MMU-3232118 SUMOylation of transcription factors;R-MMU-392499 Metabolism of proteins;R-MMU-597592 Post-translational protein modification	https://reactome.org/PathwayBrowser/#/R-MMU-2990846;https://reactome.org/PathwayBrowser/#/R-MMU-3108232;https://reactome.org/PathwayBrowser/#/R-MMU-3232118;https://reactome.org/PathwayBrowser/#/R-MMU-392499;https://reactome.org/PathwayBrowser/#/R-MMU-597592
O70503	Very-long-chain 3-oxoacyl-CoA reductase OS=Mus musculus OX=10090 GN=Hsd17b12 PE=1 SV=1	Hsd17b12	3.51162	0.0356591	Up	39	10	144	10	10	34.7	2.5921e+07	3.60089e+07	2.60486e+07	7.86865e+07	7.94584e+07	9.48198e+07	0.500308	0.281249	1.4261	2.4311	2.63545	2.68591	cytoplasm	K10251	HSD17B12; 17beta-estradiol 17-dehydrogenase / very-long-chain 3-oxoacyl-CoA reductase [EC:1.1.1.62 1.1.1.330]	mmu01040 Biosynthesis of unsaturated fatty acids; mmu00062 Fatty acid elongation; mmu01100 Metabolic pathways; mmu00140 Steroid hormone biosynthesis; mmu01212 Fatty acid metabolism	GO:0000003 reproduction; GO:0001676 long-chain fatty acid metabolic process; GO:0003006 developmental process involved in reproduction; GO:0006082 organic acid metabolic process; GO:0006139 nucleobase-containing compound metabolic process; GO:0006163 purine nucleotide metabolic process; GO:0006164 purine nucleotide biosynthetic process; GO:0006629 lipid metabolic process; GO:0006631 fatty acid me…	GO:0005576 extracellular region; GO:0005622 intracellular anatomical structure; GO:0005737 cytoplasm; GO:0005783 endoplasmic reticulum; GO:0005789 endoplasmic reticulum membrane; GO:0005938 cell cortex; GO:0012505 endomembrane system; GO:0016020 membrane; GO:0031012 extracellular matrix; GO:0031984 organelle subcompartment; GO:0042175 nuclear outer membrane-endoplasmic reticulum membrane network;…	GO:0001968 fibronectin binding; GO:0003824 catalytic activity; GO:0003857 3-hydroxyacyl-CoA dehydrogenase activity; GO:0005488 binding; GO:0005515 protein binding; GO:0005518 collagen binding; GO:0005539 glycosaminoglycan binding; GO:0008201 heparin binding; GO:0016229 steroid dehydrogenase activity; GO:0016491 oxidoreductase activity; GO:0016509 long-chain-3-hydroxyacyl-CoA dehydrogenase activit…	PF00106	PF00106 short chain dehydrogenase	I	KOG1014	17 beta-hydroxysteroid dehydrogenase type 3, HSD17B3				R-MMU-1430728 Metabolism;R-MMU-193048 Androgen biosynthesis;R-MMU-196071 Metabolism of steroid hormones;R-MMU-556833 Metabolism of lipids;R-MMU-75105 Fatty acyl-CoA biosynthesis;R-MMU-75876 Synthesis of very long-chain fatty acyl-CoAs;R-MMU-8957322 Metabolism of steroids;R-MMU-8978868 Fatty acid metabolism	https://reactome.org/PathwayBrowser/#/R-MMU-1430728;https://reactome.org/PathwayBrowser/#/R-MMU-193048;https://reactome.org/PathwayBrowser/#/R-MMU-196071;https://reactome.org/PathwayBrowser/#/R-MMU-556833;https://reactome.org/PathwayBrowser/#/R-MMU-75105;https://reactome.org/PathwayBrowser/#/R-MMU-75876;https://reactome.org/PathwayBrowser/#/R-MMU-8957322;https://reactome.org/PathwayBrowser/#/R-MM…
O70551	SRSF protein kinase 1 OS=Mus musculus OX=10090 GN=Srpk1 PE=1 SV=2	Srpk1	2.31493	0.00519178	Up	30	16	121	14	16	73	1.33695e+07	2.95656e+07	7.01958e+06	2.11722e+07	2.10979e+07	2.35706e+07	0.759787	0.679921	1.13154	1.92602	2.06037	1.96586	nucleus	K15409	SRPK1; serine/threonine-protein kinase SRPK1 [EC:2.7.11.1]	mmu05168 Herpes simplex virus 1 infection	GO:0000003 reproduction; GO:0000212 meiotic spindle organization; GO:0000226 microtubule cytoskeleton organization; GO:0000245 spliceosomal complex assembly; GO:0000280 nuclear division; GO:0000375 RNA splicing, via transesterification reactions; GO:0000377 RNA splicing, via transesterification reactions with bulged adenosine as nucleophile; GO:0000398 mRNA splicing, via spliceosome; GO:0001525 a…	GO:0005622 intracellular anatomical structure; GO:0005634 nucleus; GO:0005654 nucleoplasm; GO:0005730 nucleolus; GO:0005737 cytoplasm; GO:0005829 cytosol; GO:0005886 plasma membrane; GO:0016020 membrane; GO:0016363 nuclear matrix; GO:0030424 axon; GO:0031974 membrane-enclosed lumen; GO:0031981 nuclear lumen; GO:0034399 nuclear periphery; GO:0042995 cell projection; GO:0043005 neuron projection; G…	GO:0000166 nucleotide binding; GO:0000287 magnesium ion binding; GO:0003824 catalytic activity; GO:0004672 protein kinase activity; GO:0004674 protein serine/threonine kinase activity; GO:0005488 binding; GO:0005515 protein binding; GO:0005524 ATP binding; GO:0016301 kinase activity; GO:0016740 transferase activity; GO:0016772 transferase activity, transferring phosphorus-containing groups; GO:00…	PF00069	PF00069 Protein kinase domain	T	KOG1290	Serine/threonine protein kinase	WP310 mRNA processing	http://www.wikipathways.org/instance/WP310_r122791				HALLMARK MYC TARGETS V1	http://www.gsea-msigdb.org/gsea/msigdb/mouse/geneset/HALLMARK_MYC_TARGETS_V1
O88196	E3 ubiquitin-protein ligase TTC3 OS=Mus musculus OX=10090 GN=Ttc3 PE=1 SV=2	Ttc3	2.74155	0.00488408	Up	2	2	3	2	2	223.8	217914	867460	71242	489340	367001	476857	0.575951	0.927782	0.534095	2.07028	1.66686	1.84967	cytoplasm,nucleus	K15712			GO:0000209 protein polyubiquitination; GO:0006464 cellular protein modification process; GO:0006508 proteolysis; GO:0006511 ubiquitin-dependent protein catabolic process; GO:0006807 nitrogen compound metabolic process; GO:0007275 multicellular organism development; GO:0007399 nervous system development; GO:0008152 metabolic process; GO:0009056 catabolic process; GO:0009057 macromolecule catabolic…	GO:0005622 intracellular anatomical structure; GO:0005634 nucleus; GO:0005730 nucleolus; GO:0005737 cytoplasm; GO:0005773 vacuole; GO:0005829 cytosol; GO:0031974 membrane-enclosed lumen; GO:0031981 nuclear lumen; GO:0043226 organelle; GO:0043227 membrane-bounded organelle; GO:0043228 non-membrane-bounded organelle; GO:0043229 intracellular organelle; GO:0043231 intracellular membrane-bounded orga…	GO:0003824 catalytic activity; GO:0004842 ubiquitin-protein transferase activity; GO:0016740 transferase activity; GO:0019787 ubiquitin-like protein transferase activity; GO:0140096 catalytic activity, acting on a protein;	PF19179; PF13639	PF19179 E3 ubiquitin-protein ligase TTC3/DZIP3 domain; PF13639 Ring finger domain	O	KOG0800	FOG: Predicted E3 ubiquitin ligase
O88342	WD repeat-containing protein 1 OS=Mus musculus OX=10090 GN=Wdr1 PE=1 SV=3	Wdr1	0.143802	1.93611e-05	Down	28	13	55	13	13	66.4	1.52199e+07	4.30673e+07	5.13013e+06	1.32426e+06	1.23118e+06	1.73882e+06	1.47916	1.69374	1.41421	0.206013	0.205615	0.248008	cytoplasm	K24736			GO:0000003 reproduction; GO:0000902 cell morphogenesis; GO:0000904 cell morphogenesis involved in differentiation; GO:0001667 ameboidal-type cell migration; GO:0001736 establishment of planar polarity; GO:0001738 morphogenesis of a polarized epithelium; GO:0002009 morphogenesis of an epithelium; GO:0002064 epithelial cell development; GO:0002065 columnar/cuboidal epithelial cell differentiation; …	GO:0005576 extracellular region; GO:0005622 intracellular anatomical structure; GO:0005634 nucleus; GO:0005737 cytoplasm; GO:0005829 cytosol; GO:0005856 cytoskeleton; GO:0005884 actin filament; GO:0005886 plasma membrane; GO:0005911 cell-cell junction; GO:0005938 cell cortex; GO:0015629 actin cytoskeleton; GO:0016020 membrane; GO:0016528 sarcoplasm; GO:0030016 myofibril; GO:0030054 cell junction;…	GO:0003779 actin binding; GO:0005488 binding; GO:0005515 protein binding; GO:0008092 cytoskeletal protein binding; GO:0044877 protein-containing complex binding; GO:0051015 actin filament binding;			Z	KOG0318	WD40 repeat stress protein/actin interacting protein	WP202 Hypertrophy model	http://www.wikipathways.org/instance/WP202_r117895		R-MMU-109582 Hemostasis;R-MMU-114608 Platelet degranulation ;R-MMU-76002 Platelet activation, signaling and aggregation;R-MMU-76005 Response to elevated platelet cytosolic Ca2+	https://reactome.org/PathwayBrowser/#/R-MMU-109582;https://reactome.org/PathwayBrowser/#/R-MMU-114608;https://reactome.org/PathwayBrowser/#/R-MMU-76002;https://reactome.org/PathwayBrowser/#/R-MMU-76005	HALLMARK COAGULATION	http://www.gsea-msigdb.org/gsea/msigdb/mouse/geneset/HALLMARK_COAGULATION
O88379	Bromodomain adjacent to zinc finger domain protein 1A OS=Mus musculus OX=10090 GN=Baz1a PE=1 SV=3	Baz1a	2.54633	0.0280066	Up	15	19	75	19	19	178.3	2.51959e+06	7.54976e+06	2.41042e+06	6.74297e+06	6.23075e+06	6.88475e+06	0.51272	0.621699	1.39132	2.19644	2.17882	2.05611	nucleus	K11655			GO:0001672 regulation of chromatin assembly or disassembly; GO:0006139 nucleobase-containing compound metabolic process; GO:0006259 DNA metabolic process; GO:0006260 DNA replication; GO:0006261 DNA-dependent DNA replication; GO:0006323 DNA packaging; GO:0006325 chromatin organization; GO:0006333 chromatin assembly or disassembly; GO:0006334 nucleosome assembly; GO:0006338 chromatin remodeling; GO…	GO:0000228 nuclear chromosome; GO:0000785 chromatin; GO:0005622 intracellular anatomical structure; GO:0005634 nucleus; GO:0005694 chromosome; GO:0008623 CHRAC; GO:0016590 ACF complex; GO:0031010 ISWI-type complex; GO:0031974 membrane-enclosed lumen; GO:0031981 nuclear lumen; GO:0032991 protein-containing complex; GO:0043226 organelle; GO:0043227 membrane-bounded organelle; GO:0043228 non-membran…	GO:0003676 nucleic acid binding; GO:0003677 DNA binding; GO:0003824 catalytic activity; GO:0005488 binding; GO:0005515 protein binding; GO:0016462 pyrophosphatase activity; GO:0016787 hydrolase activity; GO:0016817 hydrolase activity, acting on acid anhydrides; GO:0016818 hydrolase activity, acting on acid anhydrides, in phosphorus-containing anhydrides; GO:0016887 ATP hydrolysis activity; GO:001…	PF10537; PF00628; PF00439	PF10537 ATP-utilising chromatin assembly and remodelling N-terminal; PF00628 PHD-finger; PF00439 Bromodomain	B	KOG1245	Chromatin remodeling complex WSTF-ISWI, large subunit (contains heterochromatin localization, PHD and BROMO domains)			Transcription factor
O88456	Calpain small subunit 1 OS=Mus musculus OX=10090 GN=Capns1 PE=1 SV=2	Capns1	0.128773	0.020289	Down	18	4	23	4	4	28.4	6.06312e+06	1.62534e+07	1.05998e+06	113033	600902	546038	1.61951	1.75683	0.803097	0.0483294	0.275817	0.214051	cytoplasm	K08583			GO:0006508 proteolysis; GO:0006807 nitrogen compound metabolic process; GO:0007275 multicellular organism development; GO:0008152 metabolic process; GO:0008219 cell death; GO:0008284 positive regulation of cell population proliferation; GO:0008544 epidermis development; GO:0009888 tissue development; GO:0009894 regulation of catabolic process; GO:0009913 epidermal cell differentiation; GO:0009987…	GO:0005622 intracellular anatomical structure; GO:0005737 cytoplasm; GO:0005829 cytosol; GO:0005886 plasma membrane; GO:0016020 membrane; GO:0071944 cell periphery;	GO:0003824 catalytic activity; GO:0004175 endopeptidase activity; GO:0004197 cysteine-type endopeptidase activity; GO:0004198 calcium-dependent cysteine-type endopeptidase activity; GO:0005488 binding; GO:0005509 calcium ion binding; GO:0005515 protein binding; GO:0008233 peptidase activity; GO:0008234 cysteine-type peptidase activity; GO:0016787 hydrolase activity; GO:0043167 ion binding; GO:004…	PF13833	PF13833 EF-hand domain pair	T	KOG0037	Ca2+-binding protein, EF-Hand protein superfamily	WP6 Integrin-mediated cell adhesion;WP37 IL-1 signaling pathway	http://www.wikipathways.org/instance/WP6_r116713;http://www.wikipathways.org/instance/WP37_r117902		R-MMU-1474228 Degradation of the extracellular matrix;R-MMU-1474244 Extracellular matrix organization	https://reactome.org/PathwayBrowser/#/R-MMU-1474228;https://reactome.org/PathwayBrowser/#/R-MMU-1474244
O88477	Insulin-like growth factor 2 mRNA-binding protein 1 OS=Mus musculus OX=10090 GN=Igf2bp1 PE=1 SV=1	Igf2bp1	0.00324597	0.000129984	Down	20	10	26	10	10	63.4	2.83151e+07	7.82847e+07	3.48477e+06	38734	43231.1	61687.6	1.69041	1.89124	0.590107	0.00370155	0.00443508	0.0054048	cytoplasm	K17391	IGF2BP1; insulin-like growth factor 2 mRNA-binding protein 1	mmu05206 MicroRNAs in cancer	GO:0000003 reproduction; GO:0000375 RNA splicing, via transesterification reactions; GO:0000377 RNA splicing, via transesterification reactions with bulged adenosine as nucleophile; GO:0000398 mRNA splicing, via spliceosome; GO:0001654 eye development; GO:0001817 regulation of cytokine production; GO:0003407 neural retina development; GO:0005975 carbohydrate metabolic process; GO:0006139 nucleoba…	GO:0005622 intracellular anatomical structure; GO:0005634 nucleus; GO:0005654 nucleoplasm; GO:0005737 cytoplasm; GO:0005829 cytosol; GO:0005856 cytoskeleton; GO:0010494 cytoplasmic stress granule; GO:0030027 lamellipodium; GO:0030175 filopodium; GO:0030424 axon; GO:0030425 dendrite; GO:0030426 growth cone; GO:0030427 site of polarized growth; GO:0031252 cell leading edge; GO:0031974 membrane-encl…	GO:0003676 nucleic acid binding; GO:0003723 RNA binding; GO:0003729 mRNA binding; GO:0003730 mRNA 3'-UTR binding; GO:0005488 binding; GO:0005515 protein binding; GO:0019955 cytokine binding; GO:0045182 translation regulator activity; GO:0048027 mRNA 5'-UTR binding; GO:0097159 organic cyclic compound binding; GO:1901363 heterocyclic compound binding;	PF00076; PF00013	PF00076 RNA recognition motif. (a.k.a. RRM, RBD, or RNP domain); PF00013 KH domain	AR	KOG2193	IGF-II mRNA-binding protein IMP, contains RRM and KH domains	WP310 mRNA processing	http://www.wikipathways.org/instance/WP310_r122791
O88487	Cytoplasmic dynein 1 intermediate chain 2 OS=Mus musculus OX=10090 GN=Dync1i2 PE=1 SV=1	Dync1i2	2.42134	0.0436152	Up	14	6	23	6	6	68.4	8.03665e+07	1.58747e+08	6.80674e+07	1.7309e+08	1.76143e+08	1.62086e+08	0.646135	0.516475	1.55228	2.22761	2.43357	1.9125	nucleus	K10415	DYNC1I; dynein cytoplasmic 1 intermediate chain	mmu04962 Vasopressin-regulated water reabsorption; mmu04145 Phagosome; mmu05132 Salmonella infection	GO:0000003 reproduction; GO:0000086 G2/M transition of mitotic cell cycle; GO:0000226 microtubule cytoskeleton organization; GO:0000278 mitotic cell cycle; GO:0001654 eye development; GO:0001754 eye photoreceptor cell differentiation; GO:0002376 immune system process; GO:0002478 antigen processing and presentation of exogenous peptide antigen; GO:0002495 antigen processing and presentation of pep…	GO:0000775 chromosome, centromeric region; GO:0000776 kinetochore; GO:0000922 spindle pole; GO:0005622 intracellular anatomical structure; GO:0005634 nucleus; GO:0005694 chromosome; GO:0005737 cytoplasm; GO:0005768 endosome; GO:0005813 centrosome; GO:0005815 microtubule organizing center; GO:0005819 spindle; GO:0005829 cytosol; GO:0005856 cytoskeleton; GO:0005868 cytoplasmic dynein complex; GO:00…	GO:0003774 cytoskeletal motor activity; GO:0003777 microtubule motor activity; GO:0003824 catalytic activity; GO:0005488 binding; GO:0005515 protein binding; GO:0008017 microtubule binding; GO:0008092 cytoskeletal protein binding; GO:0015631 tubulin binding; GO:0016462 pyrophosphatase activity; GO:0016787 hydrolase activity; GO:0016817 hydrolase activity, acting on acid anhydrides; GO:0016818 hyd…			Z	KOG1587	Cytoplasmic dynein intermediate chain				R-MMU-1280218 Adaptive Immune System;R-MMU-141424 Amplification of signal from the kinetochores;R-MMU-141444 Amplification of signal from unattached kinetochores via a MAD2 inhibitory signal;R-MMU-162582 Signal Transduction;R-MMU-1632852 Macroautophagy;R-MMU-1640170 Cell Cycle;R-MMU-168256 Immune System;R-MMU-1852241 Organelle biogenesis and maintenance;R-MMU-194315 Signaling by Rho GTPases;R-MMU…
O88543	COP9 signalosome complex subunit 3 OS=Mus musculus OX=10090 GN=Cops3 PE=1 SV=3	Cops3	0.0811944	0.00512137	Down	26	7	19	7	7	47.8	4.13787e+06	1.58888e+07	560649	211860	223071	180352	1.28427	1.99556	0.493573	0.105255	0.118974	0.0821497	cytoplasm	K12177			GO:0000003 reproduction; GO:0000226 microtubule cytoskeleton organization; GO:0000278 mitotic cell cycle; GO:0000281 mitotic cytokinesis; GO:0000338 protein deneddylation; GO:0000715 nucleotide-excision repair, DNA damage recognition; GO:0000910 cytokinesis; GO:0001701 in utero embryonic development; GO:0002009 morphogenesis of an epithelium; GO:0003006 developmental process involved in reproduct…	GO:0005622 intracellular anatomical structure; GO:0005634 nucleus; GO:0005654 nucleoplasm; GO:0005737 cytoplasm; GO:0005829 cytosol; GO:0008180 COP9 signalosome; GO:0031974 membrane-enclosed lumen; GO:0031981 nuclear lumen; GO:0032991 protein-containing complex; GO:0043226 organelle; GO:0043227 membrane-bounded organelle; GO:0043229 intracellular organelle; GO:0043231 intracellular membrane-bound…	GO:0005488 binding; GO:0005515 protein binding;	PF01399	PF01399 PCI domain	OT	KOG2582	COP9 signalosome, subunit CSN3				R-MMU-199991 Membrane Trafficking;R-MMU-392499 Metabolism of proteins;R-MMU-5653656 Vesicle-mediated transport;R-MMU-5696394 DNA Damage Recognition in GG-NER;R-MMU-5696398 Nucleotide Excision Repair;R-MMU-5696399 Global Genome Nucleotide Excision Repair (GG-NER);R-MMU-597592 Post-translational protein modification;R-MMU-6781823 Formation of TC-NER Pre-Incision Complex;R-MMU-6781827 Transcription-…	https://reactome.org/PathwayBrowser/#/R-MMU-199991;https://reactome.org/PathwayBrowser/#/R-MMU-392499;https://reactome.org/PathwayBrowser/#/R-MMU-5653656;https://reactome.org/PathwayBrowser/#/R-MMU-5696394;https://reactome.org/PathwayBrowser/#/R-MMU-5696398;https://reactome.org/PathwayBrowser/#/R-MMU-5696399;https://reactome.org/PathwayBrowser/#/R-MMU-597592;https://reactome.org/PathwayBrowser/#/…
O88643	Serine/threonine-protein kinase PAK 1 OS=Mus musculus OX=10090 GN=Pak1 PE=1 SV=1	Pak1	0.132597	0.0324828	Down	17	8	27	7	7	60.7	1.82163e+06	8.07991e+06	319564	129340	188050		0.94791	1.70141	0.47168	0.107735	0.168155		cytoplasm,nucleus	K04409	PAK1; p21-activated kinase 1 [EC:2.7.11.1]	mmu04810 Regulation of actin cytoskeleton; mmu04012 ErbB signaling pathway; mmu04510 Focal adhesion; mmu04392 Hippo signaling pathway - multiple species; mmu04014 Ras signaling pathway; mmu05205 Proteoglycans in cancer; mmu04650 Natural killer cell mediated cytotoxicity; mmu05170 Human immunodeficiency virus 1 infection; mmu04625 C-type lectin receptor signaling pathway; mmu04010 MAPK signaling p…	GO:0000003 reproduction; GO:0000165 MAPK cascade; GO:0000902 cell morphogenesis; GO:0000904 cell morphogenesis involved in differentiation; GO:0001505 regulation of neurotransmitter levels; GO:0001558 regulation of cell growth; GO:0001666 response to hypoxia; GO:0001700 embryonic development via the syncytial blastoderm; GO:0001763 morphogenesis of a branching structure; GO:0001932 regulation of …	GO:0001726 ruffle; GO:0005622 intracellular anatomical structure; GO:0005634 nucleus; GO:0005635 nuclear envelope; GO:0005737 cytoplasm; GO:0005768 endosome; GO:0005829 cytosol; GO:0005856 cytoskeleton; GO:0005886 plasma membrane; GO:0005911 cell-cell junction; GO:0005912 adherens junction; GO:0005925 focal adhesion; GO:0012505 endomembrane system; GO:0014069 postsynaptic density; GO:0014704 inte…	GO:0000166 nucleotide binding; GO:0001882 nucleoside binding; GO:0001883 purine nucleoside binding; GO:0003824 catalytic activity; GO:0004672 protein kinase activity; GO:0004674 protein serine/threonine kinase activity; GO:0004708 MAP kinase kinase activity; GO:0004709 MAP kinase kinase kinase activity; GO:0004712 protein serine/threonine/tyrosine kinase activity; GO:0005488 binding; GO:0005515 p…	PF00786; PF00069	PF00786 P21-Rho-binding domain; PF00069 Protein kinase domain	T	KOG0578	p21-activated serine/threonine protein kinase				R-MMU-1266738 Developmental Biology;R-MMU-1280218 Adaptive Immune System;R-MMU-162582 Signal Transduction;R-MMU-168249 Innate Immune System;R-MMU-168256 Immune System;R-MMU-194138 Signaling by VEGF;R-MMU-194315 Signaling by Rho GTPases;R-MMU-195258 RHO GTPase Effectors;R-MMU-202403 TCR signaling;R-MMU-202433 Generation of second messenger molecules;R-MMU-2029480 Fcgamma receptor (FCGR) dependent …
O88676	Matrix metalloproteinase-23 OS=Mus musculus OX=10090 GN=Mmp23 PE=2 SV=1	Mmp23	4.56494	0.04048	Up	13	4	14	4	4	44.4	269440	412076	514246	1.6914e+06	1.73033e+06	2.02301e+06	0.267011	0.165249	1.4455	2.68305	2.94662	2.9422	extracellular	K08001			GO:0000003 reproduction; GO:0006508 proteolysis; GO:0006807 nitrogen compound metabolic process; GO:0008152 metabolic process; GO:0019538 protein metabolic process; GO:0043170 macromolecule metabolic process; GO:0044238 primary metabolic process; GO:0071704 organic substance metabolic process; GO:1901564 organonitrogen compound metabolic process;	GO:0005576 extracellular region; GO:0005622 intracellular anatomical structure; GO:0005737 cytoplasm; GO:0005783 endoplasmic reticulum; GO:0005789 endoplasmic reticulum membrane; GO:0012505 endomembrane system; GO:0016020 membrane; GO:0031012 extracellular matrix; GO:0031984 organelle subcompartment; GO:0042175 nuclear outer membrane-endoplasmic reticulum membrane network; GO:0043226 organelle; G…	GO:0003824 catalytic activity; GO:0004175 endopeptidase activity; GO:0004222 metalloendopeptidase activity; GO:0005488 binding; GO:0008233 peptidase activity; GO:0008237 metallopeptidase activity; GO:0008270 zinc ion binding; GO:0016787 hydrolase activity; GO:0043167 ion binding; GO:0043169 cation binding; GO:0046872 metal ion binding; GO:0046914 transition metal ion binding; GO:0140096 catalytic…	PF00413; PF01549	PF00413 Matrixin; PF01549 ShK domain-like	OW	KOG1565	Gelatinase A and related matrix metalloproteases	WP441 Matrix metalloproteinases	http://www.wikipathways.org/instance/WP441_r117913
O88738	Baculoviral IAP repeat-containing protein 6 OS=Mus musculus OX=10090 GN=Birc6 PE=1 SV=2	Birc6	0.152821	0.016912	Down	1	3	4	3	3	531.8	227959	2.13005e+06	94191	35718.7	40663	54742.4	0.580692	2.1957	0.68058	0.145647	0.177999	0.204653	plasma membrane	K10586	BIRC6; baculoviral IAP repeat-containing protein 6 (apollon) [EC:2.3.2.23]	mmu04215 Apoptosis - multiple species; mmu04120 Ubiquitin mediated proteolysis	GO:0000003 reproduction; GO:0000209 protein polyubiquitination; GO:0001701 in utero embryonic development; GO:0001890 placenta development; GO:0001892 embryonic placenta development; GO:0003006 developmental process involved in reproduction; GO:0006464 cellular protein modification process; GO:0006468 protein phosphorylation; GO:0006508 proteolysis; GO:0006511 ubiquitin-dependent protein cataboli…	GO:0000922 spindle pole; GO:0005622 intracellular anatomical structure; GO:0005737 cytoplasm; GO:0005768 endosome; GO:0005794 Golgi apparatus; GO:0005802 trans-Golgi network; GO:0005815 microtubule organizing center; GO:0005819 spindle; GO:0005856 cytoskeleton; GO:0012505 endomembrane system; GO:0015630 microtubule cytoskeleton; GO:0016020 membrane; GO:0030496 midbody; GO:0031410 cytoplasmic vesi…	GO:0003824 catalytic activity; GO:0004842 ubiquitin-protein transferase activity; GO:0004857 enzyme inhibitor activity; GO:0004866 endopeptidase inhibitor activity; GO:0004869 cysteine-type endopeptidase inhibitor activity; GO:0016740 transferase activity; GO:0019787 ubiquitin-like protein transferase activity; GO:0030234 enzyme regulator activity; GO:0030414 peptidase inhibitor activity; GO:0061…	PF00653; PF00179	PF00653 Inhibitor of Apoptosis domain; PF00179 Ubiquitin-conjugating enzyme	DR	KOG1101	Apoptosis inhibitor IAP1 and related BIR domain proteins
O88844	Isocitrate dehydrogenase [NADP] cytoplasmic OS=Mus musculus OX=10090 GN=Idh1 PE=1 SV=2	Idh1	0.172487	0.00101735	Down	20	8	27	7	7	46.6	5.37379e+06	1.52358e+07	1.15427e+06	595441	453512	560531	1.51296	1.73583	0.921794	0.26835	0.219414	0.231607	cytoplasm	K00031	IDH1; isocitrate dehydrogenase [EC:1.1.1.42]	mmu01230 Biosynthesis of amino acids; mmu01200 Carbon metabolism; mmu05230 Central carbon metabolism in cancer; mmu04146 Peroxisome; mmu01100 Metabolic pathways; mmu00480 Glutathione metabolism; mmu01210 2-Oxocarboxylic acid metabolism; mmu00020 Citrate cycle (TCA cycle)	GO:0000003 reproduction; GO:0001775 cell activation; GO:0002252 immune effector process; GO:0002263 cell activation involved in immune response; GO:0002274 myeloid leukocyte activation; GO:0002275 myeloid cell activation involved in immune response; GO:0002283 neutrophil activation involved in immune response; GO:0002366 leukocyte activation involved in immune response; GO:0002376 immune system p…	GO:0005576 extracellular region; GO:0005622 intracellular anatomical structure; GO:0005737 cytoplasm; GO:0005739 mitochondrion; GO:0005777 peroxisome; GO:0005782 peroxisomal matrix; GO:0005829 cytosol; GO:0012505 endomembrane system; GO:0030141 secretory granule; GO:0031410 cytoplasmic vesicle; GO:0031907 microbody lumen; GO:0031974 membrane-enclosed lumen; GO:0031982 vesicle; GO:0031983 vesicle …	GO:0000166 nucleotide binding; GO:0000287 magnesium ion binding; GO:0003824 catalytic activity; GO:0004448 isocitrate dehydrogenase activity; GO:0004450 isocitrate dehydrogenase (NADP+) activity; GO:0005102 signaling receptor binding; GO:0005488 binding; GO:0005515 protein binding; GO:0016491 oxidoreductase activity; GO:0016614 oxidoreductase activity, acting on CH-OH group of donors; GO:0016616 …	PF00180	PF00180 Isocitrate/isopropylmalate dehydrogenase	C	KOG1526	NADP-dependent isocitrate dehydrogenase	WP730 Glutathione and one-carbon metabolism;WP4466 Oxidative stress and redox pathway;WP164 Glutathione metabolism;WP662 Amino acid metabolism	http://www.wikipathways.org/instance/WP730_r116583;http://www.wikipathways.org/instance/WP4466_r116840;http://www.wikipathways.org/instance/WP164_r106858;http://www.wikipathways.org/instance/WP662_r122074		R-MMU-1430728 Metabolism;R-MMU-168249 Innate Immune System;R-MMU-168256 Immune System;R-MMU-196854 Metabolism of vitamins and cofactors;R-MMU-389542 NADPH regeneration;R-MMU-6798695 Neutrophil degranulation;R-MMU-8978934 Metabolism of cofactors;R-MMU-9033241 Peroxisomal protein import;R-MMU-9609507 Protein localization	https://reactome.org/PathwayBrowser/#/R-MMU-1430728;https://reactome.org/PathwayBrowser/#/R-MMU-168249;https://reactome.org/PathwayBrowser/#/R-MMU-168256;https://reactome.org/PathwayBrowser/#/R-MMU-196854;https://reactome.org/PathwayBrowser/#/R-MMU-389542;https://reactome.org/PathwayBrowser/#/R-MMU-6798695;https://reactome.org/PathwayBrowser/#/R-MMU-8978934;https://reactome.org/PathwayBrowser/#/R…	HALLMARK ADIPOGENESIS;HALLMARK MTORC1 SIGNALING;HALLMARK XENOBIOTIC METABOLISM;HALLMARK FATTY ACID METABOLISM;HALLMARK OXIDATIVE PHOSPHORYLATION;HALLMARK GLYCOLYSIS;HALLMARK BILE ACID METABOLISM;HALLMARK PEROXISOME	http://www.gsea-msigdb.org/gsea/msigdb/mouse/geneset/HALLMARK_ADIPOGENESIS;http://www.gsea-msigdb.org/gsea/msigdb/mouse/geneset/HALLMARK_MTORC1_SIGNALING;http://www.gsea-msigdb.org/gsea/msigdb/mouse/geneset/HALLMARK_XENOBIOTIC_METABOLISM;http://www.gsea-msigdb.org/gsea/msigdb/mouse/geneset/HALLMARK_FATTY_ACID_METABOLISM;http://www.gsea-msigdb.org/gsea/msigdb/mouse/geneset/HALLMARK_OXIDATIVE_PHOSP…
O88939	Zinc finger and BTB domain-containing protein 7A OS=Mus musculus OX=10090 GN=Zbtb7a PE=1 SV=2	Zbtb7a	5.18925	0.00759082	Up	16	6	14	6	6	60.2	377895	2.72549e+06	375496	2.77995e+06	2.46798e+06	3.08009e+06	0.210622	0.614712	0.593634	2.4802	2.36375	2.51943	nucleus	K10494			GO:0000122 negative regulation of transcription by RNA polymerase II; GO:0001501 skeletal system development; GO:0002682 regulation of immune system process; GO:0002761 regulation of myeloid leukocyte differentiation; GO:0006355 regulation of transcription, DNA-templated; GO:0006357 regulation of transcription by RNA polymerase II; GO:0007275 multicellular organism development; GO:0009888 tissue …	GO:0005622 intracellular anatomical structure; GO:0005634 nucleus; GO:0043226 organelle; GO:0043227 membrane-bounded organelle; GO:0043229 intracellular organelle; GO:0043231 intracellular membrane-bounded organelle;	GO:0000976 transcription cis-regulatory region binding; GO:0000977 RNA polymerase II transcription regulatory region sequence-specific DNA binding; GO:0000978 RNA polymerase II cis-regulatory region sequence-specific DNA binding; GO:0000981 DNA-binding transcription factor activity, RNA polymerase II-specific; GO:0000987 cis-regulatory region sequence-specific DNA binding; GO:0001067 transcriptio…	PF00651; PF00096	PF00651 BTB/POZ domain; PF00096 Zinc finger, C2H2 type	R	KOG1721	FOG: Zn-finger			Transcription factor
O88967	ATP-dependent zinc metalloprotease YME1L1 OS=Mus musculus OX=10090 GN=Yme1l1 PE=1 SV=1	Yme1l1	0.212933	0.00276676	Down	13	8	29	8	8	80	4.89031e+06	1.62966e+07	1.26117e+06	483300	744204	786847	1.31554	1.77403	0.962328	0.208114	0.344025	0.310645	peroxisome	K08955			GO:0006508 proteolysis; GO:0006515 protein quality control for misfolded or incompletely synthesized proteins; GO:0006807 nitrogen compound metabolic process; GO:0006996 organelle organization; GO:0007005 mitochondrion organization; GO:0008152 metabolic process; GO:0008283 cell population proliferation; GO:0009056 catabolic process; GO:0009057 macromolecule catabolic process; GO:0009987 cellular …	GO:0005622 intracellular anatomical structure; GO:0005634 nucleus; GO:0005654 nucleoplasm; GO:0005737 cytoplasm; GO:0005739 mitochondrion; GO:0005740 mitochondrial envelope; GO:0005743 mitochondrial inner membrane; GO:0016020 membrane; GO:0016604 nuclear body; GO:0019866 organelle inner membrane; GO:0031090 organelle membrane; GO:0031966 mitochondrial membrane; GO:0031967 organelle envelope; GO:0…	GO:0003824 catalytic activity; GO:0004176 ATP-dependent peptidase activity; GO:0008233 peptidase activity; GO:0008237 metallopeptidase activity; GO:0016462 pyrophosphatase activity; GO:0016787 hydrolase activity; GO:0016817 hydrolase activity, acting on acid anhydrides; GO:0016818 hydrolase activity, acting on acid anhydrides, in phosphorus-containing anhydrides; GO:0016887 ATP hydrolysis activit…	PF00004; PF17862; PF01434	PF00004 ATPase family associated with various cellular activities (AAA); PF17862 AAA+ lid domain; PF01434 Peptidase family M41	O	KOG0734	AAA+-type ATPase containing the peptidase M41 domain				R-MMU-382551 Transport of small molecules;R-MMU-8949215 Mitochondrial calcium ion transport;R-MMU-8949664 Processing of SMDT1	https://reactome.org/PathwayBrowser/#/R-MMU-382551;https://reactome.org/PathwayBrowser/#/R-MMU-8949215;https://reactome.org/PathwayBrowser/#/R-MMU-8949664
O88983	Syntaxin-8 OS=Mus musculus OX=10090 GN=Stx8 PE=1 SV=1	Stx8	0.368059	0.000994315	Down	11	3	7	3	3	26.9	930568	2.33546e+06	309831	168642	233576	233360	1.45407	1.47674	1.37323	0.421814	0.627185	0.535144	cytoplasm	K08501	STX8; syntaxin 8	mmu04130 SNARE interactions in vesicular transport	GO:0001505 regulation of neurotransmitter levels; GO:0002376 immune system process; GO:0006810 transport; GO:0006836 neurotransmitter transport; GO:0006886 intracellular protein transport; GO:0006887 exocytosis; GO:0006904 vesicle docking involved in exocytosis; GO:0006906 vesicle fusion; GO:0006950 response to stress; GO:0006952 defense response; GO:0006955 immune response; GO:0006996 organelle …	GO:0000323 lytic vacuole; GO:0005622 intracellular anatomical structure; GO:0005737 cytoplasm; GO:0005764 lysosome; GO:0005765 lysosomal membrane; GO:0005768 endosome; GO:0005769 early endosome; GO:0005770 late endosome; GO:0005773 vacuole; GO:0005774 vacuolar membrane; GO:0005783 endoplasmic reticulum; GO:0005794 Golgi apparatus; GO:0005802 trans-Golgi network; GO:0005886 plasma membrane; GO:000…	GO:0000149 SNARE binding; GO:0005484 SNAP receptor activity; GO:0005488 binding; GO:0005515 protein binding; GO:0008200 ion channel inhibitor activity; GO:0016247 channel regulator activity; GO:0016248 channel inhibitor activity; GO:0017081 chloride channel regulator activity; GO:0019869 chloride channel inhibitor activity; GO:0019899 enzyme binding; GO:0019905 syntaxin binding; GO:0031625 ubiqui…			U	KOG3202	SNARE protein TLG1/Syntaxin 6
P00493	Hypoxanthine-guanine phosphoribosyltransferase OS=Mus musculus OX=10090 GN=Hprt1 PE=1 SV=3	Hprt1	0.035375	0.000492208	Down	38	7	44	7	7	24.6	1.89385e+07	5.89257e+07	3.17182e+06	459262	284968	413523	1.51626	1.9091	0.72031	0.0588581	0.0392062	0.0485887	cytoplasm	K00760	hprT; hypoxanthine phosphoribosyltransferase [EC:2.4.2.8]	mmu01232 Nucleotide metabolism; mmu01100 Metabolic pathways; mmu00983 Drug metabolism - other enzymes; mmu00230 Purine metabolism	GO:0000003 reproduction; GO:0000902 cell morphogenesis; GO:0000904 cell morphogenesis involved in differentiation; GO:0001775 cell activation; GO:0001906 cell killing; GO:0001909 leukocyte mediated cytotoxicity; GO:0001913 T cell mediated cytotoxicity; GO:0001975 response to amphetamine; GO:0002250 adaptive immune response; GO:0002252 immune effector process; GO:0002376 immune system process; GO:…	GO:0005622 intracellular anatomical structure; GO:0005694 chromosome; GO:0005737 cytoplasm; GO:0005829 cytosol; GO:0043226 organelle; GO:0043228 non-membrane-bounded organelle; GO:0043229 intracellular organelle; GO:0043232 intracellular non-membrane-bounded organelle;	GO:0000287 magnesium ion binding; GO:0002054 nucleobase binding; GO:0002057 guanine binding; GO:0002060 purine nucleobase binding; GO:0003824 catalytic activity; GO:0004422 hypoxanthine phosphoribosyltransferase activity; GO:0005488 binding; GO:0005515 protein binding; GO:0016740 transferase activity; GO:0016757 glycosyltransferase activity; GO:0016763 pentosyltransferase activity; GO:0036094 sma…	PF00156	PF00156 Phosphoribosyl transferase domain	F	KOG3367	Hypoxanthine-guanine phosphoribosyltransferase	WP2185 Purine metabolism	http://www.wikipathways.org/instance/WP2185_r123340		R-MMU-1430728 Metabolism;R-MMU-15869 Metabolism of nucleotides;R-MMU-74217 Purine salvage;R-MMU-8956321 Nucleotide salvage;R-MMU-9748784 Drug ADME;R-MMU-9748787 Azathioprine ADME	https://reactome.org/PathwayBrowser/#/R-MMU-1430728;https://reactome.org/PathwayBrowser/#/R-MMU-15869;https://reactome.org/PathwayBrowser/#/R-MMU-74217;https://reactome.org/PathwayBrowser/#/R-MMU-8956321;https://reactome.org/PathwayBrowser/#/R-MMU-9748784;https://reactome.org/PathwayBrowser/#/R-MMU-9748787	HALLMARK DNA REPAIR;HALLMARK ESTROGEN RESPONSE LATE;HALLMARK MTORC1 SIGNALING;HALLMARK MYC TARGETS V1;HALLMARK XENOBIOTIC METABOLISM	http://www.gsea-msigdb.org/gsea/msigdb/mouse/geneset/HALLMARK_DNA_REPAIR;http://www.gsea-msigdb.org/gsea/msigdb/mouse/geneset/HALLMARK_ESTROGEN_RESPONSE_LATE;http://www.gsea-msigdb.org/gsea/msigdb/mouse/geneset/HALLMARK_MTORC1_SIGNALING;http://www.gsea-msigdb.org/gsea/msigdb/mouse/geneset/HALLMARK_MYC_TARGETS_V1;http://www.gsea-msigdb.org/gsea/msigdb/mouse/geneset/HALLMARK_XENOBIOTIC_METABOLISM
P01029	Complement C4-B OS=Mus musculus OX=10090 GN=C4b PE=1 SV=3	C4b	0.543783	0.00501686	Down	1	2	7	2	2	192.8	507623	1.31051e+06	194847	213236	168047	160019	1.3078	1.36626	1.42388	0.87938	0.743976	0.605032	extracellular	K03989	C4; complement component 4	mmu05322 Systemic lupus erythematosus; mmu05171 Coronavirus disease - COVID-19; mmu05150 Staphylococcus aureus infection; mmu05133 Pertussis; mmu04610 Complement and coagulation cascades; mmu04936 Alcoholic liver disease	GO:0001701 in utero embryonic development; GO:0001796 regulation of type IIa hypersensitivity; GO:0001798 positive regulation of type IIa hypersensitivity; GO:0001817 regulation of cytokine production; GO:0001819 positive regulation of cytokine production; GO:0001932 regulation of protein phosphorylation; GO:0001934 positive regulation of protein phosphorylation; GO:0001969 regulation of activati…	GO:0005576 extracellular region; GO:0005579 membrane attack complex; GO:0005615 extracellular space; GO:0005622 intracellular anatomical structure; GO:0005737 cytoplasm; GO:0005783 endoplasmic reticulum; GO:0005788 endoplasmic reticulum lumen; GO:0005886 plasma membrane; GO:0005887 integral component of plasma membrane; GO:0012505 endomembrane system; GO:0016020 membrane; GO:0016021 integral comp…	GO:0001664 G protein-coupled receptor binding; GO:0001846 opsonin binding; GO:0001848 complement binding; GO:0001849 complement component C1q complex binding; GO:0003824 catalytic activity; GO:0004175 endopeptidase activity; GO:0004252 serine-type endopeptidase activity; GO:0005102 signaling receptor binding; GO:0005488 binding; GO:0005515 protein binding; GO:0008233 peptidase activity; GO:000823…	PF01835; PF17791; PF07703; PF01821; PF07677; PF01759	PF01835 MG2 domain; PF17791 Macroglobulin domain MG3; PF07703 Alpha-2-macroglobulin bait region domain; PF01821 Anaphylotoxin-like domain; PF07677 A-macroglobulin receptor binding domain; PF01759 UNC-6/NTR/C345C module	O	KOG1366	Alpha-macroglobulin	WP1266 SIDS susceptibility pathways;WP200 Complement activation, classical pathway;WP1496 Oxidative damage response	http://www.wikipathways.org/instance/WP1266_r117943;http://www.wikipathways.org/instance/WP200_r117868;http://www.wikipathways.org/instance/WP1496_r120957		R-MMU-166658 Complement cascade;R-MMU-166663 Initial triggering of complement;R-MMU-168249 Innate Immune System;R-MMU-168256 Immune System;R-MMU-174577 Activation of C3 and C5;R-MMU-381426 Regulation of Insulin-like Growth Factor (IGF) transport and uptake by Insulin-like Growth Factor Binding Proteins (IGFBPs);R-MMU-392499 Metabolism of proteins;R-MMU-597592 Post-translational protein modificati…	https://reactome.org/PathwayBrowser/#/R-MMU-166658;https://reactome.org/PathwayBrowser/#/R-MMU-166663;https://reactome.org/PathwayBrowser/#/R-MMU-168249;https://reactome.org/PathwayBrowser/#/R-MMU-168256;https://reactome.org/PathwayBrowser/#/R-MMU-174577;https://reactome.org/PathwayBrowser/#/R-MMU-381426;https://reactome.org/PathwayBrowser/#/R-MMU-392499;https://reactome.org/PathwayBrowser/#/R-MM…
P01942	Hemoglobin subunit alpha OS=Mus musculus OX=10090 GN=Hba PE=1 SV=2	Hba	0.0298084	2.26196e-05	Down	61	6	538	5	5	15.1	1.04312e+09	2.58034e+09	3.0118e+08	1.82096e+07	1.29608e+07	2.47094e+07	1.72449	1.72624	1.41233	0.0481886	0.0368204	0.059951	cytoplasm	K13822	HBA; hemoglobin subunit alpha	mmu05144 Malaria; mmu05143 African trypanosomiasis	GO:0000302 response to reactive oxygen species; GO:0001701 in utero embryonic development; GO:0002262 myeloid cell homeostasis; GO:0002376 immune system process; GO:0002520 immune system development; GO:0003008 system process; GO:0003013 circulatory system process; GO:0006810 transport; GO:0006811 ion transport; GO:0006820 anion transport; GO:0006897 endocytosis; GO:0006898 receptor-mediated endo…	GO:0005576 extracellular region; GO:0005615 extracellular space; GO:0005622 intracellular anatomical structure; GO:0005737 cytoplasm; GO:0005829 cytosol; GO:0005833 hemoglobin complex; GO:0005840 ribosome; GO:0015935 small ribosomal subunit; GO:0022626 cytosolic ribosome; GO:0022627 cytosolic small ribosomal subunit; GO:0030139 endocytic vesicle; GO:0031410 cytoplasmic vesicle; GO:0031838 haptogl…	GO:0001540 amyloid-beta binding; GO:0005488 binding; GO:0020037 heme binding; GO:0033218 amide binding; GO:0036094 small molecule binding; GO:0042277 peptide binding; GO:0043177 organic acid binding; GO:0046906 tetrapyrrole binding; GO:0097159 organic cyclic compound binding; GO:1901363 heterocyclic compound binding;	PF00042	PF00042 Globin	C	KOG3378	Globins and related hemoproteins				R-MMU-1237044 Erythrocytes take up carbon dioxide and release oxygen;R-MMU-1247673 Erythrocytes take up oxygen and release carbon dioxide;R-MMU-1480926 O2/CO2 exchange in erythrocytes;R-MMU-2168880 Scavenging of heme from plasma;R-MMU-2173782 Binding and Uptake of Ligands by Scavenger Receptors;R-MMU-2262752 Cellular responses to stress;R-MMU-382551 Transport of small molecules;R-MMU-5653656 Vesi…	https://reactome.org/PathwayBrowser/#/R-MMU-1237044;https://reactome.org/PathwayBrowser/#/R-MMU-1247673;https://reactome.org/PathwayBrowser/#/R-MMU-1480926;https://reactome.org/PathwayBrowser/#/R-MMU-2168880;https://reactome.org/PathwayBrowser/#/R-MMU-2173782;https://reactome.org/PathwayBrowser/#/R-MMU-2262752;https://reactome.org/PathwayBrowser/#/R-MMU-382551;https://reactome.org/PathwayBrowser/…
P02340	Cellular tumor antigen p53 OS=Mus musculus OX=10090 GN=Tp53 PE=1 SV=4	Tp53	29.9975	0.00726846	Up	6	2	3	2	2	43.4		81906.7	27022.4	570591	767439	1.8453e+06		0.0552086	0.127672	1.52137	2.19668	4.51093	nucleus	K04451	TP53; tumor protein p53	mmu04218 Cellular senescence; mmu05417 Lipid and atherosclerosis; mmu05213 Endometrial cancer; mmu05226 Gastric cancer; mmu01524 Platinum drug resistance; mmu05160 Hepatitis C; mmu05205 Proteoglycans in cancer; mmu05162 Measles; mmu04211 Longevity regulating pathway; mmu05215 Prostate cancer; mmu05163 Human cytomegalovirus infection; mmu05012 Parkinson disease; mmu04310 Wnt signaling pathway; mmu…	GO:0000002 mitochondrial genome maintenance; GO:0000003 reproduction; GO:0000075 cell cycle checkpoint signaling; GO:0000077 DNA damage checkpoint signaling; GO:0000122 negative regulation of transcription by RNA polymerase II; GO:0000278 mitotic cell cycle; GO:0000302 response to reactive oxygen species; GO:0001101 response to acid chemical; GO:0001558 regulation of cell growth; GO:0001568 blood…	GO:0000228 nuclear chromosome; GO:0000785 chromatin; GO:0005622 intracellular anatomical structure; GO:0005634 nucleus; GO:0005654 nucleoplasm; GO:0005657 replication fork; GO:0005667 transcription regulator complex; GO:0005694 chromosome; GO:0005730 nucleolus; GO:0005737 cytoplasm; GO:0005739 mitochondrion; GO:0005759 mitochondrial matrix; GO:0005829 cytosol; GO:0005886 plasma membrane; GO:00160…	GO:0000166 nucleotide binding; GO:0000976 transcription cis-regulatory region binding; GO:0000977 RNA polymerase II transcription regulatory region sequence-specific DNA binding; GO:0000978 RNA polymerase II cis-regulatory region sequence-specific DNA binding; GO:0000981 DNA-binding transcription factor activity, RNA polymerase II-specific; GO:0000987 cis-regulatory region sequence-specific DNA b…	PF00870	PF00870 P53 DNA-binding domain				WP2152 BDNF pathway;WP723 Wnt signaling pathway and pluripotency;WP2902 p53 signaling;WP413 G1 to S cell cycle control;WP265 Delta-Notch signaling pathway;WP2432 Spinal cord injury;WP2075 Alzheimer's disease;WP1254 Apoptosis;WP1763 Mechanisms associated with pluripotency;WP3654 Novel Jun-Dmp1 pathway;WP493 Mapk signaling pathway	http://www.wikipathways.org/instance/WP2152_r120589;http://www.wikipathways.org/instance/WP723_r117953;http://www.wikipathways.org/instance/WP2902_r88290;http://www.wikipathways.org/instance/WP413_r84705;http://www.wikipathways.org/instance/WP265_r117870;http://www.wikipathways.org/instance/WP2432_r116842;http://www.wikipathways.org/instance/WP2075_r116517;http://www.wikipathways.org/instance/WP1…	Transcription factor	R-MMU-1640170 Cell Cycle;R-MMU-212436 Generic Transcription Pathway;R-MMU-2262752 Cellular responses to stress;R-MMU-2559580 Oxidative Stress Induced Senescence;R-MMU-2559583 Cellular Senescence;R-MMU-2559584 Formation of Senescence-Associated Heterochromatin Foci (SAHF);R-MMU-2559585 Oncogene Induced Senescence;R-MMU-2559586 DNA Damage/Telomere Stress Induced Senescence;R-MMU-349425 Autodegradat…		HALLMARK WNT BETA CATENIN SIGNALING;HALLMARK DNA REPAIR;HALLMARK E2F TARGETS;HALLMARK P53 PATHWAY	http://www.gsea-msigdb.org/gsea/msigdb/mouse/geneset/HALLMARK_WNT_BETA_CATENIN_SIGNALING;http://www.gsea-msigdb.org/gsea/msigdb/mouse/geneset/HALLMARK_DNA_REPAIR;http://www.gsea-msigdb.org/gsea/msigdb/mouse/geneset/HALLMARK_E2F_TARGETS;http://www.gsea-msigdb.org/gsea/msigdb/mouse/geneset/HALLMARK_P53_PATHWAY
P04184	Thymidine kinase, cytosolic OS=Mus musculus OX=10090 GN=Tk1 PE=1 SV=3	Tk1	0.0322512	0.00197337	Down	7	2	7	2	2	25.8	2.57563e+06	7.24231e+06	266955	56175.3	32426.4	38405.5	1.65976	1.88857	0.487955	0.057946	0.0359078	0.0363213	cytoplasm	K00857	tdk; thymidine kinase [EC:2.7.1.21]	mmu01232 Nucleotide metabolism; mmu00240 Pyrimidine metabolism; mmu01100 Metabolic pathways; mmu00983 Drug metabolism - other enzymes	GO:0000003 reproduction; GO:0001889 liver development; GO:0006139 nucleobase-containing compound metabolic process; GO:0006213 pyrimidine nucleoside metabolic process; GO:0006259 DNA metabolic process; GO:0006725 cellular aromatic compound metabolic process; GO:0006753 nucleoside phosphate metabolic process; GO:0006793 phosphorus metabolic process; GO:0006796 phosphate-containing compound metabol…	GO:0005622 intracellular anatomical structure; GO:0005737 cytoplasm; GO:0005829 cytosol;	GO:0003824 catalytic activity; GO:0004797 thymidine kinase activity; GO:0005488 binding; GO:0005515 protein binding; GO:0008270 zinc ion binding; GO:0016301 kinase activity; GO:0016740 transferase activity; GO:0016772 transferase activity, transferring phosphorus-containing groups; GO:0019136 deoxynucleoside kinase activity; GO:0019205 nucleobase-containing compound kinase activity; GO:0019206 nu…			F	KOG3125	Thymidine kinase				R-MMU-1430728 Metabolism;R-MMU-15869 Metabolism of nucleotides;R-MMU-73614 Pyrimidine salvage;R-MMU-8956321 Nucleotide salvage	https://reactome.org/PathwayBrowser/#/R-MMU-1430728;https://reactome.org/PathwayBrowser/#/R-MMU-15869;https://reactome.org/PathwayBrowser/#/R-MMU-73614;https://reactome.org/PathwayBrowser/#/R-MMU-8956321	HALLMARK E2F TARGETS	http://www.gsea-msigdb.org/gsea/msigdb/mouse/geneset/HALLMARK_E2F_TARGETS
P05064	Fructose-bisphosphate aldolase A OS=Mus musculus OX=10090 GN=Aldoa PE=1 SV=2	Aldoa	0.00299968	6.11381e-05	Down	50	15	111	14	15	39.3	172700891	4.76726e+08	3.26881e+07	353522	313596	184026	1.66404	1.8588	0.893388	0.00545257	0.00519241	0.00260228	cytoplasm	K01623	ALDO; fructose-bisphosphate aldolase, class I [EC:4.1.2.13]	mmu01230 Biosynthesis of amino acids; mmu01200 Carbon metabolism; mmu00030 Pentose phosphate pathway; mmu01100 Metabolic pathways; mmu00010 Glycolysis / Gluconeogenesis; mmu00051 Fructose and mannose metabolism; mmu04066 HIF-1 signaling pathway	GO:0000003 reproduction; GO:0001666 response to hypoxia; GO:0001775 cell activation; GO:0002237 response to molecule of bacterial origin; GO:0002252 immune effector process; GO:0002263 cell activation involved in immune response; GO:0002274 myeloid leukocyte activation; GO:0002275 myeloid cell activation involved in immune response; GO:0002283 neutrophil activation involved in immune response; GO…	GO:0000228 nuclear chromosome; GO:0000323 lytic vacuole; GO:0000785 chromatin; GO:0000792 heterochromatin; GO:0005576 extracellular region; GO:0005615 extracellular space; GO:0005622 intracellular anatomical structure; GO:0005634 nucleus; GO:0005694 chromosome; GO:0005737 cytoplasm; GO:0005739 mitochondrion; GO:0005764 lysosome; GO:0005773 vacuole; GO:0005783 endoplasmic reticulum; GO:0005789 end…	GO:0002020 protease binding; GO:0003779 actin binding; GO:0003824 catalytic activity; GO:0004332 fructose-bisphosphate aldolase activity; GO:0005488 binding; GO:0005515 protein binding; GO:0005543 phospholipid binding; GO:0008092 cytoskeletal protein binding; GO:0008289 lipid binding; GO:0015631 tubulin binding; GO:0016829 lyase activity; GO:0016830 carbon-carbon lyase activity; GO:0016832 aldehy…	PF00274	PF00274 Fructose-bisphosphate aldolase class-I	G	KOG1557	Fructose-biphosphate aldolase	WP157 Glycolysis and gluconeogenesis	http://www.wikipathways.org/instance/WP157_r116837		R-MMU-109582 Hemostasis;R-MMU-114608 Platelet degranulation ;R-MMU-1430728 Metabolism;R-MMU-168249 Innate Immune System;R-MMU-168256 Immune System;R-MMU-6798695 Neutrophil degranulation;R-MMU-70171 Glycolysis;R-MMU-70263 Gluconeogenesis;R-MMU-70326 Glucose metabolism;R-MMU-71387 Metabolism of carbohydrates;R-MMU-76002 Platelet activation, signaling and aggregation;R-MMU-76005 Response to elevated…	https://reactome.org/PathwayBrowser/#/R-MMU-109582;https://reactome.org/PathwayBrowser/#/R-MMU-114608;https://reactome.org/PathwayBrowser/#/R-MMU-1430728;https://reactome.org/PathwayBrowser/#/R-MMU-168249;https://reactome.org/PathwayBrowser/#/R-MMU-168256;https://reactome.org/PathwayBrowser/#/R-MMU-6798695;https://reactome.org/PathwayBrowser/#/R-MMU-70171;https://reactome.org/PathwayBrowser/#/R-M…	HALLMARK HYPOXIA;HALLMARK ADIPOGENESIS;HALLMARK MTORC1 SIGNALING;HALLMARK FATTY ACID METABOLISM;HALLMARK GLYCOLYSIS;HALLMARK UV RESPONSE UP	http://www.gsea-msigdb.org/gsea/msigdb/mouse/geneset/HALLMARK_HYPOXIA;http://www.gsea-msigdb.org/gsea/msigdb/mouse/geneset/HALLMARK_ADIPOGENESIS;http://www.gsea-msigdb.org/gsea/msigdb/mouse/geneset/HALLMARK_MTORC1_SIGNALING;http://www.gsea-msigdb.org/gsea/msigdb/mouse/geneset/HALLMARK_FATTY_ACID_METABOLISM;http://www.gsea-msigdb.org/gsea/msigdb/mouse/geneset/HALLMARK_GLYCOLYSIS;http://www.gsea-ms…
P05132	cAMP-dependent protein kinase catalytic subunit alpha OS=Mus musculus OX=10090 GN=Prkaca PE=1 SV=3	Prkaca	0.368701	0.00101489	Down	18	7	30	2	7	40.5	8.45589e+06	2.1803e+07	2.33463e+06	1.81026e+06	1.94001e+06	1.75854e+06	1.46041	1.5238	1.14371	0.500464	0.575769	0.445734	mitochondria	K04345	PKA; protein kinase A [EC:2.7.11.11]	mmu04371 Apelin signaling pathway; mmu04727 GABAergic synapse; mmu04020 Calcium signaling pathway; mmu04916 Melanogenesis; mmu05205 Proteoglycans in cancer; mmu04211 Longevity regulating pathway; mmu04740 Olfactory transduction; mmu05163 Human cytomegalovirus infection; mmu04970 Salivary secretion; mmu04910 Insulin signaling pathway; mmu05012 Parkinson disease; mmu04914 Progesterone-mediated oocy…	GO:0000003 reproduction; GO:0000086 G2/M transition of mitotic cell cycle; GO:0000226 microtubule cytoskeleton organization; GO:0000278 mitotic cell cycle; GO:0000578 embryonic axis specification; GO:0001654 eye development; GO:0001678 cellular glucose homeostasis; GO:0001704 formation of primary germ layer; GO:0001707 mesoderm formation; GO:0001838 embryonic epithelial tube formation; GO:0001841…	GO:0001669 acrosomal vesicle; GO:0001674 female germ cell nucleus; GO:0005576 extracellular region; GO:0005622 intracellular anatomical structure; GO:0005634 nucleus; GO:0005654 nucleoplasm; GO:0005737 cytoplasm; GO:0005739 mitochondrion; GO:0005794 Golgi apparatus; GO:0005813 centrosome; GO:0005815 microtubule organizing center; GO:0005829 cytosol; GO:0005856 cytoskeleton; GO:0005886 plasma memb…	GO:0000166 nucleotide binding; GO:0000287 magnesium ion binding; GO:0003824 catalytic activity; GO:0004672 protein kinase activity; GO:0004674 protein serine/threonine kinase activity; GO:0004690 cyclic nucleotide-dependent protein kinase activity; GO:0004691 cAMP-dependent protein kinase activity; GO:0004712 protein serine/threonine/tyrosine kinase activity; GO:0005488 binding; GO:0005515 protei…	PF00069	PF00069 Protein kinase domain	T	KOG0616	cAMP-dependent protein kinase catalytic subunit (PKA)	WP1270 Endochondral ossification;WP373 IL-3 signaling pathway;WP232 G protein signaling pathways;WP1244 Estrogen signaling;WP2292 Chemokine signaling pathway;WP1763 Mechanisms associated with pluripotency;WP493 Mapk signaling pathway	http://www.wikipathways.org/instance/WP1270_r117880;http://www.wikipathways.org/instance/WP373_r117904;http://www.wikipathways.org/instance/WP232_r117886;http://www.wikipathways.org/instance/WP1244_r114031;http://www.wikipathways.org/instance/WP2292_r97515;http://www.wikipathways.org/instance/WP1763_r120787;http://www.wikipathways.org/instance/WP493_r117912		R-MMU-109582 Hemostasis;R-MMU-111885 Opioid Signalling;R-MMU-111931 PKA-mediated phosphorylation of CREB;R-MMU-111933 Calmodulin induced events;R-MMU-111996 Ca-dependent events;R-MMU-111997 CaM pathway;R-MMU-112040 G-protein mediated events;R-MMU-112043 PLC beta mediated events;R-MMU-112314 Neurotransmitter receptors and postsynaptic signal transmission;R-MMU-112315 Transmission across Chemical S…		HALLMARK UV RESPONSE UP	http://www.gsea-msigdb.org/gsea/msigdb/mouse/geneset/HALLMARK_UV_RESPONSE_UP
P05201	Aspartate aminotransferase, cytoplasmic OS=Mus musculus OX=10090 GN=Got1 PE=1 SV=3	Got1	0.14015	0.0141929	Down	24	8	25	8	8	46.2	5.08288e+06	1.42129e+07	521067	369774	350059	362581	1.60046	1.81099	0.465384	0.186376	0.189412	0.167551	cytoplasm	K14454	GOT1; aspartate aminotransferase, cytoplasmic [EC:2.6.1.1]	mmu01230 Biosynthesis of amino acids; mmu01200 Carbon metabolism; mmu00360 Phenylalanine metabolism; mmu00250 Alanine, aspartate and glutamate metabolism; mmu01100 Metabolic pathways; mmu00400 Phenylalanine, tyrosine and tryptophan biosynthesis; mmu01210 2-Oxocarboxylic acid metabolism; mmu00270 Cysteine and methionine metabolism; mmu00330 Arginine and proline metabolism; mmu00220 Arginine biosyn…	GO:0003254 regulation of membrane depolarization; GO:0005975 carbohydrate metabolic process; GO:0005996 monosaccharide metabolic process; GO:0006006 glucose metabolic process; GO:0006066 alcohol metabolic process; GO:0006071 glycerol metabolic process; GO:0006082 organic acid metabolic process; GO:0006094 gluconeogenesis; GO:0006103 2-oxoglutarate metabolic process; GO:0006106 fumarate metabolic …	GO:0000323 lytic vacuole; GO:0005622 intracellular anatomical structure; GO:0005634 nucleus; GO:0005654 nucleoplasm; GO:0005737 cytoplasm; GO:0005739 mitochondrion; GO:0005759 mitochondrial matrix; GO:0005764 lysosome; GO:0005773 vacuole; GO:0005777 peroxisome; GO:0005829 cytosol; GO:0030424 axon; GO:0031974 membrane-enclosed lumen; GO:0031981 nuclear lumen; GO:0042579 microbody; GO:0042995 cell …	GO:0003824 catalytic activity; GO:0004069 L-aspartate:2-oxoglutarate aminotransferase activity; GO:0004609 phosphatidylserine decarboxylase activity; GO:0005488 binding; GO:0008483 transaminase activity; GO:0016740 transferase activity; GO:0016769 transferase activity, transferring nitrogenous groups; GO:0016829 lyase activity; GO:0016830 carbon-carbon lyase activity; GO:0016831 carboxy-lyase act…	PF00155	PF00155 Aminotransferase class I and II	E	KOG1412	Aspartate aminotransferase/Glutamic oxaloacetic transaminase AAT2/GOT1	WP157 Glycolysis and gluconeogenesis;WP662 Amino acid metabolism;WP240 Alanine and aspartate metabolism	http://www.wikipathways.org/instance/WP157_r116837;http://www.wikipathways.org/instance/WP662_r122074;http://www.wikipathways.org/instance/WP240_r115416		R-MMU-1430728 Metabolism;R-MMU-70263 Gluconeogenesis;R-MMU-70326 Glucose metabolism;R-MMU-71291 Metabolism of amino acids and derivatives;R-MMU-71387 Metabolism of carbohydrates;R-MMU-8963693 Aspartate and asparagine metabolism	https://reactome.org/PathwayBrowser/#/R-MMU-1430728;https://reactome.org/PathwayBrowser/#/R-MMU-70263;https://reactome.org/PathwayBrowser/#/R-MMU-70326;https://reactome.org/PathwayBrowser/#/R-MMU-71291;https://reactome.org/PathwayBrowser/#/R-MMU-71387;https://reactome.org/PathwayBrowser/#/R-MMU-8963693	HALLMARK MTORC1 SIGNALING;HALLMARK GLYCOLYSIS	http://www.gsea-msigdb.org/gsea/msigdb/mouse/geneset/HALLMARK_MTORC1_SIGNALING;http://www.gsea-msigdb.org/gsea/msigdb/mouse/geneset/HALLMARK_GLYCOLYSIS
P06151	L-lactate dehydrogenase A chain OS=Mus musculus OX=10090 GN=Ldha PE=1 SV=3	Ldha	0.109325	0.000335839	Down	23	6	50	5	5	36.5	2.40382e+07	5.02561e+07	5.42214e+06	1.61292e+06	1.3624e+06	1.09682e+06	1.88792	1.59723	1.20791	0.202774	0.183872	0.126422	cytoplasm	K00016	LDH; L-lactate dehydrogenase [EC:1.1.1.27]	mmu00620 Pyruvate metabolism; mmu05230 Central carbon metabolism in cancer; mmu04922 Glucagon signaling pathway; mmu01100 Metabolic pathways; mmu00270 Cysteine and methionine metabolism; mmu00010 Glycolysis / Gluconeogenesis; mmu00640 Propanoate metabolism; mmu04066 HIF-1 signaling pathway	GO:0000302 response to reactive oxygen species; GO:0000768 syncytium formation by plasma membrane fusion; GO:0001666 response to hypoxia; GO:0005975 carbohydrate metabolic process; GO:0005996 monosaccharide metabolic process; GO:0006006 glucose metabolic process; GO:0006007 glucose catabolic process; GO:0006082 organic acid metabolic process; GO:0006089 lactate metabolic process; GO:0006090 pyruv…	GO:0005622 intracellular anatomical structure; GO:0005737 cytoplasm; GO:0005829 cytosol; GO:0005929 cilium; GO:0016020 membrane; GO:0031514 motile cilium; GO:0035686 sperm fibrous sheath; GO:0036126 sperm flagellum; GO:0042995 cell projection; GO:0043209 myelin sheath; GO:0043226 organelle; GO:0045121 membrane raft; GO:0097729 9+2 motile cilium; GO:0098857 membrane microdomain; GO:0120025 plasma …	GO:0000166 nucleotide binding; GO:0003824 catalytic activity; GO:0004457 lactate dehydrogenase activity; GO:0004459 L-lactate dehydrogenase activity; GO:0005488 binding; GO:0005515 protein binding; GO:0016491 oxidoreductase activity; GO:0016614 oxidoreductase activity, acting on CH-OH group of donors; GO:0016616 oxidoreductase activity, acting on the CH-OH group of donors, NAD or NADP as acceptor…	PF00056; PF02866	PF00056 lactate/malate dehydrogenase, NAD binding domain; PF02866 lactate/malate dehydrogenase, alpha/beta C-terminal domain	C	KOG1495	Lactate dehydrogenase	WP157 Glycolysis and gluconeogenesis;WP662 Amino acid metabolism	http://www.wikipathways.org/instance/WP157_r116837;http://www.wikipathways.org/instance/WP662_r122074		R-MMU-1428517 The citric acid (TCA) cycle and respiratory electron transport;R-MMU-1430728 Metabolism;R-MMU-70268 Pyruvate metabolism;R-MMU-71406 Pyruvate metabolism and Citric Acid (TCA) cycle	https://reactome.org/PathwayBrowser/#/R-MMU-1428517;https://reactome.org/PathwayBrowser/#/R-MMU-1430728;https://reactome.org/PathwayBrowser/#/R-MMU-70268;https://reactome.org/PathwayBrowser/#/R-MMU-71406	HALLMARK HYPOXIA;HALLMARK MTORC1 SIGNALING;HALLMARK MYC TARGETS V1;HALLMARK FATTY ACID METABOLISM;HALLMARK OXIDATIVE PHOSPHORYLATION;HALLMARK GLYCOLYSIS	http://www.gsea-msigdb.org/gsea/msigdb/mouse/geneset/HALLMARK_HYPOXIA;http://www.gsea-msigdb.org/gsea/msigdb/mouse/geneset/HALLMARK_MTORC1_SIGNALING;http://www.gsea-msigdb.org/gsea/msigdb/mouse/geneset/HALLMARK_MYC_TARGETS_V1;http://www.gsea-msigdb.org/gsea/msigdb/mouse/geneset/HALLMARK_FATTY_ACID_METABOLISM;http://www.gsea-msigdb.org/gsea/msigdb/mouse/geneset/HALLMARK_OXIDATIVE_PHOSPHORYLATION;h…
P06745	Glucose-6-phosphate isomerase OS=Mus musculus OX=10090 GN=Gpi PE=1 SV=4	Gpi	0.0869695	0.00854102	Down	15	5	31	2	2	62.7	4.73535e+06	20667951	1.08652e+06		241951	355947	0.958663	1.69319	0.623924		0.0841725	0.105756	cytoplasm	K01810	GPI; glucose-6-phosphate isomerase [EC:5.3.1.9]	mmu01200 Carbon metabolism; mmu00520 Amino sugar and nucleotide sugar metabolism; mmu00030 Pentose phosphate pathway; mmu01100 Metabolic pathways; mmu00010 Glycolysis / Gluconeogenesis; mmu00500 Starch and sucrose metabolism; mmu01250 Biosynthesis of nucleotide sugars	GO:0001701 in utero embryonic development; GO:0001704 formation of primary germ layer; GO:0001707 mesoderm formation; GO:0001775 cell activation; GO:0002252 immune effector process; GO:0002262 myeloid cell homeostasis; GO:0002263 cell activation involved in immune response; GO:0002274 myeloid leukocyte activation; GO:0002275 myeloid cell activation involved in immune response; GO:0002283 neutroph…	GO:0005576 extracellular region; GO:0005622 intracellular anatomical structure; GO:0005634 nucleus; GO:0005654 nucleoplasm; GO:0005737 cytoplasm; GO:0005829 cytosol; GO:0005886 plasma membrane; GO:0005929 cilium; GO:0012505 endomembrane system; GO:0016020 membrane; GO:0030141 secretory granule; GO:0031090 organelle membrane; GO:0031253 cell projection membrane; GO:0031410 cytoplasmic vesicle; GO:…	GO:0003824 catalytic activity; GO:0004347 glucose-6-phosphate isomerase activity; GO:0005488 binding; GO:0005515 protein binding; GO:0016853 isomerase activity; GO:0016860 intramolecular oxidoreductase activity; GO:0016861 intramolecular oxidoreductase activity, interconverting aldoses and ketoses; GO:0016866 intramolecular transferase activity; GO:0019899 enzyme binding; GO:0030246 carbohydrate …	PF00342	PF00342 Phosphoglucose isomerase	G	KOG2446	Glucose-6-phosphate isomerase	WP157 Glycolysis and gluconeogenesis	http://www.wikipathways.org/instance/WP157_r116837		R-MMU-1430728 Metabolism;R-MMU-168249 Innate Immune System;R-MMU-168256 Immune System;R-MMU-212436 Generic Transcription Pathway;R-MMU-3700989 Transcriptional Regulation by TP53;R-MMU-5628897 TP53 Regulates Metabolic Genes;R-MMU-6798695 Neutrophil degranulation;R-MMU-70171 Glycolysis;R-MMU-70263 Gluconeogenesis;R-MMU-70326 Glucose metabolism;R-MMU-71387 Metabolism of carbohydrates;R-MMU-73857 RNA…	https://reactome.org/PathwayBrowser/#/R-MMU-1430728;https://reactome.org/PathwayBrowser/#/R-MMU-168249;https://reactome.org/PathwayBrowser/#/R-MMU-168256;https://reactome.org/PathwayBrowser/#/R-MMU-212436;https://reactome.org/PathwayBrowser/#/R-MMU-3700989;https://reactome.org/PathwayBrowser/#/R-MMU-5628897;https://reactome.org/PathwayBrowser/#/R-MMU-6798695;https://reactome.org/PathwayBrowser/#/…	HALLMARK HYPOXIA;HALLMARK MTORC1 SIGNALING;HALLMARK OXIDATIVE PHOSPHORYLATION	http://www.gsea-msigdb.org/gsea/msigdb/mouse/geneset/HALLMARK_HYPOXIA;http://www.gsea-msigdb.org/gsea/msigdb/mouse/geneset/HALLMARK_MTORC1_SIGNALING;http://www.gsea-msigdb.org/gsea/msigdb/mouse/geneset/HALLMARK_OXIDATIVE_PHOSPHORYLATION
P07091	Protein S100-A4 OS=Mus musculus OX=10090 GN=S100a4 PE=1 SV=1	S100a4	0.231506	0.00054626	Down	26	4	46	4	4	11.7	5.24734e+07	1.57608e+08	1.42342e+07	8.37693e+06	6.84309e+06	7.55767e+06	1.39748	1.69856	1.07528	0.357115	0.313176	0.295394	extracellular	K23761			GO:0001667 ameboidal-type cell migration; GO:0001837 epithelial to mesenchymal transition; GO:0006928 movement of cell or subcellular component; GO:0007275 multicellular organism development; GO:0009888 tissue development; GO:0009966 regulation of signal transduction; GO:0009967 positive regulation of signal transduction; GO:0009987 cellular process; GO:0010631 epithelial cell migration; GO:00106…	GO:0005622 intracellular anatomical structure; GO:0005634 nucleus; GO:0005737 cytoplasm; GO:0042995 cell projection; GO:0043005 neuron projection; GO:0043226 organelle; GO:0043227 membrane-bounded organelle; GO:0043229 intracellular organelle; GO:0043231 intracellular membrane-bounded organelle; GO:0048471 perinuclear region of cytoplasm; GO:0120025 plasma membrane bounded cell projection;	GO:0003779 actin binding; GO:0005102 signaling receptor binding; GO:0005488 binding; GO:0005509 calcium ion binding; GO:0005515 protein binding; GO:0008092 cytoskeletal protein binding; GO:0042802 identical protein binding; GO:0042803 protein homodimerization activity; GO:0043167 ion binding; GO:0043169 cation binding; GO:0046872 metal ion binding; GO:0046982 protein heterodimerization activity; …	PF01023	PF01023 S-100/ICaBP type calcium binding domain									HALLMARK HYPOXIA;HALLMARK P53 PATHWAY;HALLMARK ANGIOGENESIS	http://www.gsea-msigdb.org/gsea/msigdb/mouse/geneset/HALLMARK_HYPOXIA;http://www.gsea-msigdb.org/gsea/msigdb/mouse/geneset/HALLMARK_P53_PATHWAY;http://www.gsea-msigdb.org/gsea/msigdb/mouse/geneset/HALLMARK_ANGIOGENESIS
P07742	Ribonucleoside-diphosphate reductase large subunit OS=Mus musculus OX=10090 GN=Rrm1 PE=1 SV=2	Rrm1	0.0398434	0.00735564	Down	24	15	59	15	15	90.2	2.17283e+07	6.60379e+07	3.28006e+06	111473	650829	684342	1.54591	1.90129	0.661945	0.0126954	0.0795712	0.071456	cytoplasm	K10807	RRM1; ribonucleoside-diphosphate reductase subunit M1 [EC:1.17.4.1]	mmu01232 Nucleotide metabolism; mmu00240 Pyrimidine metabolism; mmu00480 Glutathione metabolism; mmu01100 Metabolic pathways; mmu00983 Drug metabolism - other enzymes; mmu00230 Purine metabolism	GO:0006139 nucleobase-containing compound metabolic process; GO:0006725 cellular aromatic compound metabolic process; GO:0006753 nucleoside phosphate metabolic process; GO:0006793 phosphorus metabolic process; GO:0006796 phosphate-containing compound metabolic process; GO:0006807 nitrogen compound metabolic process; GO:0006919 activation of cysteine-type endopeptidase activity involved in apoptot…	GO:0005622 intracellular anatomical structure; GO:0005634 nucleus; GO:0005635 nuclear envelope; GO:0005737 cytoplasm; GO:0005829 cytosol; GO:0005971 ribonucleoside-diphosphate reductase complex; GO:0012505 endomembrane system; GO:0031967 organelle envelope; GO:0031975 envelope; GO:0032991 protein-containing complex; GO:0036477 somatodendritic compartment; GO:0042995 cell projection; GO:0043025 ne…	GO:0000166 nucleotide binding; GO:0003824 catalytic activity; GO:0004748 ribonucleoside-diphosphate reductase activity, thioredoxin disulfide as acceptor; GO:0005488 binding; GO:0005515 protein binding; GO:0016491 oxidoreductase activity; GO:0016725 oxidoreductase activity, acting on CH or CH2 groups; GO:0016728 oxidoreductase activity, acting on CH or CH2 groups, disulfide as acceptor; GO:001707…	PF03477; PF00317	PF03477 ATP cone domain; PF00317 Ribonucleotide reductase, all-alpha domain	F	KOG1112	Ribonucleotide reductase, alpha subunit	WP2185 Purine metabolism	http://www.wikipathways.org/instance/WP2185_r123340		R-MMU-1430728 Metabolism;R-MMU-15869 Metabolism of nucleotides;R-MMU-499943 Interconversion of nucleotide di- and triphosphates	https://reactome.org/PathwayBrowser/#/R-MMU-1430728;https://reactome.org/PathwayBrowser/#/R-MMU-15869;https://reactome.org/PathwayBrowser/#/R-MMU-499943	HALLMARK MYC TARGETS V1	http://www.gsea-msigdb.org/gsea/msigdb/mouse/geneset/HALLMARK_MYC_TARGETS_V1
P07901	Heat shock protein HSP 90-alpha OS=Mus musculus OX=10090 GN=Hsp90aa1 PE=1 SV=4	Hsp90aa1	0.0787799	0.000332793	Down	42	34	682	20	20	84.7	2.08401e+08	6.10455e+08	4.35386e+07	1.03883e+07	7.75203e+06	1.0669e+07	1.53883	1.82406	0.911899	0.122787	0.0983639	0.115617	cytoplasm	K04079	HSP90A; molecular chaperone HtpG	mmu04914 Progesterone-mediated oocyte maturation; mmu04612 Antigen processing and presentation; mmu05418 Fluid shear stress and atherosclerosis; mmu04621 NOD-like receptor signaling pathway; mmu05417 Lipid and atherosclerosis; mmu04657 IL-17 signaling pathway; mmu05132 Salmonella infection; mmu04659 Th17 cell differentiation; mmu05207 Chemical carcinogenesis - receptor activation; mmu04217 Necrop…	GO:0000003 reproduction; GO:0000086 G2/M transition of mitotic cell cycle; GO:0000226 microtubule cytoskeleton organization; GO:0000278 mitotic cell cycle; GO:0000578 embryonic axis specification; GO:0000723 telomere maintenance; GO:0000902 cell morphogenesis; GO:0000904 cell morphogenesis involved in differentiation; GO:0001505 regulation of neurotransmitter levels; GO:0001654 eye development; G…	GO:0000323 lytic vacuole; GO:0001726 ruffle; GO:0005576 extracellular region; GO:0005622 intracellular anatomical structure; GO:0005634 nucleus; GO:0005654 nucleoplasm; GO:0005667 transcription regulator complex; GO:0005694 chromosome; GO:0005700 polytene chromosome; GO:0005705 polytene chromosome interband; GO:0005737 cytoplasm; GO:0005764 lysosome; GO:0005765 lysosomal membrane; GO:0005773 vacu…	GO:0000166 nucleotide binding; GO:0001882 nucleoside binding; GO:0001883 purine nucleoside binding; GO:0001884 pyrimidine nucleoside binding; GO:0002134 UTP binding; GO:0002135 CTP binding; GO:0003676 nucleic acid binding; GO:0003723 RNA binding; GO:0003725 double-stranded RNA binding; GO:0003729 mRNA binding; GO:0003824 catalytic activity; GO:0004672 protein kinase activity; GO:0004713 protein t…	PF02518	PF02518 Histidine kinase-, DNA gyrase B-, and HSP90-like ATPase	O	KOG0019	Molecular chaperone (HSP90 family)	WP387 IL-6 signaling pathway;WP450 IL-2 signaling pathway;WP2841 Focal adhesion: PI3K-Akt-mTOR signaling pathway;WP1243 EBV LMP1 signaling	http://www.wikipathways.org/instance/WP387_r117906;http://www.wikipathways.org/instance/WP450_r117903;http://www.wikipathways.org/instance/WP2841_r116712;http://www.wikipathways.org/instance/WP1243_r89985		R-MMU-1227986 Signaling by ERBB2;R-MMU-1266738 Developmental Biology;R-MMU-1430728 Metabolism;R-MMU-1474151 Tetrahydrobiopterin (BH4) synthesis, recycling, salvage and regulation;R-MMU-162582 Signal Transduction;R-MMU-1640170 Cell Cycle;R-MMU-168249 Innate Immune System;R-MMU-168256 Immune System;R-MMU-168928 DDX58/IFIH1-mediated induction of interferon-alpha/beta;R-MMU-1852241 Organelle biogenes…		HALLMARK FATTY ACID METABOLISM	http://www.gsea-msigdb.org/gsea/msigdb/mouse/geneset/HALLMARK_FATTY_ACID_METABOLISM
P08003	Protein disulfide-isomerase A4 OS=Mus musculus OX=10090 GN=Pdia4 PE=1 SV=3	Pdia4	0.261366	0.000279242	Down	15	7	18	7	7	71.9	3.85277e+06	1.05057e+07	1.13728e+06	694794	495277	680019	1.45997	1.61099	1.22242	0.421449	0.322515	0.378181	extracellular	K09582	PDIA4; protein disulfide-isomerase A4 [EC:5.3.4.1]	mmu04918 Thyroid hormone synthesis; mmu04141 Protein processing in endoplasmic reticulum	GO:0002790 peptide secretion; GO:0006457 protein folding; GO:0006810 transport; GO:0006950 response to stress; GO:0008104 protein localization; GO:0008152 metabolic process; GO:0009306 protein secretion; GO:0009987 cellular process; GO:0015031 protein transport; GO:0015833 peptide transport; GO:0032940 secretion by cell; GO:0033036 macromolecule localization; GO:0033554 cellular response to stres…	GO:0005576 extracellular region; GO:0005615 extracellular space; GO:0005622 intracellular anatomical structure; GO:0005737 cytoplasm; GO:0005783 endoplasmic reticulum; GO:0005788 endoplasmic reticulum lumen; GO:0005790 smooth endoplasmic reticulum; GO:0009986 cell surface; GO:0012505 endomembrane system; GO:0031974 membrane-enclosed lumen; GO:0032991 protein-containing complex; GO:0034663 endopla…	GO:0003756 protein disulfide isomerase activity; GO:0003824 catalytic activity; GO:0015036 disulfide oxidoreductase activity; GO:0016491 oxidoreductase activity; GO:0016667 oxidoreductase activity, acting on a sulfur group of donors; GO:0016853 isomerase activity; GO:0016860 intramolecular oxidoreductase activity; GO:0016864 intramolecular oxidoreductase activity, transposing S-S bonds; GO:014009…	PF00085; PF13848	PF00085 Thioredoxin; PF13848 Thioredoxin-like domain	O	KOG0190	Protein disulfide isomerase (prolyl 4-hydroxylase beta subunit)
P08030	Adenine phosphoribosyltransferase OS=Mus musculus OX=10090 GN=Aprt PE=1 SV=2	Aprt	0.0317353	0.000368964	Down	10	2	6	2	2	19.7	7.82738e+06	22873975	2.01217e+06	160826	130790		1.30053	1.53795	0.94831	0.0427738	0.0373429		cytoplasm	K00759	APRT; adenine phosphoribosyltransferase [EC:2.4.2.7]	mmu01232 Nucleotide metabolism; mmu01100 Metabolic pathways; mmu00230 Purine metabolism	GO:0001775 cell activation; GO:0002252 immune effector process; GO:0002263 cell activation involved in immune response; GO:0002274 myeloid leukocyte activation; GO:0002275 myeloid cell activation involved in immune response; GO:0002283 neutrophil activation involved in immune response; GO:0002366 leukocyte activation involved in immune response; GO:0002376 immune system process; GO:0002443 leukoc…	GO:0005576 extracellular region; GO:0005622 intracellular anatomical structure; GO:0005634 nucleus; GO:0005654 nucleoplasm; GO:0005737 cytoplasm; GO:0005829 cytosol; GO:0012505 endomembrane system; GO:0030141 secretory granule; GO:0031410 cytoplasmic vesicle; GO:0031974 membrane-enclosed lumen; GO:0031981 nuclear lumen; GO:0031982 vesicle; GO:0031983 vesicle lumen; GO:0034774 secretory granule lu…	GO:0000166 nucleotide binding; GO:0002054 nucleobase binding; GO:0002055 adenine binding; GO:0002060 purine nucleobase binding; GO:0003824 catalytic activity; GO:0003999 adenine phosphoribosyltransferase activity; GO:0005488 binding; GO:0016208 AMP binding; GO:0016740 transferase activity; GO:0016757 glycosyltransferase activity; GO:0016763 pentosyltransferase activity; GO:0017076 purine nucleoti…	PF00156	PF00156 Phosphoribosyl transferase domain	F	KOG1712	Adenine phosphoribosyl transferases	WP2185 Purine metabolism	http://www.wikipathways.org/instance/WP2185_r123340		R-MMU-1430728 Metabolism;R-MMU-15869 Metabolism of nucleotides;R-MMU-168249 Innate Immune System;R-MMU-168256 Immune System;R-MMU-6798695 Neutrophil degranulation;R-MMU-74217 Purine salvage;R-MMU-8956321 Nucleotide salvage	https://reactome.org/PathwayBrowser/#/R-MMU-1430728;https://reactome.org/PathwayBrowser/#/R-MMU-15869;https://reactome.org/PathwayBrowser/#/R-MMU-168249;https://reactome.org/PathwayBrowser/#/R-MMU-168256;https://reactome.org/PathwayBrowser/#/R-MMU-6798695;https://reactome.org/PathwayBrowser/#/R-MMU-74217;https://reactome.org/PathwayBrowser/#/R-MMU-8956321	HALLMARK DNA REPAIR	http://www.gsea-msigdb.org/gsea/msigdb/mouse/geneset/HALLMARK_DNA_REPAIR
P08032	Spectrin alpha chain, erythrocytic 1 OS=Mus musculus OX=10090 GN=Spta1 PE=1 SV=3	Spta1	0.0317893	0.00168472	Down	3	9	35	8	8	279.7	1.28625e+07	3.88607e+07	1.47315e+06	200805	152208	312510	1.57149	1.92128	0.510524	0.0392715	0.031956	0.0560346	cytoplasm,nucleus	K06114	SPTA; spectrin alpha	mmu04210 Apoptosis	GO:0000165 MAPK cascade; GO:0000902 cell morphogenesis; GO:0000904 cell morphogenesis involved in differentiation; GO:0001776 leukocyte homeostasis; GO:0002260 lymphocyte homeostasis; GO:0002376 immune system process; GO:0002520 immune system development; GO:0002682 regulation of immune system process; GO:0002684 positive regulation of immune system process; GO:0002694 regulation of leukocyte act…	GO:0005622 intracellular anatomical structure; GO:0005737 cytoplasm; GO:0005829 cytosol; GO:0005856 cytoskeleton; GO:0005886 plasma membrane; GO:0005938 cell cortex; GO:0008091 spectrin; GO:0009898 cytoplasmic side of plasma membrane; GO:0014731 spectrin-associated cytoskeleton; GO:0015629 actin cytoskeleton; GO:0016020 membrane; GO:0030424 axon; GO:0030863 cortical cytoskeleton; GO:0030864 corti…	GO:0003779 actin binding; GO:0005085 guanyl-nucleotide exchange factor activity; GO:0005198 structural molecule activity; GO:0005200 structural constituent of cytoskeleton; GO:0005488 binding; GO:0005515 protein binding; GO:0008092 cytoskeletal protein binding; GO:0019899 enzyme binding; GO:0031267 small GTPase binding; GO:0044877 protein-containing complex binding; GO:0046982 protein heterodimer…	PF00435; PF00018; PF08726	PF00435 Spectrin repeat; PF00018 SH3 domain; PF08726 Ca2+ insensitive EF hand	Z	KOG0040	Ca2+-binding actin-bundling protein (spectrin), alpha chain (EF-Hand protein superfamily)				R-MMU-1266738 Developmental Biology;R-MMU-162582 Signal Transduction;R-MMU-199977 ER to Golgi Anterograde Transport;R-MMU-199991 Membrane Trafficking;R-MMU-373760 L1CAM interactions;R-MMU-375165 NCAM signaling for neurite out-growth;R-MMU-392499 Metabolism of proteins;R-MMU-422475 Axon guidance;R-MMU-445095 Interaction between L1 and Ankyrins;R-MMU-446203 Asparagine N-linked glycosylation;R-MMU-5…	https://reactome.org/PathwayBrowser/#/R-MMU-1266738;https://reactome.org/PathwayBrowser/#/R-MMU-162582;https://reactome.org/PathwayBrowser/#/R-MMU-199977;https://reactome.org/PathwayBrowser/#/R-MMU-199991;https://reactome.org/PathwayBrowser/#/R-MMU-373760;https://reactome.org/PathwayBrowser/#/R-MMU-375165;https://reactome.org/PathwayBrowser/#/R-MMU-392499;https://reactome.org/PathwayBrowser/#/R-M…	HALLMARK HEME METABOLISM	http://www.gsea-msigdb.org/gsea/msigdb/mouse/geneset/HALLMARK_HEME_METABOLISM
P08113	Endoplasmin OS=Mus musculus OX=10090 GN=Hsp90b1 PE=1 SV=2	Hsp90b1	0.164556	0.000475	Down	36	27	212	26	26	92.4	5.5246e+07	1.5363e+08	1.34413e+07	5.52563e+06	5.58712e+06	4.87134e+06	1.52561	1.71677	1.05284	0.244253	0.26513	0.197423	endoplasmic reticulum	K09487	HSP90B; heat shock protein 90kDa beta	mmu05418 Fluid shear stress and atherosclerosis; mmu05417 Lipid and atherosclerosis; mmu04657 IL-17 signaling pathway; mmu05132 Salmonella infection; mmu04918 Thyroid hormone synthesis; mmu05207 Chemical carcinogenesis - receptor activation; mmu04151 PI3K-Akt signaling pathway; mmu05215 Prostate cancer; mmu04141 Protein processing in endoplasmic reticulum; mmu05200 Pathways in cancer; mmu04915 Es…	GO:0001666 response to hypoxia; GO:0002218 activation of innate immune response; GO:0002221 pattern recognition receptor signaling pathway; GO:0002224 toll-like receptor signaling pathway; GO:0002253 activation of immune response; GO:0002376 immune system process; GO:0002682 regulation of immune system process; GO:0002684 positive regulation of immune system process; GO:0002757 immune response-ac…	GO:0005576 extracellular region; GO:0005615 extracellular space; GO:0005622 intracellular anatomical structure; GO:0005737 cytoplasm; GO:0005783 endoplasmic reticulum; GO:0005788 endoplasmic reticulum lumen; GO:0005789 endoplasmic reticulum membrane; GO:0005790 smooth endoplasmic reticulum; GO:0005829 cytosol; GO:0005886 plasma membrane; GO:0012505 endomembrane system; GO:0016020 membrane; GO:003…	GO:0003676 nucleic acid binding; GO:0003723 RNA binding; GO:0005102 signaling receptor binding; GO:0005488 binding; GO:0005509 calcium ion binding; GO:0005515 protein binding; GO:0019899 enzyme binding; GO:0019902 phosphatase binding; GO:0019903 protein phosphatase binding; GO:0043167 ion binding; GO:0043169 cation binding; GO:0046872 metal ion binding; GO:0050750 low-density lipoprotein particle…	PF02518	PF02518 Histidine kinase-, DNA gyrase B-, and HSP90-like ATPase	O	KOG0020	Endoplasmic reticulum glucose-regulated protein (GRP94/endoplasmin), HSP90 family	WP5023 Hypoxia-dependent self-renewal of myoblasts;WP2841 Focal adhesion: PI3K-Akt-mTOR signaling pathway	http://www.wikipathways.org/instance/WP5023_r119055;http://www.wikipathways.org/instance/WP2841_r116712		R-MMU-1280215 Cytokine Signaling in Immune system;R-MMU-1679131 Trafficking and processing of endosomal TLR;R-MMU-168249 Innate Immune System;R-MMU-168256 Immune System;R-MMU-168898 Toll-like Receptor Cascades;R-MMU-2173782 Binding and Uptake of Ligands by Scavenger Receptors;R-MMU-3000480 Scavenging by Class A Receptors;R-MMU-381426 Regulation of Insulin-like Growth Factor (IGF) transport and up…	https://reactome.org/PathwayBrowser/#/R-MMU-1280215;https://reactome.org/PathwayBrowser/#/R-MMU-1679131;https://reactome.org/PathwayBrowser/#/R-MMU-168249;https://reactome.org/PathwayBrowser/#/R-MMU-168256;https://reactome.org/PathwayBrowser/#/R-MMU-168898;https://reactome.org/PathwayBrowser/#/R-MMU-2173782;https://reactome.org/PathwayBrowser/#/R-MMU-3000480;https://reactome.org/PathwayBrowser/#/…	HALLMARK UNFOLDED PROTEIN RESPONSE;HALLMARK PI3K AKT MTOR SIGNALING;HALLMARK MTORC1 SIGNALING	http://www.gsea-msigdb.org/gsea/msigdb/mouse/geneset/HALLMARK_UNFOLDED_PROTEIN_RESPONSE;http://www.gsea-msigdb.org/gsea/msigdb/mouse/geneset/HALLMARK_PI3K_AKT_MTOR_SIGNALING;http://www.gsea-msigdb.org/gsea/msigdb/mouse/geneset/HALLMARK_MTORC1_SIGNALING
P08207	Protein S100-A10 OS=Mus musculus OX=10090 GN=S100a10 PE=1 SV=2	S100a10	3.19864	0.0426737	Up	21	2	22	2	2	11.2	3.31301e+06	2.32198e+06	1.388e+06	5305296	5.4956e+06	5.62808e+06	0.929632	0.263659	1.10474	2.38295	2.64992	2.31769	cytoplasm	K17274	S100A10; protein S100-A10	mmu05132 Salmonella infection	GO:0001558 regulation of cell growth; GO:0001765 membrane raft assembly; GO:0001952 regulation of cell-matrix adhesion; GO:0001954 positive regulation of cell-matrix adhesion; GO:0006810 transport; GO:0006900 vesicle budding from membrane; GO:0006996 organelle organization; GO:0008104 protein localization; GO:0009987 cellular process; GO:0010638 positive regulation of organelle organization; GO:0…	GO:0005622 intracellular anatomical structure; GO:0005737 cytoplasm; GO:0005783 endoplasmic reticulum; GO:0005886 plasma membrane; GO:0012505 endomembrane system; GO:0016020 membrane; GO:0019897 extrinsic component of plasma membrane; GO:0019898 extrinsic component of membrane; GO:0043226 organelle; GO:0043227 membrane-bounded organelle; GO:0043229 intracellular organelle; GO:0043231 intracellula…	GO:0005488 binding; GO:0005515 protein binding; GO:0042802 identical protein binding; GO:0042803 protein homodimerization activity; GO:0044325 transmembrane transporter binding; GO:0046983 protein dimerization activity;	PF01023	PF01023 S-100/ICaBP type calcium binding domain				WP374 Prostaglandin synthesis and regulation	http://www.wikipathways.org/instance/WP374_r117938		R-MMU-109582 Hemostasis;R-MMU-75205 Dissolution of Fibrin Clot	https://reactome.org/PathwayBrowser/#/R-MMU-109582;https://reactome.org/PathwayBrowser/#/R-MMU-75205	HALLMARK FATTY ACID METABOLISM;HALLMARK P53 PATHWAY	http://www.gsea-msigdb.org/gsea/msigdb/mouse/geneset/HALLMARK_FATTY_ACID_METABOLISM;http://www.gsea-msigdb.org/gsea/msigdb/mouse/geneset/HALLMARK_P53_PATHWAY
P08249	Malate dehydrogenase, mitochondrial OS=Mus musculus OX=10090 GN=Mdh2 PE=1 SV=3	Mdh2	0.0156267	0.000107345	Down	40	12	75	12	12	35.6	6.11702e+07	1.93846e+08	1.33416e+07	688874	376412	697415	1.49022	1.91101	0.921936	0.0268638	0.0157581	0.024935	mitochondria	K00026	MDH2; malate dehydrogenase [EC:1.1.1.37]	mmu00620 Pyruvate metabolism; mmu01200 Carbon metabolism; mmu00630 Glyoxylate and dicarboxylate metabolism; mmu00270 Cysteine and methionine metabolism; mmu01100 Metabolic pathways; mmu00020 Citrate cycle (TCA cycle)	GO:0005975 carbohydrate metabolic process; GO:0005996 monosaccharide metabolic process; GO:0006006 glucose metabolic process; GO:0006082 organic acid metabolic process; GO:0006091 generation of precursor metabolites and energy; GO:0006094 gluconeogenesis; GO:0006099 tricarboxylic acid cycle; GO:0006101 citrate metabolic process; GO:0006107 oxaloacetate metabolic process; GO:0006108 malate metabol…	GO:0005622 intracellular anatomical structure; GO:0005737 cytoplasm; GO:0005739 mitochondrion; GO:0005759 mitochondrial matrix; GO:0016020 membrane; GO:0031974 membrane-enclosed lumen; GO:0043209 myelin sheath; GO:0043226 organelle; GO:0043227 membrane-bounded organelle; GO:0043229 intracellular organelle; GO:0043231 intracellular membrane-bounded organelle; GO:0043233 organelle lumen; GO:0070013…	GO:0003824 catalytic activity; GO:0005488 binding; GO:0005515 protein binding; GO:0016491 oxidoreductase activity; GO:0016614 oxidoreductase activity, acting on CH-OH group of donors; GO:0016615 malate dehydrogenase activity; GO:0016616 oxidoreductase activity, acting on the CH-OH group of donors, NAD or NADP as acceptor; GO:0030060 L-malate dehydrogenase activity; GO:0042802 identical protein bi…	PF00056; PF02866	PF00056 lactate/malate dehydrogenase, NAD binding domain; PF02866 lactate/malate dehydrogenase, alpha/beta C-terminal domain	C	KOG1494	NAD-dependent malate dehydrogenase	WP434 TCA cycle;WP157 Glycolysis and gluconeogenesis;WP662 Amino acid metabolism	http://www.wikipathways.org/instance/WP434_r117949;http://www.wikipathways.org/instance/WP157_r116837;http://www.wikipathways.org/instance/WP662_r122074		R-MMU-1428517 The citric acid (TCA) cycle and respiratory electron transport;R-MMU-1430728 Metabolism;R-MMU-70263 Gluconeogenesis;R-MMU-70326 Glucose metabolism;R-MMU-71387 Metabolism of carbohydrates;R-MMU-71403 Citric acid cycle (TCA cycle);R-MMU-71406 Pyruvate metabolism and Citric Acid (TCA) cycle	https://reactome.org/PathwayBrowser/#/R-MMU-1428517;https://reactome.org/PathwayBrowser/#/R-MMU-1430728;https://reactome.org/PathwayBrowser/#/R-MMU-70263;https://reactome.org/PathwayBrowser/#/R-MMU-70326;https://reactome.org/PathwayBrowser/#/R-MMU-71387;https://reactome.org/PathwayBrowser/#/R-MMU-71403;https://reactome.org/PathwayBrowser/#/R-MMU-71406	HALLMARK ADIPOGENESIS;HALLMARK FATTY ACID METABOLISM;HALLMARK OXIDATIVE PHOSPHORYLATION;HALLMARK GLYCOLYSIS	http://www.gsea-msigdb.org/gsea/msigdb/mouse/geneset/HALLMARK_ADIPOGENESIS;http://www.gsea-msigdb.org/gsea/msigdb/mouse/geneset/HALLMARK_FATTY_ACID_METABOLISM;http://www.gsea-msigdb.org/gsea/msigdb/mouse/geneset/HALLMARK_OXIDATIVE_PHOSPHORYLATION;http://www.gsea-msigdb.org/gsea/msigdb/mouse/geneset/HALLMARK_GLYCOLYSIS
P08775	DNA-directed RNA polymerase II subunit RPB1 OS=Mus musculus OX=10090 GN=Polr2a PE=1 SV=3	Polr2a	0.202895	0.00429694	Down	11	20	38	20	20	217	8.23236e+06	2.34758e+07	1.5308e+06	943673	695966	1.20758e+06	1.50124	1.73238	0.791821	0.275465	0.218095	0.323183	nucleus	K03006	RPB1; DNA-directed RNA polymerase II subunit RPB1 [EC:2.7.7.6]	mmu03020 RNA polymerase; mmu05016 Huntington disease	GO:0000375 RNA splicing, via transesterification reactions; GO:0000377 RNA splicing, via transesterification reactions with bulged adenosine as nucleophile; GO:0000398 mRNA splicing, via spliceosome; GO:0006139 nucleobase-containing compound metabolic process; GO:0006259 DNA metabolic process; GO:0006281 DNA repair; GO:0006283 transcription-coupled nucleotide-excision repair; GO:0006289 nucleotid…	GO:0000228 nuclear chromosome; GO:0000428 DNA-directed RNA polymerase complex; GO:0000785 chromatin; GO:0000791 euchromatin; GO:0005622 intracellular anatomical structure; GO:0005634 nucleus; GO:0005654 nucleoplasm; GO:0005665 RNA polymerase II, core complex; GO:0005694 chromosome; GO:0005700 polytene chromosome; GO:0005703 polytene chromosome puff; GO:0016591 RNA polymerase II, holoenzyme; GO:00…	GO:0001067 transcription regulatory region nucleic acid binding; GO:0003676 nucleic acid binding; GO:0003677 DNA binding; GO:0003682 chromatin binding; GO:0003824 catalytic activity; GO:0003899 DNA-directed 5'-3' RNA polymerase activity; GO:0005488 binding; GO:0005515 protein binding; GO:0016740 transferase activity; GO:0016772 transferase activity, transferring phosphorus-containing groups; GO:0…	PF04997; PF00623; PF04983; PF05000; PF04998; PF04992; PF04990	PF04997 RNA polymerase Rpb1, domain 1; PF00623 RNA polymerase Rpb1, domain 2; PF04983 RNA polymerase Rpb1, domain 3; PF05000 RNA polymerase Rpb1, domain 4; PF04998 RNA polymerase Rpb1, domain 5; PF04992 RNA polymerase Rpb1, domain 6; PF04990 RNA polymerase Rpb1, domain 7	K	KOG0260	RNA polymerase II, large subunit	WP2185 Purine metabolism;WP567 Eukaryotic transcription initiation;WP1244 Estrogen signaling;WP310 mRNA processing	http://www.wikipathways.org/instance/WP2185_r123340;http://www.wikipathways.org/instance/WP567_r117881;http://www.wikipathways.org/instance/WP1244_r114031;http://www.wikipathways.org/instance/WP310_r122791		R-MMU-112382 Formation of RNA Pol II elongation complex ;R-MMU-113418 Formation of the Early Elongation Complex;R-MMU-162582 Signal Transduction;R-MMU-190236 Signaling by FGFR;R-MMU-212436 Generic Transcription Pathway;R-MMU-3700989 Transcriptional Regulation by TP53;R-MMU-5654738 Signaling by FGFR2;R-MMU-5696398 Nucleotide Excision Repair;R-MMU-674695 RNA Polymerase II Pre-transcription Events;R…	https://reactome.org/PathwayBrowser/#/R-MMU-112382;https://reactome.org/PathwayBrowser/#/R-MMU-113418;https://reactome.org/PathwayBrowser/#/R-MMU-162582;https://reactome.org/PathwayBrowser/#/R-MMU-190236;https://reactome.org/PathwayBrowser/#/R-MMU-212436;https://reactome.org/PathwayBrowser/#/R-MMU-3700989;https://reactome.org/PathwayBrowser/#/R-MMU-5654738;https://reactome.org/PathwayBrowser/#/R-…	HALLMARK DNA REPAIR	http://www.gsea-msigdb.org/gsea/msigdb/mouse/geneset/HALLMARK_DNA_REPAIR
P09055	Integrin beta-1 OS=Mus musculus OX=10090 GN=Itgb1 PE=1 SV=1	Itgb1	0.0452515	0.000146734	Down	11	8	26	8	8	88.2	6085982	1.98334e+07	1.39854e+06	181988	169581	160378	1.43909	1.89779	0.938021	0.0688836	0.068907	0.0556554	extracellular	K05719	ITGB1; integrin beta 1	mmu05165 Human papillomavirus infection; mmu04810 Regulation of actin cytoskeleton; mmu04510 Focal adhesion; mmu05135 Yersinia infection; mmu05145 Toxoplasmosis; mmu05205 Proteoglycans in cancer; mmu04512 ECM-receptor interaction; mmu04530 Tight junction; mmu04015 Rap1 signaling pathway; mmu05140 Leishmaniasis; mmu05414 Dilated cardiomyopathy; mmu05412 Arrhythmogenic right ventricular cardiomyopa…	GO:0000003 reproduction; GO:0000082 G1/S transition of mitotic cell cycle; GO:0000278 mitotic cell cycle; GO:0000902 cell morphogenesis; GO:0000904 cell morphogenesis involved in differentiation; GO:0001505 regulation of neurotransmitter levels; GO:0001525 angiogenesis; GO:0001568 blood vessel development; GO:0001667 ameboidal-type cell migration; GO:0001700 embryonic development via the syncytia…	GO:0001669 acrosomal vesicle; GO:0001726 ruffle; GO:0005576 extracellular region; GO:0005604 basement membrane; GO:0005622 intracellular anatomical structure; GO:0005634 nucleus; GO:0005737 cytoplasm; GO:0005886 plasma membrane; GO:0005887 integral component of plasma membrane; GO:0005902 microvillus; GO:0005911 cell-cell junction; GO:0005912 adherens junction; GO:0005925 focal adhesion; GO:00059…	GO:0001540 amyloid-beta binding; GO:0001846 opsonin binding; GO:0001848 complement binding; GO:0001851 complement component C3b binding; GO:0001968 fibronectin binding; GO:0002020 protease binding; GO:0003756 protein disulfide isomerase activity; GO:0003779 actin binding; GO:0003824 catalytic activity; GO:0004888 transmembrane signaling receptor activity; GO:0005080 protein kinase C binding; GO:0…	PF17205; PF00362; PF18372; PF07974; PF07965; PF08725	PF17205 Integrin plexin domain; PF00362 Integrin beta chain VWA domain; PF18372 Integrin beta epidermal growth factor like domain 1; PF07974 EGF-like domain; PF07965 Integrin beta tail domain; PF08725 Integrin beta cytoplasmic domain	TW	KOG1226	Integrin beta subunit (N-terminal portion of extracellular region)	WP3675 Factors and pathways affecting insulin-like growth factor (IGF1)-Akt signaling;WP6 Integrin-mediated cell adhesion;WP2573 Primary focal segmental glomerulosclerosis (FSGS);WP85 Focal adhesion;WP2841 Focal adhesion: PI3K-Akt-mTOR signaling pathway;WP2074 Neural crest differentiation;WP1763 Mechanisms associated with pluripotency	http://www.wikipathways.org/instance/WP3675_r90178;http://www.wikipathways.org/instance/WP6_r116713;http://www.wikipathways.org/instance/WP2573_r117937;http://www.wikipathways.org/instance/WP85_r116710;http://www.wikipathways.org/instance/WP2841_r116712;http://www.wikipathways.org/instance/WP2074_r117928;http://www.wikipathways.org/instance/WP1763_r120787		R-MMU-109582 Hemostasis;R-MMU-1266738 Developmental Biology;R-MMU-1280218 Adaptive Immune System;R-MMU-1474244 Extracellular matrix organization;R-MMU-1500931 Cell-Cell communication;R-MMU-1566948 Elastic fibre formation;R-MMU-1566977 Fibronectin matrix formation;R-MMU-162582 Signal Transduction;R-MMU-168256 Immune System;R-MMU-170834 Signaling by TGF-beta Receptor Complex;R-MMU-194315 Signaling …		HALLMARK MYOGENESIS;HALLMARK APICAL JUNCTION;HALLMARK EPITHELIAL MESENCHYMAL TRANSITION	http://www.gsea-msigdb.org/gsea/msigdb/mouse/geneset/HALLMARK_MYOGENESIS;http://www.gsea-msigdb.org/gsea/msigdb/mouse/geneset/HALLMARK_APICAL_JUNCTION;http://www.gsea-msigdb.org/gsea/msigdb/mouse/geneset/HALLMARK_EPITHELIAL_MESENCHYMAL_TRANSITION
P09103	Protein disulfide-isomerase OS=Mus musculus OX=10090 GN=P4hb PE=1 SV=2	P4hb	0.23475	3.40515e-05	Down	35	16	108	16	16	57	2.58836e+07	7.43839e+07	8.91625e+06	4.22673e+06	3.78226e+06	3.96153e+06	1.4059	1.63495	1.3737	0.367494	0.353029	0.31579	mitochondria	K09580	PDIA1; protein disulfide-isomerase A1 [EC:5.3.4.1]	mmu04141 Protein processing in endoplasmic reticulum	GO:0001666 response to hypoxia; GO:0006082 organic acid metabolic process; GO:0006457 protein folding; GO:0006464 cellular protein modification process; GO:0006520 cellular amino acid metabolic process; GO:0006575 cellular modified amino acid metabolic process; GO:0006807 nitrogen compound metabolic process; GO:0006950 response to stress; GO:0007154 cell communication; GO:0007165 signal transduct…	GO:0005576 extracellular region; GO:0005622 intracellular anatomical structure; GO:0005737 cytoplasm; GO:0005783 endoplasmic reticulum; GO:0005788 endoplasmic reticulum lumen; GO:0005793 endoplasmic reticulum-Golgi intermediate compartment; GO:0005886 plasma membrane; GO:0009897 external side of plasma membrane; GO:0009986 cell surface; GO:0012505 endomembrane system; GO:0016020 membrane; GO:0016…	GO:0003756 protein disulfide isomerase activity; GO:0003810 protein-glutamine gamma-glutamyltransferase activity; GO:0003824 catalytic activity; GO:0004656 procollagen-proline 4-dioxygenase activity; GO:0005102 signaling receptor binding; GO:0005178 integrin binding; GO:0005488 binding; GO:0005515 protein binding; GO:0015036 disulfide oxidoreductase activity; GO:0016491 oxidoreductase activity; G…	PF00085; PF13848	PF00085 Thioredoxin; PF13848 Thioredoxin-like domain	O	KOG0190	Protein disulfide isomerase (prolyl 4-hydroxylase beta subunit)				R-MMU-1474244 Extracellular matrix organization;R-MMU-1474290 Collagen formation;R-MMU-162582 Signal Transduction;R-MMU-1650814 Collagen biosynthesis and modifying enzymes;R-MMU-174824 Plasma lipoprotein assembly, remodeling, and clearance;R-MMU-2262752 Cellular responses to stress;R-MMU-3299685 Detoxification of Reactive Oxygen Species;R-MMU-381426 Regulation of Insulin-like Growth Factor (IGF) …	https://reactome.org/PathwayBrowser/#/R-MMU-1474244;https://reactome.org/PathwayBrowser/#/R-MMU-1474290;https://reactome.org/PathwayBrowser/#/R-MMU-162582;https://reactome.org/PathwayBrowser/#/R-MMU-1650814;https://reactome.org/PathwayBrowser/#/R-MMU-174824;https://reactome.org/PathwayBrowser/#/R-MMU-2262752;https://reactome.org/PathwayBrowser/#/R-MMU-3299685;https://reactome.org/PathwayBrowser/#…
P09405	Nucleolin OS=Mus musculus OX=10090 GN=Ncl PE=1 SV=2	Ncl	0.316562	0.00530729	Down	27	19	308	19	19	76.7	2.00002e+08	5.34815e+08	4.02613e+07	3.39603e+07	3.37706e+07	3.78729e+07	1.49446	1.61714	0.853332	0.406197	0.433628	0.415321	nucleus	K11294			GO:0000003 reproduction; GO:0001525 angiogenesis; GO:0001568 blood vessel development; GO:0001817 regulation of cytokine production; GO:0001819 positive regulation of cytokine production; GO:0001889 liver development; GO:0001944 vasculature development; GO:0002237 response to molecule of bacterial origin; GO:0002791 regulation of peptide secretion; GO:0002793 positive regulation of peptide secret…	GO:0001650 fibrillar center; GO:0001651 dense fibrillar component; GO:0005622 intracellular anatomical structure; GO:0005634 nucleus; GO:0005654 nucleoplasm; GO:0005730 nucleolus; GO:0005737 cytoplasm; GO:0005938 cell cortex; GO:0009986 cell surface; GO:0031974 membrane-enclosed lumen; GO:0031981 nuclear lumen; GO:0032991 protein-containing complex; GO:0035770 ribonucleoprotein granule; GO:003646…	GO:0003676 nucleic acid binding; GO:0003677 DNA binding; GO:0003697 single-stranded DNA binding; GO:0003723 RNA binding; GO:0003729 mRNA binding; GO:0005102 signaling receptor binding; GO:0005488 binding; GO:0005509 calcium ion binding; GO:0005515 protein binding; GO:0008022 protein C-terminus binding; GO:0019843 rRNA binding; GO:0019899 enzyme binding; GO:0035368 selenocysteine insertion sequenc…	PF00076	PF00076 RNA recognition motif. (a.k.a. RRM, RBD, or RNP domain)	AJ	KOG0123	Polyadenylate-binding protein (RRM superfamily)	WP310 mRNA processing;WP1763 Mechanisms associated with pluripotency	http://www.wikipathways.org/instance/WP310_r122791;http://www.wikipathways.org/instance/WP1763_r120787		R-MMU-6791226 Major pathway of rRNA processing in the nucleolus and cytosol;R-MMU-72312 rRNA processing;R-MMU-8868773 rRNA processing in the nucleus and cytosol;R-MMU-8953854 Metabolism of RNA	https://reactome.org/PathwayBrowser/#/R-MMU-6791226;https://reactome.org/PathwayBrowser/#/R-MMU-72312;https://reactome.org/PathwayBrowser/#/R-MMU-8868773;https://reactome.org/PathwayBrowser/#/R-MMU-8953854	HALLMARK G2M CHECKPOINT	http://www.gsea-msigdb.org/gsea/msigdb/mouse/geneset/HALLMARK_G2M_CHECKPOINT
P09411	Phosphoglycerate kinase 1 OS=Mus musculus OX=10090 GN=Pgk1 PE=1 SV=4	Pgk1	0.059222	0.000356096	Down	34	13	133	9	14	44.5	1.22001e+08	3.26136e+08	2.17226e+07	4.28234e+06	3.42595e+06	4.05281e+06	1.66696	1.80325	0.841891	0.0936616	0.0804405	0.0812692	cytoplasm	K00927	PGK; phosphoglycerate kinase [EC:2.7.2.3]	mmu01230 Biosynthesis of amino acids; mmu01200 Carbon metabolism; mmu01100 Metabolic pathways; mmu00010 Glycolysis / Gluconeogenesis; mmu04066 HIF-1 signaling pathway	GO:0000768 syncytium formation by plasma membrane fusion; GO:0001666 response to hypoxia; GO:0005975 carbohydrate metabolic process; GO:0005996 monosaccharide metabolic process; GO:0006006 glucose metabolic process; GO:0006007 glucose catabolic process; GO:0006082 organic acid metabolic process; GO:0006090 pyruvate metabolic process; GO:0006091 generation of precursor metabolites and energy; GO:0…	GO:0005576 extracellular region; GO:0005615 extracellular space; GO:0005622 intracellular anatomical structure; GO:0005694 chromosome; GO:0005737 cytoplasm; GO:0005829 cytosol; GO:0005929 cilium; GO:0016020 membrane; GO:0030016 myofibril; GO:0030017 sarcomere; GO:0030018 Z disc; GO:0031430 M band; GO:0031514 motile cilium; GO:0031672 A band; GO:0031674 I band; GO:0035686 sperm fibrous sheath; GO:…	GO:0000166 nucleotide binding; GO:0003824 catalytic activity; GO:0004618 phosphoglycerate kinase activity; GO:0005488 binding; GO:0005524 ATP binding; GO:0015036 disulfide oxidoreductase activity; GO:0016301 kinase activity; GO:0016491 oxidoreductase activity; GO:0016651 oxidoreductase activity, acting on NAD(P)H; GO:0016667 oxidoreductase activity, acting on a sulfur group of donors; GO:0016668 …	PF00162	PF00162 Phosphoglycerate kinase	G	KOG1367	3-phosphoglycerate kinase	WP157 Glycolysis and gluconeogenesis	http://www.wikipathways.org/instance/WP157_r116837		R-MMU-1430728 Metabolism;R-MMU-70171 Glycolysis;R-MMU-70263 Gluconeogenesis;R-MMU-70326 Glucose metabolism;R-MMU-71387 Metabolism of carbohydrates	https://reactome.org/PathwayBrowser/#/R-MMU-1430728;https://reactome.org/PathwayBrowser/#/R-MMU-70171;https://reactome.org/PathwayBrowser/#/R-MMU-70263;https://reactome.org/PathwayBrowser/#/R-MMU-70326;https://reactome.org/PathwayBrowser/#/R-MMU-71387	HALLMARK HYPOXIA;HALLMARK MTORC1 SIGNALING;HALLMARK MYC TARGETS V1;HALLMARK GLYCOLYSIS	http://www.gsea-msigdb.org/gsea/msigdb/mouse/geneset/HALLMARK_HYPOXIA;http://www.gsea-msigdb.org/gsea/msigdb/mouse/geneset/HALLMARK_MTORC1_SIGNALING;http://www.gsea-msigdb.org/gsea/msigdb/mouse/geneset/HALLMARK_MYC_TARGETS_V1;http://www.gsea-msigdb.org/gsea/msigdb/mouse/geneset/HALLMARK_GLYCOLYSIS
P09528	Ferritin heavy chain OS=Mus musculus OX=10090 GN=Fth1 PE=1 SV=2	Fth1	0.228723	0.00132924	Down	9	2	10	2	2	21.1	2.31466e+06	6.13242e+06	559195	256375	353845	300735	1.5359	1.64666	1.0525	0.272314	0.403479	0.292866	cytoplasm	K00522	FTH1; ferritin heavy chain [EC:1.16.3.2]	mmu04216 Ferroptosis; mmu04217 Necroptosis; mmu04978 Mineral absorption	GO:0000041 transition metal ion transport; GO:0001775 cell activation; GO:0002252 immune effector process; GO:0002263 cell activation involved in immune response; GO:0002274 myeloid leukocyte activation; GO:0002275 myeloid cell activation involved in immune response; GO:0002283 neutrophil activation involved in immune response; GO:0002366 leukocyte activation involved in immune response; GO:00023…	GO:0000323 lytic vacuole; GO:0005576 extracellular region; GO:0005622 intracellular anatomical structure; GO:0005737 cytoplasm; GO:0005764 lysosome; GO:0005767 secondary lysosome; GO:0005773 vacuole; GO:0005776 autophagosome; GO:0005829 cytosol; GO:0008043 intracellular ferritin complex; GO:0012505 endomembrane system; GO:0030139 endocytic vesicle; GO:0030141 secretory granule; GO:0031410 cytopla…	GO:0005488 binding; GO:0005506 iron ion binding; GO:0043167 ion binding; GO:0043169 cation binding; GO:0046872 metal ion binding; GO:0046914 transition metal ion binding;	PF00210	PF00210 Ferritin-like domain	P	KOG2332	Ferritin	WP1596 Iron homeostasis	http://www.wikipathways.org/instance/WP1596_r117909		R-MMU-168249 Innate Immune System;R-MMU-168256 Immune System;R-MMU-199991 Membrane Trafficking;R-MMU-199992 trans-Golgi Network Vesicle Budding;R-MMU-382551 Transport of small molecules;R-MMU-432722 Golgi Associated Vesicle Biogenesis;R-MMU-5653656 Vesicle-mediated transport;R-MMU-6798695 Neutrophil degranulation;R-MMU-917937 Iron uptake and transport	https://reactome.org/PathwayBrowser/#/R-MMU-168249;https://reactome.org/PathwayBrowser/#/R-MMU-168256;https://reactome.org/PathwayBrowser/#/R-MMU-199991;https://reactome.org/PathwayBrowser/#/R-MMU-199992;https://reactome.org/PathwayBrowser/#/R-MMU-382551;https://reactome.org/PathwayBrowser/#/R-MMU-432722;https://reactome.org/PathwayBrowser/#/R-MMU-5653656;https://reactome.org/PathwayBrowser/#/R-M…
P10126	Elongation factor 1-alpha 1 OS=Mus musculus OX=10090 GN=Eef1a1 PE=1 SV=3	Eef1a1	0.131173	0.000146092	Down	48	15	986	15	15	50.1	1.02628e+09	2.50708e+09	2.35305e+08	7.64671e+07	6.80995e+07	7.89202e+07	1.69171	1.67234	1.10021	0.201768	0.192901	0.190922	cytoplasm	K03231	EEF1A; elongation factor 1-alpha	mmu05140 Leishmaniasis; mmu03013 Nucleocytoplasmic transport; mmu05134 Legionellosis	GO:0006412 translation; GO:0006414 translational elongation; GO:0006518 peptide metabolic process; GO:0006807 nitrogen compound metabolic process; GO:0007275 multicellular organism development; GO:0007399 nervous system development; GO:0007568 aging; GO:0008152 metabolic process; GO:0009058 biosynthetic process; GO:0009059 macromolecule biosynthetic process; GO:0009719 response to endogenous stim…	GO:0001726 ruffle; GO:0005622 intracellular anatomical structure; GO:0005634 nucleus; GO:0005730 nucleolus; GO:0005737 cytoplasm; GO:0005829 cytosol; GO:0005853 eukaryotic translation elongation factor 1 complex; GO:0005856 cytoskeleton; GO:0005886 plasma membrane; GO:0005938 cell cortex; GO:0015629 actin cytoskeleton; GO:0016020 membrane; GO:0030863 cortical cytoskeleton; GO:0030864 cortical act…	GO:0000049 tRNA binding; GO:0003676 nucleic acid binding; GO:0003723 RNA binding; GO:0003729 mRNA binding; GO:0003746 translation elongation factor activity; GO:0003824 catalytic activity; GO:0003924 GTPase activity; GO:0005488 binding; GO:0005515 protein binding; GO:0005516 calmodulin binding; GO:0008135 translation factor activity, RNA binding; GO:0016462 pyrophosphatase activity; GO:0016787 hy…	PF00009; PF03144; PF03143	PF00009 Elongation factor Tu GTP binding domain; PF03144 Elongation factor Tu domain 2; PF03143 Elongation factor Tu C-terminal domain	J	KOG0052	Translation elongation factor EF-1 alpha/Tu	WP572 EGFR1 signaling pathway;WP307 Translation factors	http://www.wikipathways.org/instance/WP572_r117874;http://www.wikipathways.org/instance/WP307_r117950		R-MMU-156842 Eukaryotic Translation Elongation;R-MMU-168249 Innate Immune System;R-MMU-168256 Immune System;R-MMU-2262752 Cellular responses to stress;R-MMU-3371511 HSF1 activation;R-MMU-3371556 Cellular response to heat stress;R-MMU-392499 Metabolism of proteins;R-MMU-597592 Post-translational protein modification;R-MMU-6798695 Neutrophil degranulation;R-MMU-72766 Translation;R-MMU-8876725 Prote…	https://reactome.org/PathwayBrowser/#/R-MMU-156842;https://reactome.org/PathwayBrowser/#/R-MMU-168249;https://reactome.org/PathwayBrowser/#/R-MMU-168256;https://reactome.org/PathwayBrowser/#/R-MMU-2262752;https://reactome.org/PathwayBrowser/#/R-MMU-3371511;https://reactome.org/PathwayBrowser/#/R-MMU-3371556;https://reactome.org/PathwayBrowser/#/R-MMU-392499;https://reactome.org/PathwayBrowser/#/R…
P10711	Transcription elongation factor A protein 1 OS=Mus musculus OX=10090 GN=Tcea1 PE=1 SV=2	Tcea1	0.157915	0.00507952	Down	41	12	47	12	12	33.9	1.5404e+07	5.60243e+07	2.79914e+06	1.29462e+06	1.58206e+06	1.68675e+06	1.28654	1.89349	0.663128	0.173081	0.227062	0.206752	nucleus	K03145			GO:0002262 myeloid cell homeostasis; GO:0002376 immune system process; GO:0002520 immune system development; GO:0006139 nucleobase-containing compound metabolic process; GO:0006259 DNA metabolic process; GO:0006281 DNA repair; GO:0006283 transcription-coupled nucleotide-excision repair; GO:0006289 nucleotide-excision repair; GO:0006351 transcription, DNA-templated; GO:0006354 DNA-templated transc…	GO:0000428 DNA-directed RNA polymerase complex; GO:0005622 intracellular anatomical structure; GO:0005634 nucleus; GO:0005654 nucleoplasm; GO:0005667 transcription regulator complex; GO:0005669 transcription factor TFIID complex; GO:0005730 nucleolus; GO:0016591 RNA polymerase II, holoenzyme; GO:0030880 RNA polymerase complex; GO:0031974 membrane-enclosed lumen; GO:0031981 nuclear lumen; GO:00329…		PF08711; PF07500; PF01096	PF08711 TFIIS helical bundle-like domain; PF07500 Transcription factor S-II (TFIIS), central domain; PF01096 Transcription factor S-II (TFIIS)	K	KOG1105	Transcription elongation factor TFIIS/Cofactor of enhancer-binding protein Sp1				R-MMU-112382 Formation of RNA Pol II elongation complex ;R-MMU-212436 Generic Transcription Pathway;R-MMU-3700989 Transcriptional Regulation by TP53;R-MMU-5696398 Nucleotide Excision Repair;R-MMU-674695 RNA Polymerase II Pre-transcription Events;R-MMU-6781823 Formation of TC-NER Pre-Incision Complex;R-MMU-6781827 Transcription-Coupled Nucleotide Excision Repair (TC-NER);R-MMU-6782135 Dual incisio…	https://reactome.org/PathwayBrowser/#/R-MMU-112382;https://reactome.org/PathwayBrowser/#/R-MMU-212436;https://reactome.org/PathwayBrowser/#/R-MMU-3700989;https://reactome.org/PathwayBrowser/#/R-MMU-5696398;https://reactome.org/PathwayBrowser/#/R-MMU-674695;https://reactome.org/PathwayBrowser/#/R-MMU-6781823;https://reactome.org/PathwayBrowser/#/R-MMU-6781827;https://reactome.org/PathwayBrowser/#/…	HALLMARK MTORC1 SIGNALING;HALLMARK HEME METABOLISM	http://www.gsea-msigdb.org/gsea/msigdb/mouse/geneset/HALLMARK_MTORC1_SIGNALING;http://www.gsea-msigdb.org/gsea/msigdb/mouse/geneset/HALLMARK_HEME_METABOLISM
P10810	Monocyte differentiation antigen CD14 OS=Mus musculus OX=10090 GN=Cd14 PE=1 SV=1	Cd14	0.459244	0.000271183	Down	5	2	6	2	2	39.2	647611	1.5715e+06	203355	163028	162718	213803	1.43878	1.41283	1.28149	0.579777	0.621219	0.697109	extracellular	K04391	CD14; monocyte differentiation antigen CD14	mmu05221 Acute myeloid leukemia; mmu04010 MAPK signaling pathway; mmu04064 NF-kappa B signaling pathway; mmu05134 Legionellosis; mmu05146 Amoebiasis; mmu04936 Alcoholic liver disease; mmu05417 Lipid and atherosclerosis; mmu05132 Salmonella infection; mmu05152 Tuberculosis; mmu05202 Transcriptional misregulation in cancer; mmu04640 Hematopoietic cell lineage; mmu04620 Toll-like receptor signaling …	GO:0001775 cell activation; GO:0001817 regulation of cytokine production; GO:0001819 positive regulation of cytokine production; GO:0002218 activation of innate immune response; GO:0002221 pattern recognition receptor signaling pathway; GO:0002224 toll-like receptor signaling pathway; GO:0002237 response to molecule of bacterial origin; GO:0002252 immune effector process; GO:0002253 activation of…	GO:0005576 extracellular region; GO:0005615 extracellular space; GO:0005622 intracellular anatomical structure; GO:0005737 cytoplasm; GO:0005768 endosome; GO:0005794 Golgi apparatus; GO:0005886 plasma membrane; GO:0009897 external side of plasma membrane; GO:0009986 cell surface; GO:0010008 endosome membrane; GO:0012505 endomembrane system; GO:0012506 vesicle membrane; GO:0016020 membrane; GO:001…	GO:0001530 lipopolysaccharide binding; GO:0001847 opsonin receptor activity; GO:0004888 transmembrane signaling receptor activity; GO:0005488 binding; GO:0008289 lipid binding; GO:0016019 peptidoglycan immune receptor activity; GO:0033218 amide binding; GO:0038023 signaling receptor activity; GO:0038187 pattern recognition receptor activity; GO:0042277 peptide binding; GO:0060089 molecular transd…						WP523 Regulation of actin cytoskeleton;WP5128 Fibrin complement receptor 3 signaling pathway;WP2271 Macrophage markers;WP493 Mapk signaling pathway	http://www.wikipathways.org/instance/WP523_r120790;http://www.wikipathways.org/instance/WP5128_r120386;http://www.wikipathways.org/instance/WP2271_r69962;http://www.wikipathways.org/instance/WP493_r117912		R-MMU-109581 Apoptosis;R-MMU-140534 Caspase activation via Death Receptors in the presence of ligand;R-MMU-166016 Toll Like Receptor 4 (TLR4) Cascade;R-MMU-166020 Transfer of LPS from LBP carrier to CD14;R-MMU-166166 MyD88-independent TLR4 cascade ;R-MMU-168138 Toll Like Receptor 9 (TLR9) Cascade;R-MMU-168181 Toll Like Receptor 7/8 (TLR7/8) Cascade;R-MMU-168249 Innate Immune System;R-MMU-168256 I…	https://reactome.org/PathwayBrowser/#/R-MMU-109581;https://reactome.org/PathwayBrowser/#/R-MMU-140534;https://reactome.org/PathwayBrowser/#/R-MMU-166016;https://reactome.org/PathwayBrowser/#/R-MMU-166020;https://reactome.org/PathwayBrowser/#/R-MMU-166166;https://reactome.org/PathwayBrowser/#/R-MMU-168138;https://reactome.org/PathwayBrowser/#/R-MMU-168181;https://reactome.org/PathwayBrowser/#/R-MM…	HALLMARK IL6 JAK STAT3 SIGNALING;HALLMARK APOPTOSIS;HALLMARK INFLAMMATORY RESPONSE	http://www.gsea-msigdb.org/gsea/msigdb/mouse/geneset/HALLMARK_IL6_JAK_STAT3_SIGNALING;http://www.gsea-msigdb.org/gsea/msigdb/mouse/geneset/HALLMARK_APOPTOSIS;http://www.gsea-msigdb.org/gsea/msigdb/mouse/geneset/HALLMARK_INFLAMMATORY_RESPONSE
P10852	4F2 cell-surface antigen heavy chain OS=Mus musculus OX=10090 GN=Slc3a2 PE=1 SV=1	Slc3a2	0.0708072	0.000223529	Down	3	2	12	2	2	58.3	2.65557e+06	9110972	677132	106412	108819	155190	1.36376	1.89339	0.986358	0.0874756	0.0960317	0.116964	cytoplasm	K06519	SLC3A2; solute carrier family 3, member 2	mmu04216 Ferroptosis; mmu04974 Protein digestion and absorption; mmu04150 mTOR signaling pathway	GO:0002376 immune system process; GO:0003333 amino acid transmembrane transport; GO:0006810 transport; GO:0006811 ion transport; GO:0006812 cation transport; GO:0006814 sodium ion transport; GO:0006816 calcium ion transport; GO:0006820 anion transport; GO:0006865 amino acid transport; GO:0006928 movement of cell or subcellular component; GO:0009987 cellular process; GO:0010033 response to organic…	GO:0005622 intracellular anatomical structure; GO:0005634 nucleus; GO:0005737 cytoplasm; GO:0005829 cytosol; GO:0005886 plasma membrane; GO:0009986 cell surface; GO:0016020 membrane; GO:0016021 integral component of membrane; GO:0016324 apical plasma membrane; GO:0031224 intrinsic component of membrane; GO:0031410 cytoplasmic vesicle; GO:0031982 vesicle; GO:0042470 melanosome; GO:0043226 organell…	GO:0003676 nucleic acid binding; GO:0003723 RNA binding; GO:0003725 double-stranded RNA binding; GO:0005215 transporter activity; GO:0005342 organic acid transmembrane transporter activity; GO:0005432 calcium:sodium antiporter activity; GO:0005488 binding; GO:0008324 cation transmembrane transporter activity; GO:0008509 anion transmembrane transporter activity; GO:0008514 organic anion transmembr…	PF00128	PF00128 Alpha amylase, catalytic domain	G	KOG0471	Alpha-amylase				R-MMU-1430728 Metabolism;R-MMU-352230 Amino acid transport across the plasma membrane;R-MMU-382551 Transport of small molecules;R-MMU-425393 Transport of inorganic cations/anions and amino acids/oligopeptides;R-MMU-425407 SLC-mediated transmembrane transport;R-MMU-71240 Tryptophan catabolism;R-MMU-71291 Metabolism of amino acids and derivatives	https://reactome.org/PathwayBrowser/#/R-MMU-1430728;https://reactome.org/PathwayBrowser/#/R-MMU-352230;https://reactome.org/PathwayBrowser/#/R-MMU-382551;https://reactome.org/PathwayBrowser/#/R-MMU-425393;https://reactome.org/PathwayBrowser/#/R-MMU-425407;https://reactome.org/PathwayBrowser/#/R-MMU-71240;https://reactome.org/PathwayBrowser/#/R-MMU-71291	HALLMARK P53 PATHWAY	http://www.gsea-msigdb.org/gsea/msigdb/mouse/geneset/HALLMARK_P53_PATHWAY
P10922	Histone H1.0 OS=Mus musculus OX=10090 GN=H1-0 PE=2 SV=4	H1-0	4.35584	0.0210998	Up	21	4	48	4	4	20.8	8.58403e+06	1.12263e+07	7.60009e+06	3.06911e+07	3.16832e+07	3.23706e+07	0.46243	0.244729	1.16133	2.64658	2.93301	2.55925	nucleus	K11275			GO:0000737 DNA catabolic process, endonucleolytic; GO:0006139 nucleobase-containing compound metabolic process; GO:0006259 DNA metabolic process; GO:0006308 DNA catabolic process; GO:0006309 apoptotic DNA fragmentation; GO:0006323 DNA packaging; GO:0006325 chromatin organization; GO:0006333 chromatin assembly or disassembly; GO:0006334 nucleosome assembly; GO:0006725 cellular aromatic compound me…	GO:0000228 nuclear chromosome; GO:0000785 chromatin; GO:0000786 nucleosome; GO:0000791 euchromatin; GO:0005622 intracellular anatomical structure; GO:0005634 nucleus; GO:0005654 nucleoplasm; GO:0005694 chromosome; GO:0005737 cytoplasm; GO:0005794 Golgi apparatus; GO:0005856 cytoskeleton; GO:0012505 endomembrane system; GO:0015629 actin cytoskeleton; GO:0016604 nuclear body; GO:0031974 membrane-en…	GO:0003676 nucleic acid binding; GO:0003677 DNA binding; GO:0003680 minor groove of adenine-thymine-rich DNA binding; GO:0003682 chromatin binding; GO:0003690 double-stranded DNA binding; GO:0005488 binding; GO:0031490 chromatin DNA binding; GO:0031491 nucleosome binding; GO:0031492 nucleosomal DNA binding; GO:0043565 sequence-specific DNA binding; GO:0044877 protein-containing complex binding; G…	PF00538	PF00538 linker histone H1 and H5 family	B	KOG4012	Histone H1				R-MMU-109581 Apoptosis;R-MMU-140342 Apoptosis induced DNA fragmentation;R-MMU-2262752 Cellular responses to stress;R-MMU-2559583 Cellular Senescence;R-MMU-2559584 Formation of Senescence-Associated Heterochromatin Foci (SAHF);R-MMU-2559586 DNA Damage/Telomere Stress Induced Senescence;R-MMU-5357801 Programmed Cell Death;R-MMU-75153 Apoptotic execution phase;R-MMU-8953897 Cellular responses to sti…	https://reactome.org/PathwayBrowser/#/R-MMU-109581;https://reactome.org/PathwayBrowser/#/R-MMU-140342;https://reactome.org/PathwayBrowser/#/R-MMU-2262752;https://reactome.org/PathwayBrowser/#/R-MMU-2559583;https://reactome.org/PathwayBrowser/#/R-MMU-2559584;https://reactome.org/PathwayBrowser/#/R-MMU-2559586;https://reactome.org/PathwayBrowser/#/R-MMU-5357801;https://reactome.org/PathwayBrowser/#…	HALLMARK APOPTOSIS;HALLMARK ANDROGEN RESPONSE;HALLMARK HEME METABOLISM	http://www.gsea-msigdb.org/gsea/msigdb/mouse/geneset/HALLMARK_APOPTOSIS;http://www.gsea-msigdb.org/gsea/msigdb/mouse/geneset/HALLMARK_ANDROGEN_RESPONSE;http://www.gsea-msigdb.org/gsea/msigdb/mouse/geneset/HALLMARK_HEME_METABOLISM
P11214	Tissue-type plasminogen activator OS=Mus musculus OX=10090 GN=Plat PE=1 SV=3	Plat	3.63443	0.00106682	Up	14	6	15	6	6	63.1	890510	2.26991e+06	209880	1.60095e+06	1.73437e+06	2.17737e+06	0.659701	0.680475	0.441022	1.89847	2.20791	2.36727	extracellular	K01343	PLAT; tissue plasminogen activator [EC:3.4.21.68]	mmu04610 Complement and coagulation cascades; mmu04371 Apelin signaling pathway; mmu05418 Fluid shear stress and atherosclerosis; mmu05215 Prostate cancer; mmu05202 Transcriptional misregulation in cancer	GO:0001101 response to acid chemical; GO:0001666 response to hypoxia; GO:0006464 cellular protein modification process; GO:0006508 proteolysis; GO:0006807 nitrogen compound metabolic process; GO:0006928 movement of cell or subcellular component; GO:0006950 response to stress; GO:0007154 cell communication; GO:0007165 signal transduction; GO:0007166 cell surface receptor signaling pathway; GO:0007…	GO:0005576 extracellular region; GO:0005615 extracellular space; GO:0005622 intracellular anatomical structure; GO:0005737 cytoplasm; GO:0009986 cell surface; GO:0012505 endomembrane system; GO:0030141 secretory granule; GO:0031410 cytoplasmic vesicle; GO:0031982 vesicle; GO:0043226 organelle; GO:0043227 membrane-bounded organelle; GO:0043229 intracellular organelle; GO:0045177 apical part of cel…	GO:0003824 catalytic activity; GO:0004175 endopeptidase activity; GO:0004252 serine-type endopeptidase activity; GO:0005102 signaling receptor binding; GO:0005488 binding; GO:0005515 protein binding; GO:0008233 peptidase activity; GO:0008236 serine-type peptidase activity; GO:0016787 hydrolase activity; GO:0017171 serine hydrolase activity; GO:0051219 phosphoprotein binding; GO:0097655 serpin fam…	PF00039; PF00008; PF00051; PF00089	PF00039 Fibronectin type I domain; PF00008 EGF-like domain; PF00051 Kringle domain; PF00089 Trypsin	E	KOG3627	Trypsin	WP2152 BDNF pathway;WP1270 Endochondral ossification;WP5128 Fibrin complement receptor 3 signaling pathway;WP460 Blood clotting cascade	http://www.wikipathways.org/instance/WP2152_r120589;http://www.wikipathways.org/instance/WP1270_r117880;http://www.wikipathways.org/instance/WP5128_r120386;http://www.wikipathways.org/instance/WP460_r117865		R-MMU-109582 Hemostasis;R-MMU-162582 Signal Transduction;R-MMU-186797 Signaling by PDGF;R-MMU-75205 Dissolution of Fibrin Clot;R-MMU-9006934 Signaling by Receptor Tyrosine Kinases	https://reactome.org/PathwayBrowser/#/R-MMU-109582;https://reactome.org/PathwayBrowser/#/R-MMU-162582;https://reactome.org/PathwayBrowser/#/R-MMU-186797;https://reactome.org/PathwayBrowser/#/R-MMU-75205;https://reactome.org/PathwayBrowser/#/R-MMU-9006934	HALLMARK APOPTOSIS;HALLMARK COMPLEMENT;HALLMARK COAGULATION;HALLMARK KRAS SIGNALING UP	http://www.gsea-msigdb.org/gsea/msigdb/mouse/geneset/HALLMARK_APOPTOSIS;http://www.gsea-msigdb.org/gsea/msigdb/mouse/geneset/HALLMARK_COMPLEMENT;http://www.gsea-msigdb.org/gsea/msigdb/mouse/geneset/HALLMARK_COAGULATION;http://www.gsea-msigdb.org/gsea/msigdb/mouse/geneset/HALLMARK_KRAS_SIGNALING_UP
P11247	Myeloperoxidase OS=Mus musculus OX=10090 GN=Mpo PE=1 SV=2	Mpo	3.54752	0.00488959	Up	29	18	86	18	18	81.1	6.08457e+06	1.31418e+07	4.01517e+06	1.70479e+07	1.59279e+07	1.78482e+07	0.540607	0.472499	1.0119	2.42459	2.43186	2.3273	endoplasmic reticulum	K10789	MPO; myeloperoxidase [EC:1.11.2.2]	mmu05221 Acute myeloid leukemia; mmu00983 Drug metabolism - other enzymes; mmu04145 Phagosome; mmu04613 Neutrophil extracellular trap formation; mmu05202 Transcriptional misregulation in cancer	GO:0000302 response to reactive oxygen species; GO:0000303 response to superoxide; GO:0000305 response to oxygen radical; GO:0001775 cell activation; GO:0001817 regulation of cytokine production; GO:0001818 negative regulation of cytokine production; GO:0001819 positive regulation of cytokine production; GO:0001878 response to yeast; GO:0002148 hypochlorous acid metabolic process; GO:0002149 hypo…	GO:0000323 lytic vacuole; GO:0005576 extracellular region; GO:0005615 extracellular space; GO:0005622 intracellular anatomical structure; GO:0005634 nucleus; GO:0005737 cytoplasm; GO:0005764 lysosome; GO:0005766 primary lysosome; GO:0005773 vacuole; GO:0005775 vacuolar lumen; GO:0012505 endomembrane system; GO:0030141 secretory granule; GO:0031410 cytoplasmic vesicle; GO:0031974 membrane-enclosed…	GO:0003682 chromatin binding; GO:0003824 catalytic activity; GO:0004601 peroxidase activity; GO:0005488 binding; GO:0005539 glycosaminoglycan binding; GO:0008201 heparin binding; GO:0016209 antioxidant activity; GO:0016491 oxidoreductase activity; GO:0016684 oxidoreductase activity, acting on peroxide as acceptor; GO:0043167 ion binding; GO:0043168 anion binding; GO:0097367 carbohydrate derivativ…	PF03098	PF03098 Animal haem peroxidase	R	KOG2408	Peroxidase/oxygenase				R-MMU-1222556 ROS and RNS production in phagocytes;R-MMU-168249 Innate Immune System;R-MMU-168256 Immune System;R-MMU-6798695 Neutrophil degranulation;R-MMU-8941413 Events associated with phagocytolytic activity of PMN cells	https://reactome.org/PathwayBrowser/#/R-MMU-1222556;https://reactome.org/PathwayBrowser/#/R-MMU-168249;https://reactome.org/PathwayBrowser/#/R-MMU-168256;https://reactome.org/PathwayBrowser/#/R-MMU-6798695;https://reactome.org/PathwayBrowser/#/R-MMU-8941413	HALLMARK REACTIVE OXIGEN SPECIES PATHWAY	http://www.gsea-msigdb.org/gsea/msigdb/mouse/geneset/HALLMARK_REACTIVE_OXIGEN_SPECIES_PATHWAY
P11440	Cyclin-dependent kinase 1 OS=Mus musculus OX=10090 GN=Cdk1 PE=1 SV=3	Cdk1	0.00535009	0.00291035	Down	34	9	54	8	8	34.1	1.8887e+07	64255607	3.22795e+06	28547.2	85583		1.19759	1.64875	0.580572	0.00289753	0.00932533		cytoplasm	K02087	CDK1; cyclin-dependent kinase 1 [EC:2.7.11.22 2.7.11.23]	mmu04914 Progesterone-mediated oocyte maturation; mmu04114 Oocyte meiosis; mmu05203 Viral carcinogenesis; mmu04110 Cell cycle; mmu04218 Cellular senescence; mmu04540 Gap junction; mmu05170 Human immunodeficiency virus 1 infection; mmu04115 p53 signaling pathway	GO:0000003 reproduction; GO:0000075 cell cycle checkpoint signaling; GO:0000077 DNA damage checkpoint signaling; GO:0000082 G1/S transition of mitotic cell cycle; GO:0000086 G2/M transition of mitotic cell cycle; GO:0000226 microtubule cytoskeleton organization; GO:0000278 mitotic cell cycle; GO:0000280 nuclear division; GO:0000302 response to reactive oxygen species; GO:0000578 embryonic axis sp…	GO:0000307 cyclin-dependent protein kinase holoenzyme complex; GO:0005622 intracellular anatomical structure; GO:0005634 nucleus; GO:0005654 nucleoplasm; GO:0005737 cytoplasm; GO:0005739 mitochondrion; GO:0005783 endoplasmic reticulum; GO:0005789 endoplasmic reticulum membrane; GO:0005813 centrosome; GO:0005815 microtubule organizing center; GO:0005819 spindle; GO:0005829 cytosol; GO:0005856 cyto…	GO:0003682 chromatin binding; GO:0003824 catalytic activity; GO:0004672 protein kinase activity; GO:0004674 protein serine/threonine kinase activity; GO:0004693 cyclin-dependent protein serine/threonine kinase activity; GO:0005488 binding; GO:0005515 protein binding; GO:0008353 RNA polymerase II CTD heptapeptide repeat kinase activity; GO:0016301 kinase activity; GO:0016740 transferase activity; …	PF00069	PF00069 Protein kinase domain	R	KOG0594	Protein kinase PCTAIRE and related kinases	WP2902 p53 signaling;WP413 G1 to S cell cycle control;WP116 Hedgehog signaling pathway;WP2432 Spinal cord injury;WP539 Wnt signaling pathway	http://www.wikipathways.org/instance/WP2902_r88290;http://www.wikipathways.org/instance/WP413_r84705;http://www.wikipathways.org/instance/WP116_r117893;http://www.wikipathways.org/instance/WP2432_r116842;http://www.wikipathways.org/instance/WP539_r120581		R-MMU-110056 MAPK3 (ERK1) activation;R-MMU-112409 RAF-independent MAPK1/3 activation;R-MMU-162582 Signal Transduction;R-MMU-1640170 Cell Cycle;R-MMU-174048 APC/C:Cdc20 mediated degradation of Cyclin B;R-MMU-174143 APC/C-mediated degradation of cell cycle proteins;R-MMU-174184 Cdc20:Phospho-APC/C mediated degradation of Cyclin A;R-MMU-176408 Regulation of APC/C activators between G1/S and early an…		HALLMARK MITOTIC SPINDLE;HALLMARK G2M CHECKPOINT;HALLMARK PI3K AKT MTOR SIGNALING;HALLMARK E2F TARGETS;HALLMARK GLYCOLYSIS;HALLMARK SPERMATOGENESIS	http://www.gsea-msigdb.org/gsea/msigdb/mouse/geneset/HALLMARK_MITOTIC_SPINDLE;http://www.gsea-msigdb.org/gsea/msigdb/mouse/geneset/HALLMARK_G2M_CHECKPOINT;http://www.gsea-msigdb.org/gsea/msigdb/mouse/geneset/HALLMARK_PI3K_AKT_MTOR_SIGNALING;http://www.gsea-msigdb.org/gsea/msigdb/mouse/geneset/HALLMARK_E2F_TARGETS;http://www.gsea-msigdb.org/gsea/msigdb/mouse/geneset/HALLMARK_GLYCOLYSIS;http://www.…
P11499	Heat shock protein HSP 90-beta OS=Mus musculus OX=10090 GN=Hsp90ab1 PE=1 SV=3	Hsp90ab1	0.0368826	0.000199881	Down	51	41	976	26	42	83.2	1.24342e+09	3.93198e+09	2.42825e+08	2.77527e+07	2.49317e+07	2.90828e+07	1.48773	1.90376	0.824103	0.053153	0.051261	0.0510679	cytoplasm	K04079	HSP90A; molecular chaperone HtpG	mmu04914 Progesterone-mediated oocyte maturation; mmu04612 Antigen processing and presentation; mmu05418 Fluid shear stress and atherosclerosis; mmu04621 NOD-like receptor signaling pathway; mmu05417 Lipid and atherosclerosis; mmu04657 IL-17 signaling pathway; mmu05132 Salmonella infection; mmu04659 Th17 cell differentiation; mmu05207 Chemical carcinogenesis - receptor activation; mmu04217 Necrop…	GO:0000003 reproduction; GO:0000226 microtubule cytoskeleton organization; GO:0000578 embryonic axis specification; GO:0000723 telomere maintenance; GO:0000902 cell morphogenesis; GO:0000904 cell morphogenesis involved in differentiation; GO:0001505 regulation of neurotransmitter levels; GO:0001568 blood vessel development; GO:0001654 eye development; GO:0001745 compound eye morphogenesis; GO:000…	GO:0000323 lytic vacuole; GO:0005576 extracellular region; GO:0005622 intracellular anatomical structure; GO:0005634 nucleus; GO:0005654 nucleoplasm; GO:0005667 transcription regulator complex; GO:0005694 chromosome; GO:0005700 polytene chromosome; GO:0005705 polytene chromosome interband; GO:0005737 cytoplasm; GO:0005739 mitochondrion; GO:0005764 lysosome; GO:0005765 lysosomal membrane; GO:00057…	GO:0000166 nucleotide binding; GO:0001882 nucleoside binding; GO:0001883 purine nucleoside binding; GO:0001884 pyrimidine nucleoside binding; GO:0002134 UTP binding; GO:0002135 CTP binding; GO:0003676 nucleic acid binding; GO:0003723 RNA binding; GO:0003725 double-stranded RNA binding; GO:0003824 catalytic activity; GO:0005102 signaling receptor binding; GO:0005488 binding; GO:0005515 protein bin…	PF02518	PF02518 Histidine kinase-, DNA gyrase B-, and HSP90-like ATPase	O	KOG0019	Molecular chaperone (HSP90 family)	WP2841 Focal adhesion: PI3K-Akt-mTOR signaling pathway	http://www.wikipathways.org/instance/WP2841_r116712		R-MMU-1266738 Developmental Biology;R-MMU-1430728 Metabolism;R-MMU-162582 Signal Transduction;R-MMU-1640170 Cell Cycle;R-MMU-168249 Innate Immune System;R-MMU-168256 Immune System;R-MMU-168643 Nucleotide-binding domain, leucine rich repeat containing receptor (NLR) signaling pathways;R-MMU-168928 DDX58/IFIH1-mediated induction of interferon-alpha/beta;R-MMU-194315 Signaling by Rho GTPases;R-MMU-2…	https://reactome.org/PathwayBrowser/#/R-MMU-1266738;https://reactome.org/PathwayBrowser/#/R-MMU-1430728;https://reactome.org/PathwayBrowser/#/R-MMU-162582;https://reactome.org/PathwayBrowser/#/R-MMU-1640170;https://reactome.org/PathwayBrowser/#/R-MMU-168249;https://reactome.org/PathwayBrowser/#/R-MMU-168256;https://reactome.org/PathwayBrowser/#/R-MMU-168643;https://reactome.org/PathwayBrowser/#/R…	HALLMARK MYC TARGETS V1	http://www.gsea-msigdb.org/gsea/msigdb/mouse/geneset/HALLMARK_MYC_TARGETS_V1
P11983	T-complex protein 1 subunit alpha OS=Mus musculus OX=10090 GN=Tcp1 PE=1 SV=3	Tcp1	0.29573	0.000125597	Down	41	20	197	20	20	60.4	1.14972e+08	3.04509e+08	4.16043e+07	2.16585e+07	2.34262e+07	2.07246e+07	1.43594	1.539	1.47388	0.433001	0.502777	0.379873	cytoplasm	K09493			GO:0000003 reproduction; GO:0003006 developmental process involved in reproduction; GO:0006403 RNA localization; GO:0006457 protein folding; GO:0006458 'de novo' protein folding; GO:0006810 transport; GO:0007021 tubulin complex assembly; GO:0007154 cell communication; GO:0007165 signal transduction; GO:0007166 cell surface receptor signaling pathway; GO:0007276 gamete generation; GO:0007281 germ …	GO:0000228 nuclear chromosome; GO:0000242 pericentriolar material; GO:0000785 chromatin; GO:0000792 heterochromatin; GO:0001669 acrosomal vesicle; GO:0002199 zona pellucida receptor complex; GO:0005622 intracellular anatomical structure; GO:0005634 nucleus; GO:0005694 chromosome; GO:0005737 cytoplasm; GO:0005794 Golgi apparatus; GO:0005813 centrosome; GO:0005815 microtubule organizing center; GO:…	GO:0005488 binding; GO:0005515 protein binding; GO:0019899 enzyme binding; GO:0031625 ubiquitin protein ligase binding; GO:0044183 protein folding chaperone; GO:0044389 ubiquitin-like protein ligase binding; GO:0051082 unfolded protein binding;			O	KOG0360	Chaperonin complex component, TCP-1 alpha subunit (CCT1)				R-MMU-390466 Chaperonin-mediated protein folding;R-MMU-390471 Association of TriC/CCT with target proteins during biosynthesis;R-MMU-391251 Protein folding;R-MMU-392499 Metabolism of proteins;R-MMU-6814122 Cooperation of PDCL (PhLP1) and TRiC/CCT in G-protein beta folding	https://reactome.org/PathwayBrowser/#/R-MMU-390466;https://reactome.org/PathwayBrowser/#/R-MMU-390471;https://reactome.org/PathwayBrowser/#/R-MMU-391251;https://reactome.org/PathwayBrowser/#/R-MMU-392499;https://reactome.org/PathwayBrowser/#/R-MMU-6814122	HALLMARK MYC TARGETS V1	http://www.gsea-msigdb.org/gsea/msigdb/mouse/geneset/HALLMARK_MYC_TARGETS_V1
P12023	Amyloid-beta precursor protein OS=Mus musculus OX=10090 GN=App PE=1 SV=3	App	7.41817	0.00398157	Up	8	5	16	4	5	86.7	525008	1.01775e+06	59687	1.4616e+06	1.63824e+06	2078819	0.509487	0.399673	0.164297	2.27045	2.73196	2.96067	peroxisome	K04520	APP; amyloid beta A4 protein	mmu05022 Pathways of neurodegeneration - multiple diseases; mmu04726 Serotonergic synapse; mmu05010 Alzheimer disease	GO:0000003 reproduction; GO:0000122 negative regulation of transcription by RNA polymerase II; GO:0000902 cell morphogenesis; GO:0000904 cell morphogenesis involved in differentiation; GO:0001505 regulation of neurotransmitter levels; GO:0001774 microglial cell activation; GO:0001775 cell activation; GO:0001816 cytokine production; GO:0001878 response to yeast; GO:0001932 regulation of protein ph…	GO:0000139 Golgi membrane; GO:0005576 extracellular region; GO:0005615 extracellular space; GO:0005622 intracellular anatomical structure; GO:0005634 nucleus; GO:0005635 nuclear envelope; GO:0005641 nuclear envelope lumen; GO:0005737 cytoplasm; GO:0005768 endosome; GO:0005769 early endosome; GO:0005783 endoplasmic reticulum; GO:0005788 endoplasmic reticulum lumen; GO:0005791 rough endoplasmic ret…	GO:0001664 G protein-coupled receptor binding; GO:0003676 nucleic acid binding; GO:0003677 DNA binding; GO:0004857 enzyme inhibitor activity; GO:0004866 endopeptidase inhibitor activity; GO:0004867 serine-type endopeptidase inhibitor activity; GO:0005102 signaling receptor binding; GO:0005109 frizzled binding; GO:0005158 insulin receptor binding; GO:0005178 integrin binding; GO:0005488 binding; G…	PF02177; PF12924; PF00014; PF12925	PF02177 Amyloid A4 N-terminal heparin-binding; PF12924 Copper-binding of amyloid precursor, CuBD; PF00014 Kunitz/Bovine pancreatic trypsin inhibitor domain; PF12925 E2 domain of amyloid precursor protein	O	KOG4295	Serine proteinase inhibitor (KU family)	WP265 Delta-Notch signaling pathway;WP2075 Alzheimer's disease	http://www.wikipathways.org/instance/WP265_r117870;http://www.wikipathways.org/instance/WP2075_r116517		R-MMU-109582 Hemostasis;R-MMU-114608 Platelet degranulation ;R-MMU-1280215 Cytokine Signaling in Immune system;R-MMU-1474244 Extracellular matrix organization;R-MMU-162582 Signal Transduction;R-MMU-166016 Toll Like Receptor 4 (TLR4) Cascade;R-MMU-166058 MyD88:MAL(TIRAP) cascade initiated on plasma membrane;R-MMU-166166 MyD88-independent TLR4 cascade ;R-MMU-168138 Toll Like Receptor 9 (TLR9) Casca…		HALLMARK APOPTOSIS;HALLMARK MYOGENESIS;HALLMARK APICAL SURFACE;HALLMARK P53 PATHWAY;HALLMARK ANGIOGENESIS	http://www.gsea-msigdb.org/gsea/msigdb/mouse/geneset/HALLMARK_APOPTOSIS;http://www.gsea-msigdb.org/gsea/msigdb/mouse/geneset/HALLMARK_MYOGENESIS;http://www.gsea-msigdb.org/gsea/msigdb/mouse/geneset/HALLMARK_APICAL_SURFACE;http://www.gsea-msigdb.org/gsea/msigdb/mouse/geneset/HALLMARK_P53_PATHWAY;http://www.gsea-msigdb.org/gsea/msigdb/mouse/geneset/HALLMARK_ANGIOGENESIS
P12815	Programmed cell death protein 6 OS=Mus musculus OX=10090 GN=Pdcd6 PE=1 SV=2	Pdcd6	0.0847353	0.000742459	Down	29	5	26	5	5	21.9	7.65152e+06	2.24585e+07	1.41176e+06	369699	297416	446232	1.54287	1.83256	0.807469	0.11933	0.103057	0.132053	cytoplasm,nucleus	K23902			GO:0001837 epithelial to mesenchymal transition; GO:0001932 regulation of protein phosphorylation; GO:0001934 positive regulation of protein phosphorylation; GO:0001936 regulation of endothelial cell proliferation; GO:0001938 positive regulation of endothelial cell proliferation; GO:0006508 proteolysis; GO:0006807 nitrogen compound metabolic process; GO:0006810 transport; GO:0006886 intracellular…	GO:0005622 intracellular anatomical structure; GO:0005634 nucleus; GO:0005737 cytoplasm; GO:0005783 endoplasmic reticulum; GO:0005798 Golgi-associated vesicle; GO:0012505 endomembrane system; GO:0012506 vesicle membrane; GO:0012507 ER to Golgi transport vesicle membrane; GO:0016020 membrane; GO:0030117 membrane coat; GO:0030120 vesicle coat; GO:0030127 COPII vesicle coat; GO:0030133 transport ves…	GO:0000287 magnesium ion binding; GO:0003824 catalytic activity; GO:0004175 endopeptidase activity; GO:0004197 cysteine-type endopeptidase activity; GO:0004198 calcium-dependent cysteine-type endopeptidase activity; GO:0005488 binding; GO:0005509 calcium ion binding; GO:0005515 protein binding; GO:0008233 peptidase activity; GO:0008234 cysteine-type peptidase activity; GO:0016787 hydrolase activi…	PF13202; PF13499	PF13202 EF hand; PF13499 EF-hand domain pair	T	KOG0037	Ca2+-binding protein, EF-Hand protein superfamily
P12970	60S ribosomal protein L7a OS=Mus musculus OX=10090 GN=Rpl7a PE=1 SV=2	Rpl7a	3.9691	0.0271914	Up	55	19	958	19	19	30	5.86341e+08	8.11657e+08	5.75049e+08	2.02704e+09	2.10178e+09	2.21349e+09	0.46402	0.259929	1.29084	2.56783	2.85827	2.57082	cytoplasm	K02936	RP-L7Ae; large subunit ribosomal protein L7Ae	mmu03010 Ribosome; mmu05171 Coronavirus disease - COVID-19	GO:0000470 maturation of LSU-rRNA; GO:0002181 cytoplasmic translation; GO:0006139 nucleobase-containing compound metabolic process; GO:0006364 rRNA processing; GO:0006396 RNA processing; GO:0006412 translation; GO:0006518 peptide metabolic process; GO:0006725 cellular aromatic compound metabolic process; GO:0006807 nitrogen compound metabolic process; GO:0008152 metabolic process; GO:0009058 bios…	GO:0005622 intracellular anatomical structure; GO:0005737 cytoplasm; GO:0005829 cytosol; GO:0005840 ribosome; GO:0005844 polysome; GO:0015934 large ribosomal subunit; GO:0016020 membrane; GO:0022625 cytosolic large ribosomal subunit; GO:0022626 cytosolic ribosome; GO:0032991 protein-containing complex; GO:0042788 polysomal ribosome; GO:0043226 organelle; GO:0043228 non-membrane-bounded organelle;…	GO:0003676 nucleic acid binding; GO:0003723 RNA binding; GO:0003735 structural constituent of ribosome; GO:0005198 structural molecule activity; GO:0005488 binding; GO:0005515 protein binding; GO:0005516 calmodulin binding; GO:0097159 organic cyclic compound binding; GO:1901363 heterocyclic compound binding;	PF01248	PF01248 Ribosomal protein L7Ae/L30e/S12e/Gadd45 family	J	KOG3166	60S ribosomal protein L7A	WP163 Cytoplasmic ribosomal proteins	http://www.wikipathways.org/instance/WP163_r117051
P14148	60S ribosomal protein L7 OS=Mus musculus OX=10090 GN=Rpl7 PE=1 SV=2	Rpl7	4.31341	0.0300542	Up	49	20	782	20	20	31.4	5.78319e+08	6.90066e+08	5.98559e+08	2.15432e+09	2.25367e+09	2.52191e+09	0.432621	0.208895	1.27007	2.57969	2.89709	2.76871	cytoplasm	K02937	RP-L7e; large subunit ribosomal protein L7e	mmu03010 Ribosome; mmu05171 Coronavirus disease - COVID-19	GO:0000184 nuclear-transcribed mRNA catabolic process, nonsense-mediated decay; GO:0000463 maturation of LSU-rRNA from tricistronic rRNA transcript (SSU-rRNA, 5.8S rRNA, LSU-rRNA); GO:0000470 maturation of LSU-rRNA; GO:0000956 nuclear-transcribed mRNA catabolic process; GO:0002165 instar larval or pupal development; GO:0002181 cytoplasmic translation; GO:0006139 nucleobase-containing compound met…	GO:0005622 intracellular anatomical structure; GO:0005737 cytoplasm; GO:0005829 cytosol; GO:0005840 ribosome; GO:0005844 polysome; GO:0015934 large ribosomal subunit; GO:0022625 cytosolic large ribosomal subunit; GO:0022626 cytosolic ribosome; GO:0030016 myofibril; GO:0030017 sarcomere; GO:0031672 A band; GO:0032991 protein-containing complex; GO:0043226 organelle; GO:0043228 non-membrane-bounded…	GO:0003676 nucleic acid binding; GO:0003677 DNA binding; GO:0003723 RNA binding; GO:0003729 mRNA binding; GO:0003735 structural constituent of ribosome; GO:0005198 structural molecule activity; GO:0005488 binding; GO:0005515 protein binding; GO:0008097 5S rRNA binding; GO:0019843 rRNA binding; GO:0042802 identical protein binding; GO:0042803 protein homodimerization activity; GO:0046983 protein d…	PF08079; PF00327	PF08079 Ribosomal L30 N-terminal domain; PF00327 Ribosomal protein L30p/L7e	J	KOG3184	60S ribosomal protein L7	WP163 Cytoplasmic ribosomal proteins;WP310 mRNA processing	http://www.wikipathways.org/instance/WP163_r117051;http://www.wikipathways.org/instance/WP310_r122791		R-MMU-156827 L13a-mediated translational silencing of Ceruloplasmin expression;R-MMU-1799339 SRP-dependent cotranslational protein targeting to membrane;R-MMU-392499 Metabolism of proteins;R-MMU-6791226 Major pathway of rRNA processing in the nucleolus and cytosol;R-MMU-72312 rRNA processing;R-MMU-72613 Eukaryotic Translation Initiation;R-MMU-72689 Formation of a pool of free 40S subunits;R-MMU-7…	https://reactome.org/PathwayBrowser/#/R-MMU-156827;https://reactome.org/PathwayBrowser/#/R-MMU-1799339;https://reactome.org/PathwayBrowser/#/R-MMU-392499;https://reactome.org/PathwayBrowser/#/R-MMU-6791226;https://reactome.org/PathwayBrowser/#/R-MMU-72312;https://reactome.org/PathwayBrowser/#/R-MMU-72613;https://reactome.org/PathwayBrowser/#/R-MMU-72689;https://reactome.org/PathwayBrowser/#/R-MMU…
P14152	Malate dehydrogenase, cytoplasmic OS=Mus musculus OX=10090 GN=Mdh1 PE=1 SV=3	Mdh1	0.0242875	0.000518173	Down	19	6	41	6	6	36.5	2.72988e+07	8.50626e+07	3.8315e+06	362179	325816	424744	1.53141	1.931	0.609676	0.0325229	0.0314088	0.034969	cytoplasm	K00025	MDH1; malate dehydrogenase [EC:1.1.1.37]	mmu00620 Pyruvate metabolism; mmu01200 Carbon metabolism; mmu00630 Glyoxylate and dicarboxylate metabolism; mmu00270 Cysteine and methionine metabolism; mmu01100 Metabolic pathways; mmu00020 Citrate cycle (TCA cycle); mmu04964 Proximal tubule bicarbonate reclamation	GO:0005975 carbohydrate metabolic process; GO:0005996 monosaccharide metabolic process; GO:0006006 glucose metabolic process; GO:0006082 organic acid metabolic process; GO:0006091 generation of precursor metabolites and energy; GO:0006094 gluconeogenesis; GO:0006099 tricarboxylic acid cycle; GO:0006101 citrate metabolic process; GO:0006107 oxaloacetate metabolic process; GO:0006108 malate metabol…	GO:0005576 extracellular region; GO:0005615 extracellular space; GO:0005622 intracellular anatomical structure; GO:0005737 cytoplasm; GO:0005739 mitochondrion; GO:0005777 peroxisome; GO:0005829 cytosol; GO:0042579 microbody; GO:0043209 myelin sheath; GO:0043226 organelle; GO:0043227 membrane-bounded organelle; GO:0043229 intracellular organelle; GO:0043231 intracellular membrane-bounded organelle;	GO:0000166 nucleotide binding; GO:0003824 catalytic activity; GO:0004470 malic enzyme activity; GO:0005488 binding; GO:0016491 oxidoreductase activity; GO:0016614 oxidoreductase activity, acting on CH-OH group of donors; GO:0016615 malate dehydrogenase activity; GO:0016616 oxidoreductase activity, acting on the CH-OH group of donors, NAD or NADP as acceptor; GO:0030060 L-malate dehydrogenase acti…	PF00056; PF02866	PF00056 lactate/malate dehydrogenase, NAD binding domain; PF02866 lactate/malate dehydrogenase, alpha/beta C-terminal domain	C	KOG1496	Malate dehydrogenase	WP434 TCA cycle;WP157 Glycolysis and gluconeogenesis;WP662 Amino acid metabolism	http://www.wikipathways.org/instance/WP434_r117949;http://www.wikipathways.org/instance/WP157_r116837;http://www.wikipathways.org/instance/WP662_r122074		R-MMU-1430728 Metabolism;R-MMU-70263 Gluconeogenesis;R-MMU-70326 Glucose metabolism;R-MMU-71387 Metabolism of carbohydrates	https://reactome.org/PathwayBrowser/#/R-MMU-1430728;https://reactome.org/PathwayBrowser/#/R-MMU-70263;https://reactome.org/PathwayBrowser/#/R-MMU-70326;https://reactome.org/PathwayBrowser/#/R-MMU-71387	HALLMARK FATTY ACID METABOLISM;HALLMARK OXIDATIVE PHOSPHORYLATION;HALLMARK GLYCOLYSIS	http://www.gsea-msigdb.org/gsea/msigdb/mouse/geneset/HALLMARK_FATTY_ACID_METABOLISM;http://www.gsea-msigdb.org/gsea/msigdb/mouse/geneset/HALLMARK_OXIDATIVE_PHOSPHORYLATION;http://www.gsea-msigdb.org/gsea/msigdb/mouse/geneset/HALLMARK_GLYCOLYSIS
P14206	40S ribosomal protein SA OS=Mus musculus OX=10090 GN=Rpsa PE=1 SV=4	Rpsa	0.352552	0.000925865	Down	61	13	177	13	13	32.8	1.45796e+08	3.54174e+08	3.60603e+07	2.95141e+07	2.56817e+07	3.17619e+07	1.54004	1.51391	1.08044	0.499038	0.466166	0.492382	cytoplasm	K02998	RP-SAe; small subunit ribosomal protein SAe	mmu03010 Ribosome; mmu05171 Coronavirus disease - COVID-19	GO:0000028 ribosomal small subunit assembly; GO:0000184 nuclear-transcribed mRNA catabolic process, nonsense-mediated decay; GO:0000447 endonucleolytic cleavage in ITS1 to separate SSU-rRNA from 5.8S rRNA and LSU-rRNA from tricistronic rRNA transcript (SSU-rRNA, 5.8S rRNA, LSU-rRNA); GO:0000460 maturation of 5.8S rRNA; GO:0000461 endonucleolytic cleavage to generate mature 3'-end of SSU-rRNA from…	GO:0005576 extracellular region; GO:0005604 basement membrane; GO:0005622 intracellular anatomical structure; GO:0005634 nucleus; GO:0005654 nucleoplasm; GO:0005737 cytoplasm; GO:0005783 endoplasmic reticulum; GO:0005789 endoplasmic reticulum membrane; GO:0005791 rough endoplasmic reticulum; GO:0005829 cytosol; GO:0005840 ribosome; GO:0005886 plasma membrane; GO:0012505 endomembrane system; GO:00…	GO:0003735 structural constituent of ribosome; GO:0005055 laminin receptor activity; GO:0005198 structural molecule activity; GO:0005488 binding; GO:0005515 protein binding; GO:0043021 ribonucleoprotein complex binding; GO:0043022 ribosome binding; GO:0043236 laminin binding; GO:0044877 protein-containing complex binding; GO:0050840 extracellular matrix binding; GO:0098631 cell adhesion mediator …			J	KOG0830	40S ribosomal protein SA (P40)/Laminin receptor 1	WP163 Cytoplasmic ribosomal proteins;WP488 Alpha 6 beta 4 integrin signaling pathway	http://www.wikipathways.org/instance/WP163_r117051;http://www.wikipathways.org/instance/WP488_r117859		R-MMU-156827 L13a-mediated translational silencing of Ceruloplasmin expression;R-MMU-1799339 SRP-dependent cotranslational protein targeting to membrane;R-MMU-392499 Metabolism of proteins;R-MMU-6791226 Major pathway of rRNA processing in the nucleolus and cytosol;R-MMU-72312 rRNA processing;R-MMU-72613 Eukaryotic Translation Initiation;R-MMU-72649 Translation initiation complex formation;R-MMU-7…	https://reactome.org/PathwayBrowser/#/R-MMU-156827;https://reactome.org/PathwayBrowser/#/R-MMU-1799339;https://reactome.org/PathwayBrowser/#/R-MMU-392499;https://reactome.org/PathwayBrowser/#/R-MMU-6791226;https://reactome.org/PathwayBrowser/#/R-MMU-72312;https://reactome.org/PathwayBrowser/#/R-MMU-72613;https://reactome.org/PathwayBrowser/#/R-MMU-72649;https://reactome.org/PathwayBrowser/#/R-MMU…
P14211	Calreticulin OS=Mus musculus OX=10090 GN=Calr PE=1 SV=1	Calr	2.61779	0.0210253	Up	34	11	60	11	11	48	6.30209e+07	1.30235e+08	4.63205e+07	1.30325e+08	1.36173e+08	1.39183e+08	0.642716	0.537473	1.33995	2.12755	2.38646	2.08319	endoplasmic reticulum	K08057	CALR; calreticulin	mmu04612 Antigen processing and presentation; mmu05166 Human T-cell leukemia virus 1 infection; mmu05142 Chagas disease; mmu05169 Epstein-Barr virus infection; mmu05168 Herpes simplex virus 1 infection; mmu05163 Human cytomegalovirus infection; mmu05170 Human immunodeficiency virus 1 infection; mmu04145 Phagosome; mmu04141 Protein processing in endoplasmic reticulum	GO:0000003 reproduction; GO:0000122 negative regulation of transcription by RNA polymerase II; GO:0002376 immune system process; GO:0002396 MHC protein complex assembly; GO:0002397 MHC class I protein complex assembly; GO:0002474 antigen processing and presentation of peptide antigen via MHC class I; GO:0002478 antigen processing and presentation of exogenous peptide antigen; GO:0002479 antigen p…	GO:0001669 acrosomal vesicle; GO:0005576 extracellular region; GO:0005615 extracellular space; GO:0005622 intracellular anatomical structure; GO:0005634 nucleus; GO:0005635 nuclear envelope; GO:0005737 cytoplasm; GO:0005783 endoplasmic reticulum; GO:0005788 endoplasmic reticulum lumen; GO:0005789 endoplasmic reticulum membrane; GO:0005790 smooth endoplasmic reticulum; GO:0005793 endoplasmic retic…	GO:0001846 opsonin binding; GO:0001848 complement binding; GO:0001849 complement component C1q complex binding; GO:0003676 nucleic acid binding; GO:0003677 DNA binding; GO:0003723 RNA binding; GO:0003729 mRNA binding; GO:0005102 signaling receptor binding; GO:0005178 integrin binding; GO:0005488 binding; GO:0005506 iron ion binding; GO:0005509 calcium ion binding; GO:0005515 protein binding; GO:0…			O	KOG0674	Calreticulin	WP553 Calcium regulation in cardiac cells	http://www.wikipathways.org/instance/WP553_r117867		R-MMU-1236974 ER-Phagosome pathway;R-MMU-1236975 Antigen processing-Cross presentation;R-MMU-1280218 Adaptive Immune System;R-MMU-168256 Immune System;R-MMU-2173782 Binding and Uptake of Ligands by Scavenger Receptors;R-MMU-3000480 Scavenging by Class A Receptors;R-MMU-392499 Metabolism of proteins;R-MMU-446203 Asparagine N-linked glycosylation;R-MMU-532668 N-glycan trimming in the ER and Calnexi…	https://reactome.org/PathwayBrowser/#/R-MMU-1236974;https://reactome.org/PathwayBrowser/#/R-MMU-1236975;https://reactome.org/PathwayBrowser/#/R-MMU-1280218;https://reactome.org/PathwayBrowser/#/R-MMU-168256;https://reactome.org/PathwayBrowser/#/R-MMU-2173782;https://reactome.org/PathwayBrowser/#/R-MMU-3000480;https://reactome.org/PathwayBrowser/#/R-MMU-392499;https://reactome.org/PathwayBrowser/#…	HALLMARK UNFOLDED PROTEIN RESPONSE;HALLMARK PI3K AKT MTOR SIGNALING;HALLMARK MTORC1 SIGNALING	http://www.gsea-msigdb.org/gsea/msigdb/mouse/geneset/HALLMARK_UNFOLDED_PROTEIN_RESPONSE;http://www.gsea-msigdb.org/gsea/msigdb/mouse/geneset/HALLMARK_PI3K_AKT_MTOR_SIGNALING;http://www.gsea-msigdb.org/gsea/msigdb/mouse/geneset/HALLMARK_MTORC1_SIGNALING
P14231	Sodium/potassium-transporting ATPase subunit beta-2 OS=Mus musculus OX=10090 GN=Atp1b2 PE=1 SV=2	Atp1b2	0.483933	0.0160978	Down	8	2	4	2	2	33.3	607424	1.86817e+06	152552	196739	175813	171817	1.25996	1.56811	0.897559	0.653236	0.626676	0.52304	plasma membrane	K01540	ATP1B; sodium/potassium-transporting ATPase subunit beta	mmu04961 Endocrine and other factor-regulated calcium reabsorption; mmu04964 Proximal tubule bicarbonate reclamation; mmu04260 Cardiac muscle contraction; mmu04919 Thyroid hormone signaling pathway; mmu04976 Bile secretion; mmu04970 Salivary secretion; mmu04022 cGMP-PKG signaling pathway; mmu04971 Gastric acid secretion; mmu04024 cAMP signaling pathway; mmu04973 Carbohydrate digestion and absorpt…	GO:0002028 regulation of sodium ion transport; GO:0002376 immune system process; GO:0006810 transport; GO:0006811 ion transport; GO:0006812 cation transport; GO:0006813 potassium ion transport; GO:0006814 sodium ion transport; GO:0006873 cellular ion homeostasis; GO:0006875 cellular metal ion homeostasis; GO:0006883 cellular sodium ion homeostasis; GO:0006928 movement of cell or subcellular compo…	GO:0005622 intracellular anatomical structure; GO:0005737 cytoplasm; GO:0005886 plasma membrane; GO:0005887 integral component of plasma membrane; GO:0005890 sodium:potassium-exchanging ATPase complex; GO:0016020 membrane; GO:0016021 integral component of membrane; GO:0016324 apical plasma membrane; GO:0031224 intrinsic component of membrane; GO:0031226 intrinsic component of plasma membrane; GO:…	GO:0001671 ATPase activator activity; GO:0003824 catalytic activity; GO:0005215 transporter activity; GO:0005391 P-type sodium:potassium-exchanging transporter activity; GO:0005488 binding; GO:0005515 protein binding; GO:0008047 enzyme activator activity; GO:0008324 cation transmembrane transporter activity; GO:0008556 P-type potassium transmembrane transporter activity; GO:0015075 ion transmembr…			P	KOG3927	Na+/K+ ATPase, beta subunit	WP553 Calcium regulation in cardiac cells	http://www.wikipathways.org/instance/WP553_r117867		R-MMU-382551 Transport of small molecules;R-MMU-397014 Muscle contraction;R-MMU-5576891 Cardiac conduction;R-MMU-5578775 Ion homeostasis;R-MMU-936837 Ion transport by P-type ATPases;R-MMU-983712 Ion channel transport	https://reactome.org/PathwayBrowser/#/R-MMU-382551;https://reactome.org/PathwayBrowser/#/R-MMU-397014;https://reactome.org/PathwayBrowser/#/R-MMU-5576891;https://reactome.org/PathwayBrowser/#/R-MMU-5578775;https://reactome.org/PathwayBrowser/#/R-MMU-936837;https://reactome.org/PathwayBrowser/#/R-MMU-983712
P14576	Signal recognition particle 54 kDa protein OS=Mus musculus OX=10090 GN=Srp54 PE=1 SV=2	Srp54	0.566706	0.0118945	Down	34	14	49	14	14	55.7	2.35837e+07	4.77523e+07	1.05172e+07	8.75248e+06	7.80335e+06	9.40449e+06	1.43948	1.17946	1.82086	0.85515	0.818475	0.842435	cytoplasm	K03106	SRP54; signal recognition particle subunit SRP54 [EC:3.6.5.4]	mmu03060 Protein export	GO:0006605 protein targeting; GO:0006612 protein targeting to membrane; GO:0006613 cotranslational protein targeting to membrane; GO:0006614 SRP-dependent cotranslational protein targeting to membrane; GO:0006616 SRP-dependent cotranslational protein targeting to membrane, translocation; GO:0006617 SRP-dependent cotranslational protein targeting to membrane, signal sequence recognition; GO:000681…	GO:0005622 intracellular anatomical structure; GO:0005634 nucleus; GO:0005737 cytoplasm; GO:0005786 signal recognition particle, endoplasmic reticulum targeting; GO:0005829 cytosol; GO:0032991 protein-containing complex; GO:0043226 organelle; GO:0043227 membrane-bounded organelle; GO:0043229 intracellular organelle; GO:0043231 intracellular membrane-bounded organelle; GO:0048500 signal recognitio…	GO:0000166 nucleotide binding; GO:0001882 nucleoside binding; GO:0001883 purine nucleoside binding; GO:0003676 nucleic acid binding; GO:0003723 RNA binding; GO:0005048 signal sequence binding; GO:0005488 binding; GO:0005525 GTP binding; GO:0008312 7S RNA binding; GO:0017076 purine nucleotide binding; GO:0019001 guanyl nucleotide binding; GO:0019003 GDP binding; GO:0030942 endoplasmic reticulum si…	PF02881; PF00448; PF02978	PF02881 SRP54-type protein, helical bundle domain; PF00448 SRP54-type protein, GTPase domain; PF02978 Signal peptide binding domain	U	KOG0780	Signal recognition particle, subunit Srp54	WP310 mRNA processing	http://www.wikipathways.org/instance/WP310_r122791		R-MMU-1799339 SRP-dependent cotranslational protein targeting to membrane;R-MMU-392499 Metabolism of proteins;R-MMU-72766 Translation	https://reactome.org/PathwayBrowser/#/R-MMU-1799339;https://reactome.org/PathwayBrowser/#/R-MMU-392499;https://reactome.org/PathwayBrowser/#/R-MMU-72766
P14602	Heat shock protein beta-1 OS=Mus musculus OX=10090 GN=Hspb1 PE=1 SV=3	Hspb1	0.108545	0.000642509	Down	20	4	15	4	4	23	1.26394e+07	4.02712e+07	2.71692e+06	749252	797709	958845	1.43077	1.84473	0.872371	0.135765	0.155173	0.159293	mitochondria	K04455	HSPB1; heat shock protein beta-1	mmu04010 MAPK signaling pathway; mmu04370 VEGF signaling pathway; mmu05146 Amoebiasis	GO:0000003 reproduction; GO:0000165 MAPK cascade; GO:0000226 microtubule cytoskeleton organization; GO:0000302 response to reactive oxygen species; GO:0001101 response to acid chemical; GO:0001558 regulation of cell growth; GO:0001654 eye development; GO:0001666 response to hypoxia; GO:0001817 regulation of cytokine production; GO:0001819 positive regulation of cytokine production; GO:0001932 reg…	GO:0000502 proteasome complex; GO:0005622 intracellular anatomical structure; GO:0005634 nucleus; GO:0005737 cytoplasm; GO:0005739 mitochondrion; GO:0005759 mitochondrial matrix; GO:0005794 Golgi apparatus; GO:0005829 cytosol; GO:0005856 cytoskeleton; GO:0005886 plasma membrane; GO:0009986 cell surface; GO:0012505 endomembrane system; GO:0014069 postsynaptic density; GO:0015629 actin cytoskeleton…	GO:0001540 amyloid-beta binding; GO:0003779 actin binding; GO:0004857 enzyme inhibitor activity; GO:0004860 protein kinase inhibitor activity; GO:0005080 protein kinase C binding; GO:0005198 structural molecule activity; GO:0005212 structural constituent of eye lens; GO:0005488 binding; GO:0005515 protein binding; GO:0008017 microtubule binding; GO:0008092 cytoskeletal protein binding; GO:0008426…	PF00011	PF00011 Hsp20/alpha crystallin family	O	KOG3591	Alpha crystallins	WP387 IL-6 signaling pathway;WP350 p38 Mapk signaling pathway;WP373 IL-3 signaling pathway;WP571 FAS pathway and stress induction of HSP regulation;WP493 Mapk signaling pathway	http://www.wikipathways.org/instance/WP387_r117906;http://www.wikipathways.org/instance/WP350_r123113;http://www.wikipathways.org/instance/WP373_r117904;http://www.wikipathways.org/instance/WP571_r117883;http://www.wikipathways.org/instance/WP493_r117912	Transcription factor	R-MMU-162582 Signal Transduction;R-MMU-194138 Signaling by VEGF;R-MMU-4420097 VEGFA-VEGFR2 Pathway;R-MMU-450408 AUF1 (hnRNP D0) binds and destabilizes mRNA;R-MMU-450531 Regulation of mRNA stability by proteins that bind AU-rich elements;R-MMU-5683057 MAPK family signaling cascades;R-MMU-5687128 MAPK6/MAPK4 signaling;R-MMU-8939211 ESR-mediated signaling;R-MMU-8953854 Metabolism of RNA;R-MMU-900693…	https://reactome.org/PathwayBrowser/#/R-MMU-162582;https://reactome.org/PathwayBrowser/#/R-MMU-194138;https://reactome.org/PathwayBrowser/#/R-MMU-4420097;https://reactome.org/PathwayBrowser/#/R-MMU-450408;https://reactome.org/PathwayBrowser/#/R-MMU-450531;https://reactome.org/PathwayBrowser/#/R-MMU-5683057;https://reactome.org/PathwayBrowser/#/R-MMU-5687128;https://reactome.org/PathwayBrowser/#/R…	HALLMARK APOPTOSIS;HALLMARK APICAL SURFACE	http://www.gsea-msigdb.org/gsea/msigdb/mouse/geneset/HALLMARK_APOPTOSIS;http://www.gsea-msigdb.org/gsea/msigdb/mouse/geneset/HALLMARK_APICAL_SURFACE
P14733	Lamin-B1 OS=Mus musculus OX=10090 GN=Lmnb1 PE=1 SV=3	Lmnb1	0.0216608	9.49844e-05	Down	43	28	142	23	26	66.7	7.58083e+07	2.31816e+08	1.60866e+07	938988	1.09491e+06	870675	1.52738	1.89004	0.919338	0.0302836	0.0379087	0.025745	nucleus	K07611	LMNB; lamin B	mmu04210 Apoptosis	GO:0000003 reproduction; GO:0000226 microtubule cytoskeleton organization; GO:0000278 mitotic cell cycle; GO:0000280 nuclear division; GO:0000910 cytokinesis; GO:0001654 eye development; GO:0001666 response to hypoxia; GO:0001745 compound eye morphogenesis; GO:0001763 morphogenesis of a branching structure; GO:0001932 regulation of protein phosphorylation; GO:0001934 positive regulation of protei…	GO:0005622 intracellular anatomical structure; GO:0005634 nucleus; GO:0005635 nuclear envelope; GO:0005637 nuclear inner membrane; GO:0005638 lamin filament; GO:0005652 nuclear lamina; GO:0005654 nucleoplasm; GO:0005737 cytoplasm; GO:0005856 cytoskeleton; GO:0005882 intermediate filament; GO:0012505 endomembrane system; GO:0016020 membrane; GO:0016363 nuclear matrix; GO:0019866 organelle inner me…	GO:0005102 signaling receptor binding; GO:0005198 structural molecule activity; GO:0005488 binding; GO:0005515 protein binding; GO:0008157 protein phosphatase 1 binding; GO:0008432 JUN kinase binding; GO:0019899 enzyme binding; GO:0019900 kinase binding; GO:0019901 protein kinase binding; GO:0019902 phosphatase binding; GO:0019903 protein phosphatase binding; GO:0042393 histone binding; GO:004280…	PF00932	PF00932 Lamin Tail Domain	DY	KOG0977	Nuclear envelope protein lamin, intermediate filament superfamily	WP571 FAS pathway and stress induction of HSP regulation	http://www.wikipathways.org/instance/WP571_r117883	Transcription factor	R-MMU-109581 Apoptosis;R-MMU-111465 Apoptotic cleavage of cellular proteins;R-MMU-162582 Signal Transduction;R-MMU-1640170 Cell Cycle;R-MMU-194315 Signaling by Rho GTPases;R-MMU-2262752 Cellular responses to stress;R-MMU-2555396 Mitotic Metaphase and Anaphase;R-MMU-2559583 Cellular Senescence;R-MMU-2559584 Formation of Senescence-Associated Heterochromatin Foci (SAHF);R-MMU-2559586 DNA Damage/Tel…	https://reactome.org/PathwayBrowser/#/R-MMU-109581;https://reactome.org/PathwayBrowser/#/R-MMU-111465;https://reactome.org/PathwayBrowser/#/R-MMU-162582;https://reactome.org/PathwayBrowser/#/R-MMU-1640170;https://reactome.org/PathwayBrowser/#/R-MMU-194315;https://reactome.org/PathwayBrowser/#/R-MMU-2262752;https://reactome.org/PathwayBrowser/#/R-MMU-2555396;https://reactome.org/PathwayBrowser/#/R…	HALLMARK MITOTIC SPINDLE;HALLMARK G2M CHECKPOINT;HALLMARK E2F TARGETS	http://www.gsea-msigdb.org/gsea/msigdb/mouse/geneset/HALLMARK_MITOTIC_SPINDLE;http://www.gsea-msigdb.org/gsea/msigdb/mouse/geneset/HALLMARK_G2M_CHECKPOINT;http://www.gsea-msigdb.org/gsea/msigdb/mouse/geneset/HALLMARK_E2F_TARGETS
P14869	60S acidic ribosomal protein P0 OS=Mus musculus OX=10090 GN=Rplp0 PE=1 SV=3	Rplp0	4.43724	0.0154404	Up	46	11	631	11	11	34.2	4.06717e+08	6.37647e+08	3.66656e+08	1.57477e+09	1.46614e+09	1.71999e+09	0.433651	0.275121	1.10889	2.68771	2.68628	2.69141	cytoplasm,nucleus	K02941	RP-LP0; large subunit ribosomal protein LP0	mmu03010 Ribosome; mmu05171 Coronavirus disease - COVID-19	GO:0000184 nuclear-transcribed mRNA catabolic process, nonsense-mediated decay; GO:0000956 nuclear-transcribed mRNA catabolic process; GO:0002181 cytoplasmic translation; GO:0006139 nucleobase-containing compound metabolic process; GO:0006259 DNA metabolic process; GO:0006401 RNA catabolic process; GO:0006402 mRNA catabolic process; GO:0006412 translation; GO:0006413 translational initiation; GO:…	GO:0005622 intracellular anatomical structure; GO:0005634 nucleus; GO:0005737 cytoplasm; GO:0005783 endoplasmic reticulum; GO:0005829 cytosol; GO:0005840 ribosome; GO:0012505 endomembrane system; GO:0015934 large ribosomal subunit; GO:0016020 membrane; GO:0022625 cytosolic large ribosomal subunit; GO:0022626 cytosolic ribosome; GO:0030425 dendrite; GO:0032991 protein-containing complex; GO:003577…	GO:0003735 structural constituent of ribosome; GO:0003824 catalytic activity; GO:0003906 DNA-(apurinic or apyrimidinic site) endonuclease activity; GO:0004518 nuclease activity; GO:0004519 endonuclease activity; GO:0004520 endodeoxyribonuclease activity; GO:0004536 deoxyribonuclease activity; GO:0005198 structural molecule activity; GO:0005488 binding; GO:0016787 hydrolase activity; GO:0016788 hy…	PF17777	PF17777 Insertion domain in 60S ribosomal protein L10P	J	KOG0815	60S acidic ribosomal protein P0	WP163 Cytoplasmic ribosomal proteins	http://www.wikipathways.org/instance/WP163_r117051		R-MMU-156827 L13a-mediated translational silencing of Ceruloplasmin expression;R-MMU-1799339 SRP-dependent cotranslational protein targeting to membrane;R-MMU-392499 Metabolism of proteins;R-MMU-6791226 Major pathway of rRNA processing in the nucleolus and cytosol;R-MMU-72312 rRNA processing;R-MMU-72613 Eukaryotic Translation Initiation;R-MMU-72689 Formation of a pool of free 40S subunits;R-MMU-7…	https://reactome.org/PathwayBrowser/#/R-MMU-156827;https://reactome.org/PathwayBrowser/#/R-MMU-1799339;https://reactome.org/PathwayBrowser/#/R-MMU-392499;https://reactome.org/PathwayBrowser/#/R-MMU-6791226;https://reactome.org/PathwayBrowser/#/R-MMU-72312;https://reactome.org/PathwayBrowser/#/R-MMU-72613;https://reactome.org/PathwayBrowser/#/R-MMU-72689;https://reactome.org/PathwayBrowser/#/R-MMU…	HALLMARK MYC TARGETS V1	http://www.gsea-msigdb.org/gsea/msigdb/mouse/geneset/HALLMARK_MYC_TARGETS_V1
P15105	Glutamine synthetase OS=Mus musculus OX=10090 GN=Glul PE=1 SV=6	Glul	0.117114	6.37047e-05	Down	10	3	3	3	3	42.1	737602	1.23353e+06	202185	44504.4	37866.1	51580.4	2.10374	1.42369	1.63569	0.203184	0.185588	0.215904	cytoplasm	K01915	glnA; glutamine synthetase [EC:6.3.1.2]	mmu01230 Biosynthesis of amino acids; mmu00630 Glyoxylate and dicarboxylate metabolism; mmu00250 Alanine, aspartate and glutamate metabolism; mmu01100 Metabolic pathways; mmu04727 GABAergic synapse; mmu00910 Nitrogen metabolism; mmu04217 Necroptosis; mmu04724 Glutamatergic synapse; mmu00220 Arginine biosynthesis	GO:0001504 neurotransmitter uptake; GO:0001505 regulation of neurotransmitter levels; GO:0002791 regulation of peptide secretion; GO:0002793 positive regulation of peptide secretion; GO:0006082 organic acid metabolic process; GO:0006520 cellular amino acid metabolic process; GO:0006536 glutamate metabolic process; GO:0006538 glutamate catabolic process; GO:0006541 glutamine metabolic process; GO:…	GO:0005622 intracellular anatomical structure; GO:0005737 cytoplasm; GO:0005739 mitochondrion; GO:0005783 endoplasmic reticulum; GO:0005791 rough endoplasmic reticulum; GO:0005829 cytosol; GO:0012505 endomembrane system; GO:0030424 axon; GO:0032991 protein-containing complex; GO:0036477 somatodendritic compartment; GO:0042995 cell projection; GO:0043005 neuron projection; GO:0043025 neuronal cell…	GO:0000166 nucleotide binding; GO:0000287 magnesium ion binding; GO:0003824 catalytic activity; GO:0004356 glutamate-ammonia ligase activity; GO:0005488 binding; GO:0005515 protein binding; GO:0005524 ATP binding; GO:0016211 ammonia ligase activity; GO:0016595 glutamate binding; GO:0016597 amino acid binding; GO:0016874 ligase activity; GO:0016879 ligase activity, forming carbon-nitrogen bonds; G…	PF03951; PF00120	PF03951 Glutamine synthetase, beta-Grasp domain; PF00120 Glutamine synthetase, catalytic domain	E	KOG0683	Glutamine synthetase	WP662 Amino acid metabolism	http://www.wikipathways.org/instance/WP662_r122074		R-MMU-112313 Neurotransmitter uptake and metabolism In glial cells;R-MMU-112315 Transmission across Chemical Synapses;R-MMU-112316 Neuronal System;R-MMU-1430728 Metabolism;R-MMU-210455 Astrocytic Glutamate-Glutamine Uptake And Metabolism;R-MMU-71291 Metabolism of amino acids and derivatives;R-MMU-8964539 Glutamate and glutamine metabolism	https://reactome.org/PathwayBrowser/#/R-MMU-112313;https://reactome.org/PathwayBrowser/#/R-MMU-112315;https://reactome.org/PathwayBrowser/#/R-MMU-112316;https://reactome.org/PathwayBrowser/#/R-MMU-1430728;https://reactome.org/PathwayBrowser/#/R-MMU-210455;https://reactome.org/PathwayBrowser/#/R-MMU-71291;https://reactome.org/PathwayBrowser/#/R-MMU-8964539	HALLMARK FATTY ACID METABOLISM	http://www.gsea-msigdb.org/gsea/msigdb/mouse/geneset/HALLMARK_FATTY_ACID_METABOLISM
P15508	Spectrin beta chain, erythrocytic OS=Mus musculus OX=10090 GN=Sptb PE=1 SV=4	Sptb	0.0541878	0.000206381	Down	18	33	148	29	29	245.1	5.12605e+07	1.58914e+08	1.10785e+07	1.43601e+06	1.66469e+06	1.91185e+06	1.49084	1.87028	0.913926	0.0668536	0.0831981	0.0816038	nucleus	K06115			GO:0000165 MAPK cascade; GO:0000902 cell morphogenesis; GO:0000904 cell morphogenesis involved in differentiation; GO:0002376 immune system process; GO:0002520 immune system development; GO:0006464 cellular protein modification process; GO:0006468 protein phosphorylation; GO:0006725 cellular aromatic compound metabolic process; GO:0006778 porphyrin-containing compound metabolic process; GO:000677…	GO:0005622 intracellular anatomical structure; GO:0005737 cytoplasm; GO:0005794 Golgi apparatus; GO:0005829 cytosol; GO:0005856 cytoskeleton; GO:0005886 plasma membrane; GO:0005938 cell cortex; GO:0008091 spectrin; GO:0009898 cytoplasmic side of plasma membrane; GO:0009986 cell surface; GO:0012505 endomembrane system; GO:0014731 spectrin-associated cytoskeleton; GO:0015629 actin cytoskeleton; GO:…	GO:0003779 actin binding; GO:0005085 guanyl-nucleotide exchange factor activity; GO:0005488 binding; GO:0005515 protein binding; GO:0008092 cytoskeletal protein binding; GO:0019899 enzyme binding; GO:0030506 ankyrin binding; GO:0031267 small GTPase binding; GO:0044877 protein-containing complex binding; GO:0046982 protein heterodimerization activity; GO:0046983 protein dimerization activity; GO:0…	PF00307; PF00435	PF00307 Calponin homology (CH) domain; PF00435 Spectrin repeat	Z	KOG0517	Beta-spectrin				R-MMU-1266738 Developmental Biology;R-MMU-162582 Signal Transduction;R-MMU-199977 ER to Golgi Anterograde Transport;R-MMU-199991 Membrane Trafficking;R-MMU-373760 L1CAM interactions;R-MMU-375165 NCAM signaling for neurite out-growth;R-MMU-392499 Metabolism of proteins;R-MMU-422475 Axon guidance;R-MMU-445095 Interaction between L1 and Ankyrins;R-MMU-446203 Asparagine N-linked glycosylation;R-MMU-5…	https://reactome.org/PathwayBrowser/#/R-MMU-1266738;https://reactome.org/PathwayBrowser/#/R-MMU-162582;https://reactome.org/PathwayBrowser/#/R-MMU-199977;https://reactome.org/PathwayBrowser/#/R-MMU-199991;https://reactome.org/PathwayBrowser/#/R-MMU-373760;https://reactome.org/PathwayBrowser/#/R-MMU-375165;https://reactome.org/PathwayBrowser/#/R-MMU-392499;https://reactome.org/PathwayBrowser/#/R-M…
P16110	Galectin-3 OS=Mus musculus OX=10090 GN=Lgals3 PE=1 SV=3	Lgals3	0.241415	0.00216917	Down	14	3	49	3	3	27.5	1.63116e+07	3.4019e+07	4318749	1.41171e+06	2.33742e+06	2686147	1.75725	1.48304	1.3197	0.243443	0.432716	0.42469	cytoplasm	K06831			GO:0001501 skeletal system development; GO:0001775 cell activation; GO:0001906 cell killing; GO:0002252 immune effector process; GO:0002263 cell activation involved in immune response; GO:0002274 myeloid leukocyte activation; GO:0002275 myeloid cell activation involved in immune response; GO:0002283 neutrophil activation involved in immune response; GO:0002366 leukocyte activation involved in imm…	GO:0001772 immunological synapse; GO:0005576 extracellular region; GO:0005615 extracellular space; GO:0005622 intracellular anatomical structure; GO:0005634 nucleus; GO:0005737 cytoplasm; GO:0005739 mitochondrion; GO:0005740 mitochondrial envelope; GO:0005743 mitochondrial inner membrane; GO:0005886 plasma membrane; GO:0009897 external side of plasma membrane; GO:0009986 cell surface; GO:0012505 …	GO:0005102 signaling receptor binding; GO:0005488 binding; GO:0005515 protein binding; GO:0019863 IgE binding; GO:0019865 immunoglobulin binding; GO:0030246 carbohydrate binding; GO:0030545 signaling receptor regulator activity; GO:0034987 immunoglobulin receptor binding; GO:0034988 Fc-gamma receptor I complex binding; GO:0036094 small molecule binding; GO:0038023 signaling receptor activity; GO:…	PF00337	PF00337 Galactoside-binding lectin	W	KOG3587	Galectin, galactose-binding lectin				R-MMU-168249 Innate Immune System;R-MMU-168256 Immune System;R-MMU-6798695 Neutrophil degranulation	https://reactome.org/PathwayBrowser/#/R-MMU-168249;https://reactome.org/PathwayBrowser/#/R-MMU-168256;https://reactome.org/PathwayBrowser/#/R-MMU-6798695
P16125	L-lactate dehydrogenase B chain OS=Mus musculus OX=10090 GN=Ldhb PE=1 SV=2	Ldhb	0.00874848	0.000247617	Down	37	12	130	11	12	36.5	1.72459e+08	4.60118e+08	2.06174e+07	734770	718083	844340	1.73136	1.86924	0.587107	0.0118078	0.0123881	0.0124401	cytoplasm	K00016	LDH; L-lactate dehydrogenase [EC:1.1.1.27]	mmu00620 Pyruvate metabolism; mmu05230 Central carbon metabolism in cancer; mmu04922 Glucagon signaling pathway; mmu01100 Metabolic pathways; mmu00270 Cysteine and methionine metabolism; mmu00010 Glycolysis / Gluconeogenesis; mmu00640 Propanoate metabolism; mmu04066 HIF-1 signaling pathway	GO:0000768 syncytium formation by plasma membrane fusion; GO:0005975 carbohydrate metabolic process; GO:0005996 monosaccharide metabolic process; GO:0006006 glucose metabolic process; GO:0006007 glucose catabolic process; GO:0006082 organic acid metabolic process; GO:0006089 lactate metabolic process; GO:0006090 pyruvate metabolic process; GO:0006091 generation of precursor metabolites and energy…	GO:0005622 intracellular anatomical structure; GO:0005737 cytoplasm; GO:0005829 cytosol; GO:0005929 cilium; GO:0016020 membrane; GO:0031514 motile cilium; GO:0035686 sperm fibrous sheath; GO:0036126 sperm flagellum; GO:0042995 cell projection; GO:0043209 myelin sheath; GO:0043226 organelle; GO:0045121 membrane raft; GO:0097729 9+2 motile cilium; GO:0098857 membrane microdomain; GO:0120025 plasma …	GO:0000166 nucleotide binding; GO:0003824 catalytic activity; GO:0004457 lactate dehydrogenase activity; GO:0004459 L-lactate dehydrogenase activity; GO:0005488 binding; GO:0005515 protein binding; GO:0016491 oxidoreductase activity; GO:0016614 oxidoreductase activity, acting on CH-OH group of donors; GO:0016616 oxidoreductase activity, acting on the CH-OH group of donors, NAD or NADP as acceptor…	PF00056; PF02866	PF00056 lactate/malate dehydrogenase, NAD binding domain; PF02866 lactate/malate dehydrogenase, alpha/beta C-terminal domain	C	KOG1495	Lactate dehydrogenase	WP157 Glycolysis and gluconeogenesis	http://www.wikipathways.org/instance/WP157_r116837		R-MMU-1428517 The citric acid (TCA) cycle and respiratory electron transport;R-MMU-1430728 Metabolism;R-MMU-70268 Pyruvate metabolism;R-MMU-71406 Pyruvate metabolism and Citric Acid (TCA) cycle	https://reactome.org/PathwayBrowser/#/R-MMU-1428517;https://reactome.org/PathwayBrowser/#/R-MMU-1430728;https://reactome.org/PathwayBrowser/#/R-MMU-70268;https://reactome.org/PathwayBrowser/#/R-MMU-71406	HALLMARK OXIDATIVE PHOSPHORYLATION;HALLMARK P53 PATHWAY	http://www.gsea-msigdb.org/gsea/msigdb/mouse/geneset/HALLMARK_OXIDATIVE_PHOSPHORYLATION;http://www.gsea-msigdb.org/gsea/msigdb/mouse/geneset/HALLMARK_P53_PATHWAY
P16858	Glyceraldehyde-3-phosphate dehydrogenase OS=Mus musculus OX=10090 GN=Gapdh PE=1 SV=2	Gapdh	0.564676	0.000427572	Down	32	8	164	8	8	35.8	8.74746e+07	2.29108e+08	2.734e+07	3.05776e+07	2.83474e+07	3.26236e+07	1.32188	1.40102	1.17189	0.739654	0.736125	0.723515	cytoplasm	K00134	GAPDH; glyceraldehyde 3-phosphate dehydrogenase (phosphorylating) [EC:1.2.1.12]	mmu01230 Biosynthesis of amino acids; mmu01200 Carbon metabolism; mmu01100 Metabolic pathways; mmu05132 Salmonella infection; mmu05415 Diabetic cardiomyopathy; mmu05010 Alzheimer disease; mmu00010 Glycolysis / Gluconeogenesis; mmu04066 HIF-1 signaling pathway	GO:0000226 microtubule cytoskeleton organization; GO:0000740 nuclear membrane fusion; GO:0000768 syncytium formation by plasma membrane fusion; GO:0001817 regulation of cytokine production; GO:0001819 positive regulation of cytokine production; GO:0001906 cell killing; GO:0001907 killing by symbiont of host cells; GO:0002376 immune system process; GO:0002791 regulation of peptide secretion; GO:00…	GO:0005622 intracellular anatomical structure; GO:0005634 nucleus; GO:0005635 nuclear envelope; GO:0005737 cytoplasm; GO:0005811 lipid droplet; GO:0005829 cytosol; GO:0005856 cytoskeleton; GO:0005886 plasma membrane; GO:0005929 cilium; GO:0012505 endomembrane system; GO:0015630 microtubule cytoskeleton; GO:0016020 membrane; GO:0030016 myofibril; GO:0030017 sarcomere; GO:0030018 Z disc; GO:0031090…	GO:0003824 catalytic activity; GO:0004365 glyceraldehyde-3-phosphate dehydrogenase (NAD+) (phosphorylating) activity; GO:0004857 enzyme inhibitor activity; GO:0004866 endopeptidase inhibitor activity; GO:0005488 binding; GO:0005515 protein binding; GO:0008017 microtubule binding; GO:0008092 cytoskeletal protein binding; GO:0015631 tubulin binding; GO:0016491 oxidoreductase activity; GO:0016620 ox…	PF00044; PF02800	PF00044 Glyceraldehyde 3-phosphate dehydrogenase, NAD binding domain; PF02800 Glyceraldehyde 3-phosphate dehydrogenase, C-terminal domain	G	KOG0657	Glyceraldehyde 3-phosphate dehydrogenase	WP157 Glycolysis and gluconeogenesis	http://www.wikipathways.org/instance/WP157_r116837		R-MMU-1430728 Metabolism;R-MMU-70171 Glycolysis;R-MMU-70263 Gluconeogenesis;R-MMU-70326 Glucose metabolism;R-MMU-71387 Metabolism of carbohydrates	https://reactome.org/PathwayBrowser/#/R-MMU-1430728;https://reactome.org/PathwayBrowser/#/R-MMU-70171;https://reactome.org/PathwayBrowser/#/R-MMU-70263;https://reactome.org/PathwayBrowser/#/R-MMU-70326;https://reactome.org/PathwayBrowser/#/R-MMU-71387
P17012	Zinc finger X-chromosomal protein OS=Mus musculus OX=10090 GN=Zfx PE=1 SV=2	Zfx	5.08256	0.0350952	Up	4	4	12	4	4	90	238500	292868	341567	1.2229e+06	1.70324e+06	1.26355e+06	0.310014	0.154049	1.25936	2.54448	3.8045	2.41041	nucleus				GO:0000003 reproduction; GO:0001541 ovarian follicle development; GO:0003006 developmental process involved in reproduction; GO:0006355 regulation of transcription, DNA-templated; GO:0006357 regulation of transcription by RNA polymerase II; GO:0007275 multicellular organism development; GO:0007276 gamete generation; GO:0007281 germ cell development; GO:0007283 spermatogenesis; GO:0007292 female g…	GO:0005622 intracellular anatomical structure; GO:0005634 nucleus; GO:0005654 nucleoplasm; GO:0005730 nucleolus; GO:0031974 membrane-enclosed lumen; GO:0031981 nuclear lumen; GO:0043226 organelle; GO:0043227 membrane-bounded organelle; GO:0043228 non-membrane-bounded organelle; GO:0043229 intracellular organelle; GO:0043231 intracellular membrane-bounded organelle; GO:0043232 intracellular non-me…	GO:0000981 DNA-binding transcription factor activity, RNA polymerase II-specific; GO:0003676 nucleic acid binding; GO:0003677 DNA binding; GO:0003700 DNA-binding transcription factor activity; GO:0003712 transcription coregulator activity; GO:0003713 transcription coactivator activity; GO:0005488 binding; GO:0097159 organic cyclic compound binding; GO:0140110 transcription regulator activity; GO:…	PF00096	PF00096 Zinc finger, C2H2 type	R	KOG1721	FOG: Zn-finger	WP1763 Mechanisms associated with pluripotency	http://www.wikipathways.org/instance/WP1763_r120787	Transcription factor
P17095	High mobility group protein HMG-I/HMG-Y OS=Mus musculus OX=10090 GN=Hmga1 PE=1 SV=4	Hmga1	0.156723	0.000744012	Down	41	4	62	4	4	11.6	2.40848e+07	6.43342e+07	4.975e+06	2.17323e+06	2.01658e+06	2.12748e+06	1.58952	1.71815	0.931318	0.229586	0.228701	0.206061	nucleus	K09282			GO:0000003 reproduction; GO:0006139 nucleobase-containing compound metabolic process; GO:0006259 DNA metabolic process; GO:0006260 DNA replication; GO:0006261 DNA-dependent DNA replication; GO:0006268 DNA unwinding involved in DNA replication; GO:0006281 DNA repair; GO:0006284 base-excision repair; GO:0006323 DNA packaging; GO:0006325 chromatin organization; GO:0006333 chromatin assembly or disas…	GO:0000785 chromatin; GO:0000792 heterochromatin; GO:0005622 intracellular anatomical structure; GO:0005634 nucleus; GO:0005654 nucleoplasm; GO:0005667 transcription regulator complex; GO:0005694 chromosome; GO:0005737 cytoplasm; GO:0005829 cytosol; GO:0031974 membrane-enclosed lumen; GO:0031981 nuclear lumen; GO:0032991 protein-containing complex; GO:0035985 senescence-associated heterochromatin…	GO:0000976 transcription cis-regulatory region binding; GO:0000981 DNA-binding transcription factor activity, RNA polymerase II-specific; GO:0001067 transcription regulatory region nucleic acid binding; GO:0001228 DNA-binding transcription activator activity, RNA polymerase II-specific; GO:0003676 nucleic acid binding; GO:0003677 DNA binding; GO:0003680 minor groove of adenine-thymine-rich DNA bi…						WP447 Adipogenesis genes	http://www.wikipathways.org/instance/WP447_r87026	Transcription factor	R-MMU-2262752 Cellular responses to stress;R-MMU-2559583 Cellular Senescence;R-MMU-2559584 Formation of Senescence-Associated Heterochromatin Foci (SAHF);R-MMU-2559586 DNA Damage/Telomere Stress Induced Senescence;R-MMU-8953897 Cellular responses to stimuli	https://reactome.org/PathwayBrowser/#/R-MMU-2262752;https://reactome.org/PathwayBrowser/#/R-MMU-2559583;https://reactome.org/PathwayBrowser/#/R-MMU-2559584;https://reactome.org/PathwayBrowser/#/R-MMU-2559586;https://reactome.org/PathwayBrowser/#/R-MMU-8953897	HALLMARK G2M CHECKPOINT;HALLMARK E2F TARGETS	http://www.gsea-msigdb.org/gsea/msigdb/mouse/geneset/HALLMARK_G2M_CHECKPOINT;http://www.gsea-msigdb.org/gsea/msigdb/mouse/geneset/HALLMARK_E2F_TARGETS
P17182	Alpha-enolase OS=Mus musculus OX=10090 GN=Eno1 PE=1 SV=3	Eno1	0.0670419	0.000499341	Down	29	11	88	7	11	47.1	7.08574e+07	2.17412e+08	1.35888e+07	3.01734e+06	2.66755e+06	2.60211e+06	1.50345	1.86673	0.817832	0.102481	0.0972624	0.0810281	cytoplasm	K01689	ENO; enolase [EC:4.2.1.11]	mmu01230 Biosynthesis of amino acids; mmu01200 Carbon metabolism; mmu01100 Metabolic pathways; mmu00010 Glycolysis / Gluconeogenesis; mmu03018 RNA degradation; mmu04066 HIF-1 signaling pathway	GO:0000122 negative regulation of transcription by RNA polymerase II; GO:0000165 MAPK cascade; GO:0001558 regulation of cell growth; GO:0001666 response to hypoxia; GO:0001701 in utero embryonic development; GO:0005975 carbohydrate metabolic process; GO:0005996 monosaccharide metabolic process; GO:0006006 glucose metabolic process; GO:0006007 glucose catabolic process; GO:0006082 organic acid met…	GO:0000015 phosphopyruvate hydratase complex; GO:0005622 intracellular anatomical structure; GO:0005634 nucleus; GO:0005737 cytoplasm; GO:0005829 cytosol; GO:0005886 plasma membrane; GO:0005938 cell cortex; GO:0009986 cell surface; GO:0016020 membrane; GO:0019897 extrinsic component of plasma membrane; GO:0019898 extrinsic component of membrane; GO:0030424 axon; GO:0030426 growth cone; GO:0030427…	GO:0000976 transcription cis-regulatory region binding; GO:0000977 RNA polymerase II transcription regulatory region sequence-specific DNA binding; GO:0000981 DNA-binding transcription factor activity, RNA polymerase II-specific; GO:0001067 transcription regulatory region nucleic acid binding; GO:0001227 DNA-binding transcription repressor activity, RNA polymerase II-specific; GO:0003676 nucleic …	PF03952; PF00113	PF03952 Enolase, N-terminal domain; PF00113 Enolase, C-terminal TIM barrel domain	G	KOG2670	Enolase	WP157 Glycolysis and gluconeogenesis	http://www.wikipathways.org/instance/WP157_r116837		R-MMU-1430728 Metabolism;R-MMU-70171 Glycolysis;R-MMU-70263 Gluconeogenesis;R-MMU-70326 Glucose metabolism;R-MMU-71387 Metabolism of carbohydrates	https://reactome.org/PathwayBrowser/#/R-MMU-1430728;https://reactome.org/PathwayBrowser/#/R-MMU-70171;https://reactome.org/PathwayBrowser/#/R-MMU-70263;https://reactome.org/PathwayBrowser/#/R-MMU-70326;https://reactome.org/PathwayBrowser/#/R-MMU-71387	HALLMARK HYPOXIA;HALLMARK MTORC1 SIGNALING;HALLMARK GLYCOLYSIS	http://www.gsea-msigdb.org/gsea/msigdb/mouse/geneset/HALLMARK_HYPOXIA;http://www.gsea-msigdb.org/gsea/msigdb/mouse/geneset/HALLMARK_MTORC1_SIGNALING;http://www.gsea-msigdb.org/gsea/msigdb/mouse/geneset/HALLMARK_GLYCOLYSIS
P17426	AP-2 complex subunit alpha-1 OS=Mus musculus OX=10090 GN=Ap2a1 PE=1 SV=1	Ap2a1	1.84954	0.0365814	Up	50	38	390	30	38	107.6	8.82247e+07	1.83123e+08	5.32239e+07	1.23307e+08	1.11663e+08	1.29594e+08	0.842468	0.707622	1.44162	1.88482	1.83232	1.81616	cytoplasm	K11824	AP2A; AP-2 complex subunit alpha	mmu04961 Endocrine and other factor-regulated calcium reabsorption; mmu05016 Huntington disease; mmu04721 Synaptic vesicle cycle; mmu04144 Endocytosis	GO:0000003 reproduction; GO:0000278 mitotic cell cycle; GO:0000281 mitotic cytokinesis; GO:0000910 cytokinesis; GO:0002064 epithelial cell development; GO:0002065 columnar/cuboidal epithelial cell differentiation; GO:0002066 columnar/cuboidal epithelial cell development; GO:0002376 immune system process; GO:0002478 antigen processing and presentation of exogenous peptide antigen; GO:0002495 antig…	GO:0000323 lytic vacuole; GO:0005622 intracellular anatomical structure; GO:0005737 cytoplasm; GO:0005764 lysosome; GO:0005765 lysosomal membrane; GO:0005768 endosome; GO:0005773 vacuole; GO:0005774 vacuolar membrane; GO:0005794 Golgi apparatus; GO:0005798 Golgi-associated vesicle; GO:0005829 cytosol; GO:0005886 plasma membrane; GO:0005905 clathrin-coated pit; GO:0008021 synaptic vesicle; GO:0010…	GO:0005102 signaling receptor binding; GO:0005215 transporter activity; GO:0005488 binding; GO:0005515 protein binding; GO:0005543 phospholipid binding; GO:0008022 protein C-terminus binding; GO:0008289 lipid binding; GO:0019899 enzyme binding; GO:0019900 kinase binding; GO:0019901 protein kinase binding; GO:0019904 protein domain specific binding; GO:0032794 GTPase activating protein binding; GO…	PF02883	PF02883 Adaptin C-terminal domain	U	KOG1077	Vesicle coat complex AP-2, alpha subunit	WP572 EGFR1 signaling pathway	http://www.wikipathways.org/instance/WP572_r117874		R-MMU-112314 Neurotransmitter receptors and postsynaptic signal transmission;R-MMU-112315 Transmission across Chemical Synapses;R-MMU-112316 Neuronal System;R-MMU-1266738 Developmental Biology;R-MMU-1280218 Adaptive Immune System;R-MMU-162582 Signal Transduction;R-MMU-166520 Signaling by NTRKs;R-MMU-168256 Immune System;R-MMU-174824 Plasma lipoprotein assembly, remodeling, and clearance;R-MMU-177…	https://reactome.org/PathwayBrowser/#/R-MMU-112314;https://reactome.org/PathwayBrowser/#/R-MMU-112315;https://reactome.org/PathwayBrowser/#/R-MMU-112316;https://reactome.org/PathwayBrowser/#/R-MMU-1266738;https://reactome.org/PathwayBrowser/#/R-MMU-1280218;https://reactome.org/PathwayBrowser/#/R-MMU-162582;https://reactome.org/PathwayBrowser/#/R-MMU-166520;https://reactome.org/PathwayBrowser/#/R-…
P17710	Hexokinase-1 OS=Mus musculus OX=10090 GN=Hk1 PE=1 SV=3	Hk1	0.0504449	0.000418141	Down	9	9	27	9	9	108.2	5.48068e+06	1.63815e+07	1.07352e+06	154584	186734	133651	1.54059	1.86339	0.855947	0.0695561	0.0901999	0.0551357	cytoplasm	K00844	HK; hexokinase [EC:2.7.1.1]	mmu01200 Carbon metabolism; mmu00520 Amino sugar and nucleotide sugar metabolism; mmu05230 Central carbon metabolism in cancer; mmu04973 Carbohydrate digestion and absorption; mmu01100 Metabolic pathways; mmu00500 Starch and sucrose metabolism; mmu00051 Fructose and mannose metabolism; mmu04930 Type II diabetes mellitus; mmu00052 Galactose metabolism; mmu00010 Glycolysis / Gluconeogenesis; mmu005…	GO:0000271 polysaccharide biosynthetic process; GO:0001678 cellular glucose homeostasis; GO:0001817 regulation of cytokine production; GO:0001819 positive regulation of cytokine production; GO:0002682 regulation of immune system process; GO:0002684 positive regulation of immune system process; GO:0002697 regulation of immune effector process; GO:0002699 positive regulation of immune effector proc…	GO:0005622 intracellular anatomical structure; GO:0005634 nucleus; GO:0005654 nucleoplasm; GO:0005737 cytoplasm; GO:0005739 mitochondrion; GO:0005740 mitochondrial envelope; GO:0005741 mitochondrial outer membrane; GO:0005829 cytosol; GO:0005886 plasma membrane; GO:0005901 caveola; GO:0005929 cilium; GO:0005938 cell cortex; GO:0012505 endomembrane system; GO:0016020 membrane; GO:0019867 outer mem…	GO:0000166 nucleotide binding; GO:0000287 magnesium ion binding; GO:0003824 catalytic activity; GO:0004340 glucokinase activity; GO:0004396 hexokinase activity; GO:0004672 protein kinase activity; GO:0005488 binding; GO:0005515 protein binding; GO:0005524 ATP binding; GO:0005536 glucose binding; GO:0005539 glycosaminoglycan binding; GO:0008865 fructokinase activity; GO:0016301 kinase activity; GO…	PF00349; PF03727	PF00349 Hexokinase; PF03727 Hexokinase	G	KOG1369	Hexokinase	WP1241 Glucuronidation;WP157 Glycolysis and gluconeogenesis	http://www.wikipathways.org/instance/WP1241_r106835;http://www.wikipathways.org/instance/WP157_r116837				HALLMARK HYPOXIA	http://www.gsea-msigdb.org/gsea/msigdb/mouse/geneset/HALLMARK_HYPOXIA
P17742	Peptidyl-prolyl cis-trans isomerase A OS=Mus musculus OX=10090 GN=Ppia PE=1 SV=2	Ppia	0.0285401	0.000185946	Down	30	5	278	5	5	18	3.10657e+08	7.68581e+08	5.06578e+07	4.09869e+06	4.6632e+06	4.95325e+06	1.7876	1.78968	0.826832	0.037753	0.0461109	0.0418298	cytoplasm	K03767	PPIA; peptidyl-prolyl cis-trans isomerase A (cyclophilin A) [EC:5.2.1.8]	mmu04217 Necroptosis; mmu03250 Viral life cycle - HIV-1	GO:0000413 protein peptidyl-prolyl isomerization; GO:0001775 cell activation; GO:0002252 immune effector process; GO:0002263 cell activation involved in immune response; GO:0002274 myeloid leukocyte activation; GO:0002275 myeloid cell activation involved in immune response; GO:0002283 neutrophil activation involved in immune response; GO:0002366 leukocyte activation involved in immune response; G…	GO:0005576 extracellular region; GO:0005622 intracellular anatomical structure; GO:0005634 nucleus; GO:0005737 cytoplasm; GO:0005829 cytosol; GO:0012505 endomembrane system; GO:0030141 secretory granule; GO:0030496 midbody; GO:0031410 cytoplasmic vesicle; GO:0031974 membrane-enclosed lumen; GO:0031982 vesicle; GO:0031983 vesicle lumen; GO:0032991 protein-containing complex; GO:0034774 secretory g…	GO:0003755 peptidyl-prolyl cis-trans isomerase activity; GO:0003824 catalytic activity; GO:0005488 binding; GO:0005515 protein binding; GO:0016018 cyclosporin A binding; GO:0016853 isomerase activity; GO:0016859 cis-trans isomerase activity; GO:0033218 amide binding; GO:0042277 peptide binding; GO:0046790 virion binding; GO:0051082 unfolded protein binding; GO:0140096 catalytic activity, acting o…	PF00160	PF00160 Cyclophilin type peptidyl-prolyl cis-trans isomerase/CLD	O	KOG0865	Cyclophilin type peptidyl-prolyl cis-trans isomerase				R-MMU-168249 Innate Immune System;R-MMU-168256 Immune System;R-MMU-6798695 Neutrophil degranulation	https://reactome.org/PathwayBrowser/#/R-MMU-168249;https://reactome.org/PathwayBrowser/#/R-MMU-168256;https://reactome.org/PathwayBrowser/#/R-MMU-6798695	HALLMARK MTORC1 SIGNALING;HALLMARK MYC TARGETS V1;HALLMARK GLYCOLYSIS	http://www.gsea-msigdb.org/gsea/msigdb/mouse/geneset/HALLMARK_MTORC1_SIGNALING;http://www.gsea-msigdb.org/gsea/msigdb/mouse/geneset/HALLMARK_MYC_TARGETS_V1;http://www.gsea-msigdb.org/gsea/msigdb/mouse/geneset/HALLMARK_GLYCOLYSIS
P17751	Triosephosphate isomerase OS=Mus musculus OX=10090 GN=Tpi1 PE=1 SV=5	Tpi1	0.0209273	6.26941e-05	Down	46	10	74	10	10	26.7	7.00656e+07	2.24091e+08	1.51972e+07	913189	814717	956888	1.47762	1.9124	0.909085	0.0308274	0.0295254	0.029616	cytoplasm	K01803	TPI; triosephosphate isomerase (TIM) [EC:5.3.1.1]	mmu01230 Biosynthesis of amino acids; mmu01200 Carbon metabolism; mmu01100 Metabolic pathways; mmu00010 Glycolysis / Gluconeogenesis; mmu00562 Inositol phosphate metabolism; mmu00051 Fructose and mannose metabolism	GO:0000768 syncytium formation by plasma membrane fusion; GO:0003008 system process; GO:0005975 carbohydrate metabolic process; GO:0005996 monosaccharide metabolic process; GO:0006006 glucose metabolic process; GO:0006007 glucose catabolic process; GO:0006066 alcohol metabolic process; GO:0006071 glycerol metabolic process; GO:0006081 cellular aldehyde metabolic process; GO:0006082 organic acid m…	GO:0005622 intracellular anatomical structure; GO:0005634 nucleus; GO:0005737 cytoplasm; GO:0005829 cytosol; GO:0030016 myofibril; GO:0030017 sarcomere; GO:0030018 Z disc; GO:0031430 M band; GO:0031672 A band; GO:0031674 I band; GO:0043226 organelle; GO:0043227 membrane-bounded organelle; GO:0043228 non-membrane-bounded organelle; GO:0043229 intracellular organelle; GO:0043231 intracellular membr…	GO:0003824 catalytic activity; GO:0004807 triose-phosphate isomerase activity; GO:0005488 binding; GO:0005515 protein binding; GO:0016853 isomerase activity; GO:0016860 intramolecular oxidoreductase activity; GO:0016861 intramolecular oxidoreductase activity, interconverting aldoses and ketoses; GO:0019899 enzyme binding; GO:0031625 ubiquitin protein ligase binding; GO:0042802 identical protein b…	PF00121	PF00121 Triosephosphate isomerase	G	KOG1643	Triosephosphate isomerase	WP157 Glycolysis and gluconeogenesis;WP1269 Fatty acid beta-oxidation	http://www.wikipathways.org/instance/WP157_r116837;http://www.wikipathways.org/instance/WP1269_r116490		R-MMU-1430728 Metabolism;R-MMU-70171 Glycolysis;R-MMU-70263 Gluconeogenesis;R-MMU-70326 Glucose metabolism;R-MMU-71387 Metabolism of carbohydrates	https://reactome.org/PathwayBrowser/#/R-MMU-1430728;https://reactome.org/PathwayBrowser/#/R-MMU-70171;https://reactome.org/PathwayBrowser/#/R-MMU-70263;https://reactome.org/PathwayBrowser/#/R-MMU-70326;https://reactome.org/PathwayBrowser/#/R-MMU-71387	HALLMARK HYPOXIA;HALLMARK MTORC1 SIGNALING;HALLMARK GLYCOLYSIS	http://www.gsea-msigdb.org/gsea/msigdb/mouse/geneset/HALLMARK_HYPOXIA;http://www.gsea-msigdb.org/gsea/msigdb/mouse/geneset/HALLMARK_MTORC1_SIGNALING;http://www.gsea-msigdb.org/gsea/msigdb/mouse/geneset/HALLMARK_GLYCOLYSIS
P17809	Solute carrier family 2, facilitated glucose transporter member 1 OS=Mus musculus OX=10090 GN=Slc2a1 PE=1 SV=4	Slc2a1	0.01698	0.000222503	Down	9	5	23	5	5	53.9	1.30692e+07	4.81202e+07	2.36139e+06	127068	135619	156610	1.34444	2.00315	0.689033	0.020924	0.023974	0.0236438	plasma membrane	K07299	SLC2A1; MFS transporter, SP family, solute carrier family 2 (facilitated glucose transporter), member 1	mmu04920 Adipocytokine signaling pathway; mmu05230 Central carbon metabolism in cancer; mmu04922 Glucagon signaling pathway; mmu04931 Insulin resistance; mmu05166 Human T-cell leukemia virus 1 infection; mmu05415 Diabetic cardiomyopathy; mmu04919 Thyroid hormone signaling pathway; mmu04976 Bile secretion; mmu04911 Insulin secretion; mmu05211 Renal cell carcinoma; mmu04066 HIF-1 signaling pathway;…	GO:0000003 reproduction; GO:0001666 response to hypoxia; GO:0002791 regulation of peptide secretion; GO:0002793 positive regulation of peptide secretion; GO:0005975 carbohydrate metabolic process; GO:0005984 disaccharide metabolic process; GO:0005988 lactose metabolic process; GO:0005989 lactose biosynthetic process; GO:0005996 monosaccharide metabolic process; GO:0006082 organic acid metabolic p…	GO:0000139 Golgi membrane; GO:0001669 acrosomal vesicle; GO:0001939 female pronucleus; GO:0002080 acrosomal membrane; GO:0005576 extracellular region; GO:0005615 extracellular space; GO:0005622 intracellular anatomical structure; GO:0005634 nucleus; GO:0005737 cytoplasm; GO:0005768 endosome; GO:0005770 late endosome; GO:0005771 multivesicular body; GO:0005794 Golgi apparatus; GO:0005798 Golgi-ass…	GO:0005102 signaling receptor binding; GO:0005158 insulin receptor binding; GO:0005215 transporter activity; GO:0005351 carbohydrate:proton symporter activity; GO:0005355 glucose transmembrane transporter activity; GO:0005356 glucose:proton symporter activity; GO:0005360 insulin-responsive glucose:proton symporter activity; GO:0005402 carbohydrate:cation symporter activity; GO:0005488 binding; GO…			G	KOG0569	Permease of the major facilitator superfamily	WP373 IL-3 signaling pathway;WP2841 Focal adhesion: PI3K-Akt-mTOR signaling pathway;WP157 Glycolysis and gluconeogenesis;WP65 Insulin signaling	http://www.wikipathways.org/instance/WP373_r117904;http://www.wikipathways.org/instance/WP2841_r116712;http://www.wikipathways.org/instance/WP157_r116837;http://www.wikipathways.org/instance/WP65_r116717		R-MMU-1430728 Metabolism;R-MMU-163685 Integration of energy metabolism;R-MMU-189200 Cellular hexose transport;R-MMU-196836 Vitamin C (ascorbate) metabolism;R-MMU-196849 Metabolism of water-soluble vitamins and cofactors;R-MMU-196854 Metabolism of vitamins and cofactors;R-MMU-382551 Transport of small molecules;R-MMU-422356 Regulation of insulin secretion;R-MMU-425407 SLC-mediated transmembrane tr…	https://reactome.org/PathwayBrowser/#/R-MMU-1430728;https://reactome.org/PathwayBrowser/#/R-MMU-163685;https://reactome.org/PathwayBrowser/#/R-MMU-189200;https://reactome.org/PathwayBrowser/#/R-MMU-196836;https://reactome.org/PathwayBrowser/#/R-MMU-196849;https://reactome.org/PathwayBrowser/#/R-MMU-196854;https://reactome.org/PathwayBrowser/#/R-MMU-382551;https://reactome.org/PathwayBrowser/#/R-M…	HALLMARK HYPOXIA;HALLMARK ESTROGEN RESPONSE EARLY;HALLMARK PI3K AKT MTOR SIGNALING;HALLMARK MTORC1 SIGNALING;HALLMARK HEME METABOLISM	http://www.gsea-msigdb.org/gsea/msigdb/mouse/geneset/HALLMARK_HYPOXIA;http://www.gsea-msigdb.org/gsea/msigdb/mouse/geneset/HALLMARK_ESTROGEN_RESPONSE_EARLY;http://www.gsea-msigdb.org/gsea/msigdb/mouse/geneset/HALLMARK_PI3K_AKT_MTOR_SIGNALING;http://www.gsea-msigdb.org/gsea/msigdb/mouse/geneset/HALLMARK_MTORC1_SIGNALING;http://www.gsea-msigdb.org/gsea/msigdb/mouse/geneset/HALLMARK_HEME_METABOLISM
P17918	Proliferating cell nuclear antigen OS=Mus musculus OX=10090 GN=Pcna PE=1 SV=2	Pcna	0.0245829	0.000195006	Down	44	11	144	11	11	28.8	9.51125e+07	2.58906e+08	1.75128e+07	1.26169e+06	885334	1.76741e+06	1.66709	1.83636	0.87068	0.0353991	0.026666	0.0454636	cytoplasm	K04802	PCNA; proliferating cell nuclear antigen	mmu03430 Mismatch repair; mmu03030 DNA replication; mmu04110 Cell cycle; mmu05161 Hepatitis B; mmu03420 Nucleotide excision repair; mmu03410 Base excision repair; mmu04530 Tight junction	GO:0000003 reproduction; GO:0000075 cell cycle checkpoint signaling; GO:0000077 DNA damage checkpoint signaling; GO:0000082 G1/S transition of mitotic cell cycle; GO:0000083 regulation of transcription involved in G1/S transition of mitotic cell cycle; GO:0000122 negative regulation of transcription by RNA polymerase II; GO:0000226 microtubule cytoskeleton organization; GO:0000278 mitotic cell cy…	GO:0000228 nuclear chromosome; GO:0000307 cyclin-dependent protein kinase holoenzyme complex; GO:0005622 intracellular anatomical structure; GO:0005634 nucleus; GO:0005652 nuclear lamina; GO:0005654 nucleoplasm; GO:0005657 replication fork; GO:0005663 DNA replication factor C complex; GO:0005694 chromosome; GO:0005813 centrosome; GO:0005815 microtubule organizing center; GO:0005856 cytoskeleton; …	GO:0000700 mismatch base pair DNA N-glycosylase activity; GO:0000701 purine-specific mismatch base pair DNA N-glycosylase activity; GO:0003676 nucleic acid binding; GO:0003677 DNA binding; GO:0003682 chromatin binding; GO:0003684 damaged DNA binding; GO:0003690 double-stranded DNA binding; GO:0003824 catalytic activity; GO:0005102 signaling receptor binding; GO:0005488 binding; GO:0005515 protein…	PF00705; PF02747	PF00705 Proliferating cell nuclear antigen, N-terminal domain; PF02747 Proliferating cell nuclear antigen, C-terminal domain	L	KOG1636	DNA polymerase delta processivity factor (proliferating cell nuclear antigen)	WP2573 Primary focal segmental glomerulosclerosis (FSGS);WP413 G1 to S cell cycle control;WP1257 Mismatch repair;WP1496 Oxidative damage response	http://www.wikipathways.org/instance/WP2573_r117937;http://www.wikipathways.org/instance/WP413_r84705;http://www.wikipathways.org/instance/WP1257_r69073;http://www.wikipathways.org/instance/WP1496_r120957	Transcription factor	R-MMU-110312 Translesion synthesis by REV1;R-MMU-110313 Translesion synthesis by Y family DNA polymerases bypasses lesions on DNA template;R-MMU-110314 Recognition of DNA damage by PCNA-containing replication complex;R-MMU-110320 Translesion Synthesis by POLH;R-MMU-110373 Resolution of AP sites via the multiple-nucleotide patch replacement pathway;R-MMU-157579 Telomere Maintenance;R-MMU-1640170 C…		HALLMARK DNA REPAIR;HALLMARK E2F TARGETS;HALLMARK MYC TARGETS V1;HALLMARK P53 PATHWAY	http://www.gsea-msigdb.org/gsea/msigdb/mouse/geneset/HALLMARK_DNA_REPAIR;http://www.gsea-msigdb.org/gsea/msigdb/mouse/geneset/HALLMARK_E2F_TARGETS;http://www.gsea-msigdb.org/gsea/msigdb/mouse/geneset/HALLMARK_MYC_TARGETS_V1;http://www.gsea-msigdb.org/gsea/msigdb/mouse/geneset/HALLMARK_P53_PATHWAY
P18052	Receptor-type tyrosine-protein phosphatase alpha OS=Mus musculus OX=10090 GN=Ptpra PE=1 SV=3	Ptpra	0.0358039	0.00569253	Down	6	4	5	4	4	93.6	1.09177e+06	2.65291e+06	69097.8	17757.4	15616.5	19953.2	1.85786	1.82684	0.333525	0.0483703	0.0456663	0.0498313	endoplasmic reticulum	K18032			GO:0000165 MAPK cascade; GO:0000902 cell morphogenesis; GO:0000904 cell morphogenesis involved in differentiation; GO:0006464 cellular protein modification process; GO:0006468 protein phosphorylation; GO:0006470 protein dephosphorylation; GO:0006793 phosphorus metabolic process; GO:0006796 phosphate-containing compound metabolic process; GO:0006807 nitrogen compound metabolic process; GO:0006928 …	GO:0005622 intracellular anatomical structure; GO:0005886 plasma membrane; GO:0005887 integral component of plasma membrane; GO:0016020 membrane; GO:0016021 integral component of membrane; GO:0031224 intrinsic component of membrane; GO:0031226 intrinsic component of plasma membrane; GO:0032991 protein-containing complex; GO:0043226 organelle; GO:0043227 membrane-bounded organelle; GO:0043229 intr…	GO:0003824 catalytic activity; GO:0004721 phosphoprotein phosphatase activity; GO:0004725 protein tyrosine phosphatase activity; GO:0004888 transmembrane signaling receptor activity; GO:0005001 transmembrane receptor protein tyrosine phosphatase activity; GO:0005085 guanyl-nucleotide exchange factor activity; GO:0005488 binding; GO:0005515 protein binding; GO:0016787 hydrolase activity; GO:001678…	PF00102	PF00102 Protein-tyrosine phosphatase	T	KOG4228	Protein tyrosine phosphatase	WP2432 Spinal cord injury	http://www.wikipathways.org/instance/WP2432_r116842		R-MMU-1266738 Developmental Biology;R-MMU-162582 Signal Transduction;R-MMU-375165 NCAM signaling for neurite out-growth;R-MMU-422475 Axon guidance;R-MMU-5673001 RAF/MAP kinase cascade;R-MMU-5683057 MAPK family signaling cascades;R-MMU-5684996 MAPK1/MAPK3 signaling;R-MMU-9675108 Nervous system development	https://reactome.org/PathwayBrowser/#/R-MMU-1266738;https://reactome.org/PathwayBrowser/#/R-MMU-162582;https://reactome.org/PathwayBrowser/#/R-MMU-375165;https://reactome.org/PathwayBrowser/#/R-MMU-422475;https://reactome.org/PathwayBrowser/#/R-MMU-5673001;https://reactome.org/PathwayBrowser/#/R-MMU-5683057;https://reactome.org/PathwayBrowser/#/R-MMU-5684996;https://reactome.org/PathwayBrowser/#/…
P18406	CCN family member 1 OS=Mus musculus OX=10090 GN=Ccn1 PE=1 SV=1	Ccn1	5.1359	0.0304836	Up	30	13	182	13	13	41.7	1.63072e+07	1.47498e+07	1.67597e+07	7.83123e+07	7.09645e+07	7.58093e+07	0.393224	0.143927	1.14632	3.02278	2.94056	2.6828	extracellular	K06829			GO:0000003 reproduction; GO:0001501 skeletal system development; GO:0001503 ossification; GO:0001525 angiogenesis; GO:0001558 regulation of cell growth; GO:0001568 blood vessel development; GO:0001649 osteoblast differentiation; GO:0001701 in utero embryonic development; GO:0001890 placenta development; GO:0001892 embryonic placenta development; GO:0001932 regulation of protein phosphorylation; G…	GO:0005576 extracellular region; GO:0005622 intracellular anatomical structure; GO:0005737 cytoplasm; GO:0005783 endoplasmic reticulum; GO:0005788 endoplasmic reticulum lumen; GO:0005829 cytosol; GO:0012505 endomembrane system; GO:0031012 extracellular matrix; GO:0031974 membrane-enclosed lumen; GO:0043226 organelle; GO:0043227 membrane-bounded organelle; GO:0043229 intracellular organelle; GO:00…	GO:0005102 signaling receptor binding; GO:0005178 integrin binding; GO:0005488 binding; GO:0005515 protein binding; GO:0005539 glycosaminoglycan binding; GO:0008201 heparin binding; GO:0043167 ion binding; GO:0043168 anion binding; GO:0044877 protein-containing complex binding; GO:0050839 cell adhesion molecule binding; GO:0050840 extracellular matrix binding; GO:0097367 carbohydrate derivative b…	PF00219; PF00093; PF19035; PF00007	PF00219 Insulin-like growth factor binding protein; PF00093 von Willebrand factor type C domain; PF19035 CCN3 Nov like TSP1 domain; PF00007 Cystine-knot domain				WP202 Hypertrophy model	http://www.wikipathways.org/instance/WP202_r117895		R-MMU-381426 Regulation of Insulin-like Growth Factor (IGF) transport and uptake by Insulin-like Growth Factor Binding Proteins (IGFBPs);R-MMU-392499 Metabolism of proteins;R-MMU-597592 Post-translational protein modification;R-MMU-8957275 Post-translational protein phosphorylation	https://reactome.org/PathwayBrowser/#/R-MMU-381426;https://reactome.org/PathwayBrowser/#/R-MMU-392499;https://reactome.org/PathwayBrowser/#/R-MMU-597592;https://reactome.org/PathwayBrowser/#/R-MMU-8957275	HALLMARK TNFA SIGNALING VIA NFKB;HALLMARK HYPOXIA;HALLMARK EPITHELIAL MESENCHYMAL TRANSITION;HALLMARK UV RESPONSE DN	http://www.gsea-msigdb.org/gsea/msigdb/mouse/geneset/HALLMARK_TNFA_SIGNALING_VIA_NFKB;http://www.gsea-msigdb.org/gsea/msigdb/mouse/geneset/HALLMARK_HYPOXIA;http://www.gsea-msigdb.org/gsea/msigdb/mouse/geneset/HALLMARK_EPITHELIAL_MESENCHYMAL_TRANSITION;http://www.gsea-msigdb.org/gsea/msigdb/mouse/geneset/HALLMARK_UV_RESPONSE_DN
P18654	Ribosomal protein S6 kinase alpha-3 OS=Mus musculus OX=10090 GN=Rps6ka3 PE=1 SV=2	Rps6ka3	0.143384	0.00114675	Down	38	24	60	16	23	83.6	16266652	4.43839e+07	3.13121e+06	1.36407e+06	1.27302e+06	1.23334e+06	1.58228	1.74706	0.863931	0.212393	0.212789	0.176066	nucleus	K04373	RPS6KA; ribosomal protein S6 kinase alpha-1/2/3/6 [EC:2.7.11.1]	mmu04914 Progesterone-mediated oocyte maturation; mmu04114 Oocyte meiosis; mmu04010 MAPK signaling pathway; mmu04720 Long-term potentiation; mmu04714 Thermogenesis; mmu04931 Insulin resistance; mmu05135 Yersinia infection; mmu04150 mTOR signaling pathway; mmu05207 Chemical carcinogenesis - receptor activation; mmu04722 Neurotrophin signaling pathway	GO:0001501 skeletal system development; GO:0001558 regulation of cell growth; GO:0002009 morphogenesis of an epithelium; GO:0002165 instar larval or pupal development; GO:0002218 activation of innate immune response; GO:0002221 pattern recognition receptor signaling pathway; GO:0002224 toll-like receptor signaling pathway; GO:0002237 response to molecule of bacterial origin; GO:0002253 activation…	GO:0005622 intracellular anatomical structure; GO:0005634 nucleus; GO:0005654 nucleoplasm; GO:0005737 cytoplasm; GO:0005829 cytosol; GO:0031594 neuromuscular junction; GO:0031974 membrane-enclosed lumen; GO:0031981 nuclear lumen; GO:0036477 somatodendritic compartment; GO:0043025 neuronal cell body; GO:0043204 perikaryon; GO:0043226 organelle; GO:0043227 membrane-bounded organelle; GO:0043229 int…	GO:0003824 catalytic activity; GO:0004672 protein kinase activity; GO:0004674 protein serine/threonine kinase activity; GO:0004711 ribosomal protein S6 kinase activity; GO:0004857 enzyme inhibitor activity; GO:0004866 endopeptidase inhibitor activity; GO:0004869 cysteine-type endopeptidase inhibitor activity; GO:0005488 binding; GO:0005515 protein binding; GO:0016301 kinase activity; GO:0016740 t…	PF00069	PF00069 Protein kinase domain	T	KOG0603	Ribosomal protein S6 kinase	WP572 EGFR1 signaling pathway;WP163 Cytoplasmic ribosomal proteins;WP65 Insulin signaling;WP493 Mapk signaling pathway	http://www.wikipathways.org/instance/WP572_r117874;http://www.wikipathways.org/instance/WP163_r117051;http://www.wikipathways.org/instance/WP65_r116717;http://www.wikipathways.org/instance/WP493_r117912		R-MMU-112314 Neurotransmitter receptors and postsynaptic signal transmission;R-MMU-112315 Transmission across Chemical Synapses;R-MMU-112316 Neuronal System;R-MMU-1280215 Cytokine Signaling in Immune system;R-MMU-162582 Signal Transduction;R-MMU-166016 Toll Like Receptor 4 (TLR4) Cascade;R-MMU-166058 MyD88:MAL(TIRAP) cascade initiated on plasma membrane;R-MMU-166166 MyD88-independent TLR4 cascade…		HALLMARK ANDROGEN RESPONSE;HALLMARK PROTEIN SECRETION;HALLMARK PI3K AKT MTOR SIGNALING	http://www.gsea-msigdb.org/gsea/msigdb/mouse/geneset/HALLMARK_ANDROGEN_RESPONSE;http://www.gsea-msigdb.org/gsea/msigdb/mouse/geneset/HALLMARK_PROTEIN_SECRETION;http://www.gsea-msigdb.org/gsea/msigdb/mouse/geneset/HALLMARK_PI3K_AKT_MTOR_SIGNALING
P18760	Cofilin-1 OS=Mus musculus OX=10090 GN=Cfl1 PE=1 SV=3	Cfl1	0.286624	0.000144819	Down	79	14	215	12	14	18.5	1.29188e+08	3.393e+08	3.68208e+07	20887909	2.13995e+07	2.46043e+07	1.48574	1.57906	1.20114	0.384531	0.422915	0.415275	mitochondria	K05765	CFL; cofilin	mmu05133 Pertussis; mmu04360 Axon guidance; mmu04666 Fc gamma R-mediated phagocytosis; mmu04810 Regulation of actin cytoskeleton; mmu05170 Human immunodeficiency virus 1 infection	GO:0000278 mitotic cell cycle; GO:0000281 mitotic cytokinesis; GO:0000302 response to reactive oxygen species; GO:0000910 cytokinesis; GO:0001101 response to acid chemical; GO:0001558 regulation of cell growth; GO:0001667 ameboidal-type cell migration; GO:0001755 neural crest cell migration; GO:0001838 embryonic epithelial tube formation; GO:0001841 neural tube formation; GO:0001842 neural fold f…	GO:0005576 extracellular region; GO:0005622 intracellular anatomical structure; GO:0005634 nucleus; GO:0005737 cytoplasm; GO:0005739 mitochondrion; GO:0005740 mitochondrial envelope; GO:0005829 cytosol; GO:0005856 cytoskeleton; GO:0005886 plasma membrane; GO:0005911 cell-cell junction; GO:0005938 cell cortex; GO:0015629 actin cytoskeleton; GO:0016020 membrane; GO:0016363 nuclear matrix; GO:003001…	GO:0003779 actin binding; GO:0005102 signaling receptor binding; GO:0005488 binding; GO:0005515 protein binding; GO:0005543 phospholipid binding; GO:0008092 cytoskeletal protein binding; GO:0008289 lipid binding; GO:0019899 enzyme binding; GO:0019902 phosphatase binding; GO:0019903 protein phosphatase binding; GO:0035091 phosphatidylinositol binding; GO:0043167 ion binding; GO:0043168 anion bindi…	PF00241	PF00241 Cofilin/tropomyosin-type actin-binding protein	Z	KOG1735	Actin depolymerizing factor	WP523 Regulation of actin cytoskeleton;WP298 G13 signaling pathway	http://www.wikipathways.org/instance/WP523_r120790;http://www.wikipathways.org/instance/WP298_r116836				HALLMARK PI3K AKT MTOR SIGNALING	http://www.gsea-msigdb.org/gsea/msigdb/mouse/geneset/HALLMARK_PI3K_AKT_MTOR_SIGNALING
P19096	Fatty acid synthase OS=Mus musculus OX=10090 GN=Fasn PE=1 SV=2	Fasn	0.0177536	9.21021e-05	Down	4	10	73	10	10	272.3	3.09268e+07	1.10866e+08	6.92733e+06	355007	371051	332860	1.35879	1.97111	0.863307	0.0249673	0.0280144	0.0214628	cytoplasm	K00665	FASN; fatty acid synthase, animal type [EC:2.3.1.85]	mmu04152 AMPK signaling pathway; mmu01100 Metabolic pathways; mmu00061 Fatty acid biosynthesis; mmu04936 Alcoholic liver disease; mmu01212 Fatty acid metabolism; mmu04910 Insulin signaling pathway	GO:0001885 endothelial cell development; GO:0002064 epithelial cell development; GO:0002376 immune system process; GO:0002520 immune system development; GO:0002521 leukocyte differentiation; GO:0002573 myeloid leukocyte differentiation; GO:0003158 endothelium development; GO:0005975 carbohydrate metabolic process; GO:0005976 polysaccharide metabolic process; GO:0005977 glycogen metabolic process;…	GO:0005622 intracellular anatomical structure; GO:0005737 cytoplasm; GO:0005794 Golgi apparatus; GO:0005829 cytosol; GO:0005886 plasma membrane; GO:0012505 endomembrane system; GO:0016020 membrane; GO:0042587 glycogen granule; GO:0043226 organelle; GO:0043227 membrane-bounded organelle; GO:0043229 intracellular organelle; GO:0043231 intracellular membrane-bounded organelle; GO:0071944 cell periph…	GO:0000166 nucleotide binding; GO:0003676 nucleic acid binding; GO:0003677 DNA binding; GO:0003697 single-stranded DNA binding; GO:0003824 catalytic activity; GO:0004312 fatty acid synthase activity; GO:0005488 binding; GO:0005515 protein binding; GO:0016740 transferase activity; GO:0016746 acyltransferase activity; GO:0016747 acyltransferase activity, transferring groups other than amino-acyl gr…	PF00109; PF02801; PF00698; PF14765; PF08242; PF00107; PF00550; PF00975	PF00109 Beta-ketoacyl synthase, N-terminal domain; PF02801 Beta-ketoacyl synthase, C-terminal domain; PF00698 Acyl transferase domain; PF14765 Polyketide synthase dehydratase; PF08242 Methyltransferase domain; PF00107 Zinc-binding dehydrogenase; PF00550 Phosphopantetheine attachment site; PF00975 Thioesterase domain	I	KOG1202	Animal-type fatty acid synthase and related proteins	WP4351 Omega-9 fatty acid synthesis;WP336 Fatty acid biosynthesis;WP4346 Cholesterol metabolism with Bloch and Kandutsch-Russell pathways;WP3855 Dysregulated miRNA targeting in insulin/PI3K-AKT signaling	http://www.wikipathways.org/instance/WP4351_r120255;http://www.wikipathways.org/instance/WP336_r123112;http://www.wikipathways.org/instance/WP4346_r123453;http://www.wikipathways.org/instance/WP3855_r123115		R-MMU-1430728 Metabolism;R-MMU-163685 Integration of energy metabolism;R-MMU-163765 ChREBP activates metabolic gene expression;R-MMU-196849 Metabolism of water-soluble vitamins and cofactors;R-MMU-196854 Metabolism of vitamins and cofactors;R-MMU-199220 Vitamin B5 (pantothenate) metabolism;R-MMU-556833 Metabolism of lipids;R-MMU-75105 Fatty acyl-CoA biosynthesis;R-MMU-8978868 Fatty acid metabolism	https://reactome.org/PathwayBrowser/#/R-MMU-1430728;https://reactome.org/PathwayBrowser/#/R-MMU-163685;https://reactome.org/PathwayBrowser/#/R-MMU-163765;https://reactome.org/PathwayBrowser/#/R-MMU-196849;https://reactome.org/PathwayBrowser/#/R-MMU-196854;https://reactome.org/PathwayBrowser/#/R-MMU-199220;https://reactome.org/PathwayBrowser/#/R-MMU-556833;https://reactome.org/PathwayBrowser/#/R-M…	HALLMARK CHOLESTEROL HOMEOSTASIS;HALLMARK ESTROGEN RESPONSE EARLY;HALLMARK FATTY ACID METABOLISM	http://www.gsea-msigdb.org/gsea/msigdb/mouse/geneset/HALLMARK_CHOLESTEROL_HOMEOSTASIS;http://www.gsea-msigdb.org/gsea/msigdb/mouse/geneset/HALLMARK_ESTROGEN_RESPONSE_EARLY;http://www.gsea-msigdb.org/gsea/msigdb/mouse/geneset/HALLMARK_FATTY_ACID_METABOLISM
P19253	60S ribosomal protein L13a OS=Mus musculus OX=10090 GN=Rpl13a PE=1 SV=4	Rpl13a	4.339	0.0239928	Up	34	7	663	7	7	23.4	2.01116e+08	2.94977e+08	2.15101e+08	8.28625e+08	8.11838e+08	8.97015e+08	0.407389	0.241794	1.23591	2.68681	2.82592	2.66666	cytoplasm	K02872	RP-L13Ae; large subunit ribosomal protein L13Ae	mmu03010 Ribosome; mmu05171 Coronavirus disease - COVID-19	GO:0000184 nuclear-transcribed mRNA catabolic process, nonsense-mediated decay; GO:0000956 nuclear-transcribed mRNA catabolic process; GO:0002181 cytoplasmic translation; GO:0002237 response to molecule of bacterial origin; GO:0002376 immune system process; GO:0006139 nucleobase-containing compound metabolic process; GO:0006401 RNA catabolic process; GO:0006402 mRNA catabolic process; GO:0006412 …	GO:0005622 intracellular anatomical structure; GO:0005737 cytoplasm; GO:0005829 cytosol; GO:0005840 ribosome; GO:0015934 large ribosomal subunit; GO:0022625 cytosolic large ribosomal subunit; GO:0022626 cytosolic ribosome; GO:0032991 protein-containing complex; GO:0043226 organelle; GO:0043228 non-membrane-bounded organelle; GO:0043229 intracellular organelle; GO:0043232 intracellular non-membran…	GO:0003676 nucleic acid binding; GO:0003723 RNA binding; GO:0003729 mRNA binding; GO:0003735 structural constituent of ribosome; GO:0005198 structural molecule activity; GO:0005488 binding; GO:0097159 organic cyclic compound binding; GO:1901363 heterocyclic compound binding;			J	KOG3204	60S ribosomal protein L13a	WP163 Cytoplasmic ribosomal proteins	http://www.wikipathways.org/instance/WP163_r117051		R-MMU-156827 L13a-mediated translational silencing of Ceruloplasmin expression;R-MMU-1799339 SRP-dependent cotranslational protein targeting to membrane;R-MMU-392499 Metabolism of proteins;R-MMU-6791226 Major pathway of rRNA processing in the nucleolus and cytosol;R-MMU-72312 rRNA processing;R-MMU-72613 Eukaryotic Translation Initiation;R-MMU-72689 Formation of a pool of free 40S subunits;R-MMU-7…	https://reactome.org/PathwayBrowser/#/R-MMU-156827;https://reactome.org/PathwayBrowser/#/R-MMU-1799339;https://reactome.org/PathwayBrowser/#/R-MMU-392499;https://reactome.org/PathwayBrowser/#/R-MMU-6791226;https://reactome.org/PathwayBrowser/#/R-MMU-72312;https://reactome.org/PathwayBrowser/#/R-MMU-72613;https://reactome.org/PathwayBrowser/#/R-MMU-72689;https://reactome.org/PathwayBrowser/#/R-MMU…
P19426	Negative elongation factor E OS=Mus musculus OX=10090 GN=Nelfe PE=1 SV=2	Nelfe	70.4502	0.000164894	Up	9	3	7	3	3	42.5	708807	2.62231e+06	135216	27805354	26123904	42459992	0.0467114	0.0699319	0.0252757	2.93319	2.95844	4.10659	nucleus	K15182	RDBP; negative elongation factor E	mmu03250 Viral life cycle - HIV-1	GO:0000122 negative regulation of transcription by RNA polymerase II; GO:0006139 nucleobase-containing compound metabolic process; GO:0006351 transcription, DNA-templated; GO:0006354 DNA-templated transcription, elongation; GO:0006355 regulation of transcription, DNA-templated; GO:0006357 regulation of transcription by RNA polymerase II; GO:0006366 transcription by RNA polymerase II; GO:0006368 t…	GO:0005622 intracellular anatomical structure; GO:0005634 nucleus; GO:0005654 nucleoplasm; GO:0005886 plasma membrane; GO:0008023 transcription elongation factor complex; GO:0016020 membrane; GO:0016604 nuclear body; GO:0017053 transcription repressor complex; GO:0031974 membrane-enclosed lumen; GO:0031981 nuclear lumen; GO:0032021 NELF complex; GO:0032991 protein-containing complex; GO:0043226 o…	GO:0003676 nucleic acid binding; GO:0003723 RNA binding; GO:0003729 mRNA binding; GO:0005488 binding; GO:0097159 organic cyclic compound binding; GO:1901363 heterocyclic compound binding;	PF00076	PF00076 RNA recognition motif. (a.k.a. RRM, RBD, or RNP domain)				WP310 mRNA processing	http://www.wikipathways.org/instance/WP310_r122791	Transcription factor	R-MMU-112382 Formation of RNA Pol II elongation complex ;R-MMU-113418 Formation of the Early Elongation Complex;R-MMU-212436 Generic Transcription Pathway;R-MMU-3700989 Transcriptional Regulation by TP53;R-MMU-674695 RNA Polymerase II Pre-transcription Events;R-MMU-6796648 TP53 Regulates Transcription of DNA Repair Genes;R-MMU-73857 RNA Polymerase II Transcription;R-MMU-74160 Gene expression (Tra…	https://reactome.org/PathwayBrowser/#/R-MMU-112382;https://reactome.org/PathwayBrowser/#/R-MMU-113418;https://reactome.org/PathwayBrowser/#/R-MMU-212436;https://reactome.org/PathwayBrowser/#/R-MMU-3700989;https://reactome.org/PathwayBrowser/#/R-MMU-674695;https://reactome.org/PathwayBrowser/#/R-MMU-6796648;https://reactome.org/PathwayBrowser/#/R-MMU-73857;https://reactome.org/PathwayBrowser/#/R-M…	HALLMARK DNA REPAIR	http://www.gsea-msigdb.org/gsea/msigdb/mouse/geneset/HALLMARK_DNA_REPAIR
P20029	Endoplasmic reticulum chaperone BiP OS=Mus musculus OX=10090 GN=Hspa5 PE=1 SV=3	Hspa5	0.619657	0.0370605	Down	38	24	316	22	22	72.4	9.80413e+07	1.97199e+08	4.30456e+07	3.56435e+07	4.29193e+07	3.75107e+07	1.41996	1.15576	1.76839	0.826352	1.06819	0.797314	endoplasmic reticulum	K09490	HSPA5; endoplasmic reticulum chaperone BiP [EC:3.6.4.10]	mmu04612 Antigen processing and presentation; mmu05020 Prion disease; mmu03060 Protein export; mmu05417 Lipid and atherosclerosis; mmu05014 Amyotrophic lateral sclerosis; mmu04918 Thyroid hormone synthesis; mmu05022 Pathways of neurodegeneration - multiple diseases; mmu04141 Protein processing in endoplasmic reticulum; mmu05012 Parkinson disease	GO:0006355 regulation of transcription, DNA-templated; GO:0006357 regulation of transcription by RNA polymerase II; GO:0006457 protein folding; GO:0006508 proteolysis; GO:0006511 ubiquitin-dependent protein catabolic process; GO:0006807 nitrogen compound metabolic process; GO:0006810 transport; GO:0006915 apoptotic process; GO:0006950 response to stress; GO:0006983 ER overload response; GO:000698…	GO:0005576 extracellular region; GO:0005615 extracellular space; GO:0005622 intracellular anatomical structure; GO:0005634 nucleus; GO:0005737 cytoplasm; GO:0005739 mitochondrion; GO:0005783 endoplasmic reticulum; GO:0005788 endoplasmic reticulum lumen; GO:0005789 endoplasmic reticulum membrane; GO:0005790 smooth endoplasmic reticulum; GO:0005793 endoplasmic reticulum-Golgi intermediate compartme…	GO:0000166 nucleotide binding; GO:0003824 catalytic activity; GO:0005488 binding; GO:0005509 calcium ion binding; GO:0005515 protein binding; GO:0005524 ATP binding; GO:0016462 pyrophosphatase activity; GO:0016787 hydrolase activity; GO:0016817 hydrolase activity, acting on acid anhydrides; GO:0016818 hydrolase activity, acting on acid anhydrides, in phosphorus-containing anhydrides; GO:0016887 A…			O	KOG0100	Molecular chaperones GRP78/BiP/KAR2, HSP70 superfamily	WP493 Mapk signaling pathway	http://www.wikipathways.org/instance/WP493_r117912		R-MMU-1280218 Adaptive Immune System;R-MMU-168256 Immune System;R-MMU-2262752 Cellular responses to stress;R-MMU-3371453 Regulation of HSF1-mediated heat shock response;R-MMU-3371556 Cellular response to heat stress;R-MMU-8953897 Cellular responses to stimuli;R-MMU-983169 Class I MHC mediated antigen processing & presentation;R-MMU-983170 Antigen Presentation: Folding, assembly and peptide loadin…	https://reactome.org/PathwayBrowser/#/R-MMU-1280218;https://reactome.org/PathwayBrowser/#/R-MMU-168256;https://reactome.org/PathwayBrowser/#/R-MMU-2262752;https://reactome.org/PathwayBrowser/#/R-MMU-3371453;https://reactome.org/PathwayBrowser/#/R-MMU-3371556;https://reactome.org/PathwayBrowser/#/R-MMU-8953897;https://reactome.org/PathwayBrowser/#/R-MMU-983169;https://reactome.org/PathwayBrowser/#…	HALLMARK HYPOXIA;HALLMARK COMPLEMENT;HALLMARK UNFOLDED PROTEIN RESPONSE;HALLMARK MTORC1 SIGNALING;HALLMARK GLYCOLYSIS	http://www.gsea-msigdb.org/gsea/msigdb/mouse/geneset/HALLMARK_HYPOXIA;http://www.gsea-msigdb.org/gsea/msigdb/mouse/geneset/HALLMARK_COMPLEMENT;http://www.gsea-msigdb.org/gsea/msigdb/mouse/geneset/HALLMARK_UNFOLDED_PROTEIN_RESPONSE;http://www.gsea-msigdb.org/gsea/msigdb/mouse/geneset/HALLMARK_MTORC1_SIGNALING;http://www.gsea-msigdb.org/gsea/msigdb/mouse/geneset/HALLMARK_GLYCOLYSIS
P20060	Beta-hexosaminidase subunit beta OS=Mus musculus OX=10090 GN=Hexb PE=1 SV=2	Hexb	2.37803	0.00353451	Up	10	5	17	5	5	61.1	951712	2.25248e+06	503205	1.57504e+06	1.5679e+06	1.77808e+06	0.725842	0.695173	1.08859	1.92285	2.05487	1.99019	endoplasmic reticulum	K12373	HEXA_B; hexosaminidase [EC:3.2.1.52]	mmu00511 Other glycan degradation; mmu00520 Amino sugar and nucleotide sugar metabolism; mmu00531 Glycosaminoglycan degradation; mmu01100 Metabolic pathways; mmu00513 Various types of N-glycan biosynthesis; mmu04142 Lysosome; mmu00604 Glycosphingolipid biosynthesis - ganglio series; mmu00600 Sphingolipid metabolism; mmu00603 Glycosphingolipid biosynthesis - globo and isoglobo series	GO:0000003 reproduction; GO:0000902 cell morphogenesis; GO:0000904 cell morphogenesis involved in differentiation; GO:0001501 skeletal system development; GO:0001573 ganglioside metabolic process; GO:0001775 cell activation; GO:0002252 immune effector process; GO:0002263 cell activation involved in immune response; GO:0002274 myeloid leukocyte activation; GO:0002275 myeloid cell activation involv…	GO:0000323 lytic vacuole; GO:0001669 acrosomal vesicle; GO:0005576 extracellular region; GO:0005615 extracellular space; GO:0005622 intracellular anatomical structure; GO:0005737 cytoplasm; GO:0005764 lysosome; GO:0005766 primary lysosome; GO:0005773 vacuole; GO:0005775 vacuolar lumen; GO:0012505 endomembrane system; GO:0016020 membrane; GO:0030141 secretory granule; GO:0031410 cytoplasmic vesicl…	GO:0003824 catalytic activity; GO:0004553 hydrolase activity, hydrolyzing O-glycosyl compounds; GO:0004563 beta-N-acetylhexosaminidase activity; GO:0005488 binding; GO:0005515 protein binding; GO:0008194 UDP-glycosyltransferase activity; GO:0008375 acetylglucosaminyltransferase activity; GO:0015929 hexosaminidase activity; GO:0016231 beta-N-acetylglucosaminidase activity; GO:0016740 transferase a…	PF14845; PF00728	PF14845 beta-acetyl hexosaminidase like; PF00728 Glycosyl hydrolase family 20, catalytic domain	G	KOG2499	Beta-N-acetylhexosaminidase				R-MMU-1430728 Metabolism;R-MMU-1630316 Glycosaminoglycan metabolism;R-MMU-1638074 Keratan sulfate/keratin metabolism;R-MMU-1660662 Glycosphingolipid metabolism;R-MMU-168249 Innate Immune System;R-MMU-168256 Immune System;R-MMU-1793185 Chondroitin sulfate/dermatan sulfate metabolism;R-MMU-2022857 Keratan sulfate degradation;R-MMU-2024101 CS/DS degradation;R-MMU-2142845 Hyaluronan metabolism;R-MMU-…	https://reactome.org/PathwayBrowser/#/R-MMU-1430728;https://reactome.org/PathwayBrowser/#/R-MMU-1630316;https://reactome.org/PathwayBrowser/#/R-MMU-1638074;https://reactome.org/PathwayBrowser/#/R-MMU-1660662;https://reactome.org/PathwayBrowser/#/R-MMU-168249;https://reactome.org/PathwayBrowser/#/R-MMU-168256;https://reactome.org/PathwayBrowser/#/R-MMU-1793185;https://reactome.org/PathwayBrowser/#…
P20444	Protein kinase C alpha type OS=Mus musculus OX=10090 GN=Prkca PE=1 SV=3	Prkca	3.78177	0.0453636	Up	7	3	17	2	2	76.8	3.1973e+07	3.236e+07	3.30546e+07	1.16791e+08	9.99633e+07	1.13302e+08	0.492234	0.201601	1.44345	2.87817	2.64459	2.55996	cytoplasm	K02677	PRKCA; classical protein kinase C alpha type [EC:2.7.11.13]	mmu04510 Focal adhesion; mmu04727 GABAergic synapse; mmu04020 Calcium signaling pathway; mmu04916 Melanogenesis; mmu05205 Proteoglycans in cancer; mmu05163 Human cytomegalovirus infection; mmu04970 Salivary secretion; mmu05031 Amphetamine addiction; mmu04726 Serotonergic synapse; mmu04911 Insulin secretion; mmu04960 Aldosterone-regulated sodium reabsorption; mmu05022 Pathways of neurodegeneration…	GO:0000003 reproduction; GO:0000278 mitotic cell cycle; GO:0000302 response to reactive oxygen species; GO:0000902 cell morphogenesis; GO:0000904 cell morphogenesis involved in differentiation; GO:0001501 skeletal system development; GO:0001666 response to hypoxia; GO:0001775 cell activation; GO:0001932 regulation of protein phosphorylation; GO:0001933 negative regulation of protein phosphorylati…	GO:0001750 photoreceptor outer segment; GO:0005622 intracellular anatomical structure; GO:0005634 nucleus; GO:0005654 nucleoplasm; GO:0005737 cytoplasm; GO:0005739 mitochondrion; GO:0005783 endoplasmic reticulum; GO:0005813 centrosome; GO:0005815 microtubule organizing center; GO:0005829 cytosol; GO:0005856 cytoskeleton; GO:0005886 plasma membrane; GO:0005903 brush border; GO:0005911 cell-cell ju…	GO:0003682 chromatin binding; GO:0003712 transcription coregulator activity; GO:0003713 transcription coactivator activity; GO:0003824 catalytic activity; GO:0004672 protein kinase activity; GO:0004674 protein serine/threonine kinase activity; GO:0004697 protein kinase C activity; GO:0004698 calcium-dependent protein kinase C activity; GO:0004712 protein serine/threonine/tyrosine kinase activity;…	PF00130; PF00168; PF00069	PF00130 Phorbol esters/diacylglycerol binding domain (C1 domain); PF00168 C2 domain; PF00069 Protein kinase domain	T	KOG0696	Serine/threonine protein kinase	WP572 EGFR1 signaling pathway;WP723 Wnt signaling pathway and pluripotency;WP553 Calcium regulation in cardiac cells;WP373 IL-3 signaling pathway;WP232 G protein signaling pathways;WP1245 Transcriptional activation by Nfe2l2 in response to phytochemicals;WP403 Wnt signaling pathway;WP488 Alpha 6 beta 4 integrin signaling pathway;WP407 Kit receptor signaling pathway;WP1261 ErbB signaling pathway;W…	http://www.wikipathways.org/instance/WP572_r117874;http://www.wikipathways.org/instance/WP723_r117953;http://www.wikipathways.org/instance/WP553_r117867;http://www.wikipathways.org/instance/WP373_r117904;http://www.wikipathways.org/instance/WP232_r117886;http://www.wikipathways.org/instance/WP1245_r116708;http://www.wikipathways.org/instance/WP403_r116843;http://www.wikipathways.org/instance/WP48…		R-MMU-109582 Hemostasis;R-MMU-111885 Opioid Signalling;R-MMU-111933 Calmodulin induced events;R-MMU-111996 Ca-dependent events;R-MMU-111997 CaM pathway;R-MMU-112040 G-protein mediated events;R-MMU-112043 PLC beta mediated events;R-MMU-112314 Neurotransmitter receptors and postsynaptic signal transmission;R-MMU-112315 Transmission across Chemical Synapses;R-MMU-112316 Neuronal System;R-MMU-114516 …		HALLMARK HYPOXIA;HALLMARK NOTCH SIGNALING;HALLMARK UV RESPONSE DN	http://www.gsea-msigdb.org/gsea/msigdb/mouse/geneset/HALLMARK_HYPOXIA;http://www.gsea-msigdb.org/gsea/msigdb/mouse/geneset/HALLMARK_NOTCH_SIGNALING;http://www.gsea-msigdb.org/gsea/msigdb/mouse/geneset/HALLMARK_UV_RESPONSE_DN
P21619	Lamin-B2 OS=Mus musculus OX=10090 GN=Lmnb2 PE=1 SV=2	Lmnb2	0.314385	0.000887247	Down	13	11	65	6	6	67.3	5.10754e+06	1.30387e+07	1.98217e+06	798210	1.11906e+06	1.24789e+06	1.44293	1.4906	1.58838	0.360966	0.543268	0.517385	nucleus	K07611	LMNB; lamin B	mmu04210 Apoptosis	GO:0000003 reproduction; GO:0000226 microtubule cytoskeleton organization; GO:0000278 mitotic cell cycle; GO:0000280 nuclear division; GO:0000910 cytokinesis; GO:0001654 eye development; GO:0001666 response to hypoxia; GO:0001745 compound eye morphogenesis; GO:0001763 morphogenesis of a branching structure; GO:0001932 regulation of protein phosphorylation; GO:0001934 positive regulation of protei…	GO:0005622 intracellular anatomical structure; GO:0005634 nucleus; GO:0005635 nuclear envelope; GO:0005637 nuclear inner membrane; GO:0005638 lamin filament; GO:0005652 nuclear lamina; GO:0005654 nucleoplasm; GO:0005737 cytoplasm; GO:0005856 cytoskeleton; GO:0005882 intermediate filament; GO:0012505 endomembrane system; GO:0016020 membrane; GO:0016363 nuclear matrix; GO:0019866 organelle inner me…	GO:0005102 signaling receptor binding; GO:0005198 structural molecule activity; GO:0005488 binding; GO:0005515 protein binding; GO:0008157 protein phosphatase 1 binding; GO:0008432 JUN kinase binding; GO:0019899 enzyme binding; GO:0019900 kinase binding; GO:0019901 protein kinase binding; GO:0019902 phosphatase binding; GO:0019903 protein phosphatase binding; GO:0042393 histone binding; GO:004280…	PF00932	PF00932 Lamin Tail Domain	DY	KOG0977	Nuclear envelope protein lamin, intermediate filament superfamily	WP571 FAS pathway and stress induction of HSP regulation	http://www.wikipathways.org/instance/WP571_r117883
P21981	Protein-glutamine gamma-glutamyltransferase 2 OS=Mus musculus OX=10090 GN=Tgm2 PE=1 SV=4	Tgm2	0.654508	0.00209371	Down	10	6	19	6	6	77	6.51356e+06	1.48363e+07	1.92858e+06	2.34136e+06	2.42581e+06	2.62787e+06	1.39741	1.28803	1.17361	0.804063	0.894315	0.8274	cytoplasm	K05625	TGM2; transglutaminase 2 [EC:2.3.2.13]	mmu05016 Huntington disease	GO:0001763 morphogenesis of a branching structure; GO:0001974 blood vessel remodeling; GO:0002009 morphogenesis of an epithelium; GO:0006464 cellular protein modification process; GO:0006807 nitrogen compound metabolic process; GO:0006810 transport; GO:0006873 cellular ion homeostasis; GO:0006874 cellular calcium ion homeostasis; GO:0006875 cellular metal ion homeostasis; GO:0006897 endocytosis; …	GO:0005576 extracellular region; GO:0005622 intracellular anatomical structure; GO:0005737 cytoplasm; GO:0005739 mitochondrion; GO:0005829 cytosol; GO:0005886 plasma membrane; GO:0016020 membrane; GO:0031012 extracellular matrix; GO:0031224 intrinsic component of membrane; GO:0031226 intrinsic component of plasma membrane; GO:0043226 organelle; GO:0043227 membrane-bounded organelle; GO:0043229 in…	GO:0000166 nucleotide binding; GO:0001882 nucleoside binding; GO:0001883 purine nucleoside binding; GO:0003810 protein-glutamine gamma-glutamyltransferase activity; GO:0003824 catalytic activity; GO:0005488 binding; GO:0005509 calcium ion binding; GO:0005515 protein binding; GO:0005525 GTP binding; GO:0008483 transaminase activity; GO:0016740 transferase activity; GO:0016746 acyltransferase activ…	PF00868; PF00927	PF00868 Transglutaminase family; PF00927 Transglutaminase family, C-terminal ig like domain									HALLMARK HYPOXIA;HALLMARK ESTROGEN RESPONSE EARLY;HALLMARK EPITHELIAL MESENCHYMAL TRANSITION;HALLMARK IL2 STAT5 SIGNALING	http://www.gsea-msigdb.org/gsea/msigdb/mouse/geneset/HALLMARK_HYPOXIA;http://www.gsea-msigdb.org/gsea/msigdb/mouse/geneset/HALLMARK_ESTROGEN_RESPONSE_EARLY;http://www.gsea-msigdb.org/gsea/msigdb/mouse/geneset/HALLMARK_EPITHELIAL_MESENCHYMAL_TRANSITION;http://www.gsea-msigdb.org/gsea/msigdb/mouse/geneset/HALLMARK_IL2_STAT5_SIGNALING
P22315	Ferrochelatase, mitochondrial OS=Mus musculus OX=10090 GN=Fech PE=1 SV=3	Fech	0.474664	0.0125704	Down	23	8	39	8	8	47.4	1.19308e+07	32141723	2.69633e+06	3.08114e+06	2.95384e+06	3.71983e+06	1.38902	1.51427	0.890413	0.574203	0.590953	0.635575	mitochondria	K01772	hemH; protoporphyrin/coproporphyrin ferrochelatase [EC:4.98.1.1 4.99.1.9]	mmu01100 Metabolic pathways; mmu00860 Porphyrin metabolism; mmu01240 Biosynthesis of cofactors	GO:0001932 regulation of protein phosphorylation; GO:0002262 myeloid cell homeostasis; GO:0002376 immune system process; GO:0002520 immune system development; GO:0006066 alcohol metabolic process; GO:0006091 generation of precursor metabolites and energy; GO:0006417 regulation of translation; GO:0006446 regulation of translational initiation; GO:0006629 lipid metabolic process; GO:0006725 cellula…	GO:0005622 intracellular anatomical structure; GO:0005737 cytoplasm; GO:0005739 mitochondrion; GO:0005740 mitochondrial envelope; GO:0005743 mitochondrial inner membrane; GO:0005759 mitochondrial matrix; GO:0016020 membrane; GO:0019866 organelle inner membrane; GO:0031090 organelle membrane; GO:0031966 mitochondrial membrane; GO:0031967 organelle envelope; GO:0031974 membrane-enclosed lumen; GO:0…	GO:0003676 nucleic acid binding; GO:0003723 RNA binding; GO:0003729 mRNA binding; GO:0003824 catalytic activity; GO:0004325 ferrochelatase activity; GO:0005488 binding; GO:0005506 iron ion binding; GO:0008198 ferrous iron binding; GO:0016829 lyase activity; GO:0020037 heme binding; GO:0030350 iron-responsive element binding; GO:0043167 ion binding; GO:0043169 cation binding; GO:0046872 metal ion …	PF00762	PF00762 Ferrochelatase	H	KOG1321	Protoheme ferro-lyase (ferrochelatase)				R-MMU-1430728 Metabolism;R-MMU-189445 Metabolism of porphyrins;R-MMU-189451 Heme biosynthesis	https://reactome.org/PathwayBrowser/#/R-MMU-1430728;https://reactome.org/PathwayBrowser/#/R-MMU-189445;https://reactome.org/PathwayBrowser/#/R-MMU-189451
P22682	E3 ubiquitin-protein ligase CBL OS=Mus musculus OX=10090 GN=Cbl PE=1 SV=3	Cbl	0.0230017	0.00329252	Down	11	8	21	7	8	100.5	6288710	6.28815e+06	6.0706e+06	114441	111127	153381	2.17507	0.880094	5.95557	0.0633589	0.066048	0.0778556	nucleus	K04707	CBL; E3 ubiquitin-protein ligase CBL [EC:2.3.2.27]	mmu04012 ErbB signaling pathway; mmu05220 Chronic myeloid leukemia; mmu05205 Proteoglycans in cancer; mmu04120 Ubiquitin mediated proteolysis; mmu05100 Bacterial invasion of epithelial cells; mmu04144 Endocytosis; mmu05200 Pathways in cancer; mmu04910 Insulin signaling pathway	GO:0000003 reproduction; GO:0000209 protein polyubiquitination; GO:0001654 eye development; GO:0001667 ameboidal-type cell migration; GO:0001745 compound eye morphogenesis; GO:0001751 compound eye photoreceptor cell differentiation; GO:0001752 compound eye photoreceptor fate commitment; GO:0001754 eye photoreceptor cell differentiation; GO:0001775 cell activation; GO:0001894 tissue homeostasis; G…	GO:0005622 intracellular anatomical structure; GO:0005634 nucleus; GO:0005654 nucleoplasm; GO:0005737 cytoplasm; GO:0005829 cytosol; GO:0005886 plasma membrane; GO:0005912 adherens junction; GO:0005925 focal adhesion; GO:0005938 cell cortex; GO:0016020 membrane; GO:0030054 cell junction; GO:0030055 cell-substrate junction; GO:0030424 axon; GO:0030426 growth cone; GO:0030427 site of polarized grow…	GO:0001784 phosphotyrosine residue binding; GO:0003700 DNA-binding transcription factor activity; GO:0003824 catalytic activity; GO:0004842 ubiquitin-protein transferase activity; GO:0005102 signaling receptor binding; GO:0005154 epidermal growth factor receptor binding; GO:0005488 binding; GO:0005515 protein binding; GO:0008270 zinc ion binding; GO:0016740 transferase activity; GO:0017124 SH3 do…	PF02262; PF02761; PF02762; PF00627	PF02262 CBL proto-oncogene N-terminal domain 1; PF02761 CBL proto-oncogene N-terminus, EF hand-like domain; PF02762 CBL proto-oncogene N-terminus, SH2-like domain; PF00627 UBA/TS-N domain	V	KOG1785	Tyrosine kinase negative regulator CBL	WP572 EGFR1 signaling pathway;WP297 IL-7 signaling pathway;WP373 IL-3 signaling pathway;WP450 IL-2 signaling pathway;WP151 IL-5 signaling pathway;WP407 Kit receptor signaling pathway;WP65 Insulin signaling	http://www.wikipathways.org/instance/WP572_r117874;http://www.wikipathways.org/instance/WP297_r117907;http://www.wikipathways.org/instance/WP373_r117904;http://www.wikipathways.org/instance/WP450_r117903;http://www.wikipathways.org/instance/WP151_r117905;http://www.wikipathways.org/instance/WP407_r117910;http://www.wikipathways.org/instance/WP65_r116717		R-MMU-1059683 Interleukin-6 signaling;R-MMU-1280215 Cytokine Signaling in Immune system;R-MMU-1295596 Spry regulation of FGF signaling;R-MMU-1433557 Signaling by SCF-KIT;R-MMU-1433559 Regulation of KIT signaling;R-MMU-162582 Signal Transduction;R-MMU-168256 Immune System;R-MMU-170834 Signaling by TGF-beta Receptor Complex;R-MMU-177929 Signaling by EGFR;R-MMU-182971 EGFR downregulation;R-MMU-19023…	https://reactome.org/PathwayBrowser/#/R-MMU-1059683;https://reactome.org/PathwayBrowser/#/R-MMU-1280215;https://reactome.org/PathwayBrowser/#/R-MMU-1295596;https://reactome.org/PathwayBrowser/#/R-MMU-1433557;https://reactome.org/PathwayBrowser/#/R-MMU-1433559;https://reactome.org/PathwayBrowser/#/R-MMU-162582;https://reactome.org/PathwayBrowser/#/R-MMU-168256;https://reactome.org/PathwayBrowser/#…	HALLMARK IL6 JAK STAT3 SIGNALING;HALLMARK KRAS SIGNALING UP	http://www.gsea-msigdb.org/gsea/msigdb/mouse/geneset/HALLMARK_IL6_JAK_STAT3_SIGNALING;http://www.gsea-msigdb.org/gsea/msigdb/mouse/geneset/HALLMARK_KRAS_SIGNALING_UP
P22892	AP-1 complex subunit gamma-1 OS=Mus musculus OX=10090 GN=Ap1g1 PE=1 SV=3	Ap1g1	3.71417	0.0236443	Up	10	7	18	7	7	91.3	3.55278e+07	5.71403e+07	3.37024e+07	1.18525e+08	1.12269e+08	1.29633e+08	0.480273	0.312578	1.2923	2.56475	2.608	2.57183	mitochondria	K12391	AP1G1; AP-1 complex subunit gamma-1	mmu04142 Lysosome; mmu05170 Human immunodeficiency virus 1 infection	GO:0000226 microtubule cytoskeleton organization; GO:0001654 eye development; GO:0001910 regulation of leukocyte mediated cytotoxicity; GO:0001912 positive regulation of leukocyte mediated cytotoxicity; GO:0002376 immune system process; GO:0002478 antigen processing and presentation of exogenous peptide antigen; GO:0002495 antigen processing and presentation of peptide antigen via MHC class II; G…	GO:0000139 Golgi membrane; GO:0000323 lytic vacuole; GO:0005622 intracellular anatomical structure; GO:0005737 cytoplasm; GO:0005764 lysosome; GO:0005765 lysosomal membrane; GO:0005768 endosome; GO:0005773 vacuole; GO:0005774 vacuolar membrane; GO:0005794 Golgi apparatus; GO:0005798 Golgi-associated vesicle; GO:0005802 trans-Golgi network; GO:0005829 cytosol; GO:0005856 cytoskeleton; GO:0012505 e…	GO:0005215 transporter activity; GO:0005488 binding; GO:0005515 protein binding; GO:0005518 collagen binding; GO:0008022 protein C-terminus binding; GO:0008092 cytoskeletal protein binding; GO:0019894 kinesin binding; GO:0019899 enzyme binding; GO:0030276 clathrin binding; GO:0030742 GTP-dependent protein binding; GO:0031267 small GTPase binding; GO:0044877 protein-containing complex binding; GO:…	PF02883	PF02883 Adaptin C-terminal domain	U	KOG1062	Vesicle coat complex AP-1, gamma subunit				R-MMU-1280218 Adaptive Immune System;R-MMU-168256 Immune System;R-MMU-199991 Membrane Trafficking;R-MMU-199992 trans-Golgi Network Vesicle Budding;R-MMU-2132295 MHC class II antigen presentation;R-MMU-432720 Lysosome Vesicle Biogenesis;R-MMU-432722 Golgi Associated Vesicle Biogenesis;R-MMU-5653656 Vesicle-mediated transport	https://reactome.org/PathwayBrowser/#/R-MMU-1280218;https://reactome.org/PathwayBrowser/#/R-MMU-168256;https://reactome.org/PathwayBrowser/#/R-MMU-199991;https://reactome.org/PathwayBrowser/#/R-MMU-199992;https://reactome.org/PathwayBrowser/#/R-MMU-2132295;https://reactome.org/PathwayBrowser/#/R-MMU-432720;https://reactome.org/PathwayBrowser/#/R-MMU-432722;https://reactome.org/PathwayBrowser/#/R-…	HALLMARK PROTEIN SECRETION	http://www.gsea-msigdb.org/gsea/msigdb/mouse/geneset/HALLMARK_PROTEIN_SECRETION
P23116	Eukaryotic translation initiation factor 3 subunit A OS=Mus musculus OX=10090 GN=Eif3a PE=1 SV=5	Eif3a	0.28864	0.000438519	Down	35	48	359	48	48	161.8	1.03406e+08	2.58689e+08	5.13288e+07	2.21094e+07	2.0045e+07	2.19746e+07	1.42492	1.44251	2.00627	0.487686	0.474658	0.444399	nucleus	K03254			GO:0000003 reproduction; GO:0001732 formation of cytoplasmic translation initiation complex; GO:0001932 regulation of protein phosphorylation; GO:0001933 negative regulation of protein phosphorylation; GO:0002181 cytoplasmic translation; GO:0002183 cytoplasmic translational initiation; GO:0002188 translation reinitiation; GO:0006412 translation; GO:0006413 translational initiation; GO:0006417 reg…	GO:0005622 intracellular anatomical structure; GO:0005634 nucleus; GO:0005730 nucleolus; GO:0005737 cytoplasm; GO:0005829 cytosol; GO:0005852 eukaryotic translation initiation factor 3 complex; GO:0005856 cytoskeleton; GO:0005874 microtubule; GO:0015630 microtubule cytoskeleton; GO:0031974 membrane-enclosed lumen; GO:0031981 nuclear lumen; GO:0032991 protein-containing complex; GO:0043226 organel…	GO:0003676 nucleic acid binding; GO:0003723 RNA binding; GO:0003729 mRNA binding; GO:0003743 translation initiation factor activity; GO:0005102 signaling receptor binding; GO:0005198 structural molecule activity; GO:0005488 binding; GO:0005515 protein binding; GO:0008135 translation factor activity, RNA binding; GO:0019899 enzyme binding; GO:0019900 kinase binding; GO:0019901 protein kinase bindi…	PF01399	PF01399 PCI domain	J	KOG2072	Translation initiation factor 3, subunit a (eIF-3a)	WP307 Translation factors	http://www.wikipathways.org/instance/WP307_r117950		R-MMU-156827 L13a-mediated translational silencing of Ceruloplasmin expression;R-MMU-392499 Metabolism of proteins;R-MMU-72613 Eukaryotic Translation Initiation;R-MMU-72649 Translation initiation complex formation;R-MMU-72662 Activation of the mRNA upon binding of the cap-binding complex and eIFs, and subsequent binding to 43S;R-MMU-72689 Formation of a pool of free 40S subunits;R-MMU-72695 Forma…	https://reactome.org/PathwayBrowser/#/R-MMU-156827;https://reactome.org/PathwayBrowser/#/R-MMU-392499;https://reactome.org/PathwayBrowser/#/R-MMU-72613;https://reactome.org/PathwayBrowser/#/R-MMU-72649;https://reactome.org/PathwayBrowser/#/R-MMU-72662;https://reactome.org/PathwayBrowser/#/R-MMU-72689;https://reactome.org/PathwayBrowser/#/R-MMU-72695;https://reactome.org/PathwayBrowser/#/R-MMU-727…	HALLMARK ALLOGRAFT REJECTION	http://www.gsea-msigdb.org/gsea/msigdb/mouse/geneset/HALLMARK_ALLOGRAFT_REJECTION
P23198	Chromobox protein homolog 3 OS=Mus musculus OX=10090 GN=Cbx3 PE=1 SV=2	Cbx3	0.0494046	0.000425805	Down	36	7	50	6	7	20.8	3.26163e+07	99412642	5.76275e+06	892854	824635	1.06308e+06	1.52687	1.88324	0.765208	0.066906	0.0663376	0.0730363	nucleus	K11586			GO:0006325 chromatin organization; GO:0006338 chromatin remodeling; GO:0006355 regulation of transcription, DNA-templated; GO:0006996 organelle organization; GO:0009889 regulation of biosynthetic process; GO:0009890 negative regulation of biosynthetic process; GO:0009892 negative regulation of metabolic process; GO:0009987 cellular process; GO:0010468 regulation of gene expression; GO:0010556 reg…	GO:0000228 nuclear chromosome; GO:0000775 chromosome, centromeric region; GO:0000779 condensed chromosome, centromeric region; GO:0000785 chromatin; GO:0000791 euchromatin; GO:0000792 heterochromatin; GO:0000793 condensed chromosome; GO:0005622 intracellular anatomical structure; GO:0005634 nucleus; GO:0005635 nuclear envelope; GO:0005637 nuclear inner membrane; GO:0005654 nucleoplasm; GO:0005694…	GO:0000976 transcription cis-regulatory region binding; GO:0001067 transcription regulatory region nucleic acid binding; GO:0003676 nucleic acid binding; GO:0003677 DNA binding; GO:0003690 double-stranded DNA binding; GO:0005488 binding; GO:0005515 protein binding; GO:0019899 enzyme binding; GO:0019904 protein domain specific binding; GO:0042802 identical protein binding; GO:0043565 sequence-spec…	PF00385; PF01393	PF00385 Chromo (CHRromatin Organisation MOdifier) domain; PF01393 Chromo shadow domain	B	KOG1911	Heterochromatin-associated protein HP1 and related CHROMO domain proteins			Transcription factor	R-MMU-212436 Generic Transcription Pathway;R-MMU-73857 RNA Polymerase II Transcription;R-MMU-74160 Gene expression (Transcription);R-MMU-8953750 Transcriptional Regulation by E2F6	https://reactome.org/PathwayBrowser/#/R-MMU-212436;https://reactome.org/PathwayBrowser/#/R-MMU-73857;https://reactome.org/PathwayBrowser/#/R-MMU-74160;https://reactome.org/PathwayBrowser/#/R-MMU-8953750
P24270	Catalase OS=Mus musculus OX=10090 GN=Cat PE=1 SV=4	Cat	0.00294102	0.000467317	Down	21	9	85	9	9	59.8	6.26758e+07	180881873	1.10462e+07	91751.1		123309	1.34882	1.57523	0.674296	0.0031607		0.00389453	cytoplasm	K03781	katE; catalase [EC:1.11.1.6]	mmu01200 Carbon metabolism; mmu00630 Glyoxylate and dicarboxylate metabolism; mmu04146 Peroxisome; mmu01100 Metabolic pathways; mmu05208 Chemical carcinogenesis - reactive oxygen species; mmu04068 FoxO signaling pathway; mmu05014 Amyotrophic lateral sclerosis; mmu04213 Longevity regulating pathway - multiple species; mmu05022 Pathways of neurodegeneration - multiple diseases; mmu00380 Tryptophan …	GO:0000302 response to reactive oxygen species; GO:0001101 response to acid chemical; GO:0001655 urogenital system development; GO:0001657 ureteric bud development; GO:0001666 response to hypoxia; GO:0001775 cell activation; GO:0001822 kidney development; GO:0001823 mesonephros development; GO:0002252 immune effector process; GO:0002263 cell activation involved in immune response; GO:0002274 myel…	GO:0000323 lytic vacuole; GO:0005576 extracellular region; GO:0005615 extracellular space; GO:0005622 intracellular anatomical structure; GO:0005737 cytoplasm; GO:0005739 mitochondrion; GO:0005740 mitochondrial envelope; GO:0005758 mitochondrial intermembrane space; GO:0005764 lysosome; GO:0005773 vacuole; GO:0005777 peroxisome; GO:0005778 peroxisomal membrane; GO:0005782 peroxisomal matrix; GO:0…	GO:0000166 nucleotide binding; GO:0003824 catalytic activity; GO:0004046 aminoacylase activity; GO:0004096 catalase activity; GO:0004601 peroxidase activity; GO:0005102 signaling receptor binding; GO:0005488 binding; GO:0005515 protein binding; GO:0016209 antioxidant activity; GO:0016491 oxidoreductase activity; GO:0016627 oxidoreductase activity, acting on the CH-CH group of donors; GO:0016628 o…	PF00199	PF00199 Catalase	P	KOG0047	Catalase	WP79 Tryptophan metabolism;WP412 Oxidative stress response;WP1273 Folic acid network;WP1272 Selenium micronutrient network	http://www.wikipathways.org/instance/WP79_r104913;http://www.wikipathways.org/instance/WP412_r117038;http://www.wikipathways.org/instance/WP1273_r120917;http://www.wikipathways.org/instance/WP1272_r120916	Transcription factor	R-MMU-168249 Innate Immune System;R-MMU-168256 Immune System;R-MMU-2262752 Cellular responses to stress;R-MMU-3299685 Detoxification of Reactive Oxygen Species;R-MMU-6798695 Neutrophil degranulation;R-MMU-8953897 Cellular responses to stimuli;R-MMU-9033241 Peroxisomal protein import;R-MMU-9609507 Protein localization;R-MMU-9711123 Cellular response to chemical stress	https://reactome.org/PathwayBrowser/#/R-MMU-168249;https://reactome.org/PathwayBrowser/#/R-MMU-168256;https://reactome.org/PathwayBrowser/#/R-MMU-2262752;https://reactome.org/PathwayBrowser/#/R-MMU-3299685;https://reactome.org/PathwayBrowser/#/R-MMU-6798695;https://reactome.org/PathwayBrowser/#/R-MMU-8953897;https://reactome.org/PathwayBrowser/#/R-MMU-9033241;https://reactome.org/PathwayBrowser/#…	HALLMARK ADIPOGENESIS;HALLMARK XENOBIOTIC METABOLISM;HALLMARK REACTIVE OXIGEN SPECIES PATHWAY;HALLMARK HEME METABOLISM;HALLMARK BILE ACID METABOLISM;HALLMARK PEROXISOME	http://www.gsea-msigdb.org/gsea/msigdb/mouse/geneset/HALLMARK_ADIPOGENESIS;http://www.gsea-msigdb.org/gsea/msigdb/mouse/geneset/HALLMARK_XENOBIOTIC_METABOLISM;http://www.gsea-msigdb.org/gsea/msigdb/mouse/geneset/HALLMARK_REACTIVE_OXIGEN_SPECIES_PATHWAY;http://www.gsea-msigdb.org/gsea/msigdb/mouse/geneset/HALLMARK_HEME_METABOLISM;http://www.gsea-msigdb.org/gsea/msigdb/mouse/geneset/HALLMARK_BILE_A…
P24288	Branched-chain-amino-acid aminotransferase, cytosolic OS=Mus musculus OX=10090 GN=Bcat1 PE=1 SV=2	Bcat1	0.0263923	0.00829007	Down	7	2	7	2	2	42.8	3.11641e+06	9.80117e+06	345520	43948	41615.2		1.28027	1.62938	0.402627	0.0289005	0.0293786		cytoplasm	K00826	E2.6.1.42; branched-chain amino acid aminotransferase [EC:2.6.1.42]	mmu01230 Biosynthesis of amino acids; mmu00770 Pantothenate and CoA biosynthesis; mmu00290 Valine, leucine and isoleucine biosynthesis; mmu01100 Metabolic pathways; mmu01210 2-Oxocarboxylic acid metabolism; mmu00270 Cysteine and methionine metabolism; mmu00280 Valine, leucine and isoleucine degradation; mmu01240 Biosynthesis of cofactors	GO:0000082 G1/S transition of mitotic cell cycle; GO:0000278 mitotic cell cycle; GO:0002119 nematode larval development; GO:0002164 larval development; GO:0006082 organic acid metabolic process; GO:0006520 cellular amino acid metabolic process; GO:0006549 isoleucine metabolic process; GO:0006550 isoleucine catabolic process; GO:0006551 leucine metabolic process; GO:0006573 valine metabolic proces…	GO:0005622 intracellular anatomical structure; GO:0005634 nucleus; GO:0005737 cytoplasm; GO:0005739 mitochondrion; GO:0005829 cytosol; GO:0043226 organelle; GO:0043227 membrane-bounded organelle; GO:0043229 intracellular organelle; GO:0043231 intracellular membrane-bounded organelle;	GO:0003824 catalytic activity; GO:0004084 branched-chain-amino-acid transaminase activity; GO:0005488 binding; GO:0005515 protein binding; GO:0008483 transaminase activity; GO:0016740 transferase activity; GO:0016769 transferase activity, transferring nitrogenous groups; GO:0042802 identical protein binding;	PF01063	PF01063 Amino-transferase class IV	E	KOG0975	Branched chain aminotransferase BCAT1, pyridoxal phosphate enzymes type IV superfamily	WP1770 One-carbon metabolism and related pathways;WP662 Amino acid metabolism	http://www.wikipathways.org/instance/WP1770_r116575;http://www.wikipathways.org/instance/WP662_r122074		R-MMU-1430728 Metabolism;R-MMU-70895 Branched-chain amino acid catabolism;R-MMU-71291 Metabolism of amino acids and derivatives	https://reactome.org/PathwayBrowser/#/R-MMU-1430728;https://reactome.org/PathwayBrowser/#/R-MMU-70895;https://reactome.org/PathwayBrowser/#/R-MMU-71291	HALLMARK MTORC1 SIGNALING;HALLMARK XENOBIOTIC METABOLISM;HALLMARK ALLOGRAFT REJECTION	http://www.gsea-msigdb.org/gsea/msigdb/mouse/geneset/HALLMARK_MTORC1_SIGNALING;http://www.gsea-msigdb.org/gsea/msigdb/mouse/geneset/HALLMARK_XENOBIOTIC_METABOLISM;http://www.gsea-msigdb.org/gsea/msigdb/mouse/geneset/HALLMARK_ALLOGRAFT_REJECTION
P24369	Peptidyl-prolyl cis-trans isomerase B OS=Mus musculus OX=10090 GN=Ppib PE=1 SV=2	Ppib	0.530647	0.0131722	Down	44	9	68	9	9	23.7	1.60198e+07	4.36944e+07	4.14562e+06	4.91129e+06	5.38958e+06	4.76986e+06	1.33561	1.47416	0.980379	0.655443	0.77216	0.583627	extracellular	K03768			GO:0000413 protein peptidyl-prolyl isomerization; GO:0001501 skeletal system development; GO:0006457 protein folding; GO:0006464 cellular protein modification process; GO:0006807 nitrogen compound metabolic process; GO:0006810 transport; GO:0007275 multicellular organism development; GO:0008152 metabolic process; GO:0009987 cellular process; GO:0018193 peptidyl-amino acid modification; GO:0018208…	GO:0005622 intracellular anatomical structure; GO:0005634 nucleus; GO:0005737 cytoplasm; GO:0005783 endoplasmic reticulum; GO:0005788 endoplasmic reticulum lumen; GO:0005790 smooth endoplasmic reticulum; GO:0012505 endomembrane system; GO:0031974 membrane-enclosed lumen; GO:0032991 protein-containing complex; GO:0034663 endoplasmic reticulum chaperone complex; GO:0043226 organelle; GO:0043227 mem…	GO:0003755 peptidyl-prolyl cis-trans isomerase activity; GO:0003824 catalytic activity; GO:0005488 binding; GO:0005515 protein binding; GO:0016018 cyclosporin A binding; GO:0016853 isomerase activity; GO:0016859 cis-trans isomerase activity; GO:0019899 enzyme binding; GO:0033218 amide binding; GO:0042277 peptide binding; GO:0044877 protein-containing complex binding; GO:0051082 unfolded protein b…	PF00160	PF00160 Cyclophilin type peptidyl-prolyl cis-trans isomerase/CLD	O	KOG0880	Peptidyl-prolyl cis-trans isomerase				R-MMU-1474244 Extracellular matrix organization;R-MMU-1474290 Collagen formation;R-MMU-1650814 Collagen biosynthesis and modifying enzymes	https://reactome.org/PathwayBrowser/#/R-MMU-1474244;https://reactome.org/PathwayBrowser/#/R-MMU-1474290;https://reactome.org/PathwayBrowser/#/R-MMU-1650814	HALLMARK EPITHELIAL MESENCHYMAL TRANSITION	http://www.gsea-msigdb.org/gsea/msigdb/mouse/geneset/HALLMARK_EPITHELIAL_MESENCHYMAL_TRANSITION
[truncated: 1,378 more rows]
