# Supplementary material for: Amuc_1473 Links Gut Microbes to Skeletal Homeostasis and Counteracts Multifactorial Osteoporosis
Source: Adv Sci (Weinh). 2026 Jun 13:e23067. Online ahead of print. doi: 10.1002/advs.202523067 (PMC13335810; doi:10.1002/advs.202523067)
Supplement: Supplementary file 4 — Supporting File 4: advs75639‐sup‐0004‐TableS4.xlsx. [file ADVS-9999-e23067-s014.xlsx]

## Sheet: Akk-EVs vs Vehicle
gene_id	Akk-EVs-1	Akk-EVs-2	Akk-EVs-3	Vehicle-1	Vehicle-2	Vehicle-3	Akk-EVs	Vehicle	log2FoldChange	pvalue	padj	gene_name	gene_chr	gene_start	gene_end	gene_strand	gene_length	gene_biotype	gene_description	tf_family
ENSMUSG00000030107	200.166	201.372	252.226	60.128	72.4276	60.9431	217.921	64.4996	1.7561	1.11719e-12	1.77912e-08	Usp18	6	121245906	121270917	+	2790	protein_coding	ubiquitin specific peptidase 18 [Source:MGI Symbol;Acc:MGI:1344364]	-
ENSMUSG00000029561	349.774	474.386	450.05	147.772	163.451	181.846	424.737	164.357	1.3698	9.02127e-11	7.18318e-07	Oasl2	5	114896936	114912234	+	6374	protein_coding	2'-5' oligoadenylate synthetase-like 2 [Source:MGI Symbol;Acc:MGI:1344390]	-
ENSMUSG00000029380	416.84	806.457	986.153	90.7016	156.6	252.619	736.483	166.64	2.14354	4.15009e-10	2.02121e-06	Cxcl1	5	90891241	90893115	+	1875	protein_coding	chemokine (C-X-C motif) ligand 1 [Source:MGI Symbol;Acc:MGI:108068]	-
ENSMUSG00000025498	539.622	383.381	504.452	151.849	194.772	207.403	475.818	184.674	1.36465	5.07682e-10	2.02121e-06	Irf7	7	141262706	141266481	-	3776	protein_coding	interferon regulatory factor 7 [Source:MGI Symbol;Acc:MGI:1859212]	IRF
ENSMUSG00000046718	1211.31	1456.08	1477.75	384.208	574.527	703.794	1381.71	554.176	1.31784	4.1397e-09	1.31849e-05	Bst2	8	71534255	71537456	-	903	protein_coding	bone marrow stromal cell antigen 2 [Source:MGI Symbol;Acc:MGI:1916800]	-
ENSMUSG00000040026	274.454	1224.69	1340.26	5.0956	29.3625	38.3352	946.468	24.2644	5.28479	2.75862e-08	6.57685e-05	Saa3	7	46711998	46715700	-	2606	protein_coding	serum amyloid A 3 [Source:MGI Symbol;Acc:MGI:98223]	-
ENSMUSG00000029371	152.704	345.624	420.376	62.1663	78.3001	107.142	306.235	82.5361	1.89144	2.96442e-08	6.57685e-05	Cxcl5	5	90759360	90761624	+	1863	protein_coding	chemokine (C-X-C motif) ligand 5 [Source:MGI Symbol;Acc:MGI:1096868]	-
ENSMUSG00000062488	218.738	246.874	300.693	90.7016	115.493	106.159	255.435	104.118	1.29446	3.30391e-08	6.57685e-05	Ifit3b	19	34607970	34613401	+	2000	protein_coding	interferon-induced protein with tetratricopeptide repeats 3B [Source:MGI Symbol;Acc:MGI:3698419]	-
ENSMUSG00000032315	112.464	102.622	118.694	24.4589	46.0013	24.5738	111.26	31.678	1.81058	5.70669e-08	9.0918e-05	Cyp1a1	9	57687928	57703824	+	2787	protein_coding	cytochrome P450, family 1, subfamily a, polypeptide 1 [Source:MGI Symbol;Acc:MGI:88588]	-
ENSMUSG00000023341	128.973	138.443	187.933	32.6118	46.0013	62.909	151.783	47.174	1.68471	5.70914e-08	9.0918e-05	Mx2	16	97535308	97560900	+	3614	polymorphic_pseudogene	MX dynamin-like GTPase 2 [Source:MGI Symbol;Acc:MGI:97244]	-
ENSMUSG00000028268	258.977	297.217	331.355	107.008	132.131	146.46	295.85	128.533	1.20238	7.85222e-08	0.000113679	Gbp3	3	142560026	142573209	+	3265	protein_coding	guanylate binding protein 3 [Source:MGI Symbol;Acc:MGI:1926263]	-
ENSMUSG00000041449	223.897	224.607	264.095	85.606	117.45	106.159	237.533	103.072	1.2038	1.9404e-07	0.000257508	Serpina3h	12	104247905	104253669	+	1434	transcribed_unprocessed_pseudogene	serine (or cysteine) peptidase inhibitor, clade A, member 3H [Source:MGI Symbol;Acc:MGI:2182839]	-
ENSMUSG00000040296	1716.88	1643.89	1664.69	1070.08	937.644	961.328	1675.16	989.682	0.759323	6.49442e-07	0.000795567	Ddx58	4	40203773	40239828	-	7050	protein_coding	DEAD (Asp-Glu-Ala-Asp) box polypeptide 58 [Source:MGI Symbol;Acc:MGI:2442858]	-
ENSMUSG00000033880	1235.04	1132.72	1389.71	531.98	755.596	685.118	1252.49	657.565	0.929364	8.85497e-07	0.00100725	Lgals3bp	11	118392751	118402092	-	2847	protein_coding	lectin, galactoside-binding, soluble, 3 binding protein [Source:MGI Symbol;Acc:MGI:99554]	-
ENSMUSG00000033355	329.138	350.465	370.92	165.097	176.175	202.488	350.175	181.254	0.949917	1.5643e-06	0.00166077	Rtp4	16	23520291	23614222	+	2131	protein_coding	receptor transporter protein 4 [Source:MGI Symbol;Acc:MGI:1915025]	-
ENSMUSG00000070327	1816.97	2001.14	2064.29	1238.23	1176.46	897.436	1960.8	1104.04	0.828763	3.24672e-06	0.0032315	Rnf213	11	119393100	119487418	+	16888	protein_coding	ring finger protein 213 [Source:MGI Symbol;Acc:MGI:1289196]	-
ENSMUSG00000028037	80.479	71.642	103.858	33.6309	29.3625	27.5227	85.3262	30.1721	1.50044	7.20057e-06	0.00674524	Ifi44	3	151730922	151749960	-	6129	protein_coding	interferon-induced protein 44 [Source:MGI Symbol;Acc:MGI:2443016]	-
ENSMUSG00000074896	247.628	296.249	389.714	104.969	148.77	177.915	311.197	143.885	1.11251	1.91577e-05	0.0161603	Ifit3	19	34583531	34588731	+	1745	protein_coding	interferon-induced protein with tetratricopeptide repeats 3 [Source:MGI Symbol;Acc:MGI:1101055]	-
ENSMUSG00000041481	53.6526	130.698	132.542	26.4971	34.2563	40.3011	105.631	33.6848	1.64913	1.9913e-05	0.0161603	Serpina3g	12	104236245	104241939	+	2105	protein_coding	serine (or cysteine) peptidase inhibitor, clade A, member 3G [Source:MGI Symbol;Acc:MGI:105046]	-
ENSMUSG00000029605	206.356	210.085	281.899	107.008	128.216	114.023	232.78	116.416	0.999508	2.02956e-05	0.0161603	Oas1b	5	120812635	120824163	+	1992	polymorphic_pseudogene	2'-5' oligoadenylate synthetase 1B [Source:MGI Symbol;Acc:MGI:97430]	-
ENSMUSG00000034459	565.416	625.415	773.492	378.093	330.818	403.011	654.775	370.641	0.821166	2.41124e-05	0.0182852	Ifit1	19	34640871	34650009	+	2656	protein_coding	interferon-induced protein with tetratricopeptide repeats 1 [Source:MGI Symbol;Acc:MGI:99450]	-
ENSMUSG00000064215	2306.03	2214.12	2196.84	1148.55	1391.78	1560.93	2239	1367.09	0.711633	2.63622e-05	0.0190826	Ifi27	12	103434211	103440239	+	1467	protein_coding	interferon, alpha-inducible protein 27 [Source:MGI Symbol;Acc:MGI:1277180]	-
ENSMUSG00000068245	109.369	162.647	182.987	48.9177	78.3001	63.892	151.668	63.7033	1.25116	2.77066e-05	0.0191838	Phf11d	14	59347407	59365470	-	4498	protein_coding	PHD finger protein 11D [Source:MGI Symbol;Acc:MGI:1277133]	-
ENSMUSG00000035385	438.507	869.385	941.643	162.04	292.647	430.533	749.845	295.073	1.34536	4.3147e-05	0.0286298	Ccl2	11	82035571	82037453	+	1138	protein_coding	chemokine (C-C motif) ligand 2 [Source:MGI Symbol;Acc:MGI:98259]	-
ENSMUSG00000017830	360.092	301.09	286.845	158.983	199.665	164.153	316.009	174.267	0.858013	4.94212e-05	0.0314813	Dhx58	11	100694884	100704271	-	3272	protein_coding	DEXH (Asp-Glu-X-His) box polypeptide 58 [Source:MGI Symbol;Acc:MGI:1931560]	-
ENSMUSG00000068246	235.246	243.97	220.574	109.046	122.344	145.477	233.263	125.622	0.892425	5.44793e-05	0.0333685	Apol9b	15	77729039	77736382	+	1821	protein_coding	apolipoprotein L 9b [Source:MGI Symbol;Acc:MGI:1919148]	-
ENSMUSG00000012428	682.008	1578.06	1728.98	314.908	625.422	676.272	1329.68	538.867	1.30302	6.10144e-05	0.0359872	Steap4	5	7960457	7982213	+	3155	protein_coding	STEAP family member 4 [Source:MGI Symbol;Acc:MGI:1923560]	-
ENSMUSG00000079014	15.4767	31.9485	38.5757	5.0956	5.87251	3.93181	28.667	4.96664	2.53079	8.33012e-05	0.0473775	Serpina3i	12	104263122	104269372	+	2224	protein_coding	serine (or cysteine) peptidase inhibitor, clade A, member 3I [Source:MGI Symbol;Acc:MGI:2182841]	-
ENSMUSG00000037405	33.017	51.3112	53.4125	10.1912	18.5963	11.7954	45.9136	13.5276	1.76212	0.00013512	0.0734141	Icam1	9	21015985	21028817	+	4360	protein_coding	intercellular adhesion molecule 1 [Source:MGI Symbol;Acc:MGI:96392]	-
ENSMUSG00000105504	25.7945	40.6617	69.2384	5.0956	14.6813	12.7784	45.2316	10.8518	2.05666	0.0001383	0.0734141	Gbp5	3	142493978	142522344	+	6637	protein_coding	guanylate binding protein 5 [Source:MGI Symbol;Acc:MGI:2429943]	-
ENSMUSG00000057346	754.232	780.317	776.46	374.017	507.972	527.846	770.336	469.945	0.712722	0.000154915	0.0795811	Apol9a	15	77403789	77411135	-	5953	protein_coding	apolipoprotein L 9a [Source:MGI Symbol;Acc:MGI:3606001]	-
ENSMUSG00000002325	1027.65	1062.04	1135.51	558.477	739.936	728.368	1075.07	675.594	0.670028	0.000163488	0.081361	Irf9	14	55603571	55610030	+	5386	protein_coding	interferon regulatory factor 9 [Source:MGI Symbol;Acc:MGI:107587]	IRF
ENSMUSG00000052776	52.6209	30.0122	42.5322	10.1912	14.6813	11.7954	41.7217	12.2226	1.76835	0.000186404	0.0899541	Oas1a	5	120896256	120907521	-	1885	protein_coding	2'-5' oligoadenylate synthetase 1A [Source:MGI Symbol;Acc:MGI:2180860]	-
ENSMUSG00000032661	34.0488	16.4583	21.7607	5.0956	1.9575	4.91477	24.0892	3.98929	2.59544	0.000196148	0.09149	Oas3	5	120753098	120777661	-	7069	protein_coding	2'-5' oligoadenylate synthetase 3 [Source:MGI Symbol;Acc:MGI:2180850]	-
ENSMUSG00000019850	1120.51	1702.95	1836.8	556.439	954.283	949.533	1553.42	820.085	0.921539	0.000201813	0.09149	Tnfaip3	10	19000910	19015657	-	7226	protein_coding	tumor necrosis factor, alpha-induced protein 3 [Source:MGI Symbol;Acc:MGI:1196377]	-
ENSMUSG00000038507	720.184	811.297	798.22	497.33	503.078	529.812	776.567	510.073	0.606497	0.000206822	0.09149	Parp12	6	39086410	39118349	-	3995	protein_coding	poly (ADP-ribose) polymerase family, member 12 [Source:MGI Symbol;Acc:MGI:2143990]	-
ENSMUSG00000040483	154.767	159.742	216.617	84.5869	71.4489	111.074	177.042	89.0365	0.991711	0.00022595	0.0972502	Xaf1	11	72301629	72313733	+	4689	protein_coding	XIAP associated factor 1 [Source:MGI Symbol;Acc:MGI:3772572]	-
ENSMUSG00000027951	963.684	978.785	990.11	726.632	585.293	602.55	977.526	638.159	0.615432	0.000246621	0.103354	Adar	3	89715022	89753446	+	8118	protein_coding	adenosine deaminase, RNA-specific [Source:MGI Symbol;Acc:MGI:1889575]	-
ENSMUSG00000054072	86.6697	117.144	150.346	48.9177	45.0226	66.8408	118.053	53.5937	1.1397	0.000283888	0.115921	Iigp1	18	60376029	60392627	+	3121	protein_coding	interferon inducible GTPase 1 [Source:MGI Symbol;Acc:MGI:1926259]	-
ENSMUSG00000023947	273.422	331.102	353.116	177.327	202.602	195.608	319.213	191.845	0.734695	0.000330706	0.131662	Nfkbie	17	45555703	45563169	+	3045	protein_coding	nuclear factor of kappa light polypeptide gene enhancer in B cells inhibitor, epsilon [Source:MGI Symbol;Acc:MGI:1194908]	-
ENSMUSG00000043953	18.5721	26.1396	24.728	1.01912	3.91501	7.86363	23.1466	4.26592	2.43406	0.000539192	0.20943	Ccrl2	9	111054486	111057519	-	2598	protein_coding	chemokine (C-C motif) receptor-like 2 [Source:MGI Symbol;Acc:MGI:1920904]	-
ENSMUSG00000040033	1273.22	1552.89	1629.08	827.525	1090.33	978.038	1485.06	965.297	0.621457	0.00063623	0.241237	Stat2	10	128270559	128292849	+	5926	protein_coding	signal transducer and activator of transcription 2 [Source:MGI Symbol;Acc:MGI:103039]	STAT
ENSMUSG00000028270	166.117	291.409	327.399	86.6251	143.876	156.29	261.641	128.93	1.02084	0.000690075	0.255569	Gbp2	3	142620602	142638008	+	2516	protein_coding	guanylate binding protein 2 [Source:MGI Symbol;Acc:MGI:102772]	-
ENSMUSG00000027694	44.3666	29.0441	24.728	134.524	93.9601	40.3011	32.7129	89.595	-1.45457	0.000759141	0.274757	Gm8325	3	60877014	60877587	+	464	transcribed_processed_pseudogene	predicted pseudogene 8325 [Source:MGI Symbol;Acc:MGI:3644852]	-
ENSMUSG00000035356	991.542	1196.61	1074.19	591.089	844.662	658.579	1087.45	698.11	0.639352	0.000777381	0.275106	Nfkbiz	16	55811375	55838899	-	5018	protein_coding	nuclear factor of kappa light polypeptide gene enhancer in B cells inhibitor, zeta [Source:MGI Symbol;Acc:MGI:1931595]	-
ENSMUSG00000027580	1296.95	1213.07	1241.35	892.748	940.58	768.669	1250.46	867.333	0.527772	0.00112942	0.391	Helz2	2	181227615	181242027	-	11529	protein_coding	helicase with zinc finger 2, transcriptional coactivator [Source:MGI Symbol;Acc:MGI:2385169]	-
ENSMUSG00000101249	164.053	157.806	207.715	1621.42	173.239	2717.87	176.525	1504.17	-3.09102	0.00122576	0.415323	Gm29216	1	24615706	24616197	-	492	unprocessed_pseudogene	predicted gene 29216 [Source:MGI Symbol;Acc:MGI:5579922]	-
ENSMUSG00000021750	299.217	263.333	283.878	180.384	183.027	183.812	282.142	182.408	0.628965	0.00132597	0.439918	Fam107a	14	8296274	8318023	-	3870	protein_coding	family with sequence similarity 107, member A [Source:MGI Symbol;Acc:MGI:3041256]	-
ENSMUSG00000046879	1044.16	1145.3	1290.8	796.951	832.917	793.243	1160.09	807.704	0.522406	0.00139597	0.453691	Irgm1	11	48861968	48871683	-	5810	protein_coding	immunity-related GTPase family M member 1 [Source:MGI Symbol;Acc:MGI:107567]	-
ENSMUSG00000064246	21.6674	48.4068	74.184	6.11471	23.49	12.7784	48.0861	14.1277	1.7651	0.00156486	0.493244	Chil1	1	134182176	134190181	+	2804	protein_coding	chitinase-like 1 [Source:MGI Symbol;Acc:MGI:1340899]	-
ENSMUSG00000006818	1172.1	1311.82	1324.43	937.59	853.471	912.181	1269.45	901.08	0.494616	0.00157962	0.493244	Sod2	17	13006846	13040063	+	10008	protein_coding	superoxide dismutase 2, mitochondrial [Source:MGI Symbol;Acc:MGI:98352]	-
ENSMUSG00000037921	90.7968	224.607	219.585	61.1471	82.2151	107.142	178.33	83.5014	1.09491	0.00163025	0.499264	Ddx60	8	61928087	62038244	+	8684	protein_coding	DEAD (Asp-Glu-Ala-Asp) box polypeptide 60 [Source:MGI Symbol;Acc:MGI:2384570]	-
ENSMUSG00000047735	372.473	530.538	628.092	339.367	271.114	325.357	510.368	311.946	0.71071	0.00174599	0.52462	Samd9l	6	3372257	3399572	-	5427	protein_coding	sterile alpha motif domain containing 9-like [Source:MGI Symbol;Acc:MGI:1343184]	-
ENSMUSG00000022906	198.102	227.512	257.171	140.638	149.749	136.63	227.595	142.339	0.677427	0.00185986	0.548486	Parp9	16	35938470	35972605	+	4872	protein_coding	poly (ADP-ribose) polymerase family, member 9 [Source:MGI Symbol;Acc:MGI:1933117]	-
ENSMUSG00000027514	35.0806	51.3112	51.4343	11.2103	15.66	25.5568	45.942	17.4757	1.39338	0.00190292	0.550981	Zbp1	2	173206612	173218923	-	3529	protein_coding	Z-DNA binding protein 1 [Source:MGI Symbol;Acc:MGI:1927449]	-
ENSMUSG00000022425	341.52	678.663	768.547	231.34	350.393	380.403	596.243	320.712	0.894651	0.00197491	0.561614	Enpp2	15	54838901	54952892	-	5779	protein_coding	ectonucleotide pyrophosphatase/phosphodiesterase 2 [Source:MGI Symbol;Acc:MGI:1321390]	-
ENSMUSG00000034422	147.545	251.715	218.596	76.4339	125.28	134.665	205.952	112.126	0.877029	0.00236678	0.661244	Parp14	16	35832874	35871544	-	9306	protein_coding	poly (ADP-ribose) polymerase family, member 14 [Source:MGI Symbol;Acc:MGI:1919489]	-
ENSMUSG00000020826	2.06356	11.6176	12.8586	0	0	0.982953	8.84658	0.327651	4.63814	0.0028897	1	Nos2	11	78920787	78960254	+	4412	protein_coding	nitric oxide synthase 2, inducible [Source:MGI Symbol;Acc:MGI:97361]	-
ENSMUSG00000042677	252.787	339.815	377.844	141.658	219.24	224.113	323.482	195.004	0.729973	0.00323019	0.886911	Zc3h12a	4	125118423	125127840	-	2882	protein_coding	zinc finger CCCH type containing 12A [Source:MGI Symbol;Acc:MGI:2385891]	-
ENSMUSG00000049502	135.163	175.232	201.781	82.5486	109.62	110.091	170.725	100.753	0.760772	0.00330974	0.89335	Dtx3l	16	35926511	35939151	-	5725	protein_coding	deltex 3-like, E3 ubiquitin ligase [Source:MGI Symbol;Acc:MGI:2656973]	-
ENSMUSG00000066363	6.19069	9.68135	14.8368	0	1.9575	0	10.2363	0.652501	3.95688	0.00346566	1	Serpina3f	12	104214544	104221129	+	2290	protein_coding	serine (or cysteine) peptidase inhibitor, clade A, member 3F [Source:MGI Symbol;Acc:MGI:2182838]	-
ENSMUSG00000069874	77.3836	95.8454	176.063	40.7648	51.8738	75.6874	116.431	56.1087	1.05284	0.00392718	0.99989	Irgm2	11	58199618	58222782	+	3690	protein_coding	immunity-related GTPase family M member 2 [Source:MGI Symbol;Acc:MGI:1926262]	-
ENSMUSG00000101939	163.022	143.284	120.673	297.583	147.791	302.75	142.326	249.375	-0.80916	0.00492234	0.99989	Gm28438	1	24612775	24613119	-	345	unprocessed_pseudogene	predicted gene 28438 [Source:MGI Symbol;Acc:MGI:5579144]	-
ENSMUSG00000040253	232.151	273.982	297.725	188.537	163.451	182.829	267.953	178.273	0.588455	0.00494776	0.99989	Gbp7	3	142530342	142550149	+	5614	protein_coding	guanylate binding protein 7 [Source:MGI Symbol;Acc:MGI:2444421]	-
ENSMUSG00000000386	13.4132	22.2671	37.5866	4.07648	11.745	3.93181	24.4223	6.58444	1.88907	0.00496436	0.99989	Mx1	16	97447035	97462907	-	3785	protein_coding	MX dynamin-like GTPase 1 [Source:MGI Symbol;Acc:MGI:97243]	-
ENSMUSG00000035692	82.5425	71.642	111.771	46.8795	36.2138	58.9772	88.6517	47.3568	0.90457	0.00587758	0.99989	Isg15	4	156199424	156200818	-	756	protein_coding	ISG15 ubiquitin-like modifier [Source:MGI Symbol;Acc:MGI:1855694]	-
ENSMUSG00000064357	569.544	892.621	1196.84	625.739	328.86	594.687	886.333	516.429	0.779564	0.00662674	0.99989	mt-Atp6	MT	7927	8607	+	681	protein_coding	mitochondrially encoded ATP synthase 6 [Source:MGI Symbol;Acc:MGI:99927]	-
ENSMUSG00000061232	693.357	696.089	578.636	297.583	547.122	433.482	656.027	426.062	0.622316	0.00693703	0.99989	H2-K1	17	33996017	34000333	-	2608	protein_coding	histocompatibility 2, K1, K region [Source:MGI Symbol;Acc:MGI:95904]	-
ENSMUSG00000044921	2.06356	6.77695	5.93472	0	0	0	4.92508	0	4.75466	0.0071657	1	Rassf9	10	102512222	102549736	+	7326	protein_coding	Ras association (RalGDS/AF-6) domain family (N-terminal) member 9 [Source:MGI Symbol;Acc:MGI:2384307]	-
ENSMUSG00000022587	452.952	390.158	504.452	216.053	305.37	364.676	449.187	295.366	0.604302	0.00819715	0.99989	Ly6e	15	74955051	74959905	+	3784	protein_coding	lymphocyte antigen 6 complex, locus E [Source:MGI Symbol;Acc:MGI:106651]	-
ENSMUSG00000105096	3.09535	13.5539	20.7715	1.01912	2.93625	1.96591	12.4736	1.97376	2.65735	0.00858622	0.99989	Gbp10	5	105215699	105239533	-	3873	protein_coding	guanylate-binding protein 10 [Source:MGI Symbol;Acc:MGI:4359647]	-
ENSMUSG00000090942	11.3496	34.8529	34.6192	10.1912	11.745	2.94886	26.9406	8.29502	1.70262	0.00890743	0.99989	F830016B08Rik	18	60293380	60303016	+	3297	protein_coding	RIKEN cDNA F830016B08 gene [Source:MGI Symbol;Acc:MGI:3588218]	-
ENSMUSG00000078853	69.1294	82.2915	105.836	31.5927	58.7251	49.1477	85.7523	46.4885	0.882336	0.00906371	0.99989	Igtp	11	58199556	58207591	+	2022	protein_coding	interferon gamma induced GTPase [Source:MGI Symbol;Acc:MGI:107729]	-
ENSMUSG00000079017	42.3031	65.8332	43.5213	21.4015	29.3625	23.5909	50.5525	24.785	1.02865	0.00937789	0.99989	Ifi27l2a	12	103442167	103443680	-	463	protein_coding	interferon, alpha-inducible protein 27 like 2A [Source:MGI Symbol;Acc:MGI:1924183]	-
ENSMUSG00000032596	111.432	97.7816	123.64	60.128	84.1726	54.0624	110.951	66.121	0.746029	0.00958078	0.99989	Uba7	9	107975505	107984060	+	6692	protein_coding	ubiquitin-like modifier activating enzyme 7 [Source:MGI Symbol;Acc:MGI:1349462]	-
ENSMUSG00000107428	0	0	0	8.15295	3.91501	1.96591	0	4.67795	-4.67239	0.00962074	1	Gm44154	6	116630222	116632945	+	2724	TEC	predicted gene, 44154 [Source:MGI Symbol;Acc:MGI:5690546]	-
ENSMUSG00000055602	9.28604	30.9803	17.8042	1.01912	6.85126	6.88067	19.3568	4.91702	1.97357	0.0100173	0.99989	Tcp10b	17	13061104	13082481	+	3369	protein_coding	t-complex protein 10b [Source:MGI Symbol;Acc:MGI:98542]	-
ENSMUSG00000027995	375.569	529.57	592.483	192.614	345.499	389.249	499.207	309.121	0.691275	0.0105018	0.99989	Tlr2	3	83836272	83841767	-	3014	protein_coding	toll-like receptor 2 [Source:MGI Symbol;Acc:MGI:1346060]	-
ENSMUSG00000047180	13.4132	21.299	30.6627	6.11471	7.83001	7.86363	21.7916	7.26945	1.58412	0.0106813	0.99989	Neurl3	1	36264597	36274679	-	3217	protein_coding	neuralized E3 ubiquitin protein ligase 3 [Source:MGI Symbol;Acc:MGI:2429944]	-
ENSMUSG00000117128	6.19069	0.968135	6.92384	0	0	0	4.69422	0	4.68103	0.0108193	1	AC165960.2	17	53496081	53500946	-	558	antisense	novel transcript, antisense to Rab5a	-
ENSMUSG00000030921	119.687	214.926	257.171	85.606	125.28	134.665	197.261	115.184	0.776283	0.011126	0.99989	Trim30a	7	104409025	104465193	-	4111	protein_coding	tripartite motif-containing 30A [Source:MGI Symbol;Acc:MGI:98178]	-
ENSMUSG00000111662	39.2077	54.2156	47.4778	22.4206	29.3625	17.6932	46.967	23.1588	1.02071	0.0112879	0.99989	Gm7435	9	55938252	55952409	+	2892	transcribed_processed_pseudogene	predicted gene 7435 [Source:MGI Symbol;Acc:MGI:3646489]	-
ENSMUSG00000106734	124.846	152.965	131.553	71.3383	87.1089	101.244	136.455	86.5638	0.656355	0.0113078	0.99989	Gm20559	6	3333194	3346128	-	4690	processed_transcript	predicted gene, 20559 [Source:MGI Symbol;Acc:MGI:5295666]	-
ENSMUSG00000040264	120.718	242.034	279.921	98.8546	103.748	163.17	214.224	121.924	0.813475	0.0114393	0.99989	Gbp2b	3	142594847	142619179	+	2823	protein_coding	guanylate binding protein 2b [Source:MGI Symbol;Acc:MGI:95666]	-
ENSMUSG00000104344	61.9069	58.0881	82.097	38.7265	40.1288	33.4204	67.364	37.4252	0.848155	0.0115149	0.99989	Gm38077	9	105064777	105068021	+	3245	TEC	predicted gene, 38077 [Source:MGI Symbol;Acc:MGI:5611305]	-
ENSMUSG00000018543	4.12713	3.87254	8.90209	19.3633	14.6813	20.642	5.63392	18.2289	-1.69271	0.0122742	0.99989	1700001P01Rik	11	97771481	97775918	-	624	protein_coding	RIKEN cDNA 1700001P01 gene [Source:MGI Symbol;Acc:MGI:1919465]	-
ENSMUSG00000032690	14.4449	21.299	17.8042	7.13383	1.9575	6.88067	17.8494	5.324	1.74966	0.0123308	0.99989	Oas2	5	120730333	120749853	-	4451	protein_coding	2'-5' oligoadenylate synthetase 2 [Source:MGI Symbol;Acc:MGI:2180852]	-
ENSMUSG00000028039	49.5255	46.4705	27.6954	71.3383	75.3639	73.7215	41.2305	73.4746	-0.834422	0.0127935	0.99989	Efna3	3	89313899	89322965	-	2434	protein_coding	ephrin A3 [Source:MGI Symbol;Acc:MGI:106644]	-
ENSMUSG00000037995	62.9387	60.0244	54.4016	30.5736	38.1713	29.4886	59.1216	32.7445	0.851694	0.0136101	0.99989	Igsf9	1	172481788	172498878	+	6612	protein_coding	immunoglobulin superfamily, member 9 [Source:MGI Symbol;Acc:MGI:2135283]	-
ENSMUSG00000020641	24.7628	39.6935	49.456	13.2485	16.6388	21.625	37.9708	17.1708	1.14503	0.014185	0.99989	Rsad2	12	26442746	26456452	-	4335	protein_coding	radical S-adenosyl methionine domain containing 2 [Source:MGI Symbol;Acc:MGI:1929628]	-
ENSMUSG00000002983	482.874	491.813	417.409	250.703	365.074	361.727	464.032	325.835	0.509658	0.0145877	0.99989	Relb	7	19606217	19629438	-	3885	protein_coding	avian reticuloendotheliosis viral (v-rel) oncogene related B [Source:MGI Symbol;Acc:MGI:103289]	RHD
ENSMUSG00000097804	0	8.71322	11.8694	0	0	0.982953	6.86089	0.327651	4.27141	0.0146034	1	Gm16685	3	7612705	7690001	+	1592	antisense	predicted gene, 16685 [Source:MGI Symbol;Acc:MGI:4439609]	-
ENSMUSG00000038357	13.4132	29.0441	32.641	7.13383	12.7238	7.86363	25.0327	9.24041	1.43803	0.0150211	0.99989	Camp	9	109847379	109849617	-	758	protein_coding	cathelicidin antimicrobial peptide [Source:MGI Symbol;Acc:MGI:108443]	-
ENSMUSG00000074115	1.03178	6.77695	4.9456	0	0	0	4.25144	0	4.54317	0.0154676	1	Saa1	7	46740497	46742980	-	2478	protein_coding	serum amyloid A 1 [Source:MGI Symbol;Acc:MGI:98221]	-
ENSMUSG00000082377	6.19069	2.90441	6.92384	0	0	0.982953	5.33965	0.327651	3.90575	0.0185498	1	Gm14415	2	177103564	177106488	-	1578	unprocessed_pseudogene	predicted gene 14415 [Source:MGI Symbol;Acc:MGI:3652252]	-
ENSMUSG00000106568	0	0.968135	0	7.13383	5.87251	2.94886	0.322712	5.3184	-3.89667	0.0189082	1	Gm42814	3	88428936	88429395	+	460	processed_pseudogene	predicted gene 42814 [Source:MGI Symbol;Acc:MGI:5662951]	-
ENSMUSG00000024778	305.407	412.426	432.246	182.422	306.349	285.056	383.36	257.943	0.571464	0.0189151	0.99989	Fas	19	34290659	34327770	+	1801	protein_coding	Fas (TNF receptor superfamily member 6) [Source:MGI Symbol;Acc:MGI:95484]	-
ENSMUSG00000072620	12.3814	29.0441	34.6192	4.07648	12.7238	10.8125	25.3482	9.20424	1.45983	0.0189565	0.99989	Slfn2	11	83065112	83070678	+	1664	protein_coding	schlafen 2 [Source:MGI Symbol;Acc:MGI:1313258]	-
ENSMUSG00000073555	15.4767	33.8847	37.5866	12.2294	13.7025	10.8125	28.9827	12.2481	1.24464	0.0200439	0.99989	Gm4951	18	60212080	60247820	+	2645	protein_coding	predicted gene 4951 [Source:MGI Symbol;Acc:MGI:3644953]	-
ENSMUSG00000102459	4.12713	8.71322	2.96736	0	0.978751	0	5.26923	0.32625	3.88985	0.0202101	1	Gm38352	1	153889741	153892297	-	2557	TEC	predicted gene, 38352 [Source:MGI Symbol;Acc:MGI:5611580]	-
ENSMUSG00000035373	275.486	628.32	652.82	102.931	199.665	315.528	518.875	206.041	1.33237	0.0210777	0.99989	Ccl7	11	82045712	82047525	+	801	protein_coding	chemokine (C-C motif) ligand 7 [Source:MGI Symbol;Acc:MGI:99512]	-
ENSMUSG00000003617	2607.31	3972.26	4372.9	2427.54	2552.58	2897.75	3650.82	2625.96	0.475423	0.0216614	0.99989	Cp	3	19957054	20009145	+	9566	protein_coding	ceruloplasmin [Source:MGI Symbol;Acc:MGI:88476]	-
ENSMUSG00000071640	7.22247	6.77695	19.7824	31.5927	18.5963	34.4034	11.2606	28.1974	-1.32275	0.0218967	0.99989	Stxbp3-ps	19	9557792	9559183	-	758	processed_pseudogene	syntaxin-binding protein 3, pseudogene [Source:MGI Symbol;Acc:MGI:3586869]	-
ENSMUSG00000092384	11.3496	5.80881	8.90209	22.4206	28.3838	15.7273	8.68683	22.1772	-1.35612	0.0219843	0.99989	Gm4189	10	127289696	127290788	-	431	processed_transcript	predicted gene 4189 [Source:MGI Symbol;Acc:MGI:3782365]	-
ENSMUSG00000063388	5.15891	4.84068	4.9456	1.01912	0	0	4.98173	0.339706	3.80684	0.0222271	1	BC023105	18	60441753	60442983	+	1227	pseudogene	cDNA sequence BC023105 [Source:MGI Symbol;Acc:MGI:2384767]	-
ENSMUSG00000037962	4.12713	2.90441	1.97824	12.2294	14.6813	7.86363	3.00326	11.5914	-1.9524	0.0232028	0.99989	Rflna	5	125003221	125012547	+	1940	protein_coding	refilin A [Source:MGI Symbol;Acc:MGI:1920371]	-
ENSMUSG00000097960	394.141	284.632	279.921	261.914	230.985	155.307	319.564	216.069	0.56456	0.0233312	0.99989	A330074K22Rik	8	120204434	120228230	-	2489	lincRNA	RIKEN cDNA A330074K22 gene [Source:MGI Symbol;Acc:MGI:3045392]	-
ENSMUSG00000107796	4.12713	4.84068	1.97824	0	0	0	3.64868	0	4.31964	0.0234876	1	Gm44068	6	143988740	143990867	-	2128	TEC	predicted gene, 44068 [Source:MGI Symbol;Acc:MGI:5690460]	-
ENSMUSG00000024897	81.5108	78.4189	90.9991	48.9177	63.6188	43.2499	83.6429	51.9288	0.687284	0.0235854	0.99989	Apba1	19	23758876	23949597	+	6632	protein_coding	amyloid beta (A4) precursor protein binding, family A, member 1 [Source:MGI Symbol;Acc:MGI:1860297]	-
ENSMUSG00000113491	76.3518	96.8135	102.869	67.2619	56.7676	50.1306	92.0113	58.0534	0.665896	0.0237999	0.99989	Gm19221	12	69980886	69982468	+	1477	processed_pseudogene	predicted gene, 19221 [Source:MGI Symbol;Acc:MGI:5011406]	-
ENSMUSG00000078606	3.09535	4.84068	6.92384	1.01912	0	0	4.95329	0.339706	3.80008	0.0238337	1	Gm4070	7	105895139	105953967	-	9275	protein_coding	predicted gene 4070 [Source:MGI Symbol;Acc:MGI:3782245]	-
ENSMUSG00000022993	4.12713	3.87254	4.9456	10.1912	21.5325	10.8125	4.31509	14.1787	-1.71757	0.0246567	0.99989	4930415O20Rik	15	98571004	98589580	+	558	protein_coding	RIKEN cDNA 4930415O20 gene [Source:MGI Symbol;Acc:MGI:1921113]	-
ENSMUSG00000036718	464.302	374.668	435.213	328.156	316.137	312.579	424.728	318.957	0.412936	0.0246923	0.99989	Micall2	5	139706696	139736336	-	4144	protein_coding	MICAL-like 2 [Source:MGI Symbol;Acc:MGI:2444818]	-
ENSMUSG00000037849	34.0488	44.5342	44.5104	20.3824	22.5113	22.6079	41.0311	21.8339	0.9107	0.024758	0.99989	Ifi206	1	173468485	173491041	-	3054	protein_coding	interferon activated gene 206 [Source:MGI Symbol;Acc:MGI:3646410]	-
ENSMUSG00000002020	2668.19	2241.23	2007.91	1582.69	2084.74	1435.11	2305.78	1700.85	0.438909	0.0248077	0.99989	Ltbp2	12	84783212	84876532	-	8184	protein_coding	latent transforming growth factor beta binding protein 2 [Source:MGI Symbol;Acc:MGI:99502]	-
ENSMUSG00000083157	2.06356	5.80881	2.96736	0	0	0	3.61325	0	4.30776	0.0248569	1	Gm13511	2	39216932	39217294	-	363	processed_pseudogene	predicted gene 13511 [Source:MGI Symbol;Acc:MGI:3649413]	-
ENSMUSG00000078920	95.9557	115.208	139.466	62.1663	89.0664	75.6874	116.877	75.64	0.627545	0.0257253	0.99989	Ifi47	11	49076587	49096974	+	2473	protein_coding	interferon gamma inducible protein 47 [Source:MGI Symbol;Acc:MGI:99448]	-
ENSMUSG00000026222	13.4132	11.6176	19.7824	2.03824	3.91501	7.86363	14.9377	4.60562	1.69334	0.0258185	0.99989	Sp100	1	85649988	85709998	+	7556	protein_coding	nuclear antigen Sp100 [Source:MGI Symbol;Acc:MGI:109561]	SAND
ENSMUSG00000064360	18.5721	17.4264	14.8368	42.803	10.7663	230.994	16.9451	94.8544	-2.48504	0.026816	0.99989	mt-Nd3	MT	9459	9806	+	348	protein_coding	mitochondrially encoded NADH dehydrogenase 3 [Source:MGI Symbol;Acc:MGI:102499]	-
ENSMUSG00000026104	184.689	152.965	203.759	127.39	121.365	132.699	180.471	127.151	0.504942	0.0278665	0.99989	Stat1	1	52119440	52161865	+	7105	protein_coding	signal transducer and activator of transcription 1 [Source:MGI Symbol;Acc:MGI:103063]	STAT
ENSMUSG00000095588	19.6039	18.3946	16.8151	36.6883	33.2775	35.3863	18.2712	35.1174	-0.942936	0.0285171	0.99989	Gm12350	4	34485832	34486293	+	462	processed_pseudogene	predicted gene 12350 [Source:MGI Symbol;Acc:MGI:3649478]	-
ENSMUSG00000029838	1387.75	910.047	813.057	2041.3	1217.57	1294.55	1036.95	1517.8	-0.549719	0.0287683	0.99989	Ptn	6	36714929	36810220	-	3433	protein_coding	pleiotrophin [Source:MGI Symbol;Acc:MGI:97804]	-
ENSMUSG00000024079	906.936	1057.2	1164.19	880.519	706.659	801.107	1042.78	796.095	0.389651	0.0289253	0.99989	Eif2ak2	17	78852564	78882573	-	5113	protein_coding	eukaryotic translation initiation factor 2-alpha kinase 2 [Source:MGI Symbol;Acc:MGI:1353449]	-
ENSMUSG00000064366	24.7628	38.7254	47.4778	119.237	39.1501	57.0113	36.9887	71.7994	-0.954223	0.0291183	0.99989	mt-Tl2	MT	11671	11741	+	71	Mt_tRNA	mitochondrially encoded tRNA leucine 2 [Source:MGI Symbol;Acc:MGI:102481]	-
ENSMUSG00000097059	118.655	118.112	112.76	190.575	144.855	161.204	116.509	165.545	-0.506373	0.0300508	0.99989	Fam120aos	13	48968287	48972031	+	1780	lincRNA	family with sequence similarity 120A, opposite strand [Source:MGI Symbol;Acc:MGI:1915378]	-
ENSMUSG00000029298	130.004	279.791	376.855	81.5295	181.069	189.71	262.217	150.77	0.79829	0.0301815	0.99989	Gbp9	5	105077630	105139539	-	5173	protein_coding	guanylate-binding protein 9 [Source:MGI Symbol;Acc:MGI:3605620]	-
ENSMUSG00000099137	27.8581	31.9485	31.6519	18.3441	10.7663	15.7273	30.4861	14.9459	1.03059	0.0302181	0.99989	Gm10603	7	100446737	100474846	-	6938	antisense	predicted gene 10603 [Source:MGI Symbol;Acc:MGI:3642592]	-
ENSMUSG00000093124	8.25425	3.87254	7.91297	1.01912	0.978751	0.982953	6.67992	0.993608	2.74752	0.0303012	1	Gm24366	8	122471627	122471712	-	86	miRNA	predicted gene, 24366 [Source:MGI Symbol;Acc:MGI:5454143]	-
ENSMUSG00000022357	7.22247	4.84068	0	0	0	0	4.02105	0	4.45811	0.0304174	1	Klhl38	15	58314573	58324169	-	2212	protein_coding	kelch-like 38 [Source:MGI Symbol;Acc:MGI:3045310]	-
ENSMUSG00000079197	264.136	289.472	423.344	504.464	404.224	456.09	325.651	454.926	-0.481946	0.0312634	0.99989	Psme2	14	55587441	55591113	-	1764	protein_coding	proteasome (prosome, macropain) activator subunit 2 (PA28 beta) [Source:MGI Symbol;Acc:MGI:1096365]	-
ENSMUSG00000030154	8.25425	47.4386	46.4887	11.2103	13.7025	16.7102	34.0605	13.8743	1.29721	0.0314511	0.99989	Klrb1f	6	129045901	129057464	+	2025	protein_coding	killer cell lectin-like receptor subfamily B member 1F [Source:MGI Symbol;Acc:MGI:2442965]	-
ENSMUSG00000024338	35.0806	28.0759	23.7389	16.3059	14.6813	10.8125	28.9651	13.9332	1.05582	0.0316375	0.99989	Psmb8	17	34197721	34201454	+	2736	protein_coding	proteasome (prosome, macropain) subunit, beta type 8 (large multifunctional peptidase 7) [Source:MGI Symbol;Acc:MGI:1346527]	-
ENSMUSG00000059325	168.18	173.296	137.488	207.9	213.368	238.858	159.655	220.042	-0.462987	0.0319952	0.99989	Hopx	5	77086988	77115121	-	1516	protein_coding	HOP homeobox [Source:MGI Symbol;Acc:MGI:1916782]	Homeobox
ENSMUSG00000067344	46.4302	25.1715	32.641	26.4971	13.7025	7.86363	34.7476	16.0211	1.1188	0.0325614	0.99989	Rps25-ps1	6	145266400	145266777	+	378	processed_pseudogene	ribosomal protein S25, pseudogene 1 [Source:MGI Symbol;Acc:MGI:3642902]	-
ENSMUSG00000040340	0	3.87254	2.96736	9.17207	11.745	8.84658	2.27997	9.92122	-2.10816	0.0325886	0.99989	Tex45	8	3470862	3487181	+	1620	protein_coding	testis expressed 45 [Source:MGI Symbol;Acc:MGI:1923656]	-
ENSMUSG00000035208	248.659	266.237	363.007	242.55	179.112	203.471	292.635	208.378	0.490481	0.0333174	0.99989	Slfn8	11	83002158	83020810	-	4091	protein_coding	schlafen 8 [Source:MGI Symbol;Acc:MGI:2672859]	-
ENSMUSG00000110181	2.06356	2.90441	4.9456	0	0	0	3.30452	0	4.17762	0.0334064	1	Gm45508	7	16403964	16404262	-	299	TEC	predicted gene 45508 [Source:MGI Symbol;Acc:MGI:5791344]	-
ENSMUSG00000109654	2.06356	4.84068	2.96736	0	0	0	3.29053	0	4.17243	0.0337552	1	Gm3912	7	7362898	7374624	-	2985	transcribed_unprocessed_pseudogene	predicted gene 3912 [Source:MGI Symbol;Acc:MGI:3782085]	-
ENSMUSG00000024087	575.734	698.025	725.025	501.407	517.76	526.863	666.262	515.343	0.370739	0.0339257	0.99989	Cyp1b1	17	79706953	79715041	-	5128	protein_coding	cytochrome P450, family 1, subfamily b, polypeptide 1 [Source:MGI Symbol;Acc:MGI:88590]	-
ENSMUSG00000023030	1933.56	3218.08	3256.19	1267.78	2346.07	2154.63	2802.61	1922.83	0.543529	0.0342421	0.99989	Slc11a2	15	100387898	100425072	-	6354	protein_coding	solute carrier family 11 (proton-coupled divalent metal ion transporters), member 2 [Source:MGI Symbol;Acc:MGI:1345279]	-
ENSMUSG00000022094	3179.95	4865.85	5194.86	2827.04	3579.29	3366.61	4413.55	3257.65	0.438134	0.0347522	0.99989	Slc39a14	14	70303469	70351425	-	10550	protein_coding	solute carrier family 39 (zinc transporter), member 14 [Source:MGI Symbol;Acc:MGI:2384851]	-
ENSMUSG00000107576	1.03178	1.93627	0.989121	5.0956	4.89376	11.7954	1.31906	7.2616	-2.45635	0.0368182	1	Gm44093	6	86961641	86963442	+	1802	TEC	predicted gene, 44093 [Source:MGI Symbol;Acc:MGI:5690485]	-
ENSMUSG00000027832	826.457	699.962	788.329	760.263	404.224	482.63	771.583	549.039	0.491161	0.03683	0.99989	Ptx3	3	66219910	66225805	+	2682	protein_coding	pentraxin related gene [Source:MGI Symbol;Acc:MGI:104641]	-
ENSMUSG00000081679	12.3814	17.4264	33.6301	7.13383	10.7663	7.86363	21.146	8.58791	1.30001	0.0378067	0.99989	Gm11874	4	16120759	16120888	-	130	processed_pseudogene	predicted gene 11874 [Source:MGI Symbol;Acc:MGI:3649335]	-
ENSMUSG00000083798	67.0658	111.336	88.0317	58.0898	56.7676	57.0113	88.811	57.2896	0.633858	0.0379724	0.99989	Gm14584	X	53418331	53418967	+	637	processed_pseudogene	predicted gene 14584 [Source:MGI Symbol;Acc:MGI:3705780]	-
ENSMUSG00000040372	33.017	41.6298	31.6519	24.4589	18.5963	12.7784	35.4329	18.6112	0.931426	0.0388877	0.99989	Gpr63	4	24966407	25009233	+	2588	protein_coding	G protein-coupled receptor 63 [Source:MGI Symbol;Acc:MGI:2135884]	-
ENSMUSG00000074183	6.19069	0	0	13.2485	5.87251	11.7954	2.06356	10.3055	-2.34182	0.0390313	0.99989	Gsta1	9	78230656	78242684	+	956	protein_coding	glutathione S-transferase, alpha 1 (Ya) [Source:MGI Symbol;Acc:MGI:1095417]	-
ENSMUSG00000053916	10.3178	7.74508	6.92384	12.2294	45.0226	9.82953	8.32891	22.3605	-1.4279	0.0404714	0.99989	Nanp	2	151029685	151039398	-	1488	protein_coding	N-acetylneuraminic acid phosphatase [Source:MGI Symbol;Acc:MGI:1914561]	-
ENSMUSG00000041135	560.257	582.817	624.135	456.565	472.737	468.869	589.07	466.057	0.337969	0.0413216	0.99989	Ripk2	4	16122733	16163647	-	2816	protein_coding	receptor (TNFRSF)-interacting serine-threonine kinase 2 [Source:MGI Symbol;Acc:MGI:1891456]	-
ENSMUSG00000100210	8.25425	0.968135	0.989121	0	0	0	3.40384	0	4.21452	0.0417043	1	Hist1h3f	13	23544052	23545312	+	1261	protein_coding	histone cluster 1, H3f [Source:MGI Symbol;Acc:MGI:2448329]	-
ENSMUSG00000108954	8.25425	18.3946	5.93472	5.0956	2.93625	0	10.8612	2.67728	2.029	0.041952	0.99989	Gm44901	7	121052345	121056321	+	3977	TEC	predicted gene 44901 [Source:MGI Symbol;Acc:MGI:5753477]	-
ENSMUSG00000074619	1.03178	0.968135	0	11.2103	2.93625	2.94886	0.666639	5.69847	-3.0966	0.0420796	1	1700034I23Rik	3	40900196	40902543	-	2348	protein_coding	RIKEN cDNA 1700034I23 gene [Source:MGI Symbol;Acc:MGI:1920547]	-
ENSMUSG00000026175	5.15891	4.84068	5.93472	0	0.978751	0.982953	5.31144	0.653902	3.00968	0.0432535	1	Vil1	1	74409376	74435559	+	3551	protein_coding	villin 1 [Source:MGI Symbol;Acc:MGI:98930]	-
ENSMUSG00000056144	18.5721	27.1078	22.7498	13.2485	9.78751	8.84658	22.8099	10.6275	1.10488	0.0436974	0.99989	Trim34a	7	104244457	104262234	+	2592	protein_coding	tripartite motif-containing 34A [Source:MGI Symbol;Acc:MGI:2137359]	-
ENSMUSG00000004035	83.5743	56.1518	46.4887	45.8604	28.3838	36.3693	62.0716	36.8711	0.751277	0.0437694	0.99989	Gstm7	3	107926334	107931817	-	1601	protein_coding	glutathione S-transferase, mu 7 [Source:MGI Symbol;Acc:MGI:1915562]	-
ENSMUSG00000026098	36.1124	47.4386	51.4343	75.4148	52.8526	88.4658	44.9951	72.2444	-0.68172	0.0441766	0.99989	Pms1	1	53189187	53297018	-	7542	protein_coding	PMS1 homolog 1, mismatch repair system component [Source:MGI Symbol;Acc:MGI:1202302]	HMG
ENSMUSG00000073739	17.5403	30.9803	16.8151	9.17207	12.7238	6.88067	21.7786	9.59217	1.18416	0.0445664	0.99989	Gm16287	4	139175405	139180655	-	2324	antisense	predicted gene 16287 [Source:MGI Symbol;Acc:MGI:3650322]	-
ENSMUSG00000039997	148.577	285.6	334.323	101.912	166.388	219.199	256.166	162.499	0.656635	0.0446721	0.99989	Ifi203	1	173920407	173942672	-	6706	protein_coding	interferon activated gene 203 [Source:MGI Symbol;Acc:MGI:96428]	-
ENSMUSG00000041323	0	0.968135	0	8.15295	0.978751	3.93181	0.322712	4.35451	-3.60651	0.0447046	1	Ak7	12	105705976	105782447	+	4209	protein_coding	adenylate kinase 7 [Source:MGI Symbol;Acc:MGI:1926051]	-
ENSMUSG00000082073	4.12713	1.93627	2.96736	0	0	0	3.01025	0	4.04027	0.0450748	1	Gm13114	4	154048023	154048128	-	106	processed_pseudogene	predicted gene 13114 [Source:MGI Symbol;Acc:MGI:3649251]	-
ENSMUSG00000065130	3.09535	1.93627	3.95648	0	0	0	2.99603	0	4.03454	0.0455709	1	Gm24457	3	142772972	142773076	-	105	snRNA	predicted gene, 24457 [Source:MGI Symbol;Acc:MGI:5454234]	-
ENSMUSG00000069972	358.028	330.134	386.746	457.584	379.756	615.329	358.303	484.223	-0.434587	0.0456638	0.99989	Rps13-ps2	7	88530446	88530898	-	453	processed_pseudogene	ribosomal protein S13, pseudogene 2 [Source:MGI Symbol;Acc:MGI:3704295]	-
ENSMUSG00000066245	60.8751	39.6935	48.4669	70.3192	56.7676	116.971	49.6785	81.3527	-0.71321	0.0457426	0.99989	Gm10156	7	107863039	107863500	+	462	processed_pseudogene	predicted gene 10156 [Source:MGI Symbol;Acc:MGI:3642344]	-
ENSMUSG00000026807	1.03178	0.968135	0	3.05736	6.85126	5.89772	0.666639	5.26878	-2.98821	0.0469753	1	Ak8	2	28700164	28813165	+	1873	protein_coding	adenylate kinase 8 [Source:MGI Symbol;Acc:MGI:1916120]	-
ENSMUSG00000033538	31.9852	60.9925	72.2058	19.3633	40.1288	32.4375	55.0612	30.6432	0.84523	0.0470579	0.99989	Casp4	9	5308828	5336783	+	3710	protein_coding	caspase 4, apoptosis-related cysteine peptidase [Source:MGI Symbol;Acc:MGI:107700]	-
ENSMUSG00000030109	63.9705	58.0881	54.4016	33.6309	36.2138	41.284	58.8201	37.0429	0.666199	0.0471628	0.99989	Slc6a12	6	121343076	121365775	+	3052	protein_coding	solute carrier family 6 (neurotransmitter transporter, betaine/GABA), member 12 [Source:MGI Symbol;Acc:MGI:95628]	-
ENSMUSG00000109124	0	0	0	5.0956	1.9575	1.96591	0	3.00633	-4.03448	0.0473442	1	Gm44516	8	9152600	9157221	-	833	lincRNA	predicted gene 44516 [Source:MGI Symbol;Acc:MGI:5753092]	-
ENSMUSG00000086015	2.06356	5.80881	3.95648	14.2677	9.78751	11.7954	3.94295	11.9502	-1.59223	0.0476727	0.99989	4833417C18Rik	11	95858865	95861044	+	1269	processed_transcript	RIKEN cDNA 4833417C18 gene [Source:MGI Symbol;Acc:MGI:1921156]	-
ENSMUSG00000105814	21.6674	16.4583	23.7389	12.2294	6.85126	8.84658	20.6215	9.30909	1.14909	0.0480246	0.99989	Mir703	5	98475556	98475664	-	109	miRNA	microRNA 703 [Source:MGI Symbol;Acc:MGI:3629657]	-
ENSMUSG00000028444	10.3178	14.522	9.89121	1.01912	5.87251	3.93181	11.577	3.60781	1.67689	0.0480599	0.99989	Cntfr	4	41657498	41697089	-	2782	protein_coding	ciliary neurotrophic factor receptor [Source:MGI Symbol;Acc:MGI:99605]	-
ENSMUSG00000107215	46.4302	66.8013	68.2493	52.9942	30.3413	22.6079	60.4936	35.3145	0.779579	0.0481932	0.99989	Gm43197	6	3336772	3339354	-	2583	TEC	predicted gene 43197 [Source:MGI Symbol;Acc:MGI:5663334]	-
ENSMUSG00000031596	4213.8	5056.57	5240.36	3843.1	4090.2	3777.49	4836.91	3903.6	0.309312	0.0482746	0.99989	Slc7a2	8	40862396	40922308	+	9135	protein_coding	solute carrier family 7 (cationic amino acid transporter, y+ system), member 2 [Source:MGI Symbol;Acc:MGI:99828]	-
ENSMUSG00000029826	1441.4	1331.19	1267.06	1209.69	1056.07	942.652	1346.55	1069.47	0.332415	0.0484404	0.99989	Zc3hav1	6	38305286	38354603	-	6518	protein_coding	zinc finger CCCH type, antiviral 1 [Source:MGI Symbol;Acc:MGI:1926031]	-
ENSMUSG00000026822	1928.4	4466.01	5511.38	372.998	1699.11	2048.47	3968.6	1373.53	1.53072	0.0490647	0.99989	Lcn2	2	32384633	32388252	-	2623	protein_coding	lipocalin 2 [Source:MGI Symbol;Acc:MGI:96757]	-
ENSMUSG00000025201	7.22247	6.77695	12.8586	4.07648	1.9575	0.982953	8.95266	2.33898	1.94331	0.0493411	1	Bloc1s2-ps	2	52619754	52620185	+	432	processed_pseudogene	biogenesis of lysosomal organelles complex-1, subunit 2, pseudogene [Source:MGI Symbol;Acc:MGI:3702045]	-
ENSMUSG00000114535	16.5085	15.4902	34.6192	7.13383	14.6813	6.88067	22.206	9.56526	1.21358	0.0493587	0.99989	Gm47246	13	59603309	59605662	+	2354	TEC	predicted gene, 47246 [Source:MGI Symbol;Acc:MGI:6096070]	-
ENSMUSG00000102602	212.547	279.791	297.725	204.843	213.368	163.17	263.354	193.794	0.443075	0.0496636	0.99989	A930004J17Rik	4	131878628	131883237	+	4610	TEC	RIKEN cDNA A930004J17 gene [Source:MGI Symbol;Acc:MGI:2442442]	-

## Sheet: Amuc_1473 vs Vehicle
gene_id	Amuc_1473-1	Amuc_1473-2	Amuc_1473-3	Vehicle-1	Vehicle-2	Vehicle-3	Amuc_1473	Vehicle	log2FoldChange	pvalue	padj	gene_name	gene_chr	gene_start	gene_end	gene_strand	gene_length	gene_biotype	gene_description	tf_family
ENSMUSG00000107770	69.3997	25.7342	87.6471	12.2342	31.3351	14.7639	60.927	19.4444	1.64459	0.00148023	0.999985	Gm44126	6	76284416	76284929	+	514	processed_pseudogene	predicted gene, 44126 [Source:MGI Symbol;Acc:MGI:5690518]	-
ENSMUSG00000101939	103.048	93.4056	176.279	297.7	147.863	303.153	124.244	249.572	-1.00588	0.00208575	0.999985	Gm28438	1	24612775	24613119	-	345	unprocessed_pseudogene	predicted gene 28438 [Source:MGI Symbol;Acc:MGI:5579144]	-
ENSMUSG00000105687	2.10302	0.953118	1.9696	18.3514	8.813	9.84262	1.67525	12.3357	-2.8881	0.00310791	0.999985	Gm6157	6	70428929	70430825	-	1897	processed_pseudogene	predicted gene 6157 [Source:MGI Symbol;Acc:MGI:3779561]	-
ENSMUSG00000069972	323.865	282.123	343.695	457.764	379.938	616.148	316.561	484.617	-0.614601	0.00525146	0.999985	Rps13-ps2	7	88530446	88530898	-	453	processed_pseudogene	ribosomal protein S13, pseudogene 2 [Source:MGI Symbol;Acc:MGI:3704295]	-
ENSMUSG00000079197	317.556	344.076	313.166	504.662	404.419	456.698	324.933	455.26	-0.48613	0.0064918	0.999985	Psme2	14	55587441	55591113	-	1764	protein_coding	proteasome (prosome, macropain) activator subunit 2 (PA28 beta) [Source:MGI Symbol;Acc:MGI:1096365]	-
ENSMUSG00000086943	8.41208	4.76559	1.9696	0	0	0	5.04909	0	4.78389	0.00686542	0.999985	4732414G09Rik	11	73015856	73018841	-	2422	lincRNA	RIKEN cDNA 4732414G09 gene [Source:MGI Symbol;Acc:MGI:3045381]	-
ENSMUSG00000079386	5.25755	5.71871	2.9544	0	0	0	4.64355	0	4.66623	0.00829034	0.999985	Gm3173	14	4430992	4519452	+	647	protein_coding	predicted gene 3173 [Source:MGI Symbol;Acc:MGI:3781352]	-
ENSMUSG00000074800	43.1119	51.4684	100.449	87.6787	124.361	167.325	65.0099	126.455	-0.959173	0.00866508	0.999985	Gm4149	13	75644896	75645171	+	276	processed_pseudogene	predicted pseudogene 4149 [Source:MGI Symbol;Acc:MGI:3782325]	-
ENSMUSG00000065947	298.629	97.218	78.7839	73.4054	78.3378	68.8984	158.21	73.5472	1.10337	0.00952184	0.999985	mt-Nd4l	MT	9877	10173	+	297	protein_coding	mitochondrially encoded NADH dehydrogenase 4L [Source:MGI Symbol;Acc:MGI:102497]	-
ENSMUSG00000114612	6.30906	11.4374	15.7568	1.01952	2.93767	1.96852	11.1678	1.97524	2.49661	0.00958024	0.999985	Gm47550	13	98732986	98734690	+	1705	TEC	predicted gene, 47550 [Source:MGI Symbol;Acc:MGI:6096567]	-
ENSMUSG00000086047	23.1332	36.2185	42.3463	16.3123	17.626	7.8741	33.8994	13.9375	1.28511	0.0106538	0.999985	9530046B11Rik	5	117115218	117118723	+	1157	antisense	RIKEN cDNA 9530046B11 gene [Source:MGI Symbol;Acc:MGI:1925671]	-
ENSMUSG00000027132	172.448	164.889	221.58	300.758	211.512	345.476	186.306	285.915	-0.617717	0.0112074	0.999985	Katnbl1	2	112379211	112414240	+	4051	protein_coding	katanin p80 subunit B like 1 [Source:MGI Symbol;Acc:MGI:1919675]	-
ENSMUSG00000054065	15.7727	2.85935	5.90879	1.01952	0.979222	0	8.18027	0.666247	3.61722	0.0114263	0.999985	Pkp3	7	141078218	141090510	+	3616	protein_coding	plakophilin 3 [Source:MGI Symbol;Acc:MGI:1891830]	-
ENSMUSG00000050623	2.10302	5.71871	4.92399	0	0	0	4.24857	0	4.54139	0.0129047	0.999985	Catsperz	19	6922426	6925380	-	781	protein_coding	cation channel sperm associated auxiliary subunit zeta [Source:MGI Symbol;Acc:MGI:1914327]	-
ENSMUSG00000064360	14.7211	9.53118	15.7568	42.8198	10.7714	231.302	13.3364	94.9643	-2.83269	0.0131606	0.999985	mt-Nd3	MT	9459	9806	+	348	protein_coding	mitochondrially encoded NADH dehydrogenase 3 [Source:MGI Symbol;Acc:MGI:102499]	-
ENSMUSG00000102700	3.15453	0	1.9696	16.3123	3.91689	11.8111	1.70804	10.6801	-2.66588	0.0141368	0.999985	Gm38312	1	89097073	89098818	+	1746	TEC	predicted gene, 38312 [Source:MGI Symbol;Acc:MGI:5611540]	-
ENSMUSG00000027694	62.0391	32.406	34.4679	134.577	94.0053	40.3548	42.971	89.6456	-1.06306	0.0151042	0.999985	Gm8325	3	60877014	60877587	+	464	transcribed_processed_pseudogene	predicted pseudogene 8325 [Source:MGI Symbol;Acc:MGI:3644852]	-
ENSMUSG00000110528	67.2967	47.6559	92.5711	42.8198	38.1897	32.4807	69.1745	37.8301	0.870646	0.015377	0.999985	Gm1943	8	109340691	109340864	-	174	processed_pseudogene	predicted gene 1943 [Source:MGI Symbol;Acc:MGI:3037801]	-
ENSMUSG00000076281	1087.26	1081.79	1022.22	1375.33	1149.61	2035.45	1063.76	1520.13	-0.51506	0.0174194	0.999985	Gm24270	9	56223715	56223771	-	57	miRNA	predicted gene, 24270 [Source:MGI Symbol;Acc:MGI:5454047]	-
ENSMUSG00000062588	3.15453	0.953118	2.9544	14.2733	6.85456	10.8269	2.35402	10.6516	-2.18734	0.0190643	0.999985	Gm6104	1	4880049	4880651	-	603	processed_pseudogene	predicted gene 6104 [Source:MGI Symbol;Acc:MGI:3648587]	HMG
ENSMUSG00000102374	7.36057	3.81247	8.86319	1.01952	0.979222	0	6.67874	0.666247	3.32903	0.0195136	0.999985	Gm38387	1	66769290	66771866	-	2577	TEC	predicted gene, 38387 [Source:MGI Symbol;Acc:MGI:5613622]	-
ENSMUSG00000115852	23.1332	17.1561	23.6352	2.03904	9.79222	10.8269	21.3082	7.55272	1.49029	0.0210652	0.999985	AC169509.1	16	24122699	24382390	-	4881	transcribed_processed_pseudogene	BMP2 inducible kinase (Bmp2k) pseudogene	-
ENSMUSG00000022993	7.36057	0.953118	2.9544	10.1952	21.5429	10.8269	3.75603	14.1883	-1.937	0.0216851	0.999985	4930415O20Rik	15	98571004	98589580	+	558	protein_coding	RIKEN cDNA 4930415O20 gene [Source:MGI Symbol;Acc:MGI:1921113]	-
ENSMUSG00000068079	0	0	0	4.07808	2.93767	3.93705	0	3.65093	-4.31684	0.021779	0.999985	Tcf15	2	152143561	152149097	+	980	protein_coding	transcription factor 15 [Source:MGI Symbol;Acc:MGI:104664]	bHLH
ENSMUSG00000090230	9.4636	5.71871	10.8328	2.03904	0.979222	1.96852	8.6717	1.66226	2.38426	0.0222812	0.999985	Gm16315	10	81301701	81302917	-	783	antisense	predicted gene 16315 [Source:MGI Symbol;Acc:MGI:3826564]	-
ENSMUSG00000071497	111.46	175.374	129.993	107.05	66.5871	92.5207	138.942	88.7191	0.649225	0.0234733	0.999985	Nutf2-ps1	19	53588204	53589067	-	864	protein_coding	nuclear transport factor 2, pseudogene 1 [Source:MGI Symbol;Acc:MGI:108008]	-
ENSMUSG00000100199	31.5453	24.7811	34.4679	12.2342	14.6883	16.7325	30.2648	14.5517	1.05443	0.0247508	0.999985	Gm20324	15	82899080	82905818	+	1118	antisense	predicted gene, 20324 [Source:MGI Symbol;Acc:MGI:5012509]	-
ENSMUSG00000115980	9.4636	5.71871	8.86319	11.2147	30.3559	21.6538	8.01516	21.0748	-1.40039	0.0257707	0.999985	Gm49437	15	98872329	98872613	-	285	TEC	predicted gene, 49437 [Source:MGI Symbol;Acc:MGI:6155079]	-
ENSMUSG00000036214	71.5027	68.6245	69.9207	98.8934	92.0469	126.97	70.016	105.97	-0.598311	0.0261891	0.999985	Znrd1as	17	36958592	36965625	+	1713	protein_coding	zinc ribbon domain containing 1, antisense [Source:MGI Symbol;Acc:MGI:1923666]	-
ENSMUSG00000115662	6.30906	3.81247	0.984798	0	0	0	3.70211	0	4.33628	0.026204	0.999985	Gm7232	14	92602458	92604397	-	1940	processed_pseudogene	predicted gene 7232 [Source:MGI Symbol;Acc:MGI:3645247]	-
ENSMUSG00000081673	26.2878	2.85935	9.84798	3.05856	3.91689	1.96852	12.9984	2.98132	2.11771	0.0273056	0.999985	Gm14794	X	88749452	88749643	+	192	processed_pseudogene	predicted gene 14794 [Source:MGI Symbol;Acc:MGI:3645637]	-
ENSMUSG00000071506	7.36057	3.81247	6.89359	0	0.979222	0.984262	6.02221	0.654495	3.18689	0.0279078	0.999985	Tmem139	6	42261970	42264555	+	1147	protein_coding	transmembrane protein 139 [Source:MGI Symbol;Acc:MGI:1924444]	-
ENSMUSG00000061298	3.15453	0.953118	6.89359	0	0	0	3.66708	0	4.32476	0.0279522	0.999985	Agbl4	4	110397661	111664324	+	9599	protein_coding	ATP/GTP binding protein-like 4 [Source:MGI Symbol;Acc:MGI:1918244]	-
ENSMUSG00000048644	276.547	248.764	218.625	159.045	201.72	180.12	247.979	180.295	0.458996	0.0287129	0.999985	Ctxn1	8	4257660	4259274	-	1212	protein_coding	cortexin 1 [Source:MGI Symbol;Acc:MGI:88566]	-
ENSMUSG00000061167	18.9272	20.0155	14.772	40.7808	26.439	37.402	17.9049	34.8739	-0.96101	0.0299836	0.999985	Rpl15-ps3	9	22185607	22186221	-	615	processed_pseudogene	ribosomal protein L15, pseudogene 3 [Source:MGI Symbol;Acc:MGI:3782952]	-
ENSMUSG00000066245	55.7301	51.4684	33.4831	70.3469	56.7949	117.127	46.8939	81.423	-0.797185	0.0300456	0.999985	Gm10156	7	107863039	107863500	+	462	processed_pseudogene	predicted gene 10156 [Source:MGI Symbol;Acc:MGI:3642344]	-
ENSMUSG00000083674	5.25755	1.90624	2.9544	0	0	0	3.37273	0	4.20118	0.0314254	0.999985	Zfp133-ps	2	144459280	144500267	+	3113	transcribed_unitary_pseudogene	zinc finger protein 133, pseudogene [Source:MGI Symbol;Acc:MGI:2176612]	-
ENSMUSG00000042670	227.126	227.795	197.944	339.5	232.076	330.712	217.622	300.763	-0.466619	0.0322496	0.999985	Immp1l	2	105904638	105965558	+	955	protein_coding	IMP1 inner mitochondrial membrane peptidase-like (S. cerevisiae) [Source:MGI Symbol;Acc:MGI:1913791]	-
ENSMUSG00000078126	1189.26	879.728	1135.47	1324.36	1386.58	1408.48	1068.15	1373.14	-0.362663	0.0330074	0.999985	Rpl23a-ps3	14	34170655	34171122	+	468	processed_pseudogene	ribosomal protein L23A, pseudogene 3 [Source:MGI Symbol;Acc:MGI:3781353]	-
ENSMUSG00000073471	619.34	564.246	597.773	487.331	383.855	499.021	593.786	456.736	0.378569	0.0331833	0.999985	Rsph3a	17	7945614	7979824	+	3014	protein_coding	radial spoke 3A homolog (Chlamydomonas) [Source:MGI Symbol;Acc:MGI:1914082]	-
ENSMUSG00000043024	16.8242	11.4374	20.6808	34.6637	23.5013	40.3548	16.3141	32.8399	-1.01093	0.0334045	0.999985	Gm16433	6	108563605	108565588	-	1984	processed_pseudogene	predicted gene 16433 [Source:MGI Symbol;Acc:MGI:3645626]	-
ENSMUSG00000032551	180.86	173.467	187.112	241.626	204.657	300.2	180.48	248.828	-0.463424	0.0336731	0.999985	1110059G10Rik	9	122945089	122951000	-	5594	protein_coding	RIKEN cDNA 1110059G10 gene [Source:MGI Symbol;Acc:MGI:1913452]	-
ENSMUSG00000085606	0	0.953118	2.9544	5.0976	10.7714	6.88984	1.3025	7.58629	-2.52803	0.0340445	0.999985	Gm15792	5	110331206	110333203	-	769	antisense	predicted gene 15792 [Source:MGI Symbol;Acc:MGI:3783234]	-
ENSMUSG00000064340	16.8242	28.5935	60.0727	96.8544	33.2936	88.5836	35.1635	72.9105	-1.04938	0.0342767	0.999985	mt-Tl1	MT	2676	2750	+	75	Mt_tRNA	mitochondrially encoded tRNA leucine 1 [Source:MGI Symbol;Acc:MGI:102482]	-
ENSMUSG00000102370	0	1.90624	1.9696	8.15616	7.83378	5.90557	1.29194	7.2985	-2.47513	0.0344411	0.999985	Gm37973	3	79610538	79611826	-	1289	TEC	predicted gene, 37973 [Source:MGI Symbol;Acc:MGI:5611201]	-
ENSMUSG00000042826	10.5151	11.4374	19.696	6.11712	2.93767	4.92131	13.8828	4.6587	1.57919	0.0346979	0.999985	Fgf11	11	69796068	69801857	-	3044	protein_coding	fibroblast growth factor 11 [Source:MGI Symbol;Acc:MGI:109167]	-
ENSMUSG00000050974	4.20604	4.76559	3.93919	0	0.979222	0	4.30361	0.326407	3.59531	0.0355834	0.999985	Gm9847	12	14494561	14495159	+	599	processed_pseudogene	predicted pseudogene 9847 [Source:MGI Symbol;Acc:MGI:3642840]	-
ENSMUSG00000079177	0	0.953118	0	4.07808	3.91689	4.92131	0.317706	4.30543	-3.59347	0.0357802	0.999985	Fam228a	12	4713670	4738430	-	3465	protein_coding	family with sequence similarity 228, member A [Source:MGI Symbol;Acc:MGI:1922105]	-
ENSMUSG00000031688	6.30906	2.85935	0.984798	0	0	0	3.38441	0	4.20566	0.0358709	0.999985	Pou4f2	8	78433010	78436645	-	3204	protein_coding	POU domain, class 4, transcription factor 2 [Source:MGI Symbol;Acc:MGI:102524]	Pou
ENSMUSG00000025380	9.4636	10.4843	10.8328	1.01952	5.87533	0	10.2602	2.29828	2.15275	0.0361979	0.999985	Fscn2	11	120361534	120368168	+	2110	protein_coding	fascin actin-bundling protein 2 [Source:MGI Symbol;Acc:MGI:2443337]	-
ENSMUSG00000002032	59.9361	57.1871	26.5896	27.527	22.5221	27.5593	47.9042	25.8695	0.888426	0.0366242	0.999985	Tmem25	9	44793769	44799307	-	3212	protein_coding	transmembrane protein 25 [Source:MGI Symbol;Acc:MGI:1918937]	-
ENSMUSG00000108967	3.15453	0.953118	0.984798	7.13664	5.87533	10.8269	1.69748	7.94629	-2.24602	0.0372218	0.999985	Gm45181	7	145162996	145166957	+	449	lincRNA	predicted gene 45181 [Source:MGI Symbol;Acc:MGI:5753757]	-
ENSMUSG00000025127	7.36057	0.953118	1.9696	0	0	0	3.42776	0	4.22172	0.0372421	0.999985	Gcgr	11	120530699	120538986	+	2621	protein_coding	glucagon receptor [Source:MGI Symbol;Acc:MGI:99572]	-
ENSMUSG00000073062	84.1208	81.015	106.358	154.967	100.86	145.671	90.498	133.833	-0.563868	0.0376402	0.999985	Zxdb	X	94724569	94730187	+	5619	protein_coding	zinc finger, X-linked, duplicated B [Source:MGI Symbol;Acc:MGI:3694898]	zf-C2H2
ENSMUSG00000085025	3.15453	7.62494	5.90879	1.01952	0	0.984262	5.56276	0.667927	3.06946	0.0378953	0.999985	Gm13715	2	85233675	85243678	+	411	lincRNA	predicted gene 13715 [Source:MGI Symbol;Acc:MGI:3650277]	-
ENSMUSG00000055312	0	0	0	1.01952	2.93767	5.90557	0	3.28759	-4.16768	0.0384449	0.999985	Them7	2	105224320	105379796	+	1556	protein_coding	thioesterase superfamily member 7 [Source:MGI Symbol;Acc:MGI:1921338]	-
ENSMUSG00000087501	0	0	0.984798	7.13664	3.91689	1.96852	0.328266	4.34068	-3.60315	0.0390856	0.999985	Gm12116	11	33204055	33221477	+	2770	lincRNA	predicted gene 12116 [Source:MGI Symbol;Acc:MGI:3652289]	-
ENSMUSG00000027077	1.05151	1.90624	0	6.11712	6.85456	5.90557	0.985916	6.29242	-2.66641	0.0391591	0.999985	Smtnl1	2	84811176	84822652	-	1761	protein_coding	smoothelin-like 1 [Source:MGI Symbol;Acc:MGI:1915928]	-
ENSMUSG00000082377	2.10302	5.71871	4.92399	0	0	0.984262	4.24857	0.328087	3.58015	0.0397141	0.999985	Gm14415	2	177103564	177106488	-	1578	unprocessed_pseudogene	predicted gene 14415 [Source:MGI Symbol;Acc:MGI:3652252]	-
ENSMUSG00000037167	1.05151	9.53118	2.9544	0	0.979222	0	4.51236	0.326407	3.66954	0.0413564	0.999985	Spaca5	X	21068406	21077963	+	640	protein_coding	sperm acrosome associated 5 [Source:MGI Symbol;Acc:MGI:2685564]	-
ENSMUSG00000021676	35.7514	17.1561	29.544	11.2147	14.6883	13.7797	27.4838	13.2276	1.05075	0.0413812	0.999985	Iqgap2	13	95627177	95891922	-	5771	protein_coding	IQ motif containing GTPase activating protein 2 [Source:MGI Symbol;Acc:MGI:2449975]	-
ENSMUSG00000027200	17.8757	14.2968	19.696	9.17568	7.83378	3.93705	17.2895	6.98217	1.3094	0.04148	0.999985	Sema6d	2	124089969	124667770	+	10559	protein_coding	sema domain, transmembrane domain (TM), and cytoplasmic domain, (semaphorin) 6D [Source:MGI Symbol;Acc:MGI:2387661]	-
ENSMUSG00000030030	37.8544	35.2654	29.544	22.4294	15.6676	17.7167	34.2212	18.6046	0.879952	0.0421876	0.999985	1700003E16Rik	6	83156404	83162945	+	2221	protein_coding	RIKEN cDNA 1700003E16 gene [Source:MGI Symbol;Acc:MGI:1919087]	-
ENSMUSG00000104348	8.41208	3.81247	3.93919	1.01952	0	0.984262	5.38792	0.667927	3.01511	0.0431835	0.999985	Gm37691	1	193281271	193283843	+	2573	TEC	predicted gene, 37691 [Source:MGI Symbol;Acc:MGI:5610919]	-
ENSMUSG00000087819	4.20604	8.57806	5.90879	2.03904	0.979222	0	6.23097	1.00609	2.64437	0.0434611	0.999985	Gm25117	10	111481493	111481636	+	144	snoRNA	predicted gene, 25117 [Source:MGI Symbol;Acc:MGI:5454894]	-
ENSMUSG00000090551	2.10302	6.67183	9.84798	1.01952	0.979222	0.984262	6.20761	0.994335	2.64684	0.0437303	0.999985	A730015C16Rik	4	108847399	108848619	-	1221	protein_coding	RIKEN cDNA A730015C16 gene [Source:MGI Symbol;Acc:MGI:3704235]	-
ENSMUSG00000075229	124.078	112.468	121.13	169.24	143.946	174.214	119.225	162.467	-0.446771	0.0449173	0.999985	Ccdc58	16	36071685	36092120	+	1503	protein_coding	coiled-coil domain containing 58 [Source:MGI Symbol;Acc:MGI:2146423]	-
ENSMUSG00000047686	0	0	0	4.07808	1.95844	2.95279	0	2.99644	-4.03111	0.0449891	0.999985	Rtl3	X	106837082	106840644	-	2948	protein_coding	retrotransposon Gag like 3 [Source:MGI Symbol;Acc:MGI:2685221]	-
ENSMUSG00000107604	0	0	0	4.07808	2.93767	1.96852	0	2.99476	-4.03042	0.045045	0.999985	Gm44041	6	47847743	47848138	+	396	processed_pseudogene	predicted gene, 44041 [Source:MGI Symbol;Acc:MGI:5690433]	-
ENSMUSG00000043488	3.15453	3.81247	1.9696	0	0	0	2.97887	0	4.02626	0.0454225	0.999985	Frmd8os	19	5845623	5851388	+	612	antisense	FERM domain containing 8, opposite strand [Source:MGI Symbol;Acc:MGI:3704490]	-
ENSMUSG00000044921	2.10302	3.81247	2.9544	0	0	0	2.95663	0	4.01726	0.0461761	0.999985	Rassf9	10	102512222	102549736	+	7326	protein_coding	Ras association (RalGDS/AF-6) domain family (N-terminal) member 9 [Source:MGI Symbol;Acc:MGI:2384307]	-
ENSMUSG00000072592	1.05151	0.953118	0	9.17568	3.91689	2.95279	0.66821	5.34845	-3.00564	0.046431	0.999985	Gm10373	15	43430943	43477036	-	668	lincRNA	predicted gene 10373 [Source:MGI Symbol;Acc:MGI:3642805]	-
ENSMUSG00000093483	5.25755	9.53118	16.7416	20.3904	17.626	33.4649	10.5101	23.8271	-1.17632	0.0477391	0.999985	AA465934	11	83291699	83294632	+	711	processed_transcript	expressed sequence AA465934 [Source:MGI Symbol;Acc:MGI:2671018]	-
ENSMUSG00000062310	1.05151	0.953118	0	8.15616	5.87533	1.96852	0.66821	5.33334	-3.00229	0.0479905	0.999985	Glrp1	1	88499871	88510066	-	1957	protein_coding	glutamine repeat protein 1 [Source:MGI Symbol;Acc:MGI:108038]	-
ENSMUSG00000101162	3.15453	0.953118	1.9696	15.2928	7.83378	2.95279	2.02575	8.69312	-2.11175	0.0481859	0.999985	Gm26728	6	125494424	125509135	+	2982	processed_transcript	predicted gene, 26728 [Source:MGI Symbol;Acc:MGI:5477222]	-
ENSMUSG00000064366	44.1634	24.7811	48.2551	119.284	39.1689	57.0872	39.0665	71.8466	-0.879424	0.0482516	0.999985	mt-Tl2	MT	11671	11741	+	71	Mt_tRNA	mitochondrially encoded tRNA leucine 2 [Source:MGI Symbol;Acc:MGI:102481]	-
ENSMUSG00000112352	7.36057	9.53118	13.7872	25.488	13.7091	28.5436	10.2263	22.5802	-1.13928	0.0484194	0.999985	Gm40617	10	25298609	25306432	+	2420	antisense	predicted gene, 40617 [Source:MGI Symbol;Acc:MGI:5623502]	-
ENSMUSG00000076448	0	0	0.984798	6.11712	3.91689	1.96852	0.328266	4.00084	-3.48586	0.0488409	0.999985	Mir763	10	120447991	120448110	-	120	miRNA	microRNA 763 [Source:MGI Symbol;Acc:MGI:3691611]	-
ENSMUSG00000036091	4.20604	1.90624	1.9696	11.2147	8.813	7.8741	2.69396	9.30061	-1.7981	0.0493269	0.999985	Hyal3	9	107580818	107587359	+	1948	protein_coding	hyaluronoglucosaminidase 3 [Source:MGI Symbol;Acc:MGI:1330288]	-
ENSMUSG00000113335	0	0	0	4.07808	3.91689	0.984262	0	2.99308	-4.02979	0.0496928	0.999985	Gm48296	12	100187011	100187705	+	695	TEC	predicted gene, 48296 [Source:MGI Symbol;Acc:MGI:6097737]	-
ENSMUSG00000043298	0	7.62494	2.9544	0	0	0	3.52645	0	4.27478	0.0498741	0.999985	Smco3	6	136829927	136835452	-	2298	protein_coding	single-pass membrane protein with coiled-coil domains 3 [Source:MGI Symbol;Acc:MGI:2443451]	-
