# Supplementary material for: Amuc_1473 Links Gut Microbes to Skeletal Homeostasis and Counteracts Multifactorial Osteoporosis
Source: Adv Sci (Weinh). 2026 Jun 13:e23067. Online ahead of print. doi: 10.1002/advs.202523067 (PMC13335810; doi:10.1002/advs.202523067)
Supplement: Supplementary file 5 — Supporting File 5: advs75639‐sup‐0005‐TableS5.xlsx. [file ADVS-9999-e23067-s010.xlsx]

## Sheet: Diff_distribution
Compared sample name	Up-regulated	Down-regulated
Amuc_1473-His/Control	348	373

## Sheet: Amuc_1473-His vs Control
Protein accession	Protein description	Gene name	Amuc_1473-His/Control Ratio	Amuc_1473-His/Control P value	Regulated Type	Coverage [%]	Peptides	PSMs	Unique Peptides	Razor + unique peptides	MW [kDa]	Intensity Control_1	Intensity Control_2	Intensity Control_3	Intensity Amuc_1473-His_1	Intensity Amuc_1473-His_2	Intensity Amuc_1473-His_3	Control_1	Control_2	Control_3	Amuc_1473-His_1	Amuc_1473-His_2	Amuc_1473-His_3	Subcellular localization	KEGG KO No.	KEGG Gene	KEGG pathway	Biological Process	Cellular Component	Molecular Function	Pfam ID	Domain description	KOG category	KOG NO.	KOG description	WikiPathways	externalDetailsURL	Is_TF	Reactome pathway	Reactome link	HallMark	msigdbURL
A2AF47	Dedicator of cytokinesis protein 11 OS=Mus musculus OX=10090 GN=Dock11 PE=1 SV=1	Dock11	1.68895	0.0027842	Up	2	2	4	2	2	237.6	97196.3	93001.9	97291.9	163389	152988	135442	0.857725	0.678559	0.754731	1.31623	1.1848	1.36838	plasma membrane	K21853			GO:0000902 cell morphogenesis; GO:0000904 cell morphogenesis involved in differentiation; GO:0001775 cell activation; GO:0001776 leukocyte homeostasis; GO:0001782 B cell homeostasis; GO:0002252 immune effector process; GO:0002260 lymphocyte homeostasis; GO:0002263 cell activation involved in immune response; GO:0002285 lymphocyte activation involved in immune response; GO:0002312 B cell activatio…	GO:0005622 intracellular anatomical structure; GO:0005634 nucleus; GO:0005654 nucleoplasm; GO:0005737 cytoplasm; GO:0005829 cytosol; GO:0030425 dendrite; GO:0031974 membrane-enclosed lumen; GO:0031981 nuclear lumen; GO:0036477 somatodendritic compartment; GO:0042995 cell projection; GO:0043005 neuron projection; GO:0043197 dendritic spine; GO:0043226 organelle; GO:0043227 membrane-bounded organel…	GO:0005085 guanyl-nucleotide exchange factor activity; GO:0005488 binding; GO:0005515 protein binding; GO:0019899 enzyme binding; GO:0031267 small GTPase binding; GO:0051020 GTPase binding; GO:0098772 molecular function regulator;	PF11878; PF00169; PF14429	PF11878 Dedicator of cytokinesis C/D, N terminal; PF00169 PH domain; PF14429 C2 domain in Dock180 and Zizimin proteins	T	KOG1997	PH domain-containing protein				R-MMU-109582 Hemostasis;R-MMU-162582 Signal Transduction;R-MMU-194315 Signaling by Rho GTPases;R-MMU-9012999 RHO GTPase cycle;R-MMU-9013148 CDC42 GTPase cycle;R-MMU-9013149 RAC1 GTPase cycle;R-MMU-9716542 Signaling by Rho GTPases, Miro GTPases and RHOBTB3;R-MMU-983231 Factors involved in megakaryocyte development and platelet production	https://reactome.org/PathwayBrowser/#/R-MMU-109582;https://reactome.org/PathwayBrowser/#/R-MMU-162582;https://reactome.org/PathwayBrowser/#/R-MMU-194315;https://reactome.org/PathwayBrowser/#/R-MMU-9012999;https://reactome.org/PathwayBrowser/#/R-MMU-9013148;https://reactome.org/PathwayBrowser/#/R-MMU-9013149;https://reactome.org/PathwayBrowser/#/R-MMU-9716542;https://reactome.org/PathwayBrowser/#/…
B1AY10	Transcriptional repressor NF-X1 OS=Mus musculus OX=10090 GN=Nfx1 PE=1 SV=1	Nfx1	0.413367	0.00158398	Down	11	10	36	10	10	123.7	1.2816e+06	1.69098e+06	1.84606e+06	553623	655654	609431	1.25974	1.37425	1.59511	0.496771	0.565579	0.685822	nucleus	K12236	NFX1; transcriptional repressor NF-X1	mmu05165 Human papillomavirus infection	GO:0000122 negative regulation of transcription by RNA polymerase II; GO:0006139 nucleobase-containing compound metabolic process; GO:0006351 transcription, DNA-templated; GO:0006355 regulation of transcription, DNA-templated; GO:0006357 regulation of transcription by RNA polymerase II; GO:0006366 transcription by RNA polymerase II; GO:0006725 cellular aromatic compound metabolic process; GO:0006…	GO:0005622 intracellular anatomical structure; GO:0005634 nucleus; GO:0005730 nucleolus; GO:0005737 cytoplasm; GO:0005829 cytosol; GO:0005886 plasma membrane; GO:0016020 membrane; GO:0031974 membrane-enclosed lumen; GO:0031981 nuclear lumen; GO:0043226 organelle; GO:0043227 membrane-bounded organelle; GO:0043228 non-membrane-bounded organelle; GO:0043229 intracellular organelle; GO:0043231 intrac…	GO:0000976 transcription cis-regulatory region binding; GO:0000977 RNA polymerase II transcription regulatory region sequence-specific DNA binding; GO:0000981 DNA-binding transcription factor activity, RNA polymerase II-specific; GO:0001067 transcription regulatory region nucleic acid binding; GO:0001227 DNA-binding transcription repressor activity, RNA polymerase II-specific; GO:0003676 nucleic …	PF01424	PF01424 R3H domain	K	KOG1952	Transcription factor NF-X1, contains NFX-type Zn2+-binding and R3H domains						HALLMARK DNA REPAIR	http://www.gsea-msigdb.org/gsea/msigdb/mouse/geneset/HALLMARK_DNA_REPAIR
B2RRD7	Peregrin OS=Mus musculus OX=10090 GN=Brpf1 PE=1 SV=1	Brpf1	0.372338	0.0010488	Down	14	13	54	13	13	137.2	3.05974e+06	3.91351e+06	3.06128e+06	991717	1.46318e+06	1.01026e+06	1.47871	1.56374	1.30053	0.437523	0.620565	0.558972	nucleus	K11348			GO:0000902 cell morphogenesis; GO:0000904 cell morphogenesis involved in differentiation; GO:0001568 blood vessel development; GO:0001570 vasculogenesis; GO:0001838 embryonic epithelial tube formation; GO:0001841 neural tube formation; GO:0001944 vasculature development; GO:0002009 morphogenesis of an epithelium; GO:0006325 chromatin organization; GO:0006355 regulation of transcription, DNA-templ…	GO:0000123 histone acetyltransferase complex; GO:0005622 intracellular anatomical structure; GO:0005634 nucleus; GO:0005654 nucleoplasm; GO:0005737 cytoplasm; GO:0005829 cytosol; GO:0005886 plasma membrane; GO:0016020 membrane; GO:0031248 protein acetyltransferase complex; GO:0031974 membrane-enclosed lumen; GO:0031981 nuclear lumen; GO:0032991 protein-containing complex; GO:0043226 organelle; GO…		PF13832; PF00439; PF00855	PF13832 PHD-zinc-finger like domain; PF00439 Bromodomain; PF00855 PWWP domain	R	KOG0955	PHD finger protein BR140/LIN-49				R-MMU-212436 Generic Transcription Pathway;R-MMU-3214847 HATs acetylate histones;R-MMU-3247509 Chromatin modifying enzymes;R-MMU-3700989 Transcriptional Regulation by TP53;R-MMU-4839726 Chromatin organization;R-MMU-5633007 Regulation of TP53 Activity;R-MMU-6804758 Regulation of TP53 Activity through Acetylation;R-MMU-73857 RNA Polymerase II Transcription;R-MMU-74160 Gene expression (Transcription)	https://reactome.org/PathwayBrowser/#/R-MMU-212436;https://reactome.org/PathwayBrowser/#/R-MMU-3214847;https://reactome.org/PathwayBrowser/#/R-MMU-3247509;https://reactome.org/PathwayBrowser/#/R-MMU-3700989;https://reactome.org/PathwayBrowser/#/R-MMU-4839726;https://reactome.org/PathwayBrowser/#/R-MMU-5633007;https://reactome.org/PathwayBrowser/#/R-MMU-6804758;https://reactome.org/PathwayBrowser/…
D0QMC3	Myeloid cell nuclear differentiation antigen-like protein OS=Mus musculus OX=10090 GN=Mndal PE=1 SV=1	Mndal	1.50627	0.000792464	Up	37	14	105	8	11	60.5	7.70271e+06	9.81983e+06	8.01274e+06	1.25721e+07	1.34757e+07	9.72897e+06	0.819636	0.863931	0.749507	1.22124	1.2584	1.18523	nucleus				GO:0000122 negative regulation of transcription by RNA polymerase II; GO:0001558 regulation of cell growth; GO:0001775 cell activation; GO:0001816 cytokine production; GO:0001817 regulation of cytokine production; GO:0001819 positive regulation of cytokine production; GO:0002218 activation of innate immune response; GO:0002230 positive regulation of defense response to virus by host; GO:0002252 i…	GO:0000323 lytic vacuole; GO:0005576 extracellular region; GO:0005622 intracellular anatomical structure; GO:0005634 nucleus; GO:0005654 nucleoplasm; GO:0005730 nucleolus; GO:0005737 cytoplasm; GO:0005739 mitochondrion; GO:0005764 lysosome; GO:0005766 primary lysosome; GO:0005773 vacuole; GO:0005775 vacuolar lumen; GO:0005829 cytosol; GO:0012505 endomembrane system; GO:0016234 inclusion body; GO:…	GO:0000976 transcription cis-regulatory region binding; GO:0000977 RNA polymerase II transcription regulatory region sequence-specific DNA binding; GO:0000978 RNA polymerase II cis-regulatory region sequence-specific DNA binding; GO:0000981 DNA-binding transcription factor activity, RNA polymerase II-specific; GO:0000987 cis-regulatory region sequence-specific DNA binding; GO:0001067 transcriptio…	PF02758	PF02758 PAAD/DAPIN/Pyrin domain							R-MMU-168249 Innate Immune System;R-MMU-168256 Immune System;R-MMU-6798695 Neutrophil degranulation	https://reactome.org/PathwayBrowser/#/R-MMU-168249;https://reactome.org/PathwayBrowser/#/R-MMU-168256;https://reactome.org/PathwayBrowser/#/R-MMU-6798695
D3YXK2	Scaffold attachment factor B1 OS=Mus musculus OX=10090 GN=Safb PE=1 SV=2	Safb	0.334577	0.00139816	Down	19	11	36	6	6	105	1.20827e+06	1.82624e+06	1.36745e+06	597581	431787	338185	1.3663	1.70742	1.3593	0.61687	0.428493	0.437821	nucleus	K25092			GO:0000003 reproduction; GO:0003006 developmental process involved in reproduction; GO:0006325 chromatin organization; GO:0006355 regulation of transcription, DNA-templated; GO:0006357 regulation of transcription by RNA polymerase II; GO:0006996 organelle organization; GO:0007154 cell communication; GO:0007165 signal transduction; GO:0007275 multicellular organism development; GO:0007548 sex diff…	GO:0005622 intracellular anatomical structure; GO:0005634 nucleus; GO:0005654 nucleoplasm; GO:0016363 nuclear matrix; GO:0016604 nuclear body; GO:0031974 membrane-enclosed lumen; GO:0031981 nuclear lumen; GO:0034399 nuclear periphery; GO:0043226 organelle; GO:0043227 membrane-bounded organelle; GO:0043229 intracellular organelle; GO:0043231 intracellular membrane-bounded organelle; GO:0043233 org…	GO:0000976 transcription cis-regulatory region binding; GO:0000977 RNA polymerase II transcription regulatory region sequence-specific DNA binding; GO:0000978 RNA polymerase II cis-regulatory region sequence-specific DNA binding; GO:0000987 cis-regulatory region sequence-specific DNA binding; GO:0001067 transcription regulatory region nucleic acid binding; GO:0003676 nucleic acid binding; GO:0003…	PF02037; PF00076	PF02037 SAP domain; PF00076 RNA recognition motif. (a.k.a. RRM, RBD, or RNP domain)	K	KOG4661	Hsp27-ERE-TATA-binding protein/Scaffold attachment factor (SAF-B)				R-MMU-2990846 SUMOylation;R-MMU-3108232 SUMO E3 ligases SUMOylate target proteins;R-MMU-3899300 SUMOylation of transcription cofactors;R-MMU-392499 Metabolism of proteins;R-MMU-597592 Post-translational protein modification	https://reactome.org/PathwayBrowser/#/R-MMU-2990846;https://reactome.org/PathwayBrowser/#/R-MMU-3108232;https://reactome.org/PathwayBrowser/#/R-MMU-3899300;https://reactome.org/PathwayBrowser/#/R-MMU-392499;https://reactome.org/PathwayBrowser/#/R-MMU-597592
E9Q4P1	WD repeat and FYVE domain-containing protein 1 OS=Mus musculus OX=10090 GN=Wdfy1 PE=1 SV=1	Wdfy1	0.416791	0.0309776	Down	10	3	14	3	3	46.2	416648	540125	493218	128829	337411	110735	1.34105	1.43737	1.39551	0.378533	0.953072	0.408057	cytoplasm,nucleus	K23299			GO:0001932 regulation of protein phosphorylation; GO:0001934 positive regulation of protein phosphorylation; GO:0002682 regulation of immune system process; GO:0002684 positive regulation of immune system process; GO:0006810 transport; GO:0006897 endocytosis; GO:0009893 positive regulation of metabolic process; GO:0009966 regulation of signal transduction; GO:0009967 positive regulation of signal…	GO:0005622 intracellular anatomical structure; GO:0005634 nucleus; GO:0005737 cytoplasm; GO:0005768 endosome; GO:0005769 early endosome; GO:0005829 cytosol; GO:0012505 endomembrane system; GO:0031410 cytoplasmic vesicle; GO:0031982 vesicle; GO:0043226 organelle; GO:0043227 membrane-bounded organelle; GO:0043229 intracellular organelle; GO:0043231 intracellular membrane-bounded organelle; GO:00977…	GO:0005488 binding; GO:0005515 protein binding; GO:0005543 phospholipid binding; GO:0005545 1-phosphatidylinositol binding; GO:0008270 zinc ion binding; GO:0008289 lipid binding; GO:0019899 enzyme binding; GO:0019900 kinase binding; GO:0019901 protein kinase binding; GO:0032266 phosphatidylinositol-3-phosphate binding; GO:0035091 phosphatidylinositol binding; GO:0043167 ion binding; GO:0043168 an…	PF01363	PF01363 FYVE zinc finger	S	KOG1409	Uncharacterized conserved protein, contains WD40 repeats and FYVE domains
E9Q5F9	Histone-lysine N-methyltransferase SETD2 OS=Mus musculus OX=10090 GN=Setd2 PE=1 SV=1	Setd2	0.593014	0.0213821	Down	7	13	34	13	13	285.5	1.31968e+06	2.1224e+06	1.31734e+06	800717	997614	789145	1.17189	1.55828	1.02834	0.649101	0.777449	0.802297	nucleus	K11423	SETD2; [histone H3]-lysine36 N-trimethyltransferase [EC:2.1.1.359]	mmu00310 Lysine degradation; mmu01100 Metabolic pathways	GO:0000003 reproduction; GO:0000018 regulation of DNA recombination; GO:0000122 negative regulation of transcription by RNA polymerase II; GO:0000226 microtubule cytoskeleton organization; GO:0000278 mitotic cell cycle; GO:0001501 skeletal system development; GO:0001525 angiogenesis; GO:0001568 blood vessel development; GO:0001570 vasculogenesis; GO:0001701 in utero embryonic development; GO:0001…	GO:0005622 intracellular anatomical structure; GO:0005634 nucleus; GO:0005654 nucleoplasm; GO:0005694 chromosome; GO:0031974 membrane-enclosed lumen; GO:0031981 nuclear lumen; GO:0043226 organelle; GO:0043227 membrane-bounded organelle; GO:0043228 non-membrane-bounded organelle; GO:0043229 intracellular organelle; GO:0043231 intracellular membrane-bounded organelle; GO:0043232 intracellular non-m…	GO:0003824 catalytic activity; GO:0005488 binding; GO:0005515 protein binding; GO:0008092 cytoskeletal protein binding; GO:0008168 methyltransferase activity; GO:0008170 N-methyltransferase activity; GO:0008276 protein methyltransferase activity; GO:0008757 S-adenosylmethionine-dependent methyltransferase activity; GO:0015631 tubulin binding; GO:0016278 lysine N-methyltransferase activity; GO:001…	PF17907; PF00397; PF08236	PF17907 AWS domain; PF00397 WW domain; PF08236 SRI (Set2 Rpb1 interacting) domain	U	KOG4442	Clathrin coat binding protein/Huntingtin interacting protein HIP1, involved in regulation of endocytosis				R-MMU-3214841 PKMTs methylate histone lysines;R-MMU-3247509 Chromatin modifying enzymes;R-MMU-4839726 Chromatin organization	https://reactome.org/PathwayBrowser/#/R-MMU-3214841;https://reactome.org/PathwayBrowser/#/R-MMU-3247509;https://reactome.org/PathwayBrowser/#/R-MMU-4839726
E9QAT4	Protein transport protein Sec16A OS=Mus musculus OX=10090 GN=Sec16a PE=1 SV=1	Sec16a	0.463378	0.000389539	Down	18	38	393	38	38	254	1.21465e+08	1.45613e+08	1.21693e+08	5.83018e+07	5.5717e+07	5.19901e+07	1.42841	1.4158	1.25801	0.625891	0.575017	0.699974	nucleus	K20353			GO:0003400 regulation of COPII vesicle coating; GO:0006810 transport; GO:0006888 endoplasmic reticulum to Golgi vesicle-mediated transport; GO:0006900 vesicle budding from membrane; GO:0006901 vesicle coating; GO:0006903 vesicle targeting; GO:0006950 response to stress; GO:0006996 organelle organization; GO:0007029 endoplasmic reticulum organization; GO:0007030 Golgi organization; GO:0007154 cell…	GO:0005622 intracellular anatomical structure; GO:0005737 cytoplasm; GO:0005783 endoplasmic reticulum; GO:0005794 Golgi apparatus; GO:0005829 cytosol; GO:0012505 endomembrane system; GO:0016020 membrane; GO:0043226 organelle; GO:0043227 membrane-bounded organelle; GO:0043229 intracellular organelle; GO:0043231 intracellular membrane-bounded organelle; GO:0070971 endoplasmic reticulum exit site;	GO:0005488 binding; GO:0005515 protein binding; GO:0019899 enzyme binding; GO:0031267 small GTPase binding; GO:0051020 GTPase binding;	PF12932; PF12931	PF12932 Vesicle coat trafficking protein Sec16 mid-region; PF12931 Sec23-binding domain of Sec16	K	KOG1913	Regucalcin gene promoter region-related protein (RGPR)				R-MMU-199977 ER to Golgi Anterograde Transport;R-MMU-199991 Membrane Trafficking;R-MMU-204005 COPII-mediated vesicle transport;R-MMU-392499 Metabolism of proteins;R-MMU-446203 Asparagine N-linked glycosylation;R-MMU-5653656 Vesicle-mediated transport;R-MMU-597592 Post-translational protein modification;R-MMU-948021 Transport to the Golgi and subsequent modification	https://reactome.org/PathwayBrowser/#/R-MMU-199977;https://reactome.org/PathwayBrowser/#/R-MMU-199991;https://reactome.org/PathwayBrowser/#/R-MMU-204005;https://reactome.org/PathwayBrowser/#/R-MMU-392499;https://reactome.org/PathwayBrowser/#/R-MMU-446203;https://reactome.org/PathwayBrowser/#/R-MMU-5653656;https://reactome.org/PathwayBrowser/#/R-MMU-597592;https://reactome.org/PathwayBrowser/#/R-M…
O08579	Emerin OS=Mus musculus OX=10090 GN=Emd PE=1 SV=1	Emd	0.376629	0.0016145	Down	23	5	44	5	5	29.4	2.70877e+06	3.30375e+06	3.14112e+06	1.24856e+06	1.33176e+06	681657	1.4234	1.43536	1.45097	0.598931	0.614145	0.41009	nucleus	K12569	EMD; emerin	mmu05414 Dilated cardiomyopathy; mmu05412 Arrhythmogenic right ventricular cardiomyopathy; mmu05410 Hypertrophic cardiomyopathy	GO:0000278 mitotic cell cycle; GO:0003008 system process; GO:0003012 muscle system process; GO:0006936 muscle contraction; GO:0006996 organelle organization; GO:0006997 nucleus organization; GO:0006998 nuclear envelope organization; GO:0007049 cell cycle; GO:0007084 mitotic nuclear membrane reassembly; GO:0007275 multicellular organism development; GO:0007517 muscle organ development; GO:0007519 …	GO:0005622 intracellular anatomical structure; GO:0005634 nucleus; GO:0005635 nuclear envelope; GO:0005637 nuclear inner membrane; GO:0005640 nuclear outer membrane; GO:0005652 nuclear lamina; GO:0005654 nucleoplasm; GO:0005737 cytoplasm; GO:0005783 endoplasmic reticulum; GO:0005819 spindle; GO:0005856 cytoskeleton; GO:0012505 endomembrane system; GO:0015630 microtubule cytoskeleton; GO:0016020 m…	GO:0003779 actin binding; GO:0005488 binding; GO:0005515 protein binding; GO:0008092 cytoskeletal protein binding; GO:0015631 tubulin binding; GO:0048487 beta-tubulin binding;	PF03020	PF03020 LEM domain							R-MMU-162582 Signal Transduction;R-MMU-1640170 Cell Cycle;R-MMU-194315 Signaling by Rho GTPases;R-MMU-2555396 Mitotic Metaphase and Anaphase;R-MMU-2980766 Nuclear Envelope Breakdown;R-MMU-2995383 Initiation of Nuclear Envelope (NE) Reformation;R-MMU-2995410 Nuclear Envelope (NE) Reassembly;R-MMU-4419969 Depolymerisation of the Nuclear Lamina;R-MMU-68875 Mitotic Prophase;R-MMU-68882 Mitotic Anapha…	https://reactome.org/PathwayBrowser/#/R-MMU-162582;https://reactome.org/PathwayBrowser/#/R-MMU-1640170;https://reactome.org/PathwayBrowser/#/R-MMU-194315;https://reactome.org/PathwayBrowser/#/R-MMU-2555396;https://reactome.org/PathwayBrowser/#/R-MMU-2980766;https://reactome.org/PathwayBrowser/#/R-MMU-2995383;https://reactome.org/PathwayBrowser/#/R-MMU-2995410;https://reactome.org/PathwayBrowser/#…
O08807	Peroxiredoxin-4 OS=Mus musculus OX=10090 GN=Prdx4 PE=1 SV=1	Prdx4	0.397424	0.00486998	Down	31	6	41	4	4	31	1.46006e+06	1.6208e+06	1.16309e+06	448665	548794	548518	1.64521	1.51	1.15208	0.461515	0.542687	0.707619	mitochondria	K03386			GO:0000003 reproduction; GO:0001775 cell activation; GO:0002252 immune effector process; GO:0002263 cell activation involved in immune response; GO:0002274 myeloid leukocyte activation; GO:0002275 myeloid cell activation involved in immune response; GO:0002283 neutrophil activation involved in immune response; GO:0002366 leukocyte activation involved in immune response; GO:0002376 immune system p…	GO:0005576 extracellular region; GO:0005615 extracellular space; GO:0005622 intracellular anatomical structure; GO:0005737 cytoplasm; GO:0005783 endoplasmic reticulum; GO:0005790 smooth endoplasmic reticulum; GO:0005829 cytosol; GO:0012505 endomembrane system; GO:0030141 secretory granule; GO:0031410 cytoplasmic vesicle; GO:0031974 membrane-enclosed lumen; GO:0031982 vesicle; GO:0031983 vesicle l…	GO:0003824 catalytic activity; GO:0004601 peroxidase activity; GO:0005488 binding; GO:0005515 protein binding; GO:0008379 thioredoxin peroxidase activity; GO:0016209 antioxidant activity; GO:0016491 oxidoreductase activity; GO:0016684 oxidoreductase activity, acting on peroxide as acceptor; GO:0042802 identical protein binding; GO:0042803 protein homodimerization activity; GO:0046983 protein dime…	PF00578	PF00578 AhpC/TSA family	O	KOG0852	Alkyl hydroperoxide reductase, thiol specific antioxidant and related enzymes	WP4466 Oxidative stress and redox pathway	http://www.wikipathways.org/instance/WP4466_r116840		R-MMU-168249 Innate Immune System;R-MMU-168256 Immune System;R-MMU-6798695 Neutrophil degranulation	https://reactome.org/PathwayBrowser/#/R-MMU-168249;https://reactome.org/PathwayBrowser/#/R-MMU-168256;https://reactome.org/PathwayBrowser/#/R-MMU-6798695	HALLMARK E2F TARGETS;HALLMARK MYC TARGETS V1;HALLMARK REACTIVE OXIGEN SPECIES PATHWAY	http://www.gsea-msigdb.org/gsea/msigdb/mouse/geneset/HALLMARK_E2F_TARGETS;http://www.gsea-msigdb.org/gsea/msigdb/mouse/geneset/HALLMARK_MYC_TARGETS_V1;http://www.gsea-msigdb.org/gsea/msigdb/mouse/geneset/HALLMARK_REACTIVE_OXIGEN_SPECIES_PATHWAY
O08810	116 kDa U5 small nuclear ribonucleoprotein component OS=Mus musculus OX=10090 GN=Eftud2 PE=1 SV=1	Eftud2	1.78139	0.0478855	Up	39	27	155	26	26	109.3	2.46631e+07	1.85686e+07	1.61863e+07	2.74749e+07	4.28685e+07	2.96347e+07	1.00947	0.628382	0.582387	1.02659	1.53983	1.38869	nucleus	K12852	EFTUD2; 116 kDa U5 small nuclear ribonucleoprotein component	mmu03040 Spliceosome	GO:0000375 RNA splicing, via transesterification reactions; GO:0000377 RNA splicing, via transesterification reactions with bulged adenosine as nucleophile; GO:0000398 mRNA splicing, via spliceosome; GO:0006139 nucleobase-containing compound metabolic process; GO:0006396 RNA processing; GO:0006397 mRNA processing; GO:0006412 translation; GO:0006414 translational elongation; GO:0006518 peptide met…	GO:0005622 intracellular anatomical structure; GO:0005634 nucleus; GO:0005654 nucleoplasm; GO:0005681 spliceosomal complex; GO:0005682 U5 snRNP; GO:0005684 U2-type spliceosomal complex; GO:0005737 cytoplasm; GO:0005829 cytosol; GO:0015030 Cajal body; GO:0016604 nuclear body; GO:0016607 nuclear speck; GO:0030532 small nuclear ribonucleoprotein complex; GO:0031974 membrane-enclosed lumen; GO:003198…	GO:0003676 nucleic acid binding; GO:0003723 RNA binding; GO:0003746 translation elongation factor activity; GO:0003824 catalytic activity; GO:0003924 GTPase activity; GO:0005488 binding; GO:0008135 translation factor activity, RNA binding; GO:0016462 pyrophosphatase activity; GO:0016787 hydrolase activity; GO:0016817 hydrolase activity, acting on acid anhydrides; GO:0016818 hydrolase activity, ac…	PF00009; PF03144; PF14492; PF03764; PF00679	PF00009 Elongation factor Tu GTP binding domain; PF03144 Elongation factor Tu domain 2; PF14492 Elongation Factor G, domain III; PF03764 Elongation factor G, domain IV; PF00679 Elongation factor G C-terminus	J	KOG0468	U5 snRNP-specific protein	WP310 mRNA processing	http://www.wikipathways.org/instance/WP310_r122791		R-MMU-72163 mRNA Splicing - Major Pathway;R-MMU-72165 mRNA Splicing - Minor Pathway;R-MMU-72172 mRNA Splicing;R-MMU-72203 Processing of Capped Intron-Containing Pre-mRNA;R-MMU-8953854 Metabolism of RNA	https://reactome.org/PathwayBrowser/#/R-MMU-72163;https://reactome.org/PathwayBrowser/#/R-MMU-72165;https://reactome.org/PathwayBrowser/#/R-MMU-72172;https://reactome.org/PathwayBrowser/#/R-MMU-72203;https://reactome.org/PathwayBrowser/#/R-MMU-8953854
O08848	RNA-binding protein Ro60 OS=Mus musculus OX=10090 GN=RO60 PE=1 SV=1	RO60	1.74204	0.0462048	Up	6	3	10	3	3	60.1	369132	305457	462942	537697	620392	660877	0.81457	0.557306	0.898029	1.08317	1.20144	1.66965	cytoplasm	K11089	TROVE2; 60 kDa SS-A/Ro ribonucleoprotein	mmu05322 Systemic lupus erythematosus	GO:0002376 immune system process; GO:0002520 immune system development; GO:0006139 nucleobase-containing compound metabolic process; GO:0006351 transcription, DNA-templated; GO:0006383 transcription by RNA polymerase III; GO:0006725 cellular aromatic compound metabolic process; GO:0006807 nitrogen compound metabolic process; GO:0006996 organelle organization; GO:0007154 cell communication; GO:000…	GO:0005622 intracellular anatomical structure; GO:0005634 nucleus; GO:0005654 nucleoplasm; GO:0005737 cytoplasm; GO:0005829 cytosol; GO:0031974 membrane-enclosed lumen; GO:0031981 nuclear lumen; GO:0032991 protein-containing complex; GO:0043226 organelle; GO:0043227 membrane-bounded organelle; GO:0043229 intracellular organelle; GO:0043231 intracellular membrane-bounded organelle; GO:0043233 orga…	GO:0003676 nucleic acid binding; GO:0003723 RNA binding; GO:0005488 binding; GO:0017069 snRNA binding; GO:0030620 U2 snRNA binding; GO:0034336 misfolded RNA binding; GO:0097159 organic cyclic compound binding; GO:1901363 heterocyclic compound binding;	PF05731	PF05731 TROVE domain	S	KOG4465	Uncharacterized conserved protein	WP310 mRNA processing	http://www.wikipathways.org/instance/WP310_r122791
O35071	Kinesin-like protein KIF1C OS=Mus musculus OX=10090 GN=Kif1c PE=1 SV=2	Kif1c	0.0803966	8.90972e-07	Down	12	12	28	12	12	122.4	1.43409e+07	1.66554e+07	1.77533e+07	1.20534e+06	1.40401e+06	1.03267e+06	1.78582	1.71481	1.94338	0.13702	0.153434	0.147226	nucleus	K10392			GO:0006810 transport; GO:0006886 intracellular protein transport; GO:0006890 retrograde vesicle-mediated transport, Golgi to endoplasmic reticulum; GO:0006928 movement of cell or subcellular component; GO:0007017 microtubule-based process; GO:0007018 microtubule-based movement; GO:0007097 nuclear migration; GO:0007154 cell communication; GO:0007267 cell-cell signaling; GO:0007268 chemical synapti…	GO:0005622 intracellular anatomical structure; GO:0005737 cytoplasm; GO:0005739 mitochondrion; GO:0005783 endoplasmic reticulum; GO:0005794 Golgi apparatus; GO:0005829 cytosol; GO:0005856 cytoskeleton; GO:0005871 kinesin complex; GO:0005874 microtubule; GO:0005875 microtubule associated complex; GO:0008021 synaptic vesicle; GO:0012505 endomembrane system; GO:0012506 vesicle membrane; GO:0015630 m…	GO:0003774 cytoskeletal motor activity; GO:0003777 microtubule motor activity; GO:0003824 catalytic activity; GO:0005488 binding; GO:0005515 protein binding; GO:0008017 microtubule binding; GO:0008092 cytoskeletal protein binding; GO:0015631 tubulin binding; GO:0016462 pyrophosphatase activity; GO:0016787 hydrolase activity; GO:0016817 hydrolase activity, acting on acid anhydrides; GO:0016818 hyd…	PF00225	PF00225 Kinesin motor domain	Z	KOG0245	Kinesin-like protein				R-MMU-109582 Hemostasis;R-MMU-199991 Membrane Trafficking;R-MMU-5653656 Vesicle-mediated transport;R-MMU-6811434 COPI-dependent Golgi-to-ER retrograde traffic;R-MMU-6811442 Intra-Golgi and retrograde Golgi-to-ER traffic;R-MMU-8856688 Golgi-to-ER retrograde transport;R-MMU-983189 Kinesins;R-MMU-983231 Factors involved in megakaryocyte development and platelet production	https://reactome.org/PathwayBrowser/#/R-MMU-109582;https://reactome.org/PathwayBrowser/#/R-MMU-199991;https://reactome.org/PathwayBrowser/#/R-MMU-5653656;https://reactome.org/PathwayBrowser/#/R-MMU-6811434;https://reactome.org/PathwayBrowser/#/R-MMU-6811442;https://reactome.org/PathwayBrowser/#/R-MMU-8856688;https://reactome.org/PathwayBrowser/#/R-MMU-983189;https://reactome.org/PathwayBrowser/#/…
O35143	ATPase inhibitor, mitochondrial OS=Mus musculus OX=10090 GN=Atp5if1 PE=1 SV=2	Atp5if1	0.272506	0.00107972	Down	8	2	10	2	2	12.2	1.14602e+06	1.54464e+06	2.0062e+06	351974	465550	359016	1.273	1.4186	1.95896	0.356909	0.453827	0.456569	mitochondria	K22255			GO:0001936 regulation of endothelial cell proliferation; GO:0001937 negative regulation of endothelial cell proliferation; GO:0002262 myeloid cell homeostasis; GO:0002376 immune system process; GO:0002520 immune system development; GO:0006140 regulation of nucleotide metabolic process; GO:0006725 cellular aromatic compound metabolic process; GO:0006778 porphyrin-containing compound metabolic proc…	GO:0005622 intracellular anatomical structure; GO:0005737 cytoplasm; GO:0005739 mitochondrion; GO:0009986 cell surface; GO:0043226 organelle; GO:0043227 membrane-bounded organelle; GO:0043229 intracellular organelle; GO:0043231 intracellular membrane-bounded organelle;	GO:0004857 enzyme inhibitor activity; GO:0005488 binding; GO:0005515 protein binding; GO:0005516 calmodulin binding; GO:0019899 enzyme binding; GO:0030234 enzyme regulator activity; GO:0042030 ATPase inhibitor activity; GO:0042802 identical protein binding; GO:0042803 protein homodimerization activity; GO:0043532 angiostatin binding; GO:0046983 protein dimerization activity; GO:0051117 ATPase bin…						WP295 Electron transport chain	http://www.wikipathways.org/instance/WP295_r117879
O35326	Serine/arginine-rich splicing factor 5 OS=Mus musculus OX=10090 GN=Srsf5 PE=1 SV=2	Srsf5	1.8624	0.000187623	Up	26	8	141	7	7	30.9	1.3876e+07	1.81619e+07	1.52107e+07	2.92177e+07	3.12364e+07	2.151e+07	0.700619	0.758189	0.675125	1.34672	1.3841	1.24342	nucleus	K12893	SRSF4_5_6; serine/arginine-rich splicing factor 4/5/6	mmu03040 Spliceosome; mmu05168 Herpes simplex virus 1 infection	GO:0000075 cell cycle checkpoint signaling; GO:0000245 spliceosomal complex assembly; GO:0000278 mitotic cell cycle; GO:0000375 RNA splicing, via transesterification reactions; GO:0000377 RNA splicing, via transesterification reactions with bulged adenosine as nucleophile; GO:0000380 alternative mRNA splicing, via spliceosome; GO:0000381 regulation of alternative mRNA splicing, via spliceosome; G…	GO:0000785 chromatin; GO:0005622 intracellular anatomical structure; GO:0005634 nucleus; GO:0005654 nucleoplasm; GO:0005694 chromosome; GO:0005700 polytene chromosome; GO:0005730 nucleolus; GO:0005737 cytoplasm; GO:0005829 cytosol; GO:0016604 nuclear body; GO:0016607 nuclear speck; GO:0031974 membrane-enclosed lumen; GO:0031981 nuclear lumen; GO:0043226 organelle; GO:0043227 membrane-bounded orga…	GO:0003676 nucleic acid binding; GO:0003723 RNA binding; GO:0003729 mRNA binding; GO:0005488 binding; GO:0005515 protein binding; GO:0019899 enzyme binding; GO:0019900 kinase binding; GO:0019901 protein kinase binding; GO:0019904 protein domain specific binding; GO:0036002 pre-mRNA binding; GO:0043422 protein kinase B binding; GO:0050733 RS domain binding; GO:0097159 organic cyclic compound bindi…	PF00076	PF00076 RNA recognition motif. (a.k.a. RRM, RBD, or RNP domain)	A	KOG0106	Alternative splicing factor SRp55/B52/SRp75 (RRM superfamily)	WP310 mRNA processing	http://www.wikipathways.org/instance/WP310_r122791		R-MMU-159236 Transport of Mature mRNA derived from an Intron-Containing Transcript;R-MMU-72163 mRNA Splicing - Major Pathway;R-MMU-72172 mRNA Splicing;R-MMU-72187 mRNA 3'-end processing;R-MMU-72202 Transport of Mature Transcript to Cytoplasm;R-MMU-72203 Processing of Capped Intron-Containing Pre-mRNA;R-MMU-73856 RNA Polymerase II Transcription Termination;R-MMU-73857 RNA Polymerase II Transcripti…	https://reactome.org/PathwayBrowser/#/R-MMU-159236;https://reactome.org/PathwayBrowser/#/R-MMU-72163;https://reactome.org/PathwayBrowser/#/R-MMU-72172;https://reactome.org/PathwayBrowser/#/R-MMU-72187;https://reactome.org/PathwayBrowser/#/R-MMU-72202;https://reactome.org/PathwayBrowser/#/R-MMU-72203;https://reactome.org/PathwayBrowser/#/R-MMU-73856;https://reactome.org/PathwayBrowser/#/R-MMU-7385…
O35345	Importin subunit alpha-7 OS=Mus musculus OX=10090 GN=Kpna6 PE=1 SV=2	Kpna6	0.530708	0.000229306	Down	13	5	24	2	5	59.9	926033	1.07191e+06	901725	513599	536118	387050	1.39321	1.33336	1.19257	0.705388	0.70785	0.666677	cytoplasm,nucleus	K15042	KPNA5_6; importin subunit alpha-6/7	mmu03013 Nucleocytoplasmic transport; mmu05207 Chemical carcinogenesis - receptor activation; mmu05164 Influenza A	GO:0000003 reproduction; GO:0006355 regulation of transcription, DNA-templated; GO:0006357 regulation of transcription by RNA polymerase II; GO:0006606 protein import into nucleus; GO:0006607 NLS-bearing protein import into nucleus; GO:0006810 transport; GO:0006886 intracellular protein transport; GO:0006913 nucleocytoplasmic transport; GO:0007154 cell communication; GO:0007165 signal transductio…	GO:0005622 intracellular anatomical structure; GO:0005634 nucleus; GO:0005635 nuclear envelope; GO:0005643 nuclear pore; GO:0005654 nucleoplasm; GO:0005737 cytoplasm; GO:0005829 cytosol; GO:0012505 endomembrane system; GO:0030425 dendrite; GO:0031967 organelle envelope; GO:0031974 membrane-enclosed lumen; GO:0031975 envelope; GO:0031981 nuclear lumen; GO:0032991 protein-containing complex; GO:003…	GO:0005048 signal sequence binding; GO:0005215 transporter activity; GO:0005488 binding; GO:0005515 protein binding; GO:0008139 nuclear localization sequence binding; GO:0033218 amide binding; GO:0042277 peptide binding;			U	KOG0166	Karyopherin (importin) alpha				R-MMU-68616 Assembly of the ORC complex at the origin of replication;R-MMU-68867 Assembly of the pre-replicative complex;R-MMU-69002 DNA Replication Pre-Initiation;R-MMU-69306 DNA Replication	https://reactome.org/PathwayBrowser/#/R-MMU-68616;https://reactome.org/PathwayBrowser/#/R-MMU-68867;https://reactome.org/PathwayBrowser/#/R-MMU-69002;https://reactome.org/PathwayBrowser/#/R-MMU-69306
O35491	Dual specificity protein kinase CLK2 OS=Mus musculus OX=10090 GN=Clk2 PE=1 SV=2	Clk2	0.534162	0.00365186	Down	28	10	51	9	9	60	2.08015e+06	3.12246e+06	2.53635e+06	1.28629e+06	1.62266e+06	945833	1.17056	1.45276	1.25466	0.660773	0.801342	0.609357	nucleus	K08823			GO:0000003 reproduction; GO:0001101 response to acid chemical; GO:0001654 eye development; GO:0001745 compound eye morphogenesis; GO:0001751 compound eye photoreceptor cell differentiation; GO:0001754 eye photoreceptor cell differentiation; GO:0002682 regulation of immune system process; GO:0002683 negative regulation of immune system process; GO:0002790 peptide secretion; GO:0003002 regionalizat…	GO:0005622 intracellular anatomical structure; GO:0005634 nucleus; GO:0005654 nucleoplasm; GO:0005737 cytoplasm; GO:0005783 endoplasmic reticulum; GO:0012505 endomembrane system; GO:0016604 nuclear body; GO:0016607 nuclear speck; GO:0031974 membrane-enclosed lumen; GO:0031981 nuclear lumen; GO:0043226 organelle; GO:0043227 membrane-bounded organelle; GO:0043229 intracellular organelle; GO:0043231…	GO:0003824 catalytic activity; GO:0004672 protein kinase activity; GO:0004674 protein serine/threonine kinase activity; GO:0004713 protein tyrosine kinase activity; GO:0005488 binding; GO:0005515 protein binding; GO:0016301 kinase activity; GO:0016740 transferase activity; GO:0016772 transferase activity, transferring phosphorus-containing groups; GO:0016773 phosphotransferase activity, alcohol g…	PF00069	PF00069 Protein kinase domain	T	KOG0671	LAMMER dual specificity kinases	WP310 mRNA processing	http://www.wikipathways.org/instance/WP310_r122791
O35492	Dual specificity protein kinase CLK3 OS=Mus musculus OX=10090 GN=Clk3 PE=1 SV=2	Clk3	0.488459	0.000182036	Down	26	14	94	14	14	73.8	1.54816e+07	1.86411e+07	1.63011e+07	7.41112e+06	8.37091e+06	6.96864e+06	1.38032	1.37415	1.27761	0.603199	0.654977	0.711328	nucleus	K08823			GO:0006464 cellular protein modification process; GO:0006468 protein phosphorylation; GO:0006793 phosphorus metabolic process; GO:0006796 phosphate-containing compound metabolic process; GO:0006807 nitrogen compound metabolic process; GO:0008152 metabolic process; GO:0009987 cellular process; GO:0010468 regulation of gene expression; GO:0016310 phosphorylation; GO:0018108 peptidyl-tyrosine phosph…	GO:0001669 acrosomal vesicle; GO:0005622 intracellular anatomical structure; GO:0005634 nucleus; GO:0005654 nucleoplasm; GO:0005737 cytoplasm; GO:0005856 cytoskeleton; GO:0012505 endomembrane system; GO:0016604 nuclear body; GO:0016607 nuclear speck; GO:0030141 secretory granule; GO:0031410 cytoplasmic vesicle; GO:0031974 membrane-enclosed lumen; GO:0031981 nuclear lumen; GO:0031982 vesicle; GO:0…	GO:0003824 catalytic activity; GO:0004672 protein kinase activity; GO:0004674 protein serine/threonine kinase activity; GO:0004713 protein tyrosine kinase activity; GO:0005488 binding; GO:0005515 protein binding; GO:0016301 kinase activity; GO:0016740 transferase activity; GO:0016772 transferase activity, transferring phosphorus-containing groups; GO:0016773 phosphotransferase activity, alcohol g…	PF00069	PF00069 Protein kinase domain	T	KOG0671	LAMMER dual specificity kinases	WP310 mRNA processing	http://www.wikipathways.org/instance/WP310_r122791
O35648	Centrin-3 OS=Mus musculus OX=10090 GN=Cetn3 PE=1 SV=1	Cetn3	1.64076	0.00169315	Up	25	3	23	3	3	19.5	899408	1.01548e+06	1.10418e+06	1.51242e+06	1.63216e+06	1.42622e+06	0.773119	0.721703	0.834348	1.18679	1.23124	1.40357	mitochondria	K16466			GO:0000226 microtubule cytoskeleton organization; GO:0006996 organelle organization; GO:0007010 cytoskeleton organization; GO:0007017 microtubule-based process; GO:0007049 cell cycle; GO:0007098 centrosome cycle; GO:0009987 cellular process; GO:0016043 cellular component organization; GO:0022402 cell cycle process; GO:0031023 microtubule organizing center organization; GO:0071840 cellular compone…	GO:0005622 intracellular anatomical structure; GO:0005737 cytoplasm; GO:0005813 centrosome; GO:0005814 centriole; GO:0005815 microtubule organizing center; GO:0005856 cytoskeleton; GO:0005929 cilium; GO:0015630 microtubule cytoskeleton; GO:0032391 photoreceptor connecting cilium; GO:0035869 ciliary transition zone; GO:0036064 ciliary basal body; GO:0042995 cell projection; GO:0043005 neuron proje…	GO:0005488 binding; GO:0005515 protein binding; GO:0008017 microtubule binding; GO:0008092 cytoskeletal protein binding; GO:0015631 tubulin binding; GO:0031683 G-protein beta/gamma-subunit complex binding; GO:0044877 protein-containing complex binding;	PF13499	PF13499 EF-hand domain pair	ZD	KOG0028	Ca2+-binding protein (centrin/caltractin), EF-Hand superfamily protein
O35704	Serine palmitoyltransferase 1 OS=Mus musculus OX=10090 GN=Sptlc1 PE=1 SV=2	Sptlc1	0.582931	0.00240894	Down	21	8	26	8	8	52.5	1.26019e+06	1.55838e+06	1.42844e+06	867039	910990	547385	1.25093	1.27899	1.24646	0.785688	0.7936	0.622084	cytoplasm	K00654	SPT; serine palmitoyltransferase [EC:2.3.1.50]	mmu01100 Metabolic pathways; mmu00600 Sphingolipid metabolism; mmu04071 Sphingolipid signaling pathway	GO:0006066 alcohol metabolic process; GO:0006629 lipid metabolic process; GO:0006643 membrane lipid metabolic process; GO:0006644 phospholipid metabolic process; GO:0006665 sphingolipid metabolic process; GO:0006667 sphinganine metabolic process; GO:0006670 sphingosine metabolic process; GO:0006672 ceramide metabolic process; GO:0006684 sphingomyelin metabolic process; GO:0006686 sphingomyelin bi…	GO:0002178 palmitoyltransferase complex; GO:0005622 intracellular anatomical structure; GO:0005737 cytoplasm; GO:0005783 endoplasmic reticulum; GO:0005789 endoplasmic reticulum membrane; GO:0012505 endomembrane system; GO:0016020 membrane; GO:0017059 serine C-palmitoyltransferase complex; GO:0031211 endoplasmic reticulum palmitoyltransferase complex; GO:0031984 organelle subcompartment; GO:003299…	GO:0003824 catalytic activity; GO:0004758 serine C-palmitoyltransferase activity; GO:0016408 C-acyltransferase activity; GO:0016409 palmitoyltransferase activity; GO:0016454 C-palmitoyltransferase activity; GO:0016740 transferase activity; GO:0016746 acyltransferase activity; GO:0016747 acyltransferase activity, transferring groups other than amino-acyl groups;	PF00155	PF00155 Aminotransferase class I and II	O	KOG1358	Serine palmitoyltransferase	WP4690 Sphingolipid metabolism (integrated pathway);WP4344 Sphingolipid metabolism overview	http://www.wikipathways.org/instance/WP4690_r123514;http://www.wikipathways.org/instance/WP4344_r116844		R-MMU-1430728 Metabolism;R-MMU-1660661 Sphingolipid de novo biosynthesis;R-MMU-428157 Sphingolipid metabolism;R-MMU-556833 Metabolism of lipids	https://reactome.org/PathwayBrowser/#/R-MMU-1430728;https://reactome.org/PathwayBrowser/#/R-MMU-1660661;https://reactome.org/PathwayBrowser/#/R-MMU-428157;https://reactome.org/PathwayBrowser/#/R-MMU-556833
O55028	[3-methyl-2-oxobutanoate dehydrogenase [lipoamide]] kinase, mitochondrial OS=Mus musculus OX=10090 GN=Bckdk PE=1 SV=1	Bckdk	0.115431	8.02685e-07	Down	41	9	47	9	9	46.6	4.80506e+06	5.78775e+06	5.91688e+06	599233	633131	528233	1.71584	1.70878	1.85733	0.195338	0.198409	0.215954	mitochondria	K00905			GO:0006082 organic acid metabolic process; GO:0006464 cellular protein modification process; GO:0006468 protein phosphorylation; GO:0006520 cellular amino acid metabolic process; GO:0006793 phosphorus metabolic process; GO:0006796 phosphate-containing compound metabolic process; GO:0006807 nitrogen compound metabolic process; GO:0008152 metabolic process; GO:0009056 catabolic process; GO:0009063 …	GO:0005622 intracellular anatomical structure; GO:0005737 cytoplasm; GO:0005739 mitochondrion; GO:0005759 mitochondrial matrix; GO:0005947 mitochondrial alpha-ketoglutarate dehydrogenase complex; GO:0030062 mitochondrial tricarboxylic acid cycle enzyme complex; GO:0031974 membrane-enclosed lumen; GO:0032991 protein-containing complex; GO:0043226 organelle; GO:0043227 membrane-bounded organelle; G…	GO:0000166 nucleotide binding; GO:0003824 catalytic activity; GO:0004672 protein kinase activity; GO:0004674 protein serine/threonine kinase activity; GO:0005488 binding; GO:0005524 ATP binding; GO:0016301 kinase activity; GO:0016740 transferase activity; GO:0016772 transferase activity, transferring phosphorus-containing groups; GO:0016773 phosphotransferase activity, alcohol group as acceptor; …	PF02518	PF02518 Histidine kinase-, DNA gyrase B-, and HSP90-like ATPase	T	KOG0787	Dehydrogenase kinase				R-MMU-1430728 Metabolism;R-MMU-70895 Branched-chain amino acid catabolism;R-MMU-71291 Metabolism of amino acids and derivatives	https://reactome.org/PathwayBrowser/#/R-MMU-1430728;https://reactome.org/PathwayBrowser/#/R-MMU-70895;https://reactome.org/PathwayBrowser/#/R-MMU-71291
O55029	Coatomer subunit beta' OS=Mus musculus OX=10090 GN=Copb2 PE=1 SV=2	Copb2	2.97052	1.19445e-05	Up	47	33	246	33	33	102.4	9.53742e+06	1.26568e+07	1.11229e+07	3.21866e+07	3.54163e+07	2.44547e+07	0.4963	0.544545	0.508802	1.52898	1.61736	1.45691	cytoplasm	K17302			GO:0000003 reproduction; GO:0003006 developmental process involved in reproduction; GO:0006810 transport; GO:0006886 intracellular protein transport; GO:0006888 endoplasmic reticulum to Golgi vesicle-mediated transport; GO:0006890 retrograde vesicle-mediated transport, Golgi to endoplasmic reticulum; GO:0006891 intra-Golgi vesicle-mediated transport; GO:0007275 multicellular organism development;…	GO:0000139 Golgi membrane; GO:0005622 intracellular anatomical structure; GO:0005737 cytoplasm; GO:0005783 endoplasmic reticulum; GO:0005789 endoplasmic reticulum membrane; GO:0005794 Golgi apparatus; GO:0005795 Golgi stack; GO:0005798 Golgi-associated vesicle; GO:0005829 cytosol; GO:0012505 endomembrane system; GO:0012506 vesicle membrane; GO:0016020 membrane; GO:0030117 membrane coat; GO:003012…	GO:0005080 protein kinase C binding; GO:0005488 binding; GO:0005515 protein binding; GO:0019899 enzyme binding; GO:0019900 kinase binding; GO:0019901 protein kinase binding;			U	KOG0276	Vesicle coat complex COPI, beta' subunit				R-MMU-199977 ER to Golgi Anterograde Transport;R-MMU-199991 Membrane Trafficking;R-MMU-392499 Metabolism of proteins;R-MMU-446203 Asparagine N-linked glycosylation;R-MMU-5653656 Vesicle-mediated transport;R-MMU-597592 Post-translational protein modification;R-MMU-6807878 COPI-mediated anterograde transport;R-MMU-6811434 COPI-dependent Golgi-to-ER retrograde traffic;R-MMU-6811442 Intra-Golgi and r…	https://reactome.org/PathwayBrowser/#/R-MMU-199977;https://reactome.org/PathwayBrowser/#/R-MMU-199991;https://reactome.org/PathwayBrowser/#/R-MMU-392499;https://reactome.org/PathwayBrowser/#/R-MMU-446203;https://reactome.org/PathwayBrowser/#/R-MMU-5653656;https://reactome.org/PathwayBrowser/#/R-MMU-597592;https://reactome.org/PathwayBrowser/#/R-MMU-6807878;https://reactome.org/PathwayBrowser/#/R-…	HALLMARK PROTEIN SECRETION;HALLMARK GLYCOLYSIS	http://www.gsea-msigdb.org/gsea/msigdb/mouse/geneset/HALLMARK_PROTEIN_SECRETION;http://www.gsea-msigdb.org/gsea/msigdb/mouse/geneset/HALLMARK_GLYCOLYSIS
O55098	Serine/threonine-protein kinase 10 OS=Mus musculus OX=10090 GN=Stk10 PE=1 SV=2	Stk10	2.01262	6.30718e-05	Up	21	21	159	20	21	111.8	9.94491e+06	1.22454e+07	1.05313e+07	2.14704e+07	2.35969e+07	1.63474e+07	0.689236	0.701675	0.641603	1.35837	1.4352	1.2971	mitochondria	K08837	STK10; serine/threonine kinase 10 [EC:2.7.11.1]	mmu04914 Progesterone-mediated oocyte maturation	GO:0000132 establishment of mitotic spindle orientation; GO:0000226 microtubule cytoskeleton organization; GO:0000278 mitotic cell cycle; GO:0000281 mitotic cytokinesis; GO:0000902 cell morphogenesis; GO:0000910 cytokinesis; GO:0001775 cell activation; GO:0001932 regulation of protein phosphorylation; GO:0001934 positive regulation of protein phosphorylation; GO:0001952 regulation of cell-matrix …	GO:0005622 intracellular anatomical structure; GO:0005737 cytoplasm; GO:0005819 spindle; GO:0005856 cytoskeleton; GO:0005886 plasma membrane; GO:0005938 cell cortex; GO:0012505 endomembrane system; GO:0012506 vesicle membrane; GO:0015630 microtubule cytoskeleton; GO:0016020 membrane; GO:0030141 secretory granule; GO:0030659 cytoplasmic vesicle membrane; GO:0030667 secretory granule membrane; GO:0…	GO:0003824 catalytic activity; GO:0004672 protein kinase activity; GO:0004674 protein serine/threonine kinase activity; GO:0005488 binding; GO:0005515 protein binding; GO:0016301 kinase activity; GO:0016740 transferase activity; GO:0016772 transferase activity, transferring phosphorus-containing groups; GO:0016773 phosphotransferase activity, alcohol group as acceptor; GO:0042802 identical protei…	PF00069	PF00069 Protein kinase domain	T	KOG0579	Ste20-like serine/threonine protein kinase				R-MMU-162582 Signal Transduction;R-MMU-168249 Innate Immune System;R-MMU-168256 Immune System;R-MMU-194315 Signaling by Rho GTPases;R-MMU-6798695 Neutrophil degranulation;R-MMU-8980692 RHOA GTPase cycle;R-MMU-9012999 RHO GTPase cycle;R-MMU-9013026 RHOB GTPase cycle;R-MMU-9013106 RHOC GTPase cycle;R-MMU-9716542 Signaling by Rho GTPases, Miro GTPases and RHOBTB3	https://reactome.org/PathwayBrowser/#/R-MMU-162582;https://reactome.org/PathwayBrowser/#/R-MMU-168249;https://reactome.org/PathwayBrowser/#/R-MMU-168256;https://reactome.org/PathwayBrowser/#/R-MMU-194315;https://reactome.org/PathwayBrowser/#/R-MMU-6798695;https://reactome.org/PathwayBrowser/#/R-MMU-8980692;https://reactome.org/PathwayBrowser/#/R-MMU-9012999;https://reactome.org/PathwayBrowser/#/R…
O55135	Eukaryotic translation initiation factor 6 OS=Mus musculus OX=10090 GN=Eif6 PE=1 SV=2	Eif6	1.96674	0.004875	Up	31	5	21	5	5	26.5	982735	979053	1.10194e+06	2.19785e+06	2.23246e+06	1.27906e+06	0.730814	0.60197	0.720352	1.49205	1.45695	1.08898	extracellular	K03264	EIF6; translation initiation factor 6	mmu03008 Ribosome biogenesis in eukaryotes	GO:0000054 ribosomal subunit export from nucleus; GO:0000460 maturation of 5.8S rRNA; GO:0000470 maturation of LSU-rRNA; GO:0002682 regulation of immune system process; GO:0006109 regulation of carbohydrate metabolic process; GO:0006110 regulation of glycolytic process; GO:0006139 nucleobase-containing compound metabolic process; GO:0006140 regulation of nucleotide metabolic process; GO:0006364 r…	GO:0005622 intracellular anatomical structure; GO:0005634 nucleus; GO:0005638 lamin filament; GO:0005652 nuclear lamina; GO:0005654 nucleoplasm; GO:0005730 nucleolus; GO:0005737 cytoplasm; GO:0005829 cytosol; GO:0005856 cytoskeleton; GO:0005882 intermediate filament; GO:0030684 preribosome; GO:0030687 preribosome, large subunit precursor; GO:0031974 membrane-enclosed lumen; GO:0031981 nuclear lum…	GO:0003676 nucleic acid binding; GO:0003723 RNA binding; GO:0003743 translation initiation factor activity; GO:0005488 binding; GO:0008135 translation factor activity, RNA binding; GO:0043021 ribonucleoprotein complex binding; GO:0043022 ribosome binding; GO:0043023 ribosomal large subunit binding; GO:0044877 protein-containing complex binding; GO:0097159 organic cyclic compound binding; GO:19013…			J	KOG3185	Translation initiation factor 6 (eIF-6)	WP307 Translation factors;WP488 Alpha 6 beta 4 integrin signaling pathway	http://www.wikipathways.org/instance/WP307_r117950;http://www.wikipathways.org/instance/WP488_r117859
O55143	Sarcoplasmic/endoplasmic reticulum calcium ATPase 2 OS=Mus musculus OX=10090 GN=Atp2a2 PE=1 SV=2	Atp2a2	0.361939	7.22393e-05	Down	19	19	69	19	19	114.8	5.50423e+06	6.36329e+06	5.8402e+06	2.14558e+06	1.9553e+06	1.81676e+06	1.51999	1.45286	1.41772	0.540884	0.473857	0.574381	plasma membrane	K05853	ATP2A; P-type Ca2+ transporter type 2A [EC:7.2.2.10]	mmu05414 Dilated cardiomyopathy; mmu04024 cAMP signaling pathway; mmu05412 Arrhythmogenic right ventricular cardiomyopathy; mmu04972 Pancreatic secretion; mmu05415 Diabetic cardiomyopathy; mmu05010 Alzheimer disease; mmu04260 Cardiac muscle contraction; mmu04919 Thyroid hormone signaling pathway; mmu04020 Calcium signaling pathway; mmu04261 Adrenergic signaling in cardiomyocytes; mmu05022 Pathway…	GO:0000003 reproduction; GO:0001505 regulation of neurotransmitter levels; GO:0002026 regulation of the force of heart contraction; GO:0002027 regulation of heart rate; GO:0002064 epithelial cell development; GO:0002065 columnar/cuboidal epithelial cell differentiation; GO:0002066 columnar/cuboidal epithelial cell development; GO:0002119 nematode larval development; GO:0002164 larval development;…	GO:0005622 intracellular anatomical structure; GO:0005634 nucleus; GO:0005635 nuclear envelope; GO:0005654 nucleoplasm; GO:0005737 cytoplasm; GO:0005783 endoplasmic reticulum; GO:0005789 endoplasmic reticulum membrane; GO:0005793 endoplasmic reticulum-Golgi intermediate compartment; GO:0005886 plasma membrane; GO:0005887 integral component of plasma membrane; GO:0009898 cytoplasmic side of plasma…	GO:0000166 nucleotide binding; GO:0001664 G protein-coupled receptor binding; GO:0003676 nucleic acid binding; GO:0003677 DNA binding; GO:0003682 chromatin binding; GO:0003824 catalytic activity; GO:0005102 signaling receptor binding; GO:0005215 transporter activity; GO:0005338 nucleotide-sugar transmembrane transporter activity; GO:0005388 P-type calcium transporter activity; GO:0005488 binding;…	PF00690; PF08282	PF00690 Cation transporter/ATPase, N-terminus; PF08282 haloacid dehalogenase-like hydrolase	P	KOG0202	Ca2+ transporting ATPase	WP553 Calcium regulation in cardiac cells;WP2075 Alzheimer's disease;WP385 Myometrial relaxation and contraction pathways	http://www.wikipathways.org/instance/WP553_r117867;http://www.wikipathways.org/instance/WP2075_r116517;http://www.wikipathways.org/instance/WP385_r122794		R-MMU-109582 Hemostasis;R-MMU-382551 Transport of small molecules;R-MMU-397014 Muscle contraction;R-MMU-418346 Platelet homeostasis;R-MMU-418359 Reduction of cytosolic Ca++ levels;R-MMU-418360 Platelet calcium homeostasis;R-MMU-5576891 Cardiac conduction;R-MMU-5578775 Ion homeostasis;R-MMU-936837 Ion transport by P-type ATPases;R-MMU-983712 Ion channel transport	https://reactome.org/PathwayBrowser/#/R-MMU-109582;https://reactome.org/PathwayBrowser/#/R-MMU-382551;https://reactome.org/PathwayBrowser/#/R-MMU-397014;https://reactome.org/PathwayBrowser/#/R-MMU-418346;https://reactome.org/PathwayBrowser/#/R-MMU-418359;https://reactome.org/PathwayBrowser/#/R-MMU-418360;https://reactome.org/PathwayBrowser/#/R-MMU-5576891;https://reactome.org/PathwayBrowser/#/R-M…	HALLMARK MTORC1 SIGNALING;HALLMARK INFLAMMATORY RESPONSE;HALLMARK XENOBIOTIC METABOLISM	http://www.gsea-msigdb.org/gsea/msigdb/mouse/geneset/HALLMARK_MTORC1_SIGNALING;http://www.gsea-msigdb.org/gsea/msigdb/mouse/geneset/HALLMARK_INFLAMMATORY_RESPONSE;http://www.gsea-msigdb.org/gsea/msigdb/mouse/geneset/HALLMARK_XENOBIOTIC_METABOLISM
O55201	Transcription elongation factor SPT5 OS=Mus musculus OX=10090 GN=Supt5h PE=1 SV=1	Supt5h	1.50064	0.000235523	Up	21	17	89	17	17	120.6	2.80616e+06	3.58047e+06	3.51762e+06	4.99649e+06	5.03995e+06	3.76419e+06	0.772322	0.814749	0.851045	1.25535	1.21731	1.18608	nucleus	K15172	SUPT5H; transcription elongation factor SPT5	mmu03250 Viral life cycle - HIV-1	GO:0000122 negative regulation of transcription by RNA polymerase II; GO:0001764 neuron migration; GO:0001959 regulation of cytokine-mediated signaling pathway; GO:0001961 positive regulation of cytokine-mediated signaling pathway; GO:0002376 immune system process; GO:0002520 immune system development; GO:0002682 regulation of immune system process; GO:0002684 positive regulation of immune system…	GO:0005622 intracellular anatomical structure; GO:0005634 nucleus; GO:0005654 nucleoplasm; GO:0005694 chromosome; GO:0005700 polytene chromosome; GO:0005703 polytene chromosome puff; GO:0005705 polytene chromosome interband; GO:0008023 transcription elongation factor complex; GO:0031974 membrane-enclosed lumen; GO:0031981 nuclear lumen; GO:0032044 DSIF complex; GO:0032991 protein-containing compl…	GO:0003676 nucleic acid binding; GO:0003677 DNA binding; GO:0003682 chromatin binding; GO:0003723 RNA binding; GO:0003729 mRNA binding; GO:0005488 binding; GO:0005515 protein binding; GO:0019899 enzyme binding; GO:0046982 protein heterodimerization activity; GO:0046983 protein dimerization activity; GO:0097159 organic cyclic compound binding; GO:1901363 heterocyclic compound binding;	PF11942	PF11942 Spt5 transcription elongation factor, acidic N-terminal	K	KOG1999	RNA polymerase II transcription elongation factor DSIF/SUPT5H/SPT5	WP310 mRNA processing	http://www.wikipathways.org/instance/WP310_r122791	Transcription factor	R-MMU-112382 Formation of RNA Pol II elongation complex ;R-MMU-113418 Formation of the Early Elongation Complex;R-MMU-212436 Generic Transcription Pathway;R-MMU-3700989 Transcriptional Regulation by TP53;R-MMU-674695 RNA Polymerase II Pre-transcription Events;R-MMU-6796648 TP53 Regulates Transcription of DNA Repair Genes;R-MMU-6807505 RNA polymerase II transcribes snRNA genes;R-MMU-72086 mRNA Cap…	https://reactome.org/PathwayBrowser/#/R-MMU-112382;https://reactome.org/PathwayBrowser/#/R-MMU-113418;https://reactome.org/PathwayBrowser/#/R-MMU-212436;https://reactome.org/PathwayBrowser/#/R-MMU-3700989;https://reactome.org/PathwayBrowser/#/R-MMU-674695;https://reactome.org/PathwayBrowser/#/R-MMU-6796648;https://reactome.org/PathwayBrowser/#/R-MMU-6807505;https://reactome.org/PathwayBrowser/#/R…	HALLMARK DNA REPAIR	http://www.gsea-msigdb.org/gsea/msigdb/mouse/geneset/HALLMARK_DNA_REPAIR
O55222	Integrin-linked protein kinase OS=Mus musculus OX=10090 GN=Ilk PE=1 SV=2	Ilk	0.651319	0.000461767	Down	17	6	22	6	6	51.3	947197	1.12285e+06	947426	636664	678954	512719	1.27526	1.24991	1.1213	0.782493	0.802209	0.790305	cytoplasm	K06272	ILK; integrin-linked kinase [EC:2.7.11.1]	mmu04360 Axon guidance; mmu03320 PPAR signaling pathway; mmu05100 Bacterial invasion of epithelial cells; mmu04510 Focal adhesion; mmu05213 Endometrial cancer	GO:0000165 MAPK cascade; GO:0000902 cell morphogenesis; GO:0000904 cell morphogenesis involved in differentiation; GO:0001558 regulation of cell growth; GO:0001655 urogenital system development; GO:0001657 ureteric bud development; GO:0001658 branching involved in ureteric bud morphogenesis; GO:0001667 ameboidal-type cell migration; GO:0001763 morphogenesis of a branching structure; GO:0001822 ki…	GO:0005622 intracellular anatomical structure; GO:0005634 nucleus; GO:0005654 nucleoplasm; GO:0005737 cytoplasm; GO:0005829 cytosol; GO:0005911 cell-cell junction; GO:0005912 adherens junction; GO:0005925 focal adhesion; GO:0030016 myofibril; GO:0030027 lamellipodium; GO:0030054 cell junction; GO:0030055 cell-substrate junction; GO:0030424 axon; GO:0030425 dendrite; GO:0031252 cell leading edge; …	GO:0003824 catalytic activity; GO:0004672 protein kinase activity; GO:0004674 protein serine/threonine kinase activity; GO:0005102 signaling receptor binding; GO:0005178 integrin binding; GO:0005488 binding; GO:0005515 protein binding; GO:0016301 kinase activity; GO:0016740 transferase activity; GO:0016772 transferase activity, transferring phosphorus-containing groups; GO:0016773 phosphotransfer…	PF07714	PF07714 Protein tyrosine and serine/threonine kinase	T	KOG0195	Integrin-linked kinase	WP3675 Factors and pathways affecting insulin-like growth factor (IGF1)-Akt signaling;WP6 Integrin-mediated cell adhesion;WP2573 Primary focal segmental glomerulosclerosis (FSGS);WP85 Focal adhesion;WP567 Eukaryotic transcription initiation;WP1244 Estrogen signaling;WP2316 PPAR signaling pathway	http://www.wikipathways.org/instance/WP3675_r90178;http://www.wikipathways.org/instance/WP6_r116713;http://www.wikipathways.org/instance/WP2573_r117937;http://www.wikipathways.org/instance/WP85_r116710;http://www.wikipathways.org/instance/WP567_r117881;http://www.wikipathways.org/instance/WP1244_r114031;http://www.wikipathways.org/instance/WP2316_r106870	Transcription factor	R-MMU-1500931 Cell-Cell communication;R-MMU-446343 Localization of the PINCH-ILK-PARVIN complex to focal adhesions;R-MMU-446353 Cell-extracellular matrix interactions;R-MMU-446728 Cell junction organization	https://reactome.org/PathwayBrowser/#/R-MMU-1500931;https://reactome.org/PathwayBrowser/#/R-MMU-446343;https://reactome.org/PathwayBrowser/#/R-MMU-446353;https://reactome.org/PathwayBrowser/#/R-MMU-446728
O70133	ATP-dependent RNA helicase A OS=Mus musculus OX=10090 GN=Dhx9 PE=1 SV=2	Dhx9	0.618277	0.000292593	Down	18	20	121	20	20	149.4	7.64403e+06	8.62735e+06	7.68621e+06	5.03302e+06	4.89879e+06	3.86081e+06	1.32107	1.23276	1.16771	0.794046	0.742989	0.763908	nucleus	K13184			GO:0000003 reproduction; GO:0000375 RNA splicing, via transesterification reactions; GO:0000377 RNA splicing, via transesterification reactions with bulged adenosine as nucleophile; GO:0000380 alternative mRNA splicing, via spliceosome; GO:0000398 mRNA splicing, via spliceosome; GO:0000902 cell morphogenesis; GO:0000904 cell morphogenesis involved in differentiation; GO:0001672 regulation of chro…	GO:0000123 histone acetyltransferase complex; GO:0000228 nuclear chromosome; GO:0000785 chromatin; GO:0000803 sex chromosome; GO:0000805 X chromosome; GO:0005622 intracellular anatomical structure; GO:0005634 nucleus; GO:0005654 nucleoplasm; GO:0005694 chromosome; GO:0005700 polytene chromosome; GO:0005726 perichromatin fibrils; GO:0005730 nucleolus; GO:0005737 cytoplasm; GO:0005813 centrosome; G…	GO:0000166 nucleotide binding; GO:0000976 transcription cis-regulatory region binding; GO:0000977 RNA polymerase II transcription regulatory region sequence-specific DNA binding; GO:0000978 RNA polymerase II cis-regulatory region sequence-specific DNA binding; GO:0000987 cis-regulatory region sequence-specific DNA binding; GO:0000993 RNA polymerase II complex binding; GO:0001067 transcription reg…	PF00035; PF00270; PF00271; PF04408; PF07717	PF00035 Double-stranded RNA binding motif; PF00270 DEAD/DEAH box helicase; PF00271 Helicase conserved C-terminal domain; PF04408 Helicase associated domain (HA2); PF07717 Oligonucleotide/oligosaccharide-binding (OB)-fold	K	KOG0921	Dosage compensation complex, subunit MLE	WP310 mRNA processing;WP1763 Mechanisms associated with pluripotency	http://www.wikipathways.org/instance/WP310_r122791;http://www.wikipathways.org/instance/WP1763_r120787		R-MMU-1606322 ZBP1(DAI) mediated induction of type I IFNs;R-MMU-168249 Innate Immune System;R-MMU-168256 Immune System;R-MMU-1810476 RIP-mediated NFkB activation via ZBP1;R-MMU-1834949 Cytosolic sensors of pathogen-associated DNA ;R-MMU-3134963 DEx/H-box helicases activate type I IFN and inflammatory cytokines production ;R-MMU-72163 mRNA Splicing - Major Pathway;R-MMU-72172 mRNA Splicing;R-MMU-7…	https://reactome.org/PathwayBrowser/#/R-MMU-1606322;https://reactome.org/PathwayBrowser/#/R-MMU-168249;https://reactome.org/PathwayBrowser/#/R-MMU-168256;https://reactome.org/PathwayBrowser/#/R-MMU-1810476;https://reactome.org/PathwayBrowser/#/R-MMU-1834949;https://reactome.org/PathwayBrowser/#/R-MMU-3134963;https://reactome.org/PathwayBrowser/#/R-MMU-72163;https://reactome.org/PathwayBrowser/#/R…
O70194	Eukaryotic translation initiation factor 3 subunit D OS=Mus musculus OX=10090 GN=Eif3d PE=1 SV=2	Eif3d	0.180745	3.48939e-05	Down	46	17	127	17	17	63.9	1.62699e+07	2.25105e+07	2.23218e+07	3.56753e+06	4.16755e+06	2.56547e+06	1.4866	1.70056	1.7929	0.29757	0.334179	0.268369	cytoplasm	K03251			GO:0001732 formation of cytoplasmic translation initiation complex; GO:0002181 cytoplasmic translation; GO:0002183 cytoplasmic translational initiation; GO:0002191 cap-dependent translational initiation; GO:0006412 translation; GO:0006413 translational initiation; GO:0006417 regulation of translation; GO:0006446 regulation of translational initiation; GO:0006518 peptide metabolic process; GO:0006…	GO:0005622 intracellular anatomical structure; GO:0005634 nucleus; GO:0005737 cytoplasm; GO:0005829 cytosol; GO:0005852 eukaryotic translation initiation factor 3 complex; GO:0032991 protein-containing complex; GO:0043226 organelle; GO:0043227 membrane-bounded organelle; GO:0043229 intracellular organelle; GO:0043231 intracellular membrane-bounded organelle; GO:0071541 eukaryotic translation init…	GO:0000339 RNA cap binding; GO:0003676 nucleic acid binding; GO:0003723 RNA binding; GO:0003729 mRNA binding; GO:0003743 translation initiation factor activity; GO:0005488 binding; GO:0005515 protein binding; GO:0008135 translation factor activity, RNA binding; GO:0097159 organic cyclic compound binding; GO:0098808 mRNA cap binding; GO:1901363 heterocyclic compound binding;			J	KOG2479	Translation initiation factor 3, subunit d (eIF-3d)	WP307 Translation factors	http://www.wikipathways.org/instance/WP307_r117950		R-MMU-156827 L13a-mediated translational silencing of Ceruloplasmin expression;R-MMU-392499 Metabolism of proteins;R-MMU-72613 Eukaryotic Translation Initiation;R-MMU-72649 Translation initiation complex formation;R-MMU-72662 Activation of the mRNA upon binding of the cap-binding complex and eIFs, and subsequent binding to 43S;R-MMU-72689 Formation of a pool of free 40S subunits;R-MMU-72695 Forma…	https://reactome.org/PathwayBrowser/#/R-MMU-156827;https://reactome.org/PathwayBrowser/#/R-MMU-392499;https://reactome.org/PathwayBrowser/#/R-MMU-72613;https://reactome.org/PathwayBrowser/#/R-MMU-72649;https://reactome.org/PathwayBrowser/#/R-MMU-72662;https://reactome.org/PathwayBrowser/#/R-MMU-72689;https://reactome.org/PathwayBrowser/#/R-MMU-72695;https://reactome.org/PathwayBrowser/#/R-MMU-727…	HALLMARK MYC TARGETS V1;HALLMARK ALLOGRAFT REJECTION	http://www.gsea-msigdb.org/gsea/msigdb/mouse/geneset/HALLMARK_MYC_TARGETS_V1;http://www.gsea-msigdb.org/gsea/msigdb/mouse/geneset/HALLMARK_ALLOGRAFT_REJECTION
O70293	G protein-coupled receptor kinase 6 OS=Mus musculus OX=10090 GN=Grk6 PE=1 SV=1	Grk6	1.73145	0.00177156	Up	7	3	7	3	3	65.9	168252	230002	216722	324334	339122	311609	0.690359	0.780268	0.781694	1.21484	1.22113	1.46381	cytoplasm	K08291	GRK4_5_6; G protein-coupled receptor kinase [EC:2.7.11.16]	mmu05032 Morphine addiction; mmu04062 Chemokine signaling pathway; mmu04144 Endocytosis	GO:0000003 reproduction; GO:0000902 cell morphogenesis; GO:0000904 cell morphogenesis involved in differentiation; GO:0002009 morphogenesis of an epithelium; GO:0002029 desensitization of G protein-coupled receptor signaling pathway; GO:0002031 G protein-coupled receptor internalization; GO:0002064 epithelial cell development; GO:0002165 instar larval or pupal development; GO:0002682 regulation o…	GO:0005622 intracellular anatomical structure; GO:0005737 cytoplasm; GO:0005829 cytosol; GO:0005886 plasma membrane; GO:0016020 membrane; GO:0030425 dendrite; GO:0036477 somatodendritic compartment; GO:0042995 cell projection; GO:0043005 neuron projection; GO:0043025 neuronal cell body; GO:0044297 cell body; GO:0071944 cell periphery; GO:0097447 dendritic tree; GO:0120025 plasma membrane bounded …	GO:0003824 catalytic activity; GO:0004672 protein kinase activity; GO:0004674 protein serine/threonine kinase activity; GO:0004703 G protein-coupled receptor kinase activity; GO:0016301 kinase activity; GO:0016740 transferase activity; GO:0016772 transferase activity, transferring phosphorus-containing groups; GO:0016773 phosphotransferase activity, alcohol group as acceptor; GO:0047696 beta-adre…	PF00615; PF00069	PF00615 Regulator of G protein signaling domain; PF00069 Protein kinase domain	T	KOG0986	G protein-coupled receptor kinase	WP553 Calcium regulation in cardiac cells;WP2292 Chemokine signaling pathway;WP385 Myometrial relaxation and contraction pathways	http://www.wikipathways.org/instance/WP553_r117867;http://www.wikipathways.org/instance/WP2292_r97515;http://www.wikipathways.org/instance/WP385_r122794		R-MMU-162582 Signal Transduction;R-MMU-372790 Signaling by GPCR;R-MMU-388396 GPCR downstream signalling;R-MMU-418555 G alpha (s) signalling events	https://reactome.org/PathwayBrowser/#/R-MMU-162582;https://reactome.org/PathwayBrowser/#/R-MMU-372790;https://reactome.org/PathwayBrowser/#/R-MMU-388396;https://reactome.org/PathwayBrowser/#/R-MMU-418555
O70325	Phospholipid hydroperoxide glutathione peroxidase OS=Mus musculus OX=10090 GN=Gpx4 PE=1 SV=4	Gpx4	1.89667	0.0370707	Up	29	6	30	6	6	22.2	2.2581e+06	2.24117e+06	1.78348e+06	5.22636e+06	3.8342e+06	2.30164e+06	0.834923	0.685135	0.579681	1.76407	1.24414	0.974312	extracellular	K05361	GPX4; phospholipid-hydroperoxide glutathione peroxidase [EC:1.11.1.12]	mmu04216 Ferroptosis; mmu00480 Glutathione metabolism; mmu01100 Metabolic pathways; mmu00590 Arachidonic acid metabolism	GO:0000003 reproduction; GO:0001676 long-chain fatty acid metabolic process; GO:0006082 organic acid metabolic process; GO:0006325 chromatin organization; GO:0006518 peptide metabolic process; GO:0006575 cellular modified amino acid metabolic process; GO:0006629 lipid metabolic process; GO:0006631 fatty acid metabolic process; GO:0006633 fatty acid biosynthetic process; GO:0006644 phospholipid me…	GO:0005622 intracellular anatomical structure; GO:0005634 nucleus; GO:0005635 nuclear envelope; GO:0005654 nucleoplasm; GO:0005737 cytoplasm; GO:0005739 mitochondrion; GO:0005829 cytosol; GO:0012505 endomembrane system; GO:0031967 organelle envelope; GO:0031974 membrane-enclosed lumen; GO:0031975 envelope; GO:0031981 nuclear lumen; GO:0032991 protein-containing complex; GO:0043226 organelle; GO:0…	GO:0003824 catalytic activity; GO:0004601 peroxidase activity; GO:0004602 glutathione peroxidase activity; GO:0005488 binding; GO:0005515 protein binding; GO:0008430 selenium binding; GO:0016209 antioxidant activity; GO:0016491 oxidoreductase activity; GO:0016684 oxidoreductase activity, acting on peroxide as acceptor; GO:0042802 identical protein binding; GO:0047066 phospholipid-hydroperoxide gl…			O	KOG1651	Glutathione peroxidase	WP730 Glutathione and one-carbon metabolism;WP4466 Oxidative stress and redox pathway;WP1251 Metapathway biotransformation;WP1770 One-carbon metabolism and related pathways;WP108 Selenium metabolism / selenoproteins;WP164 Glutathione metabolism;WP1273 Folic acid network;WP1272 Selenium micronutrient network	http://www.wikipathways.org/instance/WP730_r116583;http://www.wikipathways.org/instance/WP4466_r116840;http://www.wikipathways.org/instance/WP1251_r94721;http://www.wikipathways.org/instance/WP1770_r116575;http://www.wikipathways.org/instance/WP108_r117940;http://www.wikipathways.org/instance/WP164_r106858;http://www.wikipathways.org/instance/WP1273_r120917;http://www.wikipathways.org/instance/WP…		R-MMU-1430728 Metabolism;R-MMU-2142712 Synthesis of 12-eicosatetraenoic acid derivatives;R-MMU-2142753 Arachidonic acid metabolism;R-MMU-2142770 Synthesis of 15-eicosatetraenoic acid derivatives;R-MMU-556833 Metabolism of lipids;R-MMU-8978868 Fatty acid metabolism;R-MMU-9018676 Biosynthesis of D-series resolvins;R-MMU-9018677 Biosynthesis of DHA-derived SPMs;R-MMU-9018678 Biosynthesis of speciali…	https://reactome.org/PathwayBrowser/#/R-MMU-1430728;https://reactome.org/PathwayBrowser/#/R-MMU-2142712;https://reactome.org/PathwayBrowser/#/R-MMU-2142753;https://reactome.org/PathwayBrowser/#/R-MMU-2142770;https://reactome.org/PathwayBrowser/#/R-MMU-556833;https://reactome.org/PathwayBrowser/#/R-MMU-8978868;https://reactome.org/PathwayBrowser/#/R-MMU-9018676;https://reactome.org/PathwayBrowser/…	HALLMARK DNA REPAIR;HALLMARK APOPTOSIS;HALLMARK ADIPOGENESIS;HALLMARK OXIDATIVE PHOSPHORYLATION;HALLMARK REACTIVE OXIGEN SPECIES PATHWAY;HALLMARK IL2 STAT5 SIGNALING	http://www.gsea-msigdb.org/gsea/msigdb/mouse/geneset/HALLMARK_DNA_REPAIR;http://www.gsea-msigdb.org/gsea/msigdb/mouse/geneset/HALLMARK_APOPTOSIS;http://www.gsea-msigdb.org/gsea/msigdb/mouse/geneset/HALLMARK_ADIPOGENESIS;http://www.gsea-msigdb.org/gsea/msigdb/mouse/geneset/HALLMARK_OXIDATIVE_PHOSPHORYLATION;http://www.gsea-msigdb.org/gsea/msigdb/mouse/geneset/HALLMARK_REACTIVE_OXIGEN_SPECIES_PATHW…
O70370	Cathepsin S OS=Mus musculus OX=10090 GN=Ctss PE=1 SV=2	Ctss	0.58403	0.00283351	Down	26	6	27	6	6	38.4	1.21762e+06	1.52203e+06	1.33508e+06	812040	897024	526686	1.25885	1.30101	1.21335	0.766393	0.81387	0.623405	extracellular	K01368	CTSS; cathepsin S [EC:3.4.22.27]	mmu04612 Antigen processing and presentation; mmu04210 Apoptosis; mmu04142 Lysosome; mmu04145 Phagosome; mmu05152 Tuberculosis	GO:0001775 cell activation; GO:0001894 tissue homeostasis; GO:0002218 activation of innate immune response; GO:0002221 pattern recognition receptor signaling pathway; GO:0002224 toll-like receptor signaling pathway; GO:0002250 adaptive immune response; GO:0002252 immune effector process; GO:0002253 activation of immune response; GO:0002263 cell activation involved in immune response; GO:0002274 m…	GO:0000323 lytic vacuole; GO:0005576 extracellular region; GO:0005615 extracellular space; GO:0005622 intracellular anatomical structure; GO:0005737 cytoplasm; GO:0005764 lysosome; GO:0005768 endosome; GO:0005769 early endosome; GO:0005773 vacuole; GO:0005775 vacuolar lumen; GO:0009986 cell surface; GO:0012505 endomembrane system; GO:0016020 membrane; GO:0030141 secretory granule; GO:0031410 cyto…	GO:0001968 fibronectin binding; GO:0003824 catalytic activity; GO:0004175 endopeptidase activity; GO:0004197 cysteine-type endopeptidase activity; GO:0004252 serine-type endopeptidase activity; GO:0005488 binding; GO:0005515 protein binding; GO:0005518 collagen binding; GO:0008233 peptidase activity; GO:0008234 cysteine-type peptidase activity; GO:0008236 serine-type peptidase activity; GO:001678…	PF08246; PF00112	PF08246 Cathepsin propeptide inhibitor domain (I29); PF00112 Papain family cysteine protease	O	KOG1543	Cysteine proteinase Cathepsin L				R-MMU-1280218 Adaptive Immune System;R-MMU-1474228 Degradation of the extracellular matrix;R-MMU-1474244 Extracellular matrix organization;R-MMU-1474290 Collagen formation;R-MMU-1679131 Trafficking and processing of endosomal TLR;R-MMU-168249 Innate Immune System;R-MMU-168256 Immune System;R-MMU-168898 Toll-like Receptor Cascades;R-MMU-2022090 Assembly of collagen fibrils and other multimeric str…	https://reactome.org/PathwayBrowser/#/R-MMU-1280218;https://reactome.org/PathwayBrowser/#/R-MMU-1474228;https://reactome.org/PathwayBrowser/#/R-MMU-1474244;https://reactome.org/PathwayBrowser/#/R-MMU-1474290;https://reactome.org/PathwayBrowser/#/R-MMU-1679131;https://reactome.org/PathwayBrowser/#/R-MMU-168249;https://reactome.org/PathwayBrowser/#/R-MMU-168256;https://reactome.org/PathwayBrowser/#…	HALLMARK COMPLEMENT;HALLMARK ALLOGRAFT REJECTION;HALLMARK KRAS SIGNALING UP	http://www.gsea-msigdb.org/gsea/msigdb/mouse/geneset/HALLMARK_COMPLEMENT;http://www.gsea-msigdb.org/gsea/msigdb/mouse/geneset/HALLMARK_ALLOGRAFT_REJECTION;http://www.gsea-msigdb.org/gsea/msigdb/mouse/geneset/HALLMARK_KRAS_SIGNALING_UP
O70494	Transcription factor Sp3 OS=Mus musculus OX=10090 GN=Sp3 PE=1 SV=2	Sp3	1.91944	0.00253148	Up	3	2	12	2	2	82.3	325833	398250	499522	774501	782049	617479	0.625665	0.632268	0.843177	1.35763	1.31786	1.35746	nucleus	K09193			GO:0000003 reproduction; GO:0000122 negative regulation of transcription by RNA polymerase II; GO:0001501 skeletal system development; GO:0001503 ossification; GO:0001654 eye development; GO:0001701 in utero embryonic development; GO:0001775 cell activation; GO:0001779 natural killer cell differentiation; GO:0001824 blastocyst development; GO:0001825 blastocyst formation; GO:0001829 trophectoderm…	GO:0005622 intracellular anatomical structure; GO:0005634 nucleus; GO:0005654 nucleoplasm; GO:0005737 cytoplasm; GO:0005829 cytosol; GO:0016604 nuclear body; GO:0016605 PML body; GO:0017053 transcription repressor complex; GO:0031974 membrane-enclosed lumen; GO:0031981 nuclear lumen; GO:0032991 protein-containing complex; GO:0032993 protein-DNA complex; GO:0043226 organelle; GO:0043227 membrane-b…	GO:0000976 transcription cis-regulatory region binding; GO:0000977 RNA polymerase II transcription regulatory region sequence-specific DNA binding; GO:0000978 RNA polymerase II cis-regulatory region sequence-specific DNA binding; GO:0000981 DNA-binding transcription factor activity, RNA polymerase II-specific; GO:0000987 cis-regulatory region sequence-specific DNA binding; GO:0001067 transcriptio…	PF00096	PF00096 Zinc finger, C2H2 type	R	KOG1721	FOG: Zn-finger	WP108 Selenium metabolism / selenoproteins;WP2910 Mecp2 and associated Rett syndrome;WP1763 Mechanisms associated with pluripotency	http://www.wikipathways.org/instance/WP108_r117940;http://www.wikipathways.org/instance/WP2910_r120273;http://www.wikipathways.org/instance/WP1763_r120787	Transcription factor	R-MMU-2990846 SUMOylation;R-MMU-3108232 SUMO E3 ligases SUMOylate target proteins;R-MMU-3232118 SUMOylation of transcription factors;R-MMU-392499 Metabolism of proteins;R-MMU-597592 Post-translational protein modification	https://reactome.org/PathwayBrowser/#/R-MMU-2990846;https://reactome.org/PathwayBrowser/#/R-MMU-3108232;https://reactome.org/PathwayBrowser/#/R-MMU-3232118;https://reactome.org/PathwayBrowser/#/R-MMU-392499;https://reactome.org/PathwayBrowser/#/R-MMU-597592
O88291	DBIRD complex subunit ZNF326 OS=Mus musculus OX=10090 GN=Znf326 PE=1 SV=1	Znf326	2.59565	0.000538916	Up	9	4	17	4	4	65.2	521992	661758	509688	1.49446e+06	1.292e+06	1.25774e+06	0.593546	0.62214	0.509464	1.55128	1.28926	1.63734	nucleus	K13204			GO:0006139 nucleobase-containing compound metabolic process; GO:0006355 regulation of transcription, DNA-templated; GO:0006396 RNA processing; GO:0006725 cellular aromatic compound metabolic process; GO:0006807 nitrogen compound metabolic process; GO:0008152 metabolic process; GO:0008380 RNA splicing; GO:0009889 regulation of biosynthetic process; GO:0009891 positive regulation of biosynthetic pr…	GO:0005622 intracellular anatomical structure; GO:0005634 nucleus; GO:0005654 nucleoplasm; GO:0016363 nuclear matrix; GO:0031974 membrane-enclosed lumen; GO:0031981 nuclear lumen; GO:0032991 protein-containing complex; GO:0034399 nuclear periphery; GO:0043226 organelle; GO:0043227 membrane-bounded organelle; GO:0043229 intracellular organelle; GO:0043231 intracellular membrane-bounded organelle; …	GO:0000993 RNA polymerase II complex binding; GO:0001098 basal transcription machinery binding; GO:0001099 basal RNA polymerase II transcription machinery binding; GO:0003676 nucleic acid binding; GO:0003677 DNA binding; GO:0005488 binding; GO:0005515 protein binding; GO:0008270 zinc ion binding; GO:0019899 enzyme binding; GO:0043167 ion binding; GO:0043169 cation binding; GO:0043175 RNA polymera…
O88522	NF-kappa-B essential modulator OS=Mus musculus OX=10090 GN=Ikbkg PE=1 SV=2	Ikbkg	0.0412314	0.00013958	Down	21	8	42	8	8	47.9	4.26201e+06	5.15621e+06	4.36705e+06	257601	189380	94709.2	1.94081	1.94132	1.74814	0.107086	0.075682	0.0493764	cytoplasm	K07210	IKBKG; inhibitor of nuclear factor kappa-B kinase subunit gamma	mmu04920 Adipocytokine signaling pathway; mmu04658 Th1 and Th2 cell differentiation; mmu04936 Alcoholic liver disease; mmu05417 Lipid and atherosclerosis; mmu05142 Chagas disease; mmu05135 Yersinia infection; mmu05145 Toxoplasmosis; mmu05160 Hepatitis C; mmu05162 Measles; mmu05215 Prostate cancer; mmu05163 Human cytomegalovirus infection; mmu05170 Human immunodeficiency virus 1 infection; mmu0522…	GO:0000165 MAPK cascade; GO:0001776 leukocyte homeostasis; GO:0001782 B cell homeostasis; GO:0001932 regulation of protein phosphorylation; GO:0001934 positive regulation of protein phosphorylation; GO:0001959 regulation of cytokine-mediated signaling pathway; GO:0002218 activation of innate immune response; GO:0002220 innate immune response activating cell surface receptor signaling pathway; GO:…	GO:0000151 ubiquitin ligase complex; GO:0000922 spindle pole; GO:0005622 intracellular anatomical structure; GO:0005634 nucleus; GO:0005737 cytoplasm; GO:0005819 spindle; GO:0005829 cytosol; GO:0005856 cytoskeleton; GO:0008385 IkappaB kinase complex; GO:0015630 microtubule cytoskeleton; GO:0032991 protein-containing complex; GO:0043226 organelle; GO:0043227 membrane-bounded organelle; GO:0043228 …	GO:0005102 signaling receptor binding; GO:0005488 binding; GO:0005515 protein binding; GO:0019899 enzyme binding; GO:0019904 protein domain specific binding; GO:0031593 polyubiquitin modification-dependent protein binding; GO:0031625 ubiquitin protein ligase binding; GO:0032182 ubiquitin-like protein binding; GO:0042802 identical protein binding; GO:0042803 protein homodimerization activity; GO:0…	PF18414	PF18414 C2H2 type zinc-finger				WP1256 Nod-like receptor (NLR) signaling pathway;WP5128 Fibrin complement receptor 3 signaling pathway;WP1560 MicroRNAs in cardiomyocyte hypertrophy;WP2841 Focal adhesion: PI3K-Akt-mTOR signaling pathway;WP1243 EBV LMP1 signaling;WP1244 Estrogen signaling;WP88 Toll-like receptor signaling;WP2292 Chemokine signaling pathway;WP1254 Apoptosis;WP493 Mapk signaling pathway	http://www.wikipathways.org/instance/WP1256_r117031;http://www.wikipathways.org/instance/WP5128_r120386;http://www.wikipathways.org/instance/WP1560_r116839;http://www.wikipathways.org/instance/WP2841_r116712;http://www.wikipathways.org/instance/WP1243_r89985;http://www.wikipathways.org/instance/WP1244_r114031;http://www.wikipathways.org/instance/WP88_r116521;http://www.wikipathways.org/instance/W…		R-MMU-1168372 Downstream signaling events of B Cell Receptor (BCR);R-MMU-1169091 Activation of NF-kappaB in B cells;R-MMU-1280215 Cytokine Signaling in Immune system;R-MMU-1280218 Adaptive Immune System;R-MMU-1606322 ZBP1(DAI) mediated induction of type I IFNs;R-MMU-162582 Signal Transduction;R-MMU-166016 Toll Like Receptor 4 (TLR4) Cascade;R-MMU-166058 MyD88:MAL(TIRAP) cascade initiated on plasm…		HALLMARK APICAL JUNCTION	http://www.gsea-msigdb.org/gsea/msigdb/mouse/geneset/HALLMARK_APICAL_JUNCTION
O88574	Histone deacetylase complex subunit SAP30 OS=Mus musculus OX=10090 GN=Sap30 PE=1 SV=1	Sap30	1.67158	0.0325207	Up	19	4	20	4	4	23.2	511301	588249	678290	720419	1.09689e+06	911969	0.740118	0.704018	0.863092	0.951968	1.39341	1.51134	extracellular	K19202	SAP30; histone deacetylase complex subunit SAP30	mmu05169 Epstein-Barr virus infection	GO:0000122 negative regulation of transcription by RNA polymerase II; GO:0006325 chromatin organization; GO:0006355 regulation of transcription, DNA-templated; GO:0006357 regulation of transcription by RNA polymerase II; GO:0006464 cellular protein modification process; GO:0006476 protein deacetylation; GO:0006807 nitrogen compound metabolic process; GO:0006996 organelle organization; GO:0007275 …	GO:0000118 histone deacetylase complex; GO:0000228 nuclear chromosome; GO:0000785 chromatin; GO:0005622 intracellular anatomical structure; GO:0005634 nucleus; GO:0005654 nucleoplasm; GO:0005694 chromosome; GO:0016580 Sin3 complex; GO:0031974 membrane-enclosed lumen; GO:0031981 nuclear lumen; GO:0032991 protein-containing complex; GO:0043226 organelle; GO:0043227 membrane-bounded organelle; GO:00…	GO:0003712 transcription coregulator activity; GO:0003714 transcription corepressor activity; GO:0003824 catalytic activity; GO:0004407 histone deacetylase activity; GO:0016787 hydrolase activity; GO:0016810 hydrolase activity, acting on carbon-nitrogen (but not peptide) bonds; GO:0016811 hydrolase activity, acting on carbon-nitrogen (but not peptide) bonds, in linear amides; GO:0019213 deacetyla…	PF13866	PF13866 SAP30 zinc-finger				WP265 Delta-Notch signaling pathway	http://www.wikipathways.org/instance/WP265_r117870	Transcription factor	R-MMU-3214815 HDACs deacetylate histones;R-MMU-3247509 Chromatin modifying enzymes;R-MMU-4839726 Chromatin organization	https://reactome.org/PathwayBrowser/#/R-MMU-3214815;https://reactome.org/PathwayBrowser/#/R-MMU-3247509;https://reactome.org/PathwayBrowser/#/R-MMU-4839726	HALLMARK HYPOXIA;HALLMARK G2M CHECKPOINT;HALLMARK NOTCH SIGNALING;HALLMARK GLYCOLYSIS	http://www.gsea-msigdb.org/gsea/msigdb/mouse/geneset/HALLMARK_HYPOXIA;http://www.gsea-msigdb.org/gsea/msigdb/mouse/geneset/HALLMARK_G2M_CHECKPOINT;http://www.gsea-msigdb.org/gsea/msigdb/mouse/geneset/HALLMARK_NOTCH_SIGNALING;http://www.gsea-msigdb.org/gsea/msigdb/mouse/geneset/HALLMARK_GLYCOLYSIS
O88622	Poly(ADP-ribose) glycohydrolase OS=Mus musculus OX=10090 GN=Parg PE=1 SV=2	Parg	1.73678	0.0036778	Up	8	7	26	7	7	109.3	579700	836864	840185	1.20547e+06	1.24813e+06	1.13153e+06	0.647402	0.772722	0.824828	1.22897	1.22326	1.44676	nucleus	K07759			GO:0005975 carbohydrate metabolic process; GO:0006139 nucleobase-containing compound metabolic process; GO:0006163 purine nucleotide metabolic process; GO:0006282 regulation of DNA repair; GO:0006325 chromatin organization; GO:0006355 regulation of transcription, DNA-templated; GO:0006725 cellular aromatic compound metabolic process; GO:0006753 nucleoside phosphate metabolic process; GO:0006793 p…	GO:0000785 chromatin; GO:0005622 intracellular anatomical structure; GO:0005634 nucleus; GO:0005654 nucleoplasm; GO:0005694 chromosome; GO:0005737 cytoplasm; GO:0005739 mitochondrion; GO:0005759 mitochondrial matrix; GO:0005829 cytosol; GO:0031974 membrane-enclosed lumen; GO:0031981 nuclear lumen; GO:0042995 cell projection; GO:0043005 neuron projection; GO:0043226 organelle; GO:0043227 membrane-…	GO:0003682 chromatin binding; GO:0003824 catalytic activity; GO:0004553 hydrolase activity, hydrolyzing O-glycosyl compounds; GO:0004649 poly(ADP-ribose) glycohydrolase activity; GO:0005488 binding; GO:0016787 hydrolase activity; GO:0016798 hydrolase activity, acting on glycosyl bonds;			T	KOG2064	Poly(ADP-ribose) glycohydrolase				R-MMU-110362 POLB-Dependent Long Patch Base Excision Repair;R-MMU-110373 Resolution of AP sites via the multiple-nucleotide patch replacement pathway;R-MMU-73884 Base Excision Repair;R-MMU-73894 DNA Repair;R-MMU-73933 Resolution of Abasic Sites (AP sites)	https://reactome.org/PathwayBrowser/#/R-MMU-110362;https://reactome.org/PathwayBrowser/#/R-MMU-110373;https://reactome.org/PathwayBrowser/#/R-MMU-73884;https://reactome.org/PathwayBrowser/#/R-MMU-73894;https://reactome.org/PathwayBrowser/#/R-MMU-73933
O88700	RecQ-like DNA helicase BLM OS=Mus musculus OX=10090 GN=Blm PE=1 SV=1	Blm	2.93252	0.000210134	Up	5	5	16	5	5	158.3	198820	242688	243799	672681	766767	448052	0.50417	0.508819	0.543457	1.55718	1.70636	1.30078	nucleus	K10901	BLM; bloom syndrome protein [EC:5.6.2.4]	mmu03440 Homologous recombination; mmu03460 Fanconi anemia pathway	GO:0000003 reproduction; GO:0000018 regulation of DNA recombination; GO:0000019 regulation of mitotic recombination; GO:0000075 cell cycle checkpoint signaling; GO:0000077 DNA damage checkpoint signaling; GO:0000079 regulation of cyclin-dependent protein serine/threonine kinase activity; GO:0000278 mitotic cell cycle; GO:0000280 nuclear division; GO:0000723 telomere maintenance; GO:0000724 double…	GO:0000228 nuclear chromosome; GO:0000781 chromosome, telomeric region; GO:0000793 condensed chromosome; GO:0000794 condensed nuclear chromosome; GO:0000795 synaptonemal complex; GO:0000800 lateral element; GO:0001673 male germ cell nucleus; GO:0005622 intracellular anatomical structure; GO:0005634 nucleus; GO:0005654 nucleoplasm; GO:0005657 replication fork; GO:0005694 chromosome; GO:0005730 nuc…	GO:0000166 nucleotide binding; GO:0000217 DNA secondary structure binding; GO:0000400 four-way junction DNA binding; GO:0000403 Y-form DNA binding; GO:0000405 bubble DNA binding; GO:0002039 p53 binding; GO:0003676 nucleic acid binding; GO:0003677 DNA binding; GO:0003678 DNA helicase activity; GO:0003684 damaged DNA binding; GO:0003697 single-stranded DNA binding; GO:0003824 catalytic activity; GO…	PF08072; PF00270; PF00271; PF16124; PF09382; PF00570	PF08072 BDHCT (NUC031) domain; PF00270 DEAD/DEAH box helicase; PF00271 Helicase conserved C-terminal domain; PF16124 RecQ zinc-binding; PF09382 RQC domain; PF00570 HRDC domain	L	KOG0351	ATP-dependent DNA helicase				R-MMU-157579 Telomere Maintenance;R-MMU-1640170 Cell Cycle;R-MMU-174414 Processive synthesis on the C-strand of the telomere;R-MMU-174417 Telomere C-strand (Lagging Strand) Synthesis;R-MMU-180786 Extension of Telomeres;R-MMU-212436 Generic Transcription Pathway;R-MMU-2990846 SUMOylation;R-MMU-3108214 SUMOylation of DNA damage response and repair proteins;R-MMU-3108232 SUMO E3 ligases SUMOylate ta…	https://reactome.org/PathwayBrowser/#/R-MMU-157579;https://reactome.org/PathwayBrowser/#/R-MMU-1640170;https://reactome.org/PathwayBrowser/#/R-MMU-174414;https://reactome.org/PathwayBrowser/#/R-MMU-174417;https://reactome.org/PathwayBrowser/#/R-MMU-180786;https://reactome.org/PathwayBrowser/#/R-MMU-212436;https://reactome.org/PathwayBrowser/#/R-MMU-2990846;https://reactome.org/PathwayBrowser/#/R-…
O88738	Baculoviral IAP repeat-containing protein 6 OS=Mus musculus OX=10090 GN=Birc6 PE=1 SV=2	Birc6	0.0757415	0.000364329	Down	1	3	5	3	3	531.8	232806	254094	292719	12026.1	20732.6	20842.1	1.82288	1.64496	2.0148	0.0859613	0.142465	0.186838	plasma membrane	K10586	BIRC6; baculoviral IAP repeat-containing protein 6 (apollon) [EC:2.3.2.23]	mmu04215 Apoptosis - multiple species; mmu04120 Ubiquitin mediated proteolysis	GO:0000003 reproduction; GO:0000209 protein polyubiquitination; GO:0001701 in utero embryonic development; GO:0001890 placenta development; GO:0001892 embryonic placenta development; GO:0003006 developmental process involved in reproduction; GO:0006464 cellular protein modification process; GO:0006468 protein phosphorylation; GO:0006508 proteolysis; GO:0006511 ubiquitin-dependent protein cataboli…	GO:0000922 spindle pole; GO:0005622 intracellular anatomical structure; GO:0005737 cytoplasm; GO:0005768 endosome; GO:0005794 Golgi apparatus; GO:0005802 trans-Golgi network; GO:0005815 microtubule organizing center; GO:0005819 spindle; GO:0005856 cytoskeleton; GO:0012505 endomembrane system; GO:0015630 microtubule cytoskeleton; GO:0016020 membrane; GO:0030496 midbody; GO:0031410 cytoplasmic vesi…	GO:0003824 catalytic activity; GO:0004842 ubiquitin-protein transferase activity; GO:0004857 enzyme inhibitor activity; GO:0004866 endopeptidase inhibitor activity; GO:0004869 cysteine-type endopeptidase inhibitor activity; GO:0016740 transferase activity; GO:0019787 ubiquitin-like protein transferase activity; GO:0030234 enzyme regulator activity; GO:0030414 peptidase inhibitor activity; GO:0061…	PF00653; PF00179	PF00653 Inhibitor of Apoptosis domain; PF00179 Ubiquitin-conjugating enzyme	DR	KOG1101	Apoptosis inhibitor IAP1 and related BIR domain proteins
O88844	Isocitrate dehydrogenase [NADP] cytoplasmic OS=Mus musculus OX=10090 GN=Idh1 PE=1 SV=2	Idh1	0.577978	0.000878116	Down	38	15	106	14	15	46.6	1.48953e+07	1.80453e+07	1.83213e+07	1.07978e+07	9.37664e+06	7.38527e+06	1.2329	1.23493	1.33307	0.81588	0.681106	0.699846	cytoplasm	K00031	IDH1; isocitrate dehydrogenase [EC:1.1.1.42]	mmu01230 Biosynthesis of amino acids; mmu01200 Carbon metabolism; mmu05230 Central carbon metabolism in cancer; mmu04146 Peroxisome; mmu01100 Metabolic pathways; mmu00480 Glutathione metabolism; mmu01210 2-Oxocarboxylic acid metabolism; mmu00020 Citrate cycle (TCA cycle)	GO:0000003 reproduction; GO:0001775 cell activation; GO:0002252 immune effector process; GO:0002263 cell activation involved in immune response; GO:0002274 myeloid leukocyte activation; GO:0002275 myeloid cell activation involved in immune response; GO:0002283 neutrophil activation involved in immune response; GO:0002366 leukocyte activation involved in immune response; GO:0002376 immune system p…	GO:0005576 extracellular region; GO:0005622 intracellular anatomical structure; GO:0005737 cytoplasm; GO:0005739 mitochondrion; GO:0005777 peroxisome; GO:0005782 peroxisomal matrix; GO:0005829 cytosol; GO:0012505 endomembrane system; GO:0030141 secretory granule; GO:0031410 cytoplasmic vesicle; GO:0031907 microbody lumen; GO:0031974 membrane-enclosed lumen; GO:0031982 vesicle; GO:0031983 vesicle …	GO:0000166 nucleotide binding; GO:0000287 magnesium ion binding; GO:0003824 catalytic activity; GO:0004448 isocitrate dehydrogenase activity; GO:0004450 isocitrate dehydrogenase (NADP+) activity; GO:0005102 signaling receptor binding; GO:0005488 binding; GO:0005515 protein binding; GO:0016491 oxidoreductase activity; GO:0016614 oxidoreductase activity, acting on CH-OH group of donors; GO:0016616 …	PF00180	PF00180 Isocitrate/isopropylmalate dehydrogenase	C	KOG1526	NADP-dependent isocitrate dehydrogenase	WP730 Glutathione and one-carbon metabolism;WP4466 Oxidative stress and redox pathway;WP164 Glutathione metabolism;WP662 Amino acid metabolism	http://www.wikipathways.org/instance/WP730_r116583;http://www.wikipathways.org/instance/WP4466_r116840;http://www.wikipathways.org/instance/WP164_r106858;http://www.wikipathways.org/instance/WP662_r122074		R-MMU-1430728 Metabolism;R-MMU-168249 Innate Immune System;R-MMU-168256 Immune System;R-MMU-196854 Metabolism of vitamins and cofactors;R-MMU-389542 NADPH regeneration;R-MMU-6798695 Neutrophil degranulation;R-MMU-8978934 Metabolism of cofactors;R-MMU-9033241 Peroxisomal protein import;R-MMU-9609507 Protein localization	https://reactome.org/PathwayBrowser/#/R-MMU-1430728;https://reactome.org/PathwayBrowser/#/R-MMU-168249;https://reactome.org/PathwayBrowser/#/R-MMU-168256;https://reactome.org/PathwayBrowser/#/R-MMU-196854;https://reactome.org/PathwayBrowser/#/R-MMU-389542;https://reactome.org/PathwayBrowser/#/R-MMU-6798695;https://reactome.org/PathwayBrowser/#/R-MMU-8978934;https://reactome.org/PathwayBrowser/#/R…	HALLMARK ADIPOGENESIS;HALLMARK MTORC1 SIGNALING;HALLMARK XENOBIOTIC METABOLISM;HALLMARK FATTY ACID METABOLISM;HALLMARK OXIDATIVE PHOSPHORYLATION;HALLMARK GLYCOLYSIS;HALLMARK BILE ACID METABOLISM;HALLMARK PEROXISOME	http://www.gsea-msigdb.org/gsea/msigdb/mouse/geneset/HALLMARK_ADIPOGENESIS;http://www.gsea-msigdb.org/gsea/msigdb/mouse/geneset/HALLMARK_MTORC1_SIGNALING;http://www.gsea-msigdb.org/gsea/msigdb/mouse/geneset/HALLMARK_XENOBIOTIC_METABOLISM;http://www.gsea-msigdb.org/gsea/msigdb/mouse/geneset/HALLMARK_FATTY_ACID_METABOLISM;http://www.gsea-msigdb.org/gsea/msigdb/mouse/geneset/HALLMARK_OXIDATIVE_PHOSP…
O89109	Intermediate conductance calcium-activated potassium channel protein 4 OS=Mus musculus OX=10090 GN=Kcnn4 PE=2 SV=1	Kcnn4	1.62991	0.00875125	Up	13	4	15	4	4	47.8	607499	667387	821096	1.025e+06	1.10724e+06	1.01198e+06	0.756347	0.686991	0.898643	1.16496	1.20978	1.44247	plasma membrane	K04945	KCNN4; potassium intermediate/small conductance calcium-activated channel subfamily N member 4	mmu04911 Insulin secretion; mmu04974 Protein digestion and absorption; mmu04929 GnRH secretion; mmu04970 Salivary secretion	GO:0002682 regulation of immune system process; GO:0002684 positive regulation of immune system process; GO:0002791 regulation of peptide secretion; GO:0002793 positive regulation of peptide secretion; GO:0003008 system process; GO:0006810 transport; GO:0006811 ion transport; GO:0006812 cation transport; GO:0006813 potassium ion transport; GO:0006816 calcium ion transport; GO:0006820 anion transp…	GO:0005886 plasma membrane; GO:0005887 integral component of plasma membrane; GO:0008076 voltage-gated potassium channel complex; GO:0016020 membrane; GO:0016021 integral component of membrane; GO:0016323 basolateral plasma membrane; GO:0016324 apical plasma membrane; GO:0031224 intrinsic component of membrane; GO:0031226 intrinsic component of plasma membrane; GO:0031982 vesicle; GO:0032991 prot…	GO:0005215 transporter activity; GO:0005216 ion channel activity; GO:0005227 calcium activated cation channel activity; GO:0005261 cation channel activity; GO:0005267 potassium channel activity; GO:0005488 binding; GO:0005515 protein binding; GO:0005516 calmodulin binding; GO:0008324 cation transmembrane transporter activity; GO:0015075 ion transmembrane transporter activity; GO:0015079 potassium…			P	KOG3684	Ca2+-activated K+ channel proteins (intermediate/small conductance classes)				R-MMU-112316 Neuronal System;R-MMU-1296052 Ca2+ activated K+ channels;R-MMU-1296071 Potassium Channels	https://reactome.org/PathwayBrowser/#/R-MMU-112316;https://reactome.org/PathwayBrowser/#/R-MMU-1296052;https://reactome.org/PathwayBrowser/#/R-MMU-1296071	HALLMARK KRAS SIGNALING UP	http://www.gsea-msigdb.org/gsea/msigdb/mouse/geneset/HALLMARK_KRAS_SIGNALING_UP
P01897	H-2 class I histocompatibility antigen, L-D alpha chain OS=Mus musculus OX=10090 GN=H2-L PE=1 SV=2	H2-L	0.257843	0.0102211	Down	11	4	11	2	2	40.7	191143	229908	188274	29858.9	88838.5	31226.4	1.64247	1.6334	1.42216	0.234222	0.669932	0.307199	plasma membrane	K06751	MHC1; MHC class I antigen	mmu04612 Antigen processing and presentation; mmu05165 Human papillomavirus infection; mmu04218 Cellular senescence; mmu05166 Human T-cell leukemia virus 1 infection; mmu05320 Autoimmune thyroid disease; mmu05332 Graft-versus-host disease; mmu05167 Kaposi sarcoma-associated herpesvirus infection; mmu05169 Epstein-Barr virus infection; mmu05330 Allograft rejection; mmu05163 Human cytomegalovirus i…	GO:0000003 reproduction; GO:0001775 cell activation; GO:0001816 cytokine production; GO:0001817 regulation of cytokine production; GO:0001819 positive regulation of cytokine production; GO:0001910 regulation of leukocyte mediated cytotoxicity; GO:0001911 negative regulation of leukocyte mediated cytotoxicity; GO:0001912 positive regulation of leukocyte mediated cytotoxicity; GO:0001914 regulation…	GO:0005576 extracellular region; GO:0005615 extracellular space; GO:0005622 intracellular anatomical structure; GO:0005737 cytoplasm; GO:0005783 endoplasmic reticulum; GO:0005789 endoplasmic reticulum membrane; GO:0005794 Golgi apparatus; GO:0005795 Golgi stack; GO:0005797 Golgi medial cisterna; GO:0005886 plasma membrane; GO:0009897 external side of plasma membrane; GO:0009986 cell surface; GO:0…	GO:0003823 antigen binding; GO:0005102 signaling receptor binding; GO:0005488 binding; GO:0005515 protein binding; GO:0030881 beta-2-microglobulin binding; GO:0033218 amide binding; GO:0042277 peptide binding; GO:0042287 MHC protein binding; GO:0042288 MHC class I protein binding; GO:0042605 peptide antigen binding; GO:0042608 T cell receptor binding; GO:0044877 protein-containing complex binding…	PF00129; PF07654	PF00129 Class I Histocompatibility antigen, domains alpha 1 and 2; PF07654 Immunoglobulin C1-set domain
P01942	Hemoglobin subunit alpha OS=Mus musculus OX=10090 GN=Hba PE=1 SV=2	Hba	1.76451	0.0342979	Up	56	5	31	5	5	15.1	2.97719e+06	3.44747e+06	5.58945e+06	6.4159e+06	8.24795e+06	5.11612e+06	0.610919	0.584892	1.00824	1.20184	1.4853	1.20192	cytoplasm	K13822	HBA; hemoglobin subunit alpha	mmu05144 Malaria; mmu05143 African trypanosomiasis	GO:0000302 response to reactive oxygen species; GO:0001701 in utero embryonic development; GO:0002262 myeloid cell homeostasis; GO:0002376 immune system process; GO:0002520 immune system development; GO:0003008 system process; GO:0003013 circulatory system process; GO:0006810 transport; GO:0006811 ion transport; GO:0006820 anion transport; GO:0006897 endocytosis; GO:0006898 receptor-mediated endo…	GO:0005576 extracellular region; GO:0005615 extracellular space; GO:0005622 intracellular anatomical structure; GO:0005737 cytoplasm; GO:0005829 cytosol; GO:0005833 hemoglobin complex; GO:0005840 ribosome; GO:0015935 small ribosomal subunit; GO:0022626 cytosolic ribosome; GO:0022627 cytosolic small ribosomal subunit; GO:0030139 endocytic vesicle; GO:0031410 cytoplasmic vesicle; GO:0031838 haptogl…	GO:0001540 amyloid-beta binding; GO:0005488 binding; GO:0020037 heme binding; GO:0033218 amide binding; GO:0036094 small molecule binding; GO:0042277 peptide binding; GO:0043177 organic acid binding; GO:0046906 tetrapyrrole binding; GO:0097159 organic cyclic compound binding; GO:1901363 heterocyclic compound binding;	PF00042	PF00042 Globin	C	KOG3378	Globins and related hemoproteins				R-MMU-1237044 Erythrocytes take up carbon dioxide and release oxygen;R-MMU-1247673 Erythrocytes take up oxygen and release carbon dioxide;R-MMU-1480926 O2/CO2 exchange in erythrocytes;R-MMU-2168880 Scavenging of heme from plasma;R-MMU-2173782 Binding and Uptake of Ligands by Scavenger Receptors;R-MMU-2262752 Cellular responses to stress;R-MMU-382551 Transport of small molecules;R-MMU-5653656 Vesi…	https://reactome.org/PathwayBrowser/#/R-MMU-1237044;https://reactome.org/PathwayBrowser/#/R-MMU-1247673;https://reactome.org/PathwayBrowser/#/R-MMU-1480926;https://reactome.org/PathwayBrowser/#/R-MMU-2168880;https://reactome.org/PathwayBrowser/#/R-MMU-2173782;https://reactome.org/PathwayBrowser/#/R-MMU-2262752;https://reactome.org/PathwayBrowser/#/R-MMU-382551;https://reactome.org/PathwayBrowser/…
P02088	Hemoglobin subunit beta-1 OS=Mus musculus OX=10090 GN=Hbb-b1 PE=1 SV=2	Hbb-b1	1.99004	0.0266683	Up	52	6	34	4	4	15.8	1.00664e+06	2.08347e+06	1.00599e+06	2.76144e+06	2.90543e+06	1.85217e+06	0.565423	0.967572	0.49672	1.41595	1.43219	1.19107	cytoplasm	K13823	HBB; hemoglobin subunit beta	mmu05144 Malaria; mmu05143 African trypanosomiasis	GO:0000302 response to reactive oxygen species; GO:0001505 regulation of neurotransmitter levels; GO:0001775 cell activation; GO:0001932 regulation of protein phosphorylation; GO:0002252 immune effector process; GO:0002262 myeloid cell homeostasis; GO:0002263 cell activation involved in immune response; GO:0002274 myeloid leukocyte activation; GO:0002275 myeloid cell activation involved in immune…	GO:0005576 extracellular region; GO:0005615 extracellular space; GO:0005622 intracellular anatomical structure; GO:0005737 cytoplasm; GO:0005829 cytosol; GO:0005833 hemoglobin complex; GO:0012505 endomembrane system; GO:0030139 endocytic vesicle; GO:0030141 secretory granule; GO:0031410 cytoplasmic vesicle; GO:0031838 haptoglobin-hemoglobin complex; GO:0031974 membrane-enclosed lumen; GO:0031982 …	GO:0005344 oxygen carrier activity; GO:0005488 binding; GO:0005515 protein binding; GO:0019825 oxygen binding; GO:0030492 hemoglobin binding; GO:0031721 hemoglobin alpha binding; GO:0031722 hemoglobin beta binding; GO:0036094 small molecule binding; GO:0140104 molecular carrier activity;	PF00042	PF00042 Globin	C	KOG3378	Globins and related hemoproteins
P05202	Aspartate aminotransferase, mitochondrial OS=Mus musculus OX=10090 GN=Got2 PE=1 SV=1	Got2	2.11726	0.00335332	Up	17	7	43	7	7	47.4	3.68025e+07	3.88924e+07	3.93172e+07	9.35352e+07	8.59121e+07	5.10084e+07	0.695014	0.607265	0.652703	1.61252	1.42384	1.10285	mitochondria	K14455	GOT2; aspartate aminotransferase, mitochondrial [EC:2.6.1.1]	mmu01230 Biosynthesis of amino acids; mmu01200 Carbon metabolism; mmu00360 Phenylalanine metabolism; mmu00250 Alanine, aspartate and glutamate metabolism; mmu01100 Metabolic pathways; mmu00400 Phenylalanine, tyrosine and tryptophan biosynthesis; mmu01210 2-Oxocarboxylic acid metabolism; mmu00270 Cysteine and methionine metabolism; mmu00330 Arginine and proline metabolism; mmu00220 Arginine biosyn…	GO:0000003 reproduction; GO:0005975 carbohydrate metabolic process; GO:0005996 monosaccharide metabolic process; GO:0006006 glucose metabolic process; GO:0006082 organic acid metabolic process; GO:0006094 gluconeogenesis; GO:0006103 2-oxoglutarate metabolic process; GO:0006106 fumarate metabolic process; GO:0006107 oxaloacetate metabolic process; GO:0006457 protein folding; GO:0006520 cellular am…	GO:0005622 intracellular anatomical structure; GO:0005737 cytoplasm; GO:0005739 mitochondrion; GO:0005740 mitochondrial envelope; GO:0005743 mitochondrial inner membrane; GO:0005759 mitochondrial matrix; GO:0005886 plasma membrane; GO:0009986 cell surface; GO:0016020 membrane; GO:0019866 organelle inner membrane; GO:0030315 T-tubule; GO:0031090 organelle membrane; GO:0031966 mitochondrial membran…	GO:0003824 catalytic activity; GO:0004069 L-aspartate:2-oxoglutarate aminotransferase activity; GO:0005488 binding; GO:0005515 protein binding; GO:0005543 phospholipid binding; GO:0008289 lipid binding; GO:0008483 transaminase activity; GO:0016597 amino acid binding; GO:0016740 transferase activity; GO:0016769 transferase activity, transferring nitrogenous groups; GO:0019842 vitamin binding; GO:0…	PF00155	PF00155 Aminotransferase class I and II	E	KOG1411	Aspartate aminotransferase/Glutamic oxaloacetic transaminase AAT1/GOT2	WP157 Glycolysis and gluconeogenesis;WP662 Amino acid metabolism;WP240 Alanine and aspartate metabolism	http://www.wikipathways.org/instance/WP157_r116837;http://www.wikipathways.org/instance/WP662_r122074;http://www.wikipathways.org/instance/WP240_r115416		R-MMU-1430728 Metabolism;R-MMU-389661 Glyoxylate metabolism and glycine degradation;R-MMU-70263 Gluconeogenesis;R-MMU-70326 Glucose metabolism;R-MMU-71291 Metabolism of amino acids and derivatives;R-MMU-71387 Metabolism of carbohydrates;R-MMU-8963693 Aspartate and asparagine metabolism;R-MMU-8964539 Glutamate and glutamine metabolism	https://reactome.org/PathwayBrowser/#/R-MMU-1430728;https://reactome.org/PathwayBrowser/#/R-MMU-389661;https://reactome.org/PathwayBrowser/#/R-MMU-70263;https://reactome.org/PathwayBrowser/#/R-MMU-70326;https://reactome.org/PathwayBrowser/#/R-MMU-71291;https://reactome.org/PathwayBrowser/#/R-MMU-71387;https://reactome.org/PathwayBrowser/#/R-MMU-8963693;https://reactome.org/PathwayBrowser/#/R-MMU-…	HALLMARK MYC TARGETS V1;HALLMARK OXIDATIVE PHOSPHORYLATION;HALLMARK GLYCOLYSIS	http://www.gsea-msigdb.org/gsea/msigdb/mouse/geneset/HALLMARK_MYC_TARGETS_V1;http://www.gsea-msigdb.org/gsea/msigdb/mouse/geneset/HALLMARK_OXIDATIVE_PHOSPHORYLATION;http://www.gsea-msigdb.org/gsea/msigdb/mouse/geneset/HALLMARK_GLYCOLYSIS
P08101	Low affinity immunoglobulin gamma Fc region receptor II OS=Mus musculus OX=10090 GN=Fcgr2 PE=1 SV=2	Fcgr2	0.178725	0.000386321	Down	11	3	8	2	2	36.7	229092	265834	214909	43853.3	31974.5	40089.4	1.81003	1.73653	1.49261	0.316293	0.221701	0.362628	extracellular	K12560	FCGR2B; low affinity immunoglobulin gamma Fc receptor II-b	mmu04662 B cell receptor signaling pathway; mmu05150 Staphylococcus aureus infection; mmu04380 Osteoclast differentiation; mmu04666 Fc gamma R-mediated phagocytosis; mmu05162 Measles; mmu04145 Phagosome; mmu05152 Tuberculosis	GO:0001775 cell activation; GO:0001788 antibody-dependent cellular cytotoxicity; GO:0001794 type IIa hypersensitivity; GO:0001796 regulation of type IIa hypersensitivity; GO:0001797 negative regulation of type IIa hypersensitivity; GO:0001798 positive regulation of type IIa hypersensitivity; GO:0001803 regulation of type III hypersensitivity; GO:0001805 positive regulation of type III hypersensit…	GO:0005576 extracellular region; GO:0005622 intracellular anatomical structure; GO:0005737 cytoplasm; GO:0005768 endosome; GO:0005856 cytoskeleton; GO:0005886 plasma membrane; GO:0005887 integral component of plasma membrane; GO:0009897 external side of plasma membrane; GO:0009986 cell surface; GO:0012505 endomembrane system; GO:0012506 vesicle membrane; GO:0016020 membrane; GO:0016021 integral c…	GO:0001540 amyloid-beta binding; GO:0004888 transmembrane signaling receptor activity; GO:0005102 signaling receptor binding; GO:0005488 binding; GO:0005515 protein binding; GO:0019763 immunoglobulin receptor activity; GO:0019770 IgG receptor activity; GO:0019772 low-affinity IgG receptor activity; GO:0019864 IgG binding; GO:0019865 immunoglobulin binding; GO:0033218 amide binding; GO:0034987 imm…	PF13895	PF13895 Immunoglobulin domain				WP2432 Spinal cord injury	http://www.wikipathways.org/instance/WP2432_r116842		R-MMU-1280218 Adaptive Immune System;R-MMU-168249 Innate Immune System;R-MMU-168256 Immune System;R-MMU-198933 Immunoregulatory interactions between a Lymphoid and a non-Lymphoid cell;R-MMU-2029480 Fcgamma receptor (FCGR) dependent phagocytosis;R-MMU-2029481 FCGR activation;R-MMU-2029482 Regulation of actin dynamics for phagocytic cup formation;R-MMU-2029485 Role of phospholipids in phagocytosis;…	https://reactome.org/PathwayBrowser/#/R-MMU-1280218;https://reactome.org/PathwayBrowser/#/R-MMU-168249;https://reactome.org/PathwayBrowser/#/R-MMU-168256;https://reactome.org/PathwayBrowser/#/R-MMU-198933;https://reactome.org/PathwayBrowser/#/R-MMU-2029480;https://reactome.org/PathwayBrowser/#/R-MMU-2029481;https://reactome.org/PathwayBrowser/#/R-MMU-2029482;https://reactome.org/PathwayBrowser/#/…	HALLMARK ALLOGRAFT REJECTION	http://www.gsea-msigdb.org/gsea/msigdb/mouse/geneset/HALLMARK_ALLOGRAFT_REJECTION
P08508	Low affinity immunoglobulin gamma Fc region receptor III OS=Mus musculus OX=10090 GN=Fcgr3 PE=1 SV=1	Fcgr3	0.447145	0.00178314	Down	11	3	12	2	3	30	1.37224e+06	1.70022e+06	1.4783e+06	789076	565158	530120	1.39122	1.42519	1.31749	0.730297	0.502837	0.615318	extracellular	K06472	FCGR2A; low affinity immunoglobulin gamma Fc receptor II-a	mmu05171 Coronavirus disease - COVID-19; mmu05140 Leishmaniasis; mmu04666 Fc gamma R-mediated phagocytosis; mmu05135 Yersinia infection; mmu05152 Tuberculosis; mmu04613 Neutrophil extracellular trap formation; mmu05322 Systemic lupus erythematosus; mmu05150 Staphylococcus aureus infection; mmu04380 Osteoclast differentiation; mmu04145 Phagosome; mmu04611 Platelet activation	GO:0001775 cell activation; GO:0001788 antibody-dependent cellular cytotoxicity; GO:0001794 type IIa hypersensitivity; GO:0001796 regulation of type IIa hypersensitivity; GO:0001798 positive regulation of type IIa hypersensitivity; GO:0001803 regulation of type III hypersensitivity; GO:0001805 positive regulation of type III hypersensitivity; GO:0001810 regulation of type I hypersensitivity; GO:0…	GO:0005576 extracellular region; GO:0005622 intracellular anatomical structure; GO:0005737 cytoplasm; GO:0005768 endosome; GO:0005856 cytoskeleton; GO:0005886 plasma membrane; GO:0005887 integral component of plasma membrane; GO:0009897 external side of plasma membrane; GO:0009986 cell surface; GO:0012505 endomembrane system; GO:0012506 vesicle membrane; GO:0016020 membrane; GO:0016021 integral c…	GO:0001540 amyloid-beta binding; GO:0004888 transmembrane signaling receptor activity; GO:0005102 signaling receptor binding; GO:0005488 binding; GO:0005515 protein binding; GO:0019763 immunoglobulin receptor activity; GO:0019770 IgG receptor activity; GO:0019772 low-affinity IgG receptor activity; GO:0019864 IgG binding; GO:0019865 immunoglobulin binding; GO:0033218 amide binding; GO:0034987 imm…	PF13895	PF13895 Immunoglobulin domain							R-MMU-168249 Innate Immune System;R-MMU-168256 Immune System;R-MMU-2029480 Fcgamma receptor (FCGR) dependent phagocytosis;R-MMU-2029481 FCGR activation;R-MMU-2029482 Regulation of actin dynamics for phagocytic cup formation;R-MMU-2029485 Role of phospholipids in phagocytosis;R-MMU-6798695 Neutrophil degranulation	https://reactome.org/PathwayBrowser/#/R-MMU-168249;https://reactome.org/PathwayBrowser/#/R-MMU-168256;https://reactome.org/PathwayBrowser/#/R-MMU-2029480;https://reactome.org/PathwayBrowser/#/R-MMU-2029481;https://reactome.org/PathwayBrowser/#/R-MMU-2029482;https://reactome.org/PathwayBrowser/#/R-MMU-2029485;https://reactome.org/PathwayBrowser/#/R-MMU-6798695
P08752	Guanine nucleotide-binding protein G(i) subunit alpha-2 OS=Mus musculus OX=10090 GN=Gnai2 PE=1 SV=5	Gnai2	0.314386	0.00876235	Down	22	7	21	7	7	40.5	2.32861e+06	1.6564e+06	2.37957e+06	454129	868651	561965	1.84163	1.0831	1.65432	0.327867	0.602893	0.50883	cytoplasm	K04630	GNAI; guanine nucleotide-binding protein G(i) subunit alpha	mmu04371 Apelin signaling pathway; mmu05030 Cocaine addiction; mmu05142 Chagas disease; mmu04723 Retrograde endocannabinoid signaling; mmu05145 Toxoplasmosis; mmu04727 GABAergic synapse; mmu04916 Melanogenesis; mmu04924 Renin secretion; mmu05163 Human cytomegalovirus infection; mmu04022 cGMP-PKG signaling pathway; mmu05170 Human immunodeficiency virus 1 infection; mmu05012 Parkinson disease; mmu0…	GO:0001932 regulation of protein phosphorylation; GO:0001934 positive regulation of protein phosphorylation; GO:0001973 G protein-coupled adenosine receptor signaling pathway; GO:0003008 system process; GO:0003014 renal system process; GO:0006139 nucleobase-containing compound metabolic process; GO:0006163 purine nucleotide metabolic process; GO:0006457 protein folding; GO:0006725 cellular aromat…	GO:0005622 intracellular anatomical structure; GO:0005634 nucleus; GO:0005654 nucleoplasm; GO:0005730 nucleolus; GO:0005737 cytoplasm; GO:0005794 Golgi apparatus; GO:0005813 centrosome; GO:0005815 microtubule organizing center; GO:0005829 cytosol; GO:0005834 heterotrimeric G-protein complex; GO:0005856 cytoskeleton; GO:0005886 plasma membrane; GO:0005938 cell cortex; GO:0009898 cytoplasmic side o…	GO:0000166 nucleotide binding; GO:0000287 magnesium ion binding; GO:0001664 G protein-coupled receptor binding; GO:0001882 nucleoside binding; GO:0001883 purine nucleoside binding; GO:0003824 catalytic activity; GO:0003924 GTPase activity; GO:0005102 signaling receptor binding; GO:0005488 binding; GO:0005515 protein binding; GO:0005525 GTP binding; GO:0016462 pyrophosphatase activity; GO:0016787 …	PF00503	PF00503 G-protein alpha subunit	DT	KOG0082	G-protein alpha subunit (small G protein superfamily)	WP553 Calcium regulation in cardiac cells;WP232 G protein signaling pathways;WP2292 Chemokine signaling pathway;WP57 Signal transduction of S1P receptor	http://www.wikipathways.org/instance/WP553_r117867;http://www.wikipathways.org/instance/WP232_r117886;http://www.wikipathways.org/instance/WP2292_r97515;http://www.wikipathways.org/instance/WP57_r117945		R-MMU-109582 Hemostasis;R-MMU-111885 Opioid Signalling;R-MMU-112040 G-protein mediated events;R-MMU-112314 Neurotransmitter receptors and postsynaptic signal transmission;R-MMU-112315 Transmission across Chemical Synapses;R-MMU-112316 Neuronal System;R-MMU-1430728 Metabolism;R-MMU-162582 Signal Transduction;R-MMU-163685 Integration of energy metabolism;R-MMU-170670 Adenylate cyclase inhibitory pa…	https://reactome.org/PathwayBrowser/#/R-MMU-109582;https://reactome.org/PathwayBrowser/#/R-MMU-111885;https://reactome.org/PathwayBrowser/#/R-MMU-112040;https://reactome.org/PathwayBrowser/#/R-MMU-112314;https://reactome.org/PathwayBrowser/#/R-MMU-112315;https://reactome.org/PathwayBrowser/#/R-MMU-112316;https://reactome.org/PathwayBrowser/#/R-MMU-1430728;https://reactome.org/PathwayBrowser/#/R-M…	HALLMARK APICAL JUNCTION;HALLMARK COMPLEMENT	http://www.gsea-msigdb.org/gsea/msigdb/mouse/geneset/HALLMARK_APICAL_JUNCTION;http://www.gsea-msigdb.org/gsea/msigdb/mouse/geneset/HALLMARK_COMPLEMENT
P09405	Nucleolin OS=Mus musculus OX=10090 GN=Ncl PE=1 SV=2	Ncl	1.84903	3.44221e-05	Up	38	27	652	27	27	76.7	3.19519e+08	4.18643e+08	3.85542e+08	6.74047e+08	7.30003e+08	5.2539e+08	0.682767	0.739635	0.724212	1.31486	1.36896	1.28533	nucleus	K11294			GO:0000003 reproduction; GO:0001525 angiogenesis; GO:0001568 blood vessel development; GO:0001817 regulation of cytokine production; GO:0001819 positive regulation of cytokine production; GO:0001889 liver development; GO:0001944 vasculature development; GO:0002237 response to molecule of bacterial origin; GO:0002791 regulation of peptide secretion; GO:0002793 positive regulation of peptide secret…	GO:0001650 fibrillar center; GO:0001651 dense fibrillar component; GO:0005622 intracellular anatomical structure; GO:0005634 nucleus; GO:0005654 nucleoplasm; GO:0005730 nucleolus; GO:0005737 cytoplasm; GO:0005938 cell cortex; GO:0009986 cell surface; GO:0031974 membrane-enclosed lumen; GO:0031981 nuclear lumen; GO:0032991 protein-containing complex; GO:0035770 ribonucleoprotein granule; GO:003646…	GO:0003676 nucleic acid binding; GO:0003677 DNA binding; GO:0003697 single-stranded DNA binding; GO:0003723 RNA binding; GO:0003729 mRNA binding; GO:0005102 signaling receptor binding; GO:0005488 binding; GO:0005509 calcium ion binding; GO:0005515 protein binding; GO:0008022 protein C-terminus binding; GO:0019843 rRNA binding; GO:0019899 enzyme binding; GO:0035368 selenocysteine insertion sequenc…	PF00076	PF00076 RNA recognition motif. (a.k.a. RRM, RBD, or RNP domain)	AJ	KOG0123	Polyadenylate-binding protein (RRM superfamily)	WP310 mRNA processing;WP1763 Mechanisms associated with pluripotency	http://www.wikipathways.org/instance/WP310_r122791;http://www.wikipathways.org/instance/WP1763_r120787		R-MMU-6791226 Major pathway of rRNA processing in the nucleolus and cytosol;R-MMU-72312 rRNA processing;R-MMU-8868773 rRNA processing in the nucleus and cytosol;R-MMU-8953854 Metabolism of RNA	https://reactome.org/PathwayBrowser/#/R-MMU-6791226;https://reactome.org/PathwayBrowser/#/R-MMU-72312;https://reactome.org/PathwayBrowser/#/R-MMU-8868773;https://reactome.org/PathwayBrowser/#/R-MMU-8953854	HALLMARK G2M CHECKPOINT	http://www.gsea-msigdb.org/gsea/msigdb/mouse/geneset/HALLMARK_G2M_CHECKPOINT
P0DOV2	Interferon-activable protein 204 OS=Mus musculus OX=10090 GN=Ifi204 PE=1 SV=1	Ifi204	1.71078	0.000588925	Up	27	14	78	9	15	69.4	4.3383e+06	4.94248e+06	4.11955e+06	7.35841e+06	7.83133e+06	6.13007e+06	0.815195	0.767865	0.680471	1.26223	1.29142	1.31876	cytoplasm,nucleus	K20914	IFI16; gamma-interferon-inducible protein 16	mmu04621 NOD-like receptor signaling pathway	GO:0000122 negative regulation of transcription by RNA polymerase II; GO:0001558 regulation of cell growth; GO:0001775 cell activation; GO:0001816 cytokine production; GO:0001817 regulation of cytokine production; GO:0001819 positive regulation of cytokine production; GO:0002218 activation of innate immune response; GO:0002230 positive regulation of defense response to virus by host; GO:0002252 i…	GO:0000323 lytic vacuole; GO:0005576 extracellular region; GO:0005622 intracellular anatomical structure; GO:0005634 nucleus; GO:0005654 nucleoplasm; GO:0005730 nucleolus; GO:0005737 cytoplasm; GO:0005739 mitochondrion; GO:0005764 lysosome; GO:0005766 primary lysosome; GO:0005773 vacuole; GO:0005775 vacuolar lumen; GO:0005829 cytosol; GO:0012505 endomembrane system; GO:0016234 inclusion body; GO:…	GO:0000976 transcription cis-regulatory region binding; GO:0000977 RNA polymerase II transcription regulatory region sequence-specific DNA binding; GO:0000978 RNA polymerase II cis-regulatory region sequence-specific DNA binding; GO:0000981 DNA-binding transcription factor activity, RNA polymerase II-specific; GO:0000987 cis-regulatory region sequence-specific DNA binding; GO:0001067 transcriptio…	PF02758	PF02758 PAAD/DAPIN/Pyrin domain						Transcription factor	R-MMU-168249 Innate Immune System;R-MMU-168256 Immune System;R-MMU-6798695 Neutrophil degranulation	https://reactome.org/PathwayBrowser/#/R-MMU-168249;https://reactome.org/PathwayBrowser/#/R-MMU-168256;https://reactome.org/PathwayBrowser/#/R-MMU-6798695
P10126	Elongation factor 1-alpha 1 OS=Mus musculus OX=10090 GN=Eef1a1 PE=1 SV=3	Eef1a1	0.60656	0.00201285	Down	49	14	187	14	14	50.1	1.88197e+07	2.55485e+07	2.3778e+07	1.35279e+07	1.25535e+07	1.18268e+07	1.15773	1.29945	1.28584	0.759696	0.677718	0.832951	cytoplasm	K03231	EEF1A; elongation factor 1-alpha	mmu05140 Leishmaniasis; mmu03013 Nucleocytoplasmic transport; mmu05134 Legionellosis	GO:0006412 translation; GO:0006414 translational elongation; GO:0006518 peptide metabolic process; GO:0006807 nitrogen compound metabolic process; GO:0007275 multicellular organism development; GO:0007399 nervous system development; GO:0007568 aging; GO:0008152 metabolic process; GO:0009058 biosynthetic process; GO:0009059 macromolecule biosynthetic process; GO:0009719 response to endogenous stim…	GO:0001726 ruffle; GO:0005622 intracellular anatomical structure; GO:0005634 nucleus; GO:0005730 nucleolus; GO:0005737 cytoplasm; GO:0005829 cytosol; GO:0005853 eukaryotic translation elongation factor 1 complex; GO:0005856 cytoskeleton; GO:0005886 plasma membrane; GO:0005938 cell cortex; GO:0015629 actin cytoskeleton; GO:0016020 membrane; GO:0030863 cortical cytoskeleton; GO:0030864 cortical act…	GO:0000049 tRNA binding; GO:0003676 nucleic acid binding; GO:0003723 RNA binding; GO:0003729 mRNA binding; GO:0003746 translation elongation factor activity; GO:0003824 catalytic activity; GO:0003924 GTPase activity; GO:0005488 binding; GO:0005515 protein binding; GO:0005516 calmodulin binding; GO:0008135 translation factor activity, RNA binding; GO:0016462 pyrophosphatase activity; GO:0016787 hy…	PF00009; PF03144; PF03143	PF00009 Elongation factor Tu GTP binding domain; PF03144 Elongation factor Tu domain 2; PF03143 Elongation factor Tu C-terminal domain	J	KOG0052	Translation elongation factor EF-1 alpha/Tu	WP572 EGFR1 signaling pathway;WP307 Translation factors	http://www.wikipathways.org/instance/WP572_r117874;http://www.wikipathways.org/instance/WP307_r117950		R-MMU-156842 Eukaryotic Translation Elongation;R-MMU-168249 Innate Immune System;R-MMU-168256 Immune System;R-MMU-2262752 Cellular responses to stress;R-MMU-3371511 HSF1 activation;R-MMU-3371556 Cellular response to heat stress;R-MMU-392499 Metabolism of proteins;R-MMU-597592 Post-translational protein modification;R-MMU-6798695 Neutrophil degranulation;R-MMU-72766 Translation;R-MMU-8876725 Prote…	https://reactome.org/PathwayBrowser/#/R-MMU-156842;https://reactome.org/PathwayBrowser/#/R-MMU-168249;https://reactome.org/PathwayBrowser/#/R-MMU-168256;https://reactome.org/PathwayBrowser/#/R-MMU-2262752;https://reactome.org/PathwayBrowser/#/R-MMU-3371511;https://reactome.org/PathwayBrowser/#/R-MMU-3371556;https://reactome.org/PathwayBrowser/#/R-MMU-392499;https://reactome.org/PathwayBrowser/#/R…
P10605	Cathepsin B OS=Mus musculus OX=10090 GN=Ctsb PE=1 SV=2	Ctsb	0.647981	0.00168055	Down	27	8	72	8	8	37.3	5.84819e+06	6.51613e+06	6.85539e+06	4.45367e+06	4.16961e+06	3.02266e+06	1.23615	1.13877	1.27379	0.859369	0.773453	0.731468	extracellular	K01363	CTSB; cathepsin B [EC:3.4.22.1]	mmu04612 Antigen processing and presentation; mmu04210 Apoptosis; mmu04142 Lysosome; mmu04140 Autophagy - animal; mmu04924 Renin secretion; mmu04621 NOD-like receptor signaling pathway	GO:0000003 reproduction; GO:0001775 cell activation; GO:0001890 placenta development; GO:0001893 maternal placenta development; GO:0002252 immune effector process; GO:0002263 cell activation involved in immune response; GO:0002274 myeloid leukocyte activation; GO:0002275 myeloid cell activation involved in immune response; GO:0002283 neutrophil activation involved in immune response; GO:0002366 l…	GO:0000323 lytic vacuole; GO:0005576 extracellular region; GO:0005615 extracellular space; GO:0005622 intracellular anatomical structure; GO:0005634 nucleus; GO:0005730 nucleolus; GO:0005737 cytoplasm; GO:0005739 mitochondrion; GO:0005764 lysosome; GO:0005768 endosome; GO:0005773 vacuole; GO:0005775 vacuolar lumen; GO:0005886 plasma membrane; GO:0009897 external side of plasma membrane; GO:000998…	GO:0003824 catalytic activity; GO:0004175 endopeptidase activity; GO:0004197 cysteine-type endopeptidase activity; GO:0004252 serine-type endopeptidase activity; GO:0005488 binding; GO:0005515 protein binding; GO:0005518 collagen binding; GO:0008233 peptidase activity; GO:0008234 cysteine-type peptidase activity; GO:0008236 serine-type peptidase activity; GO:0016787 hydrolase activity; GO:0017171…	PF00112	PF00112 Papain family cysteine protease	O	KOG1543	Cysteine proteinase Cathepsin L				R-MMU-1280218 Adaptive Immune System;R-MMU-1442490 Collagen degradation;R-MMU-1474228 Degradation of the extracellular matrix;R-MMU-1474244 Extracellular matrix organization;R-MMU-1474290 Collagen formation;R-MMU-1679131 Trafficking and processing of endosomal TLR;R-MMU-168249 Innate Immune System;R-MMU-168256 Immune System;R-MMU-168898 Toll-like Receptor Cascades;R-MMU-2022090 Assembly of collag…	https://reactome.org/PathwayBrowser/#/R-MMU-1280218;https://reactome.org/PathwayBrowser/#/R-MMU-1442490;https://reactome.org/PathwayBrowser/#/R-MMU-1474228;https://reactome.org/PathwayBrowser/#/R-MMU-1474244;https://reactome.org/PathwayBrowser/#/R-MMU-1474290;https://reactome.org/PathwayBrowser/#/R-MMU-1679131;https://reactome.org/PathwayBrowser/#/R-MMU-168249;https://reactome.org/PathwayBrowser/…	HALLMARK COMPLEMENT;HALLMARK HEME METABOLISM;HALLMARK COAGULATION	http://www.gsea-msigdb.org/gsea/msigdb/mouse/geneset/HALLMARK_COMPLEMENT;http://www.gsea-msigdb.org/gsea/msigdb/mouse/geneset/HALLMARK_HEME_METABOLISM;http://www.gsea-msigdb.org/gsea/msigdb/mouse/geneset/HALLMARK_COAGULATION
P10639	Thioredoxin OS=Mus musculus OX=10090 GN=Txn PE=1 SV=3	Txn	5.66519	7.99766e-06	Up	64	5	36	5	5	11.7	4.61435e+06	5.09399e+06	4.40124e+06	2.76191e+07	2.73342e+07	1.98437e+07	0.33861	0.309062	0.283911	1.85017	1.7603	1.66713	extracellular	K03671	trxA; thioredoxin 1	mmu05418 Fluid shear stress and atherosclerosis; mmu04621 NOD-like receptor signaling pathway; mmu05132 Salmonella infection; mmu05012 Parkinson disease	GO:0000122 negative regulation of transcription by RNA polymerase II; GO:0001101 response to acid chemical; GO:0001678 cellular glucose homeostasis; GO:0001932 regulation of protein phosphorylation; GO:0001934 positive regulation of protein phosphorylation; GO:0006355 regulation of transcription, DNA-templated; GO:0006357 regulation of transcription by RNA polymerase II; GO:0006457 protein foldin…	GO:0000803 sex chromosome; GO:0000806 Y chromosome; GO:0005622 intracellular anatomical structure; GO:0005634 nucleus; GO:0005694 chromosome; GO:0005737 cytoplasm; GO:0005829 cytosol; GO:0005929 cilium; GO:0030424 axon; GO:0030425 dendrite; GO:0036477 somatodendritic compartment; GO:0042995 cell projection; GO:0043005 neuron projection; GO:0043025 neuronal cell body; GO:0043226 organelle; GO:0043…	GO:0003824 catalytic activity; GO:0004791 thioredoxin-disulfide reductase activity; GO:0005488 binding; GO:0005515 protein binding; GO:0015035 protein-disulfide reductase activity; GO:0015036 disulfide oxidoreductase activity; GO:0016209 antioxidant activity; GO:0016491 oxidoreductase activity; GO:0016651 oxidoreductase activity, acting on NAD(P)H; GO:0016667 oxidoreductase activity, acting on a …	PF00085	PF00085 Thioredoxin	O	KOG0907	Thioredoxin	WP4466 Oxidative stress and redox pathway	http://www.wikipathways.org/instance/WP4466_r116840		R-MMU-1430728 Metabolism;R-MMU-15869 Metabolism of nucleotides;R-MMU-168249 Innate Immune System;R-MMU-168256 Immune System;R-MMU-168643 Nucleotide-binding domain, leucine rich repeat containing receptor (NLR) signaling pathways;R-MMU-212436 Generic Transcription Pathway;R-MMU-2262752 Cellular responses to stress;R-MMU-2559580 Oxidative Stress Induced Senescence;R-MMU-2559583 Cellular Senescence;…	https://reactome.org/PathwayBrowser/#/R-MMU-1430728;https://reactome.org/PathwayBrowser/#/R-MMU-15869;https://reactome.org/PathwayBrowser/#/R-MMU-168249;https://reactome.org/PathwayBrowser/#/R-MMU-168256;https://reactome.org/PathwayBrowser/#/R-MMU-168643;https://reactome.org/PathwayBrowser/#/R-MMU-212436;https://reactome.org/PathwayBrowser/#/R-MMU-2262752;https://reactome.org/PathwayBrowser/#/R-M…	HALLMARK GLYCOLYSIS;HALLMARK REACTIVE OXIGEN SPECIES PATHWAY	http://www.gsea-msigdb.org/gsea/msigdb/mouse/geneset/HALLMARK_GLYCOLYSIS;http://www.gsea-msigdb.org/gsea/msigdb/mouse/geneset/HALLMARK_REACTIVE_OXIGEN_SPECIES_PATHWAY
P10810	Monocyte differentiation antigen CD14 OS=Mus musculus OX=10090 GN=Cd14 PE=1 SV=1	Cd14	0.343786	0.00223397	Down	7	2	3	2	2	39.2	156723	301109	267529	76718.8	90137.8	62170.2	1.07135	1.70185	1.60763	0.478755	0.540748	0.486563	extracellular	K04391	CD14; monocyte differentiation antigen CD14	mmu05221 Acute myeloid leukemia; mmu04010 MAPK signaling pathway; mmu04064 NF-kappa B signaling pathway; mmu05134 Legionellosis; mmu05146 Amoebiasis; mmu04936 Alcoholic liver disease; mmu05417 Lipid and atherosclerosis; mmu05132 Salmonella infection; mmu05152 Tuberculosis; mmu05202 Transcriptional misregulation in cancer; mmu04640 Hematopoietic cell lineage; mmu04620 Toll-like receptor signaling …	GO:0001775 cell activation; GO:0001817 regulation of cytokine production; GO:0001819 positive regulation of cytokine production; GO:0002218 activation of innate immune response; GO:0002221 pattern recognition receptor signaling pathway; GO:0002224 toll-like receptor signaling pathway; GO:0002237 response to molecule of bacterial origin; GO:0002252 immune effector process; GO:0002253 activation of…	GO:0005576 extracellular region; GO:0005615 extracellular space; GO:0005622 intracellular anatomical structure; GO:0005737 cytoplasm; GO:0005768 endosome; GO:0005794 Golgi apparatus; GO:0005886 plasma membrane; GO:0009897 external side of plasma membrane; GO:0009986 cell surface; GO:0010008 endosome membrane; GO:0012505 endomembrane system; GO:0012506 vesicle membrane; GO:0016020 membrane; GO:001…	GO:0001530 lipopolysaccharide binding; GO:0001847 opsonin receptor activity; GO:0004888 transmembrane signaling receptor activity; GO:0005488 binding; GO:0008289 lipid binding; GO:0016019 peptidoglycan immune receptor activity; GO:0033218 amide binding; GO:0038023 signaling receptor activity; GO:0038187 pattern recognition receptor activity; GO:0042277 peptide binding; GO:0060089 molecular transd…						WP523 Regulation of actin cytoskeleton;WP5128 Fibrin complement receptor 3 signaling pathway;WP2271 Macrophage markers;WP493 Mapk signaling pathway	http://www.wikipathways.org/instance/WP523_r120790;http://www.wikipathways.org/instance/WP5128_r120386;http://www.wikipathways.org/instance/WP2271_r69962;http://www.wikipathways.org/instance/WP493_r117912		R-MMU-109581 Apoptosis;R-MMU-140534 Caspase activation via Death Receptors in the presence of ligand;R-MMU-166016 Toll Like Receptor 4 (TLR4) Cascade;R-MMU-166020 Transfer of LPS from LBP carrier to CD14;R-MMU-166166 MyD88-independent TLR4 cascade ;R-MMU-168138 Toll Like Receptor 9 (TLR9) Cascade;R-MMU-168181 Toll Like Receptor 7/8 (TLR7/8) Cascade;R-MMU-168249 Innate Immune System;R-MMU-168256 I…	https://reactome.org/PathwayBrowser/#/R-MMU-109581;https://reactome.org/PathwayBrowser/#/R-MMU-140534;https://reactome.org/PathwayBrowser/#/R-MMU-166016;https://reactome.org/PathwayBrowser/#/R-MMU-166020;https://reactome.org/PathwayBrowser/#/R-MMU-166166;https://reactome.org/PathwayBrowser/#/R-MMU-168138;https://reactome.org/PathwayBrowser/#/R-MMU-168181;https://reactome.org/PathwayBrowser/#/R-MM…	HALLMARK IL6 JAK STAT3 SIGNALING;HALLMARK APOPTOSIS;HALLMARK INFLAMMATORY RESPONSE	http://www.gsea-msigdb.org/gsea/msigdb/mouse/geneset/HALLMARK_IL6_JAK_STAT3_SIGNALING;http://www.gsea-msigdb.org/gsea/msigdb/mouse/geneset/HALLMARK_APOPTOSIS;http://www.gsea-msigdb.org/gsea/msigdb/mouse/geneset/HALLMARK_INFLAMMATORY_RESPONSE
P10922	Histone H1.0 OS=Mus musculus OX=10090 GN=H1-0 PE=2 SV=4	H1-0	1.89625	0.000231975	Up	21	4	26	4	4	20.8	8.30783e+06	8.83677e+06	8.75092e+06	1.69698e+07	1.56927e+07	13042548	0.756998	0.665731	0.700936	1.41155	1.25486	1.36059	nucleus	K11275			GO:0000737 DNA catabolic process, endonucleolytic; GO:0006139 nucleobase-containing compound metabolic process; GO:0006259 DNA metabolic process; GO:0006308 DNA catabolic process; GO:0006309 apoptotic DNA fragmentation; GO:0006323 DNA packaging; GO:0006325 chromatin organization; GO:0006333 chromatin assembly or disassembly; GO:0006334 nucleosome assembly; GO:0006725 cellular aromatic compound me…	GO:0000228 nuclear chromosome; GO:0000785 chromatin; GO:0000786 nucleosome; GO:0000791 euchromatin; GO:0005622 intracellular anatomical structure; GO:0005634 nucleus; GO:0005654 nucleoplasm; GO:0005694 chromosome; GO:0005737 cytoplasm; GO:0005794 Golgi apparatus; GO:0005856 cytoskeleton; GO:0012505 endomembrane system; GO:0015629 actin cytoskeleton; GO:0016604 nuclear body; GO:0031974 membrane-en…	GO:0003676 nucleic acid binding; GO:0003677 DNA binding; GO:0003680 minor groove of adenine-thymine-rich DNA binding; GO:0003682 chromatin binding; GO:0003690 double-stranded DNA binding; GO:0005488 binding; GO:0031490 chromatin DNA binding; GO:0031491 nucleosome binding; GO:0031492 nucleosomal DNA binding; GO:0043565 sequence-specific DNA binding; GO:0044877 protein-containing complex binding; G…	PF00538	PF00538 linker histone H1 and H5 family	B	KOG4012	Histone H1				R-MMU-109581 Apoptosis;R-MMU-140342 Apoptosis induced DNA fragmentation;R-MMU-2262752 Cellular responses to stress;R-MMU-2559583 Cellular Senescence;R-MMU-2559584 Formation of Senescence-Associated Heterochromatin Foci (SAHF);R-MMU-2559586 DNA Damage/Telomere Stress Induced Senescence;R-MMU-5357801 Programmed Cell Death;R-MMU-75153 Apoptotic execution phase;R-MMU-8953897 Cellular responses to sti…	https://reactome.org/PathwayBrowser/#/R-MMU-109581;https://reactome.org/PathwayBrowser/#/R-MMU-140342;https://reactome.org/PathwayBrowser/#/R-MMU-2262752;https://reactome.org/PathwayBrowser/#/R-MMU-2559583;https://reactome.org/PathwayBrowser/#/R-MMU-2559584;https://reactome.org/PathwayBrowser/#/R-MMU-2559586;https://reactome.org/PathwayBrowser/#/R-MMU-5357801;https://reactome.org/PathwayBrowser/#…	HALLMARK APOPTOSIS;HALLMARK ANDROGEN RESPONSE;HALLMARK HEME METABOLISM	http://www.gsea-msigdb.org/gsea/msigdb/mouse/geneset/HALLMARK_APOPTOSIS;http://www.gsea-msigdb.org/gsea/msigdb/mouse/geneset/HALLMARK_ANDROGEN_RESPONSE;http://www.gsea-msigdb.org/gsea/msigdb/mouse/geneset/HALLMARK_HEME_METABOLISM
P12970	60S ribosomal protein L7a OS=Mus musculus OX=10090 GN=Rpl7a PE=1 SV=2	Rpl7a	2.25025	0.000176736	Up	57	22	377	22	22	30	2.23483e+08	2.51638e+08	2.18452e+08	5.39053e+08	5.4792e+08	3.75802e+08	0.676159	0.629474	0.581003	1.48885	1.45483	1.30173	cytoplasm	K02936	RP-L7Ae; large subunit ribosomal protein L7Ae	mmu03010 Ribosome; mmu05171 Coronavirus disease - COVID-19	GO:0000470 maturation of LSU-rRNA; GO:0002181 cytoplasmic translation; GO:0006139 nucleobase-containing compound metabolic process; GO:0006364 rRNA processing; GO:0006396 RNA processing; GO:0006412 translation; GO:0006518 peptide metabolic process; GO:0006725 cellular aromatic compound metabolic process; GO:0006807 nitrogen compound metabolic process; GO:0008152 metabolic process; GO:0009058 bios…	GO:0005622 intracellular anatomical structure; GO:0005737 cytoplasm; GO:0005829 cytosol; GO:0005840 ribosome; GO:0005844 polysome; GO:0015934 large ribosomal subunit; GO:0016020 membrane; GO:0022625 cytosolic large ribosomal subunit; GO:0022626 cytosolic ribosome; GO:0032991 protein-containing complex; GO:0042788 polysomal ribosome; GO:0043226 organelle; GO:0043228 non-membrane-bounded organelle;…	GO:0003676 nucleic acid binding; GO:0003723 RNA binding; GO:0003735 structural constituent of ribosome; GO:0005198 structural molecule activity; GO:0005488 binding; GO:0005515 protein binding; GO:0005516 calmodulin binding; GO:0097159 organic cyclic compound binding; GO:1901363 heterocyclic compound binding;	PF01248	PF01248 Ribosomal protein L7Ae/L30e/S12e/Gadd45 family	J	KOG3166	60S ribosomal protein L7A	WP163 Cytoplasmic ribosomal proteins	http://www.wikipathways.org/instance/WP163_r117051
P13011	Stearoyl-CoA desaturase 2 OS=Mus musculus OX=10090 GN=Scd2 PE=1 SV=2	Scd2	0.217384	0.000348505	Down	8	3	7	3	3	40.9	489522	667339	478011	109125	101383	112772	1.63098	1.83832	1.40001	0.331907	0.296438	0.430168	cytoplasm	K00507	SCD; stearoyl-CoA desaturase (Delta-9 desaturase) [EC:1.14.19.1]	mmu01040 Biosynthesis of unsaturated fatty acids; mmu03320 PPAR signaling pathway; mmu04152 AMPK signaling pathway; mmu01100 Metabolic pathways; mmu04936 Alcoholic liver disease; mmu01212 Fatty acid metabolism	GO:0000003 reproduction; GO:0000278 mitotic cell cycle; GO:0000281 mitotic cytokinesis; GO:0000910 cytokinesis; GO:0001101 response to acid chemical; GO:0001676 long-chain fatty acid metabolic process; GO:0002376 immune system process; GO:0006082 organic acid metabolic process; GO:0006139 nucleobase-containing compound metabolic process; GO:0006163 purine nucleotide metabolic process; GO:0006164 …	GO:0005622 intracellular anatomical structure; GO:0005634 nucleus; GO:0005730 nucleolus; GO:0005737 cytoplasm; GO:0005783 endoplasmic reticulum; GO:0005789 endoplasmic reticulum membrane; GO:0012505 endomembrane system; GO:0016020 membrane; GO:0016021 integral component of membrane; GO:0030176 integral component of endoplasmic reticulum membrane; GO:0031224 intrinsic component of membrane; GO:003…	GO:0003824 catalytic activity; GO:0004768 stearoyl-CoA 9-desaturase activity; GO:0005488 binding; GO:0005506 iron ion binding; GO:0016215 acyl-CoA desaturase activity; GO:0016491 oxidoreductase activity; GO:0016705 oxidoreductase activity, acting on paired donors, with incorporation or reduction of molecular oxygen; GO:0016717 oxidoreductase activity, acting on paired donors, with oxidation of a …	PF00487	PF00487 Fatty acid desaturase	I	KOG1600	Fatty acid desaturase	WP4351 Omega-9 fatty acid synthesis;WP4346 Cholesterol metabolism with Bloch and Kandutsch-Russell pathways;WP2316 PPAR signaling pathway	http://www.wikipathways.org/instance/WP4351_r120255;http://www.wikipathways.org/instance/WP4346_r123453;http://www.wikipathways.org/instance/WP2316_r106870
P14148	60S ribosomal protein L7 OS=Mus musculus OX=10090 GN=Rpl7 PE=1 SV=2	Rpl7	2.1636	5.31157e-06	Up	46	17	373	17	17	31.4	2.38326e+08	2.88003e+08	2.65084e+08	5.82899e+08	5.60849e+08	4.46075e+08	0.652969	0.652404	0.638444	1.4579	1.34852	1.39922	cytoplasm	K02937	RP-L7e; large subunit ribosomal protein L7e	mmu03010 Ribosome; mmu05171 Coronavirus disease - COVID-19	GO:0000184 nuclear-transcribed mRNA catabolic process, nonsense-mediated decay; GO:0000463 maturation of LSU-rRNA from tricistronic rRNA transcript (SSU-rRNA, 5.8S rRNA, LSU-rRNA); GO:0000470 maturation of LSU-rRNA; GO:0000956 nuclear-transcribed mRNA catabolic process; GO:0002165 instar larval or pupal development; GO:0002181 cytoplasmic translation; GO:0006139 nucleobase-containing compound met…	GO:0005622 intracellular anatomical structure; GO:0005737 cytoplasm; GO:0005829 cytosol; GO:0005840 ribosome; GO:0005844 polysome; GO:0015934 large ribosomal subunit; GO:0022625 cytosolic large ribosomal subunit; GO:0022626 cytosolic ribosome; GO:0030016 myofibril; GO:0030017 sarcomere; GO:0031672 A band; GO:0032991 protein-containing complex; GO:0043226 organelle; GO:0043228 non-membrane-bounded…	GO:0003676 nucleic acid binding; GO:0003677 DNA binding; GO:0003723 RNA binding; GO:0003729 mRNA binding; GO:0003735 structural constituent of ribosome; GO:0005198 structural molecule activity; GO:0005488 binding; GO:0005515 protein binding; GO:0008097 5S rRNA binding; GO:0019843 rRNA binding; GO:0042802 identical protein binding; GO:0042803 protein homodimerization activity; GO:0046983 protein d…	PF08079; PF00327	PF08079 Ribosomal L30 N-terminal domain; PF00327 Ribosomal protein L30p/L7e	J	KOG3184	60S ribosomal protein L7	WP163 Cytoplasmic ribosomal proteins;WP310 mRNA processing	http://www.wikipathways.org/instance/WP163_r117051;http://www.wikipathways.org/instance/WP310_r122791		R-MMU-156827 L13a-mediated translational silencing of Ceruloplasmin expression;R-MMU-1799339 SRP-dependent cotranslational protein targeting to membrane;R-MMU-392499 Metabolism of proteins;R-MMU-6791226 Major pathway of rRNA processing in the nucleolus and cytosol;R-MMU-72312 rRNA processing;R-MMU-72613 Eukaryotic Translation Initiation;R-MMU-72689 Formation of a pool of free 40S subunits;R-MMU-7…	https://reactome.org/PathwayBrowser/#/R-MMU-156827;https://reactome.org/PathwayBrowser/#/R-MMU-1799339;https://reactome.org/PathwayBrowser/#/R-MMU-392499;https://reactome.org/PathwayBrowser/#/R-MMU-6791226;https://reactome.org/PathwayBrowser/#/R-MMU-72312;https://reactome.org/PathwayBrowser/#/R-MMU-72613;https://reactome.org/PathwayBrowser/#/R-MMU-72689;https://reactome.org/PathwayBrowser/#/R-MMU…
P14733	Lamin-B1 OS=Mus musculus OX=10090 GN=Lmnb1 PE=1 SV=3	Lmnb1	0.0217661	0.000755453	Down	22	13	44	11	12	66.7	2.13987e+06	2.37948e+06	1.56598e+06	75457.2	38329.4	14709.5	2.24674	2.06559	1.44534	0.0723233	0.0353171	0.0176816	nucleus	K07611	LMNB; lamin B	mmu04210 Apoptosis	GO:0000003 reproduction; GO:0000226 microtubule cytoskeleton organization; GO:0000278 mitotic cell cycle; GO:0000280 nuclear division; GO:0000910 cytokinesis; GO:0001654 eye development; GO:0001666 response to hypoxia; GO:0001745 compound eye morphogenesis; GO:0001763 morphogenesis of a branching structure; GO:0001932 regulation of protein phosphorylation; GO:0001934 positive regulation of protei…	GO:0005622 intracellular anatomical structure; GO:0005634 nucleus; GO:0005635 nuclear envelope; GO:0005637 nuclear inner membrane; GO:0005638 lamin filament; GO:0005652 nuclear lamina; GO:0005654 nucleoplasm; GO:0005737 cytoplasm; GO:0005856 cytoskeleton; GO:0005882 intermediate filament; GO:0012505 endomembrane system; GO:0016020 membrane; GO:0016363 nuclear matrix; GO:0019866 organelle inner me…	GO:0005102 signaling receptor binding; GO:0005198 structural molecule activity; GO:0005488 binding; GO:0005515 protein binding; GO:0008157 protein phosphatase 1 binding; GO:0008432 JUN kinase binding; GO:0019899 enzyme binding; GO:0019900 kinase binding; GO:0019901 protein kinase binding; GO:0019902 phosphatase binding; GO:0019903 protein phosphatase binding; GO:0042393 histone binding; GO:004280…	PF00932	PF00932 Lamin Tail Domain	DY	KOG0977	Nuclear envelope protein lamin, intermediate filament superfamily	WP571 FAS pathway and stress induction of HSP regulation	http://www.wikipathways.org/instance/WP571_r117883	Transcription factor	R-MMU-109581 Apoptosis;R-MMU-111465 Apoptotic cleavage of cellular proteins;R-MMU-162582 Signal Transduction;R-MMU-1640170 Cell Cycle;R-MMU-194315 Signaling by Rho GTPases;R-MMU-2262752 Cellular responses to stress;R-MMU-2555396 Mitotic Metaphase and Anaphase;R-MMU-2559583 Cellular Senescence;R-MMU-2559584 Formation of Senescence-Associated Heterochromatin Foci (SAHF);R-MMU-2559586 DNA Damage/Tel…	https://reactome.org/PathwayBrowser/#/R-MMU-109581;https://reactome.org/PathwayBrowser/#/R-MMU-111465;https://reactome.org/PathwayBrowser/#/R-MMU-162582;https://reactome.org/PathwayBrowser/#/R-MMU-1640170;https://reactome.org/PathwayBrowser/#/R-MMU-194315;https://reactome.org/PathwayBrowser/#/R-MMU-2262752;https://reactome.org/PathwayBrowser/#/R-MMU-2555396;https://reactome.org/PathwayBrowser/#/R…	HALLMARK MITOTIC SPINDLE;HALLMARK G2M CHECKPOINT;HALLMARK E2F TARGETS	http://www.gsea-msigdb.org/gsea/msigdb/mouse/geneset/HALLMARK_MITOTIC_SPINDLE;http://www.gsea-msigdb.org/gsea/msigdb/mouse/geneset/HALLMARK_G2M_CHECKPOINT;http://www.gsea-msigdb.org/gsea/msigdb/mouse/geneset/HALLMARK_E2F_TARGETS
P14869	60S acidic ribosomal protein P0 OS=Mus musculus OX=10090 GN=Rplp0 PE=1 SV=3	Rplp0	2.31383	1.52582e-05	Up	38	11	218	11	11	34.2	1.52942e+08	1.92666e+08	1.8556e+08	3.90386e+08	4.41322e+08	3.11142e+08	0.596062	0.62082	0.635719	1.3889	1.50941	1.38829	cytoplasm,nucleus	K02941	RP-LP0; large subunit ribosomal protein LP0	mmu03010 Ribosome; mmu05171 Coronavirus disease - COVID-19	GO:0000184 nuclear-transcribed mRNA catabolic process, nonsense-mediated decay; GO:0000956 nuclear-transcribed mRNA catabolic process; GO:0002181 cytoplasmic translation; GO:0006139 nucleobase-containing compound metabolic process; GO:0006259 DNA metabolic process; GO:0006401 RNA catabolic process; GO:0006402 mRNA catabolic process; GO:0006412 translation; GO:0006413 translational initiation; GO:…	GO:0005622 intracellular anatomical structure; GO:0005634 nucleus; GO:0005737 cytoplasm; GO:0005783 endoplasmic reticulum; GO:0005829 cytosol; GO:0005840 ribosome; GO:0012505 endomembrane system; GO:0015934 large ribosomal subunit; GO:0016020 membrane; GO:0022625 cytosolic large ribosomal subunit; GO:0022626 cytosolic ribosome; GO:0030425 dendrite; GO:0032991 protein-containing complex; GO:003577…	GO:0003735 structural constituent of ribosome; GO:0003824 catalytic activity; GO:0003906 DNA-(apurinic or apyrimidinic site) endonuclease activity; GO:0004518 nuclease activity; GO:0004519 endonuclease activity; GO:0004520 endodeoxyribonuclease activity; GO:0004536 deoxyribonuclease activity; GO:0005198 structural molecule activity; GO:0005488 binding; GO:0016787 hydrolase activity; GO:0016788 hy…	PF17777	PF17777 Insertion domain in 60S ribosomal protein L10P	J	KOG0815	60S acidic ribosomal protein P0	WP163 Cytoplasmic ribosomal proteins	http://www.wikipathways.org/instance/WP163_r117051		R-MMU-156827 L13a-mediated translational silencing of Ceruloplasmin expression;R-MMU-1799339 SRP-dependent cotranslational protein targeting to membrane;R-MMU-392499 Metabolism of proteins;R-MMU-6791226 Major pathway of rRNA processing in the nucleolus and cytosol;R-MMU-72312 rRNA processing;R-MMU-72613 Eukaryotic Translation Initiation;R-MMU-72689 Formation of a pool of free 40S subunits;R-MMU-7…	https://reactome.org/PathwayBrowser/#/R-MMU-156827;https://reactome.org/PathwayBrowser/#/R-MMU-1799339;https://reactome.org/PathwayBrowser/#/R-MMU-392499;https://reactome.org/PathwayBrowser/#/R-MMU-6791226;https://reactome.org/PathwayBrowser/#/R-MMU-72312;https://reactome.org/PathwayBrowser/#/R-MMU-72613;https://reactome.org/PathwayBrowser/#/R-MMU-72689;https://reactome.org/PathwayBrowser/#/R-MMU…	HALLMARK MYC TARGETS V1	http://www.gsea-msigdb.org/gsea/msigdb/mouse/geneset/HALLMARK_MYC_TARGETS_V1
P15379	CD44 antigen OS=Mus musculus OX=10090 GN=Cd44 PE=1 SV=3	Cd44	0.278963	0.00121538	Down	6	4	19	4	4	85.6	478860	598923	755002	188158	135658	145038	1.35736	1.40364	1.88127	0.486881	0.33746	0.470682	extracellular,plasma membrane	K06256	CD44; CD44 antigen	mmu04640 Hematopoietic cell lineage; mmu05206 MicroRNAs in cancer; mmu05205 Proteoglycans in cancer; mmu04512 ECM-receptor interaction; mmu05169 Epstein-Barr virus infection	GO:0000003 reproduction; GO:0000768 syncytium formation by plasma membrane fusion; GO:0001501 skeletal system development; GO:0001558 regulation of cell growth; GO:0001568 blood vessel development; GO:0001655 urogenital system development; GO:0001657 ureteric bud development; GO:0001658 branching involved in ureteric bud morphogenesis; GO:0001763 morphogenesis of a branching structure; GO:0001775…	GO:0005622 intracellular anatomical structure; GO:0005634 nucleus; GO:0005737 cytoplasm; GO:0005794 Golgi apparatus; GO:0005829 cytosol; GO:0005886 plasma membrane; GO:0005887 integral component of plasma membrane; GO:0005902 microvillus; GO:0009897 external side of plasma membrane; GO:0009986 cell surface; GO:0012505 endomembrane system; GO:0012506 vesicle membrane; GO:0016020 membrane; GO:00160…	GO:0005102 signaling receptor binding; GO:0005114 type II transforming growth factor beta receptor binding; GO:0005126 cytokine receptor binding; GO:0005154 epidermal growth factor receptor binding; GO:0005160 transforming growth factor beta receptor binding; GO:0005488 binding; GO:0005515 protein binding; GO:0005518 collagen binding; GO:0005539 glycosaminoglycan binding; GO:0005540 hyaluronic ac…	PF00193	PF00193 Extracellular link domain				WP4466 Oxidative stress and redox pathway;WP723 Wnt signaling pathway and pluripotency;WP1763 Mechanisms associated with pluripotency	http://www.wikipathways.org/instance/WP4466_r116840;http://www.wikipathways.org/instance/WP723_r117953;http://www.wikipathways.org/instance/WP1763_r120787		R-MMU-109582 Hemostasis;R-MMU-1430728 Metabolism;R-MMU-1474228 Degradation of the extracellular matrix;R-MMU-1474244 Extracellular matrix organization;R-MMU-1630316 Glycosaminoglycan metabolism;R-MMU-168249 Innate Immune System;R-MMU-168256 Immune System;R-MMU-202733 Cell surface interactions at the vascular wall;R-MMU-2142845 Hyaluronan metabolism;R-MMU-216083 Integrin cell surface interactions;…	https://reactome.org/PathwayBrowser/#/R-MMU-109582;https://reactome.org/PathwayBrowser/#/R-MMU-1430728;https://reactome.org/PathwayBrowser/#/R-MMU-1474228;https://reactome.org/PathwayBrowser/#/R-MMU-1474244;https://reactome.org/PathwayBrowser/#/R-MMU-1630316;https://reactome.org/PathwayBrowser/#/R-MMU-168249;https://reactome.org/PathwayBrowser/#/R-MMU-168256;https://reactome.org/PathwayBrowser/#/…	HALLMARK TNFA SIGNALING VIA NFKB;HALLMARK IL6 JAK STAT3 SIGNALING;HALLMARK APOPTOSIS;HALLMARK ESTROGEN RESPONSE EARLY;HALLMARK ESTROGEN RESPONSE LATE;HALLMARK EPITHELIAL MESENCHYMAL TRANSITION;HALLMARK GLYCOLYSIS;HALLMARK IL2 STAT5 SIGNALING	http://www.gsea-msigdb.org/gsea/msigdb/mouse/geneset/HALLMARK_TNFA_SIGNALING_VIA_NFKB;http://www.gsea-msigdb.org/gsea/msigdb/mouse/geneset/HALLMARK_IL6_JAK_STAT3_SIGNALING;http://www.gsea-msigdb.org/gsea/msigdb/mouse/geneset/HALLMARK_APOPTOSIS;http://www.gsea-msigdb.org/gsea/msigdb/mouse/geneset/HALLMARK_ESTROGEN_RESPONSE_EARLY;http://www.gsea-msigdb.org/gsea/msigdb/mouse/geneset/HALLMARK_ESTROGE…
P16879	Tyrosine-protein kinase Fes/Fps OS=Mus musculus OX=10090 GN=Fes PE=1 SV=2	Fes	0.0510737	5.18657e-06	Down	25	13	49	13	13	93.7	6.15106e+06	8.3153e+06	7.46895e+06	333106	346435	342842	1.74802	1.95376	1.86583	0.0864153	0.0863986	0.111544	nucleus	K07527	FES; tyrosine-protein kinase Fes/Fps [EC:2.7.10.2]	mmu04360 Axon guidance	GO:0000226 microtubule cytoskeleton organization; GO:0000278 mitotic cell cycle; GO:0000302 response to reactive oxygen species; GO:0000902 cell morphogenesis; GO:0000904 cell morphogenesis involved in differentiation; GO:0001578 microtubule bundle formation; GO:0001700 embryonic development via the syncytial blastoderm; GO:0001932 regulation of protein phosphorylation; GO:0002009 morphogenesis o…	GO:0005622 intracellular anatomical structure; GO:0005634 nucleus; GO:0005737 cytoplasm; GO:0005794 Golgi apparatus; GO:0005829 cytosol; GO:0005856 cytoskeleton; GO:0005886 plasma membrane; GO:0005911 cell-cell junction; GO:0005912 adherens junction; GO:0005925 focal adhesion; GO:0009898 cytoplasmic side of plasma membrane; GO:0012505 endomembrane system; GO:0015630 microtubule cytoskeleton; GO:0…	GO:0003779 actin binding; GO:0003824 catalytic activity; GO:0004672 protein kinase activity; GO:0004713 protein tyrosine kinase activity; GO:0004715 non-membrane spanning protein tyrosine kinase activity; GO:0005102 signaling receptor binding; GO:0005154 epidermal growth factor receptor binding; GO:0005488 binding; GO:0005515 protein binding; GO:0005543 phospholipid binding; GO:0008013 beta-caten…	PF00017; PF07714	PF00017 SH2 domain; PF07714 Protein tyrosine and serine/threonine kinase	T	KOG0194	Protein tyrosine kinase	WP387 IL-6 signaling pathway;WP373 IL-3 signaling pathway;WP407 Kit receptor signaling pathway	http://www.wikipathways.org/instance/WP387_r117906;http://www.wikipathways.org/instance/WP373_r117904;http://www.wikipathways.org/instance/WP407_r117910		R-MMU-1266738 Developmental Biology;R-MMU-1433557 Signaling by SCF-KIT;R-MMU-162582 Signal Transduction;R-MMU-373755 Semaphorin interactions;R-MMU-399954 Sema3A PAK dependent Axon repulsion;R-MMU-399956 CRMPs in Sema3A signaling;R-MMU-422475 Axon guidance;R-MMU-9006934 Signaling by Receptor Tyrosine Kinases;R-MMU-9675108 Nervous system development	https://reactome.org/PathwayBrowser/#/R-MMU-1266738;https://reactome.org/PathwayBrowser/#/R-MMU-1433557;https://reactome.org/PathwayBrowser/#/R-MMU-162582;https://reactome.org/PathwayBrowser/#/R-MMU-373755;https://reactome.org/PathwayBrowser/#/R-MMU-399954;https://reactome.org/PathwayBrowser/#/R-MMU-399956;https://reactome.org/PathwayBrowser/#/R-MMU-422475;https://reactome.org/PathwayBrowser/#/R-…	HALLMARK REACTIVE OXIGEN SPECIES PATHWAY	http://www.gsea-msigdb.org/gsea/msigdb/mouse/geneset/HALLMARK_REACTIVE_OXIGEN_SPECIES_PATHWAY
P17095	High mobility group protein HMG-I/HMG-Y OS=Mus musculus OX=10090 GN=Hmga1 PE=1 SV=4	Hmga1	1.57644	0.00288963	Up	49	5	84	5	5	11.6	1.23429e+07	1.38e+07	1.17546e+07	1.78598e+07	2.17941e+07	15987695	0.860889	0.795806	0.7207	1.13716	1.33401	1.27666	nucleus	K09282			GO:0000003 reproduction; GO:0006139 nucleobase-containing compound metabolic process; GO:0006259 DNA metabolic process; GO:0006260 DNA replication; GO:0006261 DNA-dependent DNA replication; GO:0006268 DNA unwinding involved in DNA replication; GO:0006281 DNA repair; GO:0006284 base-excision repair; GO:0006323 DNA packaging; GO:0006325 chromatin organization; GO:0006333 chromatin assembly or disas…	GO:0000785 chromatin; GO:0000792 heterochromatin; GO:0005622 intracellular anatomical structure; GO:0005634 nucleus; GO:0005654 nucleoplasm; GO:0005667 transcription regulator complex; GO:0005694 chromosome; GO:0005737 cytoplasm; GO:0005829 cytosol; GO:0031974 membrane-enclosed lumen; GO:0031981 nuclear lumen; GO:0032991 protein-containing complex; GO:0035985 senescence-associated heterochromatin…	GO:0000976 transcription cis-regulatory region binding; GO:0000981 DNA-binding transcription factor activity, RNA polymerase II-specific; GO:0001067 transcription regulatory region nucleic acid binding; GO:0001228 DNA-binding transcription activator activity, RNA polymerase II-specific; GO:0003676 nucleic acid binding; GO:0003677 DNA binding; GO:0003680 minor groove of adenine-thymine-rich DNA bi…						WP447 Adipogenesis genes	http://www.wikipathways.org/instance/WP447_r87026	Transcription factor	R-MMU-2262752 Cellular responses to stress;R-MMU-2559583 Cellular Senescence;R-MMU-2559584 Formation of Senescence-Associated Heterochromatin Foci (SAHF);R-MMU-2559586 DNA Damage/Telomere Stress Induced Senescence;R-MMU-8953897 Cellular responses to stimuli	https://reactome.org/PathwayBrowser/#/R-MMU-2262752;https://reactome.org/PathwayBrowser/#/R-MMU-2559583;https://reactome.org/PathwayBrowser/#/R-MMU-2559584;https://reactome.org/PathwayBrowser/#/R-MMU-2559586;https://reactome.org/PathwayBrowser/#/R-MMU-8953897	HALLMARK G2M CHECKPOINT;HALLMARK E2F TARGETS	http://www.gsea-msigdb.org/gsea/msigdb/mouse/geneset/HALLMARK_G2M_CHECKPOINT;http://www.gsea-msigdb.org/gsea/msigdb/mouse/geneset/HALLMARK_E2F_TARGETS
P17225	Polypyrimidine tract-binding protein 1 OS=Mus musculus OX=10090 GN=Ptbp1 PE=1 SV=3	Ptbp1	0.587526	0.000104368	Down	35	11	138	10	12	59.3	2.92385e+07	3.73412e+07	3.36121e+07	1.98859e+07	1.88158e+07	1.5732e+07	1.23367	1.30265	1.24668	0.76595	0.696714	0.759948	nucleus	K13218			GO:0000003 reproduction; GO:0000226 microtubule cytoskeleton organization; GO:0000245 spliceosomal complex assembly; GO:0000375 RNA splicing, via transesterification reactions; GO:0000377 RNA splicing, via transesterification reactions with bulged adenosine as nucleophile; GO:0000381 regulation of alternative mRNA splicing, via spliceosome; GO:0000398 mRNA splicing, via spliceosome; GO:0000956 nu…	GO:0005622 intracellular anatomical structure; GO:0005634 nucleus; GO:0005654 nucleoplasm; GO:0005681 spliceosomal complex; GO:0005730 nucleolus; GO:0005737 cytoplasm; GO:0030424 axon; GO:0030426 growth cone; GO:0030427 site of polarized growth; GO:0031974 membrane-enclosed lumen; GO:0031981 nuclear lumen; GO:0032991 protein-containing complex; GO:0036477 somatodendritic compartment; GO:0042995 c…	GO:0000014 single-stranded DNA endodeoxyribonuclease activity; GO:0000900 translation repressor activity, mRNA regulatory element binding; GO:0001067 transcription regulatory region nucleic acid binding; GO:0001069 regulatory region RNA binding; GO:0003676 nucleic acid binding; GO:0003677 DNA binding; GO:0003697 single-stranded DNA binding; GO:0003723 RNA binding; GO:0003727 single-stranded RNA b…	PF13893; PF11835; PF00076	PF13893 RNA recognition motif. (a.k.a. RRM, RBD, or RNP domain); PF11835 RRM-like domain; PF00076 RNA recognition motif. (a.k.a. RRM, RBD, or RNP domain)	A	KOG1190	Polypyrimidine tract-binding protein				R-MMU-162582 Signal Transduction;R-MMU-190236 Signaling by FGFR;R-MMU-5654738 Signaling by FGFR2;R-MMU-6803529 FGFR2 alternative splicing;R-MMU-72163 mRNA Splicing - Major Pathway;R-MMU-72172 mRNA Splicing;R-MMU-72203 Processing of Capped Intron-Containing Pre-mRNA;R-MMU-8953854 Metabolism of RNA;R-MMU-9006934 Signaling by Receptor Tyrosine Kinases	https://reactome.org/PathwayBrowser/#/R-MMU-162582;https://reactome.org/PathwayBrowser/#/R-MMU-190236;https://reactome.org/PathwayBrowser/#/R-MMU-5654738;https://reactome.org/PathwayBrowser/#/R-MMU-6803529;https://reactome.org/PathwayBrowser/#/R-MMU-72163;https://reactome.org/PathwayBrowser/#/R-MMU-72172;https://reactome.org/PathwayBrowser/#/R-MMU-72203;https://reactome.org/PathwayBrowser/#/R-MMU…
P17809	Solute carrier family 2, facilitated glucose transporter member 1 OS=Mus musculus OX=10090 GN=Slc2a1 PE=1 SV=4	Slc2a1	0.508645	0.00199823	Down	4	2	22	2	2	53.9	791341	1.13479e+06	1.00067e+06	563068	447544	367199	1.19937	1.42201	1.33321	0.779048	0.595272	0.637161	plasma membrane	K07299	SLC2A1; MFS transporter, SP family, solute carrier family 2 (facilitated glucose transporter), member 1	mmu04920 Adipocytokine signaling pathway; mmu05230 Central carbon metabolism in cancer; mmu04922 Glucagon signaling pathway; mmu04931 Insulin resistance; mmu05166 Human T-cell leukemia virus 1 infection; mmu05415 Diabetic cardiomyopathy; mmu04919 Thyroid hormone signaling pathway; mmu04976 Bile secretion; mmu04911 Insulin secretion; mmu05211 Renal cell carcinoma; mmu04066 HIF-1 signaling pathway;…	GO:0000003 reproduction; GO:0001666 response to hypoxia; GO:0002791 regulation of peptide secretion; GO:0002793 positive regulation of peptide secretion; GO:0005975 carbohydrate metabolic process; GO:0005984 disaccharide metabolic process; GO:0005988 lactose metabolic process; GO:0005989 lactose biosynthetic process; GO:0005996 monosaccharide metabolic process; GO:0006082 organic acid metabolic p…	GO:0000139 Golgi membrane; GO:0001669 acrosomal vesicle; GO:0001939 female pronucleus; GO:0002080 acrosomal membrane; GO:0005576 extracellular region; GO:0005615 extracellular space; GO:0005622 intracellular anatomical structure; GO:0005634 nucleus; GO:0005737 cytoplasm; GO:0005768 endosome; GO:0005770 late endosome; GO:0005771 multivesicular body; GO:0005794 Golgi apparatus; GO:0005798 Golgi-ass…	GO:0005102 signaling receptor binding; GO:0005158 insulin receptor binding; GO:0005215 transporter activity; GO:0005351 carbohydrate:proton symporter activity; GO:0005355 glucose transmembrane transporter activity; GO:0005356 glucose:proton symporter activity; GO:0005360 insulin-responsive glucose:proton symporter activity; GO:0005402 carbohydrate:cation symporter activity; GO:0005488 binding; GO…			G	KOG0569	Permease of the major facilitator superfamily	WP373 IL-3 signaling pathway;WP2841 Focal adhesion: PI3K-Akt-mTOR signaling pathway;WP157 Glycolysis and gluconeogenesis;WP65 Insulin signaling	http://www.wikipathways.org/instance/WP373_r117904;http://www.wikipathways.org/instance/WP2841_r116712;http://www.wikipathways.org/instance/WP157_r116837;http://www.wikipathways.org/instance/WP65_r116717		R-MMU-1430728 Metabolism;R-MMU-163685 Integration of energy metabolism;R-MMU-189200 Cellular hexose transport;R-MMU-196836 Vitamin C (ascorbate) metabolism;R-MMU-196849 Metabolism of water-soluble vitamins and cofactors;R-MMU-196854 Metabolism of vitamins and cofactors;R-MMU-382551 Transport of small molecules;R-MMU-422356 Regulation of insulin secretion;R-MMU-425407 SLC-mediated transmembrane tr…	https://reactome.org/PathwayBrowser/#/R-MMU-1430728;https://reactome.org/PathwayBrowser/#/R-MMU-163685;https://reactome.org/PathwayBrowser/#/R-MMU-189200;https://reactome.org/PathwayBrowser/#/R-MMU-196836;https://reactome.org/PathwayBrowser/#/R-MMU-196849;https://reactome.org/PathwayBrowser/#/R-MMU-196854;https://reactome.org/PathwayBrowser/#/R-MMU-382551;https://reactome.org/PathwayBrowser/#/R-M…	HALLMARK HYPOXIA;HALLMARK ESTROGEN RESPONSE EARLY;HALLMARK PI3K AKT MTOR SIGNALING;HALLMARK MTORC1 SIGNALING;HALLMARK HEME METABOLISM	http://www.gsea-msigdb.org/gsea/msigdb/mouse/geneset/HALLMARK_HYPOXIA;http://www.gsea-msigdb.org/gsea/msigdb/mouse/geneset/HALLMARK_ESTROGEN_RESPONSE_EARLY;http://www.gsea-msigdb.org/gsea/msigdb/mouse/geneset/HALLMARK_PI3K_AKT_MTOR_SIGNALING;http://www.gsea-msigdb.org/gsea/msigdb/mouse/geneset/HALLMARK_MTORC1_SIGNALING;http://www.gsea-msigdb.org/gsea/msigdb/mouse/geneset/HALLMARK_HEME_METABOLISM
P19253	60S ribosomal protein L13a OS=Mus musculus OX=10090 GN=Rpl13a PE=1 SV=4	Rpl13a	1.84536	3.00404e-05	Up	33	7	274	7	7	23.4	1.63973e+08	1.86938e+08	1.68848e+08	3.14174e+08	3.29471e+08	2.49604e+08	0.757097	0.713631	0.685318	1.32423	1.33501	1.31944	cytoplasm	K02872	RP-L13Ae; large subunit ribosomal protein L13Ae	mmu03010 Ribosome; mmu05171 Coronavirus disease - COVID-19	GO:0000184 nuclear-transcribed mRNA catabolic process, nonsense-mediated decay; GO:0000956 nuclear-transcribed mRNA catabolic process; GO:0002181 cytoplasmic translation; GO:0002237 response to molecule of bacterial origin; GO:0002376 immune system process; GO:0006139 nucleobase-containing compound metabolic process; GO:0006401 RNA catabolic process; GO:0006402 mRNA catabolic process; GO:0006412 …	GO:0005622 intracellular anatomical structure; GO:0005737 cytoplasm; GO:0005829 cytosol; GO:0005840 ribosome; GO:0015934 large ribosomal subunit; GO:0022625 cytosolic large ribosomal subunit; GO:0022626 cytosolic ribosome; GO:0032991 protein-containing complex; GO:0043226 organelle; GO:0043228 non-membrane-bounded organelle; GO:0043229 intracellular organelle; GO:0043232 intracellular non-membran…	GO:0003676 nucleic acid binding; GO:0003723 RNA binding; GO:0003729 mRNA binding; GO:0003735 structural constituent of ribosome; GO:0005198 structural molecule activity; GO:0005488 binding; GO:0097159 organic cyclic compound binding; GO:1901363 heterocyclic compound binding;			J	KOG3204	60S ribosomal protein L13a	WP163 Cytoplasmic ribosomal proteins	http://www.wikipathways.org/instance/WP163_r117051		R-MMU-156827 L13a-mediated translational silencing of Ceruloplasmin expression;R-MMU-1799339 SRP-dependent cotranslational protein targeting to membrane;R-MMU-392499 Metabolism of proteins;R-MMU-6791226 Major pathway of rRNA processing in the nucleolus and cytosol;R-MMU-72312 rRNA processing;R-MMU-72613 Eukaryotic Translation Initiation;R-MMU-72689 Formation of a pool of free 40S subunits;R-MMU-7…	https://reactome.org/PathwayBrowser/#/R-MMU-156827;https://reactome.org/PathwayBrowser/#/R-MMU-1799339;https://reactome.org/PathwayBrowser/#/R-MMU-392499;https://reactome.org/PathwayBrowser/#/R-MMU-6791226;https://reactome.org/PathwayBrowser/#/R-MMU-72312;https://reactome.org/PathwayBrowser/#/R-MMU-72613;https://reactome.org/PathwayBrowser/#/R-MMU-72689;https://reactome.org/PathwayBrowser/#/R-MMU…
P19426	Negative elongation factor E OS=Mus musculus OX=10090 GN=Nelfe PE=1 SV=2	Nelfe	204.981	0.000196411	Up	11	3	3	3	3	42.5	147649	211917	60943.2	3.26937e+07	3.42714e+07	1.50586e+07	0.0116841	0.0138653	0.00423942	2.36179	2.38005	1.36429	nucleus	K15182	RDBP; negative elongation factor E	mmu03250 Viral life cycle - HIV-1	GO:0000122 negative regulation of transcription by RNA polymerase II; GO:0006139 nucleobase-containing compound metabolic process; GO:0006351 transcription, DNA-templated; GO:0006354 DNA-templated transcription, elongation; GO:0006355 regulation of transcription, DNA-templated; GO:0006357 regulation of transcription by RNA polymerase II; GO:0006366 transcription by RNA polymerase II; GO:0006368 t…	GO:0005622 intracellular anatomical structure; GO:0005634 nucleus; GO:0005654 nucleoplasm; GO:0005886 plasma membrane; GO:0008023 transcription elongation factor complex; GO:0016020 membrane; GO:0016604 nuclear body; GO:0017053 transcription repressor complex; GO:0031974 membrane-enclosed lumen; GO:0031981 nuclear lumen; GO:0032021 NELF complex; GO:0032991 protein-containing complex; GO:0043226 o…	GO:0003676 nucleic acid binding; GO:0003723 RNA binding; GO:0003729 mRNA binding; GO:0005488 binding; GO:0097159 organic cyclic compound binding; GO:1901363 heterocyclic compound binding;	PF00076	PF00076 RNA recognition motif. (a.k.a. RRM, RBD, or RNP domain)				WP310 mRNA processing	http://www.wikipathways.org/instance/WP310_r122791	Transcription factor	R-MMU-112382 Formation of RNA Pol II elongation complex ;R-MMU-113418 Formation of the Early Elongation Complex;R-MMU-212436 Generic Transcription Pathway;R-MMU-3700989 Transcriptional Regulation by TP53;R-MMU-674695 RNA Polymerase II Pre-transcription Events;R-MMU-6796648 TP53 Regulates Transcription of DNA Repair Genes;R-MMU-73857 RNA Polymerase II Transcription;R-MMU-74160 Gene expression (Tra…	https://reactome.org/PathwayBrowser/#/R-MMU-112382;https://reactome.org/PathwayBrowser/#/R-MMU-113418;https://reactome.org/PathwayBrowser/#/R-MMU-212436;https://reactome.org/PathwayBrowser/#/R-MMU-3700989;https://reactome.org/PathwayBrowser/#/R-MMU-674695;https://reactome.org/PathwayBrowser/#/R-MMU-6796648;https://reactome.org/PathwayBrowser/#/R-MMU-73857;https://reactome.org/PathwayBrowser/#/R-M…	HALLMARK DNA REPAIR	http://www.gsea-msigdb.org/gsea/msigdb/mouse/geneset/HALLMARK_DNA_REPAIR
P20152	Vimentin OS=Mus musculus OX=10090 GN=Vim PE=1 SV=3	Vim	0.210877	0.000719059	Down	68	30	222	28	29	53.7	4.59696e+07	6.1246e+07	4.70183e+07	1.34077e+07	1.10999e+07	6.20814e+06	1.62159	1.78626	1.45799	0.431757	0.343619	0.25072	nucleus	K07606	VIM; vimentin	mmu05206 MicroRNAs in cancer; mmu05169 Epstein-Barr virus infection	GO:0000003 reproduction; GO:0001654 eye development; GO:0001701 in utero embryonic development; GO:0001890 placenta development; GO:0001893 maternal placenta development; GO:0002064 epithelial cell development; GO:0002088 lens development in camera-type eye; GO:0002376 immune system process; GO:0003006 developmental process involved in reproduction; GO:0003008 system process; GO:0003012 muscle sy…	GO:0005622 intracellular anatomical structure; GO:0005634 nucleus; GO:0005737 cytoplasm; GO:0005777 peroxisome; GO:0005829 cytosol; GO:0005844 polysome; GO:0005856 cytoskeleton; GO:0005882 intermediate filament; GO:0005886 plasma membrane; GO:0005911 cell-cell junction; GO:0005912 adherens junction; GO:0005916 fascia adherens; GO:0005921 gap junction; GO:0014704 intercalated disc; GO:0016020 memb…	GO:0003676 nucleic acid binding; GO:0003723 RNA binding; GO:0003725 double-stranded RNA binding; GO:0005198 structural molecule activity; GO:0005200 structural constituent of cytoskeleton; GO:0005212 structural constituent of eye lens; GO:0005488 binding; GO:0005515 protein binding; GO:0008022 protein C-terminus binding; GO:0008092 cytoskeletal protein binding; GO:0019215 intermediate filament bi…			DY	KOG0977	Nuclear envelope protein lamin, intermediate filament superfamily	WP2573 Primary focal segmental glomerulosclerosis (FSGS);WP488 Alpha 6 beta 4 integrin signaling pathway;WP2432 Spinal cord injury	http://www.wikipathways.org/instance/WP2573_r117937;http://www.wikipathways.org/instance/WP488_r117859;http://www.wikipathways.org/instance/WP2432_r116842		R-MMU-109581 Apoptosis;R-MMU-111465 Apoptotic cleavage of cellular proteins;R-MMU-162582 Signal Transduction;R-MMU-1632852 Macroautophagy;R-MMU-194315 Signaling by Rho GTPases;R-MMU-264870 Caspase-mediated cleavage of cytoskeletal proteins;R-MMU-390522 Striated Muscle Contraction;R-MMU-397014 Muscle contraction;R-MMU-5357801 Programmed Cell Death;R-MMU-75153 Apoptotic execution phase;R-MMU-901299…	https://reactome.org/PathwayBrowser/#/R-MMU-109581;https://reactome.org/PathwayBrowser/#/R-MMU-111465;https://reactome.org/PathwayBrowser/#/R-MMU-162582;https://reactome.org/PathwayBrowser/#/R-MMU-1632852;https://reactome.org/PathwayBrowser/#/R-MMU-194315;https://reactome.org/PathwayBrowser/#/R-MMU-264870;https://reactome.org/PathwayBrowser/#/R-MMU-390522;https://reactome.org/PathwayBrowser/#/R-M…	HALLMARK EPITHELIAL MESENCHYMAL TRANSITION	http://www.gsea-msigdb.org/gsea/msigdb/mouse/geneset/HALLMARK_EPITHELIAL_MESENCHYMAL_TRANSITION
P22518	Dual specificity protein kinase CLK1 OS=Mus musculus OX=10090 GN=Clk1 PE=1 SV=2	Clk1	0.589511	0.00434168	Down	29	11	60	8	12	57.1	3.04293e+06	4.17045e+06	3.03108e+06	1.96078e+06	1.87373e+06	1.71458e+06	1.257	1.42438	1.10067	0.73941	0.679267	0.810887	nucleus	K23561	CLK1_4; dual specificity protein kinase CLK1/4 [EC:2.7.12.1]	mmu05134 Legionellosis	GO:0000003 reproduction; GO:0001101 response to acid chemical; GO:0001654 eye development; GO:0001745 compound eye morphogenesis; GO:0001751 compound eye photoreceptor cell differentiation; GO:0001754 eye photoreceptor cell differentiation; GO:0002682 regulation of immune system process; GO:0002683 negative regulation of immune system process; GO:0002790 peptide secretion; GO:0003002 regionalizat…	GO:0005622 intracellular anatomical structure; GO:0005634 nucleus; GO:0005654 nucleoplasm; GO:0005737 cytoplasm; GO:0005783 endoplasmic reticulum; GO:0012505 endomembrane system; GO:0016604 nuclear body; GO:0016607 nuclear speck; GO:0031974 membrane-enclosed lumen; GO:0031981 nuclear lumen; GO:0043226 organelle; GO:0043227 membrane-bounded organelle; GO:0043229 intracellular organelle; GO:0043231…	GO:0003824 catalytic activity; GO:0004672 protein kinase activity; GO:0004674 protein serine/threonine kinase activity; GO:0004713 protein tyrosine kinase activity; GO:0004715 non-membrane spanning protein tyrosine kinase activity; GO:0005488 binding; GO:0005515 protein binding; GO:0016301 kinase activity; GO:0016740 transferase activity; GO:0016772 transferase activity, transferring phosphorus-c…	PF00069	PF00069 Protein kinase domain	T	KOG0671	LAMMER dual specificity kinases	WP310 mRNA processing	http://www.wikipathways.org/instance/WP310_r122791
P22682	E3 ubiquitin-protein ligase CBL OS=Mus musculus OX=10090 GN=Cbl PE=1 SV=3	Cbl	0.298578	0.000128154	Down	33	21	261	21	21	100.5	9.58823e+07	1.10741e+08	8.83435e+07	3.02738e+07	2.70006e+07	2.43014e+07	1.6613	1.58642	1.34555	0.478838	0.410555	0.482057	nucleus	K04707	CBL; E3 ubiquitin-protein ligase CBL [EC:2.3.2.27]	mmu04012 ErbB signaling pathway; mmu05220 Chronic myeloid leukemia; mmu05205 Proteoglycans in cancer; mmu04120 Ubiquitin mediated proteolysis; mmu05100 Bacterial invasion of epithelial cells; mmu04144 Endocytosis; mmu05200 Pathways in cancer; mmu04910 Insulin signaling pathway	GO:0000003 reproduction; GO:0000209 protein polyubiquitination; GO:0001654 eye development; GO:0001667 ameboidal-type cell migration; GO:0001745 compound eye morphogenesis; GO:0001751 compound eye photoreceptor cell differentiation; GO:0001752 compound eye photoreceptor fate commitment; GO:0001754 eye photoreceptor cell differentiation; GO:0001775 cell activation; GO:0001894 tissue homeostasis; G…	GO:0005622 intracellular anatomical structure; GO:0005634 nucleus; GO:0005654 nucleoplasm; GO:0005737 cytoplasm; GO:0005829 cytosol; GO:0005886 plasma membrane; GO:0005912 adherens junction; GO:0005925 focal adhesion; GO:0005938 cell cortex; GO:0016020 membrane; GO:0030054 cell junction; GO:0030055 cell-substrate junction; GO:0030424 axon; GO:0030426 growth cone; GO:0030427 site of polarized grow…	GO:0001784 phosphotyrosine residue binding; GO:0003700 DNA-binding transcription factor activity; GO:0003824 catalytic activity; GO:0004842 ubiquitin-protein transferase activity; GO:0005102 signaling receptor binding; GO:0005154 epidermal growth factor receptor binding; GO:0005488 binding; GO:0005515 protein binding; GO:0008270 zinc ion binding; GO:0016740 transferase activity; GO:0017124 SH3 do…	PF02262; PF02761; PF02762; PF00627	PF02262 CBL proto-oncogene N-terminal domain 1; PF02761 CBL proto-oncogene N-terminus, EF hand-like domain; PF02762 CBL proto-oncogene N-terminus, SH2-like domain; PF00627 UBA/TS-N domain	V	KOG1785	Tyrosine kinase negative regulator CBL	WP572 EGFR1 signaling pathway;WP297 IL-7 signaling pathway;WP373 IL-3 signaling pathway;WP450 IL-2 signaling pathway;WP151 IL-5 signaling pathway;WP407 Kit receptor signaling pathway;WP65 Insulin signaling	http://www.wikipathways.org/instance/WP572_r117874;http://www.wikipathways.org/instance/WP297_r117907;http://www.wikipathways.org/instance/WP373_r117904;http://www.wikipathways.org/instance/WP450_r117903;http://www.wikipathways.org/instance/WP151_r117905;http://www.wikipathways.org/instance/WP407_r117910;http://www.wikipathways.org/instance/WP65_r116717		R-MMU-1059683 Interleukin-6 signaling;R-MMU-1280215 Cytokine Signaling in Immune system;R-MMU-1295596 Spry regulation of FGF signaling;R-MMU-1433557 Signaling by SCF-KIT;R-MMU-1433559 Regulation of KIT signaling;R-MMU-162582 Signal Transduction;R-MMU-168256 Immune System;R-MMU-170834 Signaling by TGF-beta Receptor Complex;R-MMU-177929 Signaling by EGFR;R-MMU-182971 EGFR downregulation;R-MMU-19023…	https://reactome.org/PathwayBrowser/#/R-MMU-1059683;https://reactome.org/PathwayBrowser/#/R-MMU-1280215;https://reactome.org/PathwayBrowser/#/R-MMU-1295596;https://reactome.org/PathwayBrowser/#/R-MMU-1433557;https://reactome.org/PathwayBrowser/#/R-MMU-1433559;https://reactome.org/PathwayBrowser/#/R-MMU-162582;https://reactome.org/PathwayBrowser/#/R-MMU-168256;https://reactome.org/PathwayBrowser/#…	HALLMARK IL6 JAK STAT3 SIGNALING;HALLMARK KRAS SIGNALING UP	http://www.gsea-msigdb.org/gsea/msigdb/mouse/geneset/HALLMARK_IL6_JAK_STAT3_SIGNALING;http://www.gsea-msigdb.org/gsea/msigdb/mouse/geneset/HALLMARK_KRAS_SIGNALING_UP
P23116	Eukaryotic translation initiation factor 3 subunit A OS=Mus musculus OX=10090 GN=Eif3a PE=1 SV=5	Eif3a	0.212435	9.67115e-06	Down	44	67	551	67	67	161.8	2.99975e+08	3.52759e+08	3.4552e+08	7.68475e+07	6.6659e+07	5.37665e+07	1.637	1.59162	1.65751	0.382831	0.319237	0.335918	nucleus	K03254			GO:0000003 reproduction; GO:0001732 formation of cytoplasmic translation initiation complex; GO:0001932 regulation of protein phosphorylation; GO:0001933 negative regulation of protein phosphorylation; GO:0002181 cytoplasmic translation; GO:0002183 cytoplasmic translational initiation; GO:0002188 translation reinitiation; GO:0006412 translation; GO:0006413 translational initiation; GO:0006417 reg…	GO:0005622 intracellular anatomical structure; GO:0005634 nucleus; GO:0005730 nucleolus; GO:0005737 cytoplasm; GO:0005829 cytosol; GO:0005852 eukaryotic translation initiation factor 3 complex; GO:0005856 cytoskeleton; GO:0005874 microtubule; GO:0015630 microtubule cytoskeleton; GO:0031974 membrane-enclosed lumen; GO:0031981 nuclear lumen; GO:0032991 protein-containing complex; GO:0043226 organel…	GO:0003676 nucleic acid binding; GO:0003723 RNA binding; GO:0003729 mRNA binding; GO:0003743 translation initiation factor activity; GO:0005102 signaling receptor binding; GO:0005198 structural molecule activity; GO:0005488 binding; GO:0005515 protein binding; GO:0008135 translation factor activity, RNA binding; GO:0019899 enzyme binding; GO:0019900 kinase binding; GO:0019901 protein kinase bindi…	PF01399	PF01399 PCI domain	J	KOG2072	Translation initiation factor 3, subunit a (eIF-3a)	WP307 Translation factors	http://www.wikipathways.org/instance/WP307_r117950		R-MMU-156827 L13a-mediated translational silencing of Ceruloplasmin expression;R-MMU-392499 Metabolism of proteins;R-MMU-72613 Eukaryotic Translation Initiation;R-MMU-72649 Translation initiation complex formation;R-MMU-72662 Activation of the mRNA upon binding of the cap-binding complex and eIFs, and subsequent binding to 43S;R-MMU-72689 Formation of a pool of free 40S subunits;R-MMU-72695 Forma…	https://reactome.org/PathwayBrowser/#/R-MMU-156827;https://reactome.org/PathwayBrowser/#/R-MMU-392499;https://reactome.org/PathwayBrowser/#/R-MMU-72613;https://reactome.org/PathwayBrowser/#/R-MMU-72649;https://reactome.org/PathwayBrowser/#/R-MMU-72662;https://reactome.org/PathwayBrowser/#/R-MMU-72689;https://reactome.org/PathwayBrowser/#/R-MMU-72695;https://reactome.org/PathwayBrowser/#/R-MMU-727…	HALLMARK ALLOGRAFT REJECTION	http://www.gsea-msigdb.org/gsea/msigdb/mouse/geneset/HALLMARK_ALLOGRAFT_REJECTION
P23249	Putative helicase MOV-10 OS=Mus musculus OX=10090 GN=Mov10 PE=1 SV=2	Mov10	0.51411	0.0006118	Down	48	36	323	36	36	113.5	3.75645e+07	4.9209e+07	4.02275e+07	2.36862e+07	2.0627e+07	1.63203e+07	1.30614	1.41466	1.22957	0.751829	0.629415	0.649677	nucleus	K18422			GO:0000902 cell morphogenesis; GO:0000904 cell morphogenesis involved in differentiation; GO:0002682 regulation of immune system process; GO:0006139 nucleobase-containing compound metabolic process; GO:0006379 mRNA cleavage; GO:0006725 cellular aromatic compound metabolic process; GO:0006807 nitrogen compound metabolic process; GO:0007154 cell communication; GO:0007165 signal transduction; GO:000…	GO:0000932 P-body; GO:0005622 intracellular anatomical structure; GO:0005737 cytoplasm; GO:0005829 cytosol; GO:0032991 protein-containing complex; GO:0035770 ribonucleoprotein granule; GO:0036464 cytoplasmic ribonucleoprotein granule; GO:0043226 organelle; GO:0043228 non-membrane-bounded organelle; GO:0043229 intracellular organelle; GO:0043232 intracellular non-membrane-bounded organelle; GO:199…		PF13086; PF13087	PF13086 AAA domain; PF13087 AAA domain	A	KOG1804	RNA helicase						HALLMARK INTERFERON ALPHA RESPONSE	http://www.gsea-msigdb.org/gsea/msigdb/mouse/geneset/HALLMARK_INTERFERON_ALPHA_RESPONSE
P23475	X-ray repair cross-complementing protein 6 OS=Mus musculus OX=10090 GN=Xrcc6 PE=1 SV=5	Xrcc6	2.35245	0.000675691	Up	10	6	18	6	6	69.4	802558	787214	761886	1.60733e+06	2.00747e+06	1.54218e+06	0.69733	0.565527	0.581929	1.27491	1.53074	1.53411	nucleus	K10884	XRCC6; ATP-dependent DNA helicase 2 subunit 1	mmu03450 Non-homologous end-joining	GO:0000723 telomere maintenance; GO:0001775 cell activation; GO:0001817 regulation of cytokine production; GO:0001819 positive regulation of cytokine production; GO:0001932 regulation of protein phosphorylation; GO:0001934 positive regulation of protein phosphorylation; GO:0002200 somatic diversification of immune receptors; GO:0002218 activation of innate immune response; GO:0002252 immune effec…	GO:0000228 nuclear chromosome; GO:0000781 chromosome, telomeric region; GO:0000782 telomere cap complex; GO:0000783 nuclear telomere cap complex; GO:0005576 extracellular region; GO:0005622 intracellular anatomical structure; GO:0005634 nucleus; GO:0005654 nucleoplasm; GO:0005667 transcription regulator complex; GO:0005694 chromosome; GO:0005730 nucleolus; GO:0005737 cytoplasm; GO:0005829 cytosol…	GO:0001067 transcription regulatory region nucleic acid binding; GO:0003676 nucleic acid binding; GO:0003677 DNA binding; GO:0003678 DNA helicase activity; GO:0003690 double-stranded DNA binding; GO:0003723 RNA binding; GO:0003824 catalytic activity; GO:0004386 helicase activity; GO:0005488 binding; GO:0005515 protein binding; GO:0008022 protein C-terminus binding; GO:0008094 ATP-dependent activi…	PF03731; PF02735; PF02037	PF03731 Ku70/Ku80 N-terminal alpha/beta domain; PF02735 Ku70/Ku80 beta-barrel domain; PF02037 SAP domain	L	KOG2327	DNA-binding subunit of a DNA-dependent protein kinase (Ku70 autoantigen)	WP1242 Non-homologous end joining	http://www.wikipathways.org/instance/WP1242_r69140	Transcription factor	R-MMU-168249 Innate Immune System;R-MMU-168256 Immune System;R-MMU-5693532 DNA Double-Strand Break Repair;R-MMU-5693571 Nonhomologous End-Joining (NHEJ);R-MMU-6798695 Neutrophil degranulation;R-MMU-73894 DNA Repair	https://reactome.org/PathwayBrowser/#/R-MMU-168249;https://reactome.org/PathwayBrowser/#/R-MMU-168256;https://reactome.org/PathwayBrowser/#/R-MMU-5693532;https://reactome.org/PathwayBrowser/#/R-MMU-5693571;https://reactome.org/PathwayBrowser/#/R-MMU-6798695;https://reactome.org/PathwayBrowser/#/R-MMU-73894	HALLMARK ANDROGEN RESPONSE;HALLMARK E2F TARGETS;HALLMARK MYC TARGETS V1	http://www.gsea-msigdb.org/gsea/msigdb/mouse/geneset/HALLMARK_ANDROGEN_RESPONSE;http://www.gsea-msigdb.org/gsea/msigdb/mouse/geneset/HALLMARK_E2F_TARGETS;http://www.gsea-msigdb.org/gsea/msigdb/mouse/geneset/HALLMARK_MYC_TARGETS_V1
P23611	Interferon regulatory factor 8 OS=Mus musculus OX=10090 GN=Irf8 PE=1 SV=1	Irf8	0.645386	0.00850098	Down	11	5	12	5	5	48.2	520393	579604	460353	308343	379877	254569	1.35634	1.24901	1.05474	0.733646	0.868903	0.75963	nucleus	K10155	IRF8; interferon regulatory factor 8	mmu05133 Pertussis	GO:0000122 negative regulation of transcription by RNA polymerase II; GO:0001562 response to protozoan; GO:0001817 regulation of cytokine production; GO:0001819 positive regulation of cytokine production; GO:0002237 response to molecule of bacterial origin; GO:0002376 immune system process; GO:0002520 immune system development; GO:0006355 regulation of transcription, DNA-templated; GO:0006357 reg…	GO:0005622 intracellular anatomical structure; GO:0005634 nucleus; GO:0005654 nucleoplasm; GO:0005737 cytoplasm; GO:0005829 cytosol; GO:0031974 membrane-enclosed lumen; GO:0031981 nuclear lumen; GO:0043226 organelle; GO:0043227 membrane-bounded organelle; GO:0043229 intracellular organelle; GO:0043231 intracellular membrane-bounded organelle; GO:0043233 organelle lumen; GO:0070013 intracellular o…	GO:0000976 transcription cis-regulatory region binding; GO:0000977 RNA polymerase II transcription regulatory region sequence-specific DNA binding; GO:0000978 RNA polymerase II cis-regulatory region sequence-specific DNA binding; GO:0000981 DNA-binding transcription factor activity, RNA polymerase II-specific; GO:0000987 cis-regulatory region sequence-specific DNA binding; GO:0001067 transcriptio…	PF00605	PF00605 Interferon regulatory factor transcription factor				WP1253 Type II interferon signaling (IFNG)	http://www.wikipathways.org/instance/WP1253_r71753	Transcription factor			HALLMARK INTERFERON GAMMA RESPONSE;HALLMARK XENOBIOTIC METABOLISM;HALLMARK IL2 STAT5 SIGNALING;HALLMARK ALLOGRAFT REJECTION;HALLMARK KRAS SIGNALING UP	http://www.gsea-msigdb.org/gsea/msigdb/mouse/geneset/HALLMARK_INTERFERON_GAMMA_RESPONSE;http://www.gsea-msigdb.org/gsea/msigdb/mouse/geneset/HALLMARK_XENOBIOTIC_METABOLISM;http://www.gsea-msigdb.org/gsea/msigdb/mouse/geneset/HALLMARK_IL2_STAT5_SIGNALING;http://www.gsea-msigdb.org/gsea/msigdb/mouse/geneset/HALLMARK_ALLOGRAFT_REJECTION;http://www.gsea-msigdb.org/gsea/msigdb/mouse/geneset/HALLMARK_K…
P23949	mRNA decay activator protein ZFP36L2 OS=Mus musculus OX=10090 GN=Zfp36l2 PE=1 SV=2	Zfp36l2	0.342807	0.00137255	Down	10	4	25	4	4	50	1.38189e+06	1.15745e+06	1.05337e+06	380450	436954	339286	1.89827	1.31457	1.27199	0.477085	0.526757	0.533591	nucleus	K18753	ZFP36L; butyrate response factor	mmu04218 Cellular senescence	GO:0000165 MAPK cascade; GO:0000288 nuclear-transcribed mRNA catabolic process, deadenylation-dependent decay; GO:0000956 nuclear-transcribed mRNA catabolic process; GO:0001655 urogenital system development; GO:0001775 cell activation; GO:0001822 kidney development; GO:0002376 immune system process; GO:0002520 immune system development; GO:0002521 leukocyte differentiation; GO:0002682 regulation …	GO:0005622 intracellular anatomical structure; GO:0005634 nucleus; GO:0005737 cytoplasm; GO:0005829 cytosol; GO:0043226 organelle; GO:0043227 membrane-bounded organelle; GO:0043229 intracellular organelle; GO:0043231 intracellular membrane-bounded organelle;	GO:0000981 DNA-binding transcription factor activity, RNA polymerase II-specific; GO:0003676 nucleic acid binding; GO:0003700 DNA-binding transcription factor activity; GO:0003723 RNA binding; GO:0003729 mRNA binding; GO:0003730 mRNA 3'-UTR binding; GO:0005488 binding; GO:0035925 mRNA 3'-UTR AU-rich region binding; GO:0097159 organic cyclic compound binding; GO:0140110 transcription regulator act…			R	KOG1677	CCCH-type Zn-finger protein	WP3625 Tyrobp causal network in microglia	http://www.wikipathways.org/instance/WP3625_r116680
P24788	Cyclin-dependent kinase 11B OS=Mus musculus OX=10090 GN=Cdk11b PE=1 SV=2	Cdk11b	0.537007	0.000201382	Down	27	22	127	22	22	91.5	14339784	1.8707e+07	1.57358e+07	8.20805e+06	9.52539e+06	6.62284e+06	1.27914	1.37968	1.2339	0.668388	0.745672	0.67636	nucleus	K08818			GO:0000278 mitotic cell cycle; GO:0001558 regulation of cell growth; GO:0001701 in utero embryonic development; GO:0001824 blastocyst development; GO:0002682 regulation of immune system process; GO:0002684 positive regulation of immune system process; GO:0006355 regulation of transcription, DNA-templated; GO:0006464 cellular protein modification process; GO:0006468 protein phosphorylation; GO:000…	GO:0005622 intracellular anatomical structure; GO:0005634 nucleus; GO:0005635 nuclear envelope; GO:0005654 nucleoplasm; GO:0005737 cytoplasm; GO:0012505 endomembrane system; GO:0016020 membrane; GO:0031090 organelle membrane; GO:0031965 nuclear membrane; GO:0031967 organelle envelope; GO:0031974 membrane-enclosed lumen; GO:0031975 envelope; GO:0031981 nuclear lumen; GO:0043226 organelle; GO:00432…	GO:0000166 nucleotide binding; GO:0003824 catalytic activity; GO:0004672 protein kinase activity; GO:0004674 protein serine/threonine kinase activity; GO:0004693 cyclin-dependent protein serine/threonine kinase activity; GO:0005488 binding; GO:0005524 ATP binding; GO:0016301 kinase activity; GO:0016740 transferase activity; GO:0016772 transferase activity, transferring phosphorus-containing group…	PF00069	PF00069 Protein kinase domain	R	KOG0663	Protein kinase PITSLRE and related kinases				R-MMU-1640170 Cell Cycle;R-MMU-380270 Recruitment of mitotic centrosome proteins and complexes;R-MMU-380287 Centrosome maturation;R-MMU-453274 Mitotic G2-G2/M phases;R-MMU-69275 G2/M Transition;R-MMU-69278 Cell Cycle, Mitotic	https://reactome.org/PathwayBrowser/#/R-MMU-1640170;https://reactome.org/PathwayBrowser/#/R-MMU-380270;https://reactome.org/PathwayBrowser/#/R-MMU-380287;https://reactome.org/PathwayBrowser/#/R-MMU-453274;https://reactome.org/PathwayBrowser/#/R-MMU-69275;https://reactome.org/PathwayBrowser/#/R-MMU-69278
P25444	40S ribosomal protein S2 OS=Mus musculus OX=10090 GN=Rps2 PE=1 SV=3	Rps2	1.60399	4.55969e-05	Up	47	14	412	14	14	31.2	2.29591e+08	2.9121e+08	2.52886e+08	3.99827e+08	4.2926e+08	3.22587e+08	0.777975	0.81586	0.753275	1.23679	1.2765	1.25146	cytoplasm	K02981	RP-S2e; small subunit ribosomal protein S2e	mmu03010 Ribosome; mmu05171 Coronavirus disease - COVID-19	GO:0000028 ribosomal small subunit assembly; GO:0000184 nuclear-transcribed mRNA catabolic process, nonsense-mediated decay; GO:0000956 nuclear-transcribed mRNA catabolic process; GO:0001731 formation of translation preinitiation complex; GO:0002181 cytoplasmic translation; GO:0002183 cytoplasmic translational initiation; GO:0006139 nucleobase-containing compound metabolic process; GO:0006364 rRN…	GO:0005622 intracellular anatomical structure; GO:0005634 nucleus; GO:0005654 nucleoplasm; GO:0005730 nucleolus; GO:0005737 cytoplasm; GO:0005829 cytosol; GO:0005840 ribosome; GO:0015935 small ribosomal subunit; GO:0022626 cytosolic ribosome; GO:0022627 cytosolic small ribosomal subunit; GO:0031974 membrane-enclosed lumen; GO:0031981 nuclear lumen; GO:0032991 protein-containing complex; GO:004322…	GO:0003676 nucleic acid binding; GO:0003723 RNA binding; GO:0003729 mRNA binding; GO:0003735 structural constituent of ribosome; GO:0005198 structural molecule activity; GO:0005488 binding; GO:0005515 protein binding; GO:0017134 fibroblast growth factor binding; GO:0019838 growth factor binding; GO:0019899 enzyme binding; GO:0044877 protein-containing complex binding; GO:0097159 organic cyclic co…	PF00333; PF03719	PF00333 Ribosomal protein S5, N-terminal domain; PF03719 Ribosomal protein S5, C-terminal domain	J	KOG0877	40S ribosomal protein S2/30S ribosomal protein S5	WP163 Cytoplasmic ribosomal proteins	http://www.wikipathways.org/instance/WP163_r117051		R-MMU-156827 L13a-mediated translational silencing of Ceruloplasmin expression;R-MMU-1799339 SRP-dependent cotranslational protein targeting to membrane;R-MMU-3214858 RMTs methylate histone arginines;R-MMU-3247509 Chromatin modifying enzymes;R-MMU-392499 Metabolism of proteins;R-MMU-4839726 Chromatin organization;R-MMU-597592 Post-translational protein modification;R-MMU-6791226 Major pathway of …	https://reactome.org/PathwayBrowser/#/R-MMU-156827;https://reactome.org/PathwayBrowser/#/R-MMU-1799339;https://reactome.org/PathwayBrowser/#/R-MMU-3214858;https://reactome.org/PathwayBrowser/#/R-MMU-3247509;https://reactome.org/PathwayBrowser/#/R-MMU-392499;https://reactome.org/PathwayBrowser/#/R-MMU-4839726;https://reactome.org/PathwayBrowser/#/R-MMU-597592;https://reactome.org/PathwayBrowser/#/…	HALLMARK MYC TARGETS V1	http://www.gsea-msigdb.org/gsea/msigdb/mouse/geneset/HALLMARK_MYC_TARGETS_V1
P26151	High affinity immunoglobulin gamma Fc receptor I OS=Mus musculus OX=10090 GN=Fcgr1 PE=1 SV=1	Fcgr1	0.404375	0.0272445	Down	7	3	24	3	3	44.9	1.54028e+06	1.04547e+06	850981	403489	415266	473517	2.12497	1.19252	1.03203	0.508158	0.502771	0.747908	extracellular	K06498	FCGR1A; high affinity immunoglobulin gamma Fc receptor I	mmu05221 Acute myeloid leukemia; mmu05140 Leishmaniasis; mmu04666 Fc gamma R-mediated phagocytosis; mmu05152 Tuberculosis; mmu04613 Neutrophil extracellular trap formation; mmu05202 Transcriptional misregulation in cancer; mmu05322 Systemic lupus erythematosus; mmu05150 Staphylococcus aureus infection; mmu04640 Hematopoietic cell lineage; mmu04380 Osteoclast differentiation; mmu04145 Phagosome	GO:0001788 antibody-dependent cellular cytotoxicity; GO:0001794 type IIa hypersensitivity; GO:0001796 regulation of type IIa hypersensitivity; GO:0001798 positive regulation of type IIa hypersensitivity; GO:0001803 regulation of type III hypersensitivity; GO:0001805 positive regulation of type III hypersensitivity; GO:0001906 cell killing; GO:0001909 leukocyte mediated cytotoxicity; GO:0002250 ad…	GO:0005622 intracellular anatomical structure; GO:0005737 cytoplasm; GO:0005768 endosome; GO:0005769 early endosome; GO:0005886 plasma membrane; GO:0009897 external side of plasma membrane; GO:0009986 cell surface; GO:0010008 endosome membrane; GO:0012505 endomembrane system; GO:0012506 vesicle membrane; GO:0016020 membrane; GO:0030135 coated vesicle; GO:0030136 clathrin-coated vesicle; GO:003013…	GO:0001664 G protein-coupled receptor binding; GO:0004888 transmembrane signaling receptor activity; GO:0005102 signaling receptor binding; GO:0005488 binding; GO:0005515 protein binding; GO:0019763 immunoglobulin receptor activity; GO:0019770 IgG receptor activity; GO:0019864 IgG binding; GO:0019865 immunoglobulin binding; GO:0031774 leukotriene receptor binding; GO:0038023 signaling receptor ac…	PF13895; PF00047	PF13895 Immunoglobulin domain; PF00047 Immunoglobulin domain				WP3626 Microglia pathogen phagocytosis pathway	http://www.wikipathways.org/instance/WP3626_r116838		R-MMU-1236975 Antigen processing-Cross presentation;R-MMU-1236978 Cross-presentation of soluble exogenous antigens (endosomes);R-MMU-1280218 Adaptive Immune System;R-MMU-168249 Innate Immune System;R-MMU-168256 Immune System;R-MMU-2029480 Fcgamma receptor (FCGR) dependent phagocytosis;R-MMU-2029481 FCGR activation;R-MMU-2029482 Regulation of actin dynamics for phagocytic cup formation;R-MMU-20294…	https://reactome.org/PathwayBrowser/#/R-MMU-1236975;https://reactome.org/PathwayBrowser/#/R-MMU-1236978;https://reactome.org/PathwayBrowser/#/R-MMU-1280218;https://reactome.org/PathwayBrowser/#/R-MMU-168249;https://reactome.org/PathwayBrowser/#/R-MMU-168256;https://reactome.org/PathwayBrowser/#/R-MMU-2029480;https://reactome.org/PathwayBrowser/#/R-MMU-2029481;https://reactome.org/PathwayBrowser/#…	HALLMARK INTERFERON GAMMA RESPONSE	http://www.gsea-msigdb.org/gsea/msigdb/mouse/geneset/HALLMARK_INTERFERON_GAMMA_RESPONSE
P27641	X-ray repair cross-complementing protein 5 OS=Mus musculus OX=10090 GN=Xrcc5 PE=1 SV=4	Xrcc5	5.37944	2.50792e-05	Up	28	14	48	14	14	83	733872	936073	957568	4.28243e+06	5.44209e+06	3.45377e+06	0.30292	0.319459	0.347452	1.61365	1.97135	1.63214	cytoplasm	K10885	XRCC5; ATP-dependent DNA helicase 2 subunit 2	mmu03450 Non-homologous end-joining	GO:0000723 telomere maintenance; GO:0001775 cell activation; GO:0001817 regulation of cytokine production; GO:0001819 positive regulation of cytokine production; GO:0001932 regulation of protein phosphorylation; GO:0001934 positive regulation of protein phosphorylation; GO:0002218 activation of innate immune response; GO:0002244 hematopoietic progenitor cell differentiation; GO:0002252 immune eff…	GO:0000228 nuclear chromosome; GO:0000781 chromosome, telomeric region; GO:0000782 telomere cap complex; GO:0000783 nuclear telomere cap complex; GO:0005576 extracellular region; GO:0005622 intracellular anatomical structure; GO:0005634 nucleus; GO:0005654 nucleoplasm; GO:0005694 chromosome; GO:0005737 cytoplasm; GO:0005829 cytosol; GO:0005886 plasma membrane; GO:0012505 endomembrane system; GO:0…	GO:0001067 transcription regulatory region nucleic acid binding; GO:0003676 nucleic acid binding; GO:0003677 DNA binding; GO:0003678 DNA helicase activity; GO:0003690 double-stranded DNA binding; GO:0003723 RNA binding; GO:0003824 catalytic activity; GO:0004386 helicase activity; GO:0005488 binding; GO:0005515 protein binding; GO:0008022 protein C-terminus binding; GO:0008047 enzyme activator act…	PF03731; PF02735; PF08785	PF03731 Ku70/Ku80 N-terminal alpha/beta domain; PF02735 Ku70/Ku80 beta-barrel domain; PF08785 Ku C terminal domain like	L	KOG2326	DNA-binding subunit of a DNA-dependent protein kinase (Ku80 autoantigen)	WP1242 Non-homologous end joining	http://www.wikipathways.org/instance/WP1242_r69140	Transcription factor	R-MMU-168249 Innate Immune System;R-MMU-168256 Immune System;R-MMU-5693532 DNA Double-Strand Break Repair;R-MMU-5693571 Nonhomologous End-Joining (NHEJ);R-MMU-6798695 Neutrophil degranulation;R-MMU-73894 DNA Repair	https://reactome.org/PathwayBrowser/#/R-MMU-168249;https://reactome.org/PathwayBrowser/#/R-MMU-168256;https://reactome.org/PathwayBrowser/#/R-MMU-5693532;https://reactome.org/PathwayBrowser/#/R-MMU-5693571;https://reactome.org/PathwayBrowser/#/R-MMU-6798695;https://reactome.org/PathwayBrowser/#/R-MMU-73894	HALLMARK ANDROGEN RESPONSE	http://www.gsea-msigdb.org/gsea/msigdb/mouse/geneset/HALLMARK_ANDROGEN_RESPONSE
P27773	Protein disulfide-isomerase A3 OS=Mus musculus OX=10090 GN=Pdia3 PE=1 SV=2	Pdia3	0.444446	0.028238	Down	14	5	14	5	5	56.6	528948	582941	643195	171849	207503	315853	1.40838	1.2833	1.50545	0.417701	0.484865	0.96283	endoplasmic reticulum	K08056	PDIA3; protein disulfide-isomerase A3 [EC:5.3.4.1]	mmu04612 Antigen processing and presentation; mmu05168 Herpes simplex virus 1 infection; mmu05163 Human cytomegalovirus infection; mmu04141 Protein processing in endoplasmic reticulum; mmu05170 Human immunodeficiency virus 1 infection; mmu05169 Epstein-Barr virus infection	GO:0000003 reproduction; GO:0001666 response to hypoxia; GO:0002376 immune system process; GO:0002474 antigen processing and presentation of peptide antigen via MHC class I; GO:0002478 antigen processing and presentation of exogenous peptide antigen; GO:0002479 antigen processing and presentation of exogenous peptide antigen via MHC class I, TAP-dependent; GO:0002931 response to ischemia; GO:0003…	GO:0001669 acrosomal vesicle; GO:0005576 extracellular region; GO:0005615 extracellular space; GO:0005622 intracellular anatomical structure; GO:0005634 nucleus; GO:0005737 cytoplasm; GO:0005739 mitochondrion; GO:0005740 mitochondrial envelope; GO:0005758 mitochondrial intermembrane space; GO:0005768 endosome; GO:0005783 endoplasmic reticulum; GO:0005788 endoplasmic reticulum lumen; GO:0005789 en…	GO:0003756 protein disulfide isomerase activity; GO:0003810 protein-glutamine gamma-glutamyltransferase activity; GO:0003824 catalytic activity; GO:0004175 endopeptidase activity; GO:0004197 cysteine-type endopeptidase activity; GO:0004620 phospholipase activity; GO:0004629 phospholipase C activity; GO:0005102 signaling receptor binding; GO:0005488 binding; GO:0005515 protein binding; GO:0008081 …	PF00085; PF13848	PF00085 Thioredoxin; PF13848 Thioredoxin-like domain	O	KOG0190	Protein disulfide isomerase (prolyl 4-hydroxylase beta subunit)				R-MMU-1236974 ER-Phagosome pathway;R-MMU-1236975 Antigen processing-Cross presentation;R-MMU-1280218 Adaptive Immune System;R-MMU-168256 Immune System;R-MMU-392499 Metabolism of proteins;R-MMU-446203 Asparagine N-linked glycosylation;R-MMU-532668 N-glycan trimming in the ER and Calnexin/Calreticulin cycle;R-MMU-597592 Post-translational protein modification;R-MMU-901042 Calnexin/calreticulin cycl…	https://reactome.org/PathwayBrowser/#/R-MMU-1236974;https://reactome.org/PathwayBrowser/#/R-MMU-1236975;https://reactome.org/PathwayBrowser/#/R-MMU-1280218;https://reactome.org/PathwayBrowser/#/R-MMU-168256;https://reactome.org/PathwayBrowser/#/R-MMU-392499;https://reactome.org/PathwayBrowser/#/R-MMU-446203;https://reactome.org/PathwayBrowser/#/R-MMU-532668;https://reactome.org/PathwayBrowser/#/R…
P28033	CCAAT/enhancer-binding protein beta OS=Mus musculus OX=10090 GN=Cebpb PE=1 SV=1	Cebpb	0.52602	0.00850621	Down	16	4	16	4	4	31.4	2.70485e+06	3.06238e+06	2.0712e+06	1.4793e+06	1.32452e+06	1.0478e+06	1.50956	1.41307	1.01612	0.753662	0.648717	0.669488	nucleus	K10048	CEBPB; CCAAT/enhancer binding protein (C/EBP), beta	mmu04668 TNF signaling pathway; mmu04657 IL-17 signaling pathway; mmu05152 Tuberculosis; mmu05202 Transcriptional misregulation in cancer	GO:0000003 reproduction; GO:0000122 negative regulation of transcription by RNA polymerase II; GO:0001101 response to acid chemical; GO:0001541 ovarian follicle development; GO:0001701 in utero embryonic development; GO:0001775 cell activation; GO:0001817 regulation of cytokine production; GO:0001819 positive regulation of cytokine production; GO:0001889 liver development; GO:0001890 placenta dev…	GO:0000228 nuclear chromosome; GO:0000775 chromosome, centromeric region; GO:0000779 condensed chromosome, centromeric region; GO:0000785 chromatin; GO:0000793 condensed chromosome; GO:0005622 intracellular anatomical structure; GO:0005634 nucleus; GO:0005654 nucleoplasm; GO:0005667 transcription regulator complex; GO:0005694 chromosome; GO:0005737 cytoplasm; GO:0016363 nuclear matrix; GO:0031974…	GO:0000976 transcription cis-regulatory region binding; GO:0000977 RNA polymerase II transcription regulatory region sequence-specific DNA binding; GO:0000978 RNA polymerase II cis-regulatory region sequence-specific DNA binding; GO:0000979 RNA polymerase II core promoter sequence-specific DNA binding; GO:0000981 DNA-binding transcription factor activity, RNA polymerase II-specific; GO:0000987 ci…			K	KOG3119	Basic region leucine zipper transcription factor	WP387 IL-6 signaling pathway;WP3632 Lung fibrosis;WP572 EGFR1 signaling pathway;WP2872 White fat cell differentiation;WP544 Exercise-induced circadian regulation;WP1245 Transcriptional activation by Nfe2l2 in response to phytochemicals;WP273 Ovarian infertility;WP447 Adipogenesis genes	http://www.wikipathways.org/instance/WP387_r117906;http://www.wikipathways.org/instance/WP3632_r114011;http://www.wikipathways.org/instance/WP572_r117874;http://www.wikipathways.org/instance/WP2872_r107201;http://www.wikipathways.org/instance/WP544_r117882;http://www.wikipathways.org/instance/WP1245_r116708;http://www.wikipathways.org/instance/WP273_r118921;http://www.wikipathways.org/instance/WP…	Transcription factor	R-MMU-2262752 Cellular responses to stress;R-MMU-2559582 Senescence-Associated Secretory Phenotype (SASP);R-MMU-2559583 Cellular Senescence;R-MMU-8953897 Cellular responses to stimuli	https://reactome.org/PathwayBrowser/#/R-MMU-2262752;https://reactome.org/PathwayBrowser/#/R-MMU-2559582;https://reactome.org/PathwayBrowser/#/R-MMU-2559583;https://reactome.org/PathwayBrowser/#/R-MMU-8953897	HALLMARK TNFA SIGNALING VIA NFKB;HALLMARK COMPLEMENT;HALLMARK UNFOLDED PROTEIN RESPONSE	http://www.gsea-msigdb.org/gsea/msigdb/mouse/geneset/HALLMARK_TNFA_SIGNALING_VIA_NFKB;http://www.gsea-msigdb.org/gsea/msigdb/mouse/geneset/HALLMARK_COMPLEMENT;http://www.gsea-msigdb.org/gsea/msigdb/mouse/geneset/HALLMARK_UNFOLDED_PROTEIN_RESPONSE
P28271	Cytoplasmic aconitate hydratase OS=Mus musculus OX=10090 GN=Aco1 PE=1 SV=3	Aco1	0.660503	0.00262538	Down	7	5	17	5	5	98.1	665403	847897	766775	550273	497390	357163	1.1781	1.24119	1.19339	0.889384	0.772831	0.723974	cytoplasm	K01681	ACO; aconitate hydratase [EC:4.2.1.3]	mmu01230 Biosynthesis of amino acids; mmu01200 Carbon metabolism; mmu00630 Glyoxylate and dicarboxylate metabolism; mmu01210 2-Oxocarboxylic acid metabolism; mmu01100 Metabolic pathways; mmu00020 Citrate cycle (TCA cycle)	GO:0001703 gastrulation with mouth forming first; GO:0001889 liver development; GO:0002262 myeloid cell homeostasis; GO:0002376 immune system process; GO:0002520 immune system development; GO:0002521 leukocyte differentiation; GO:0002573 myeloid leukocyte differentiation; GO:0003008 system process; GO:0006082 organic acid metabolic process; GO:0006101 citrate metabolic process; GO:0006417 regulat…	GO:0005622 intracellular anatomical structure; GO:0005737 cytoplasm; GO:0005739 mitochondrion; GO:0005783 endoplasmic reticulum; GO:0005794 Golgi apparatus; GO:0005829 cytosol; GO:0012505 endomembrane system; GO:0030424 axon; GO:0036477 somatodendritic compartment; GO:0042995 cell projection; GO:0043005 neuron projection; GO:0043025 neuronal cell body; GO:0043226 organelle; GO:0043227 membrane-bo…	GO:0001067 transcription regulatory region nucleic acid binding; GO:0001069 regulatory region RNA binding; GO:0003676 nucleic acid binding; GO:0003723 RNA binding; GO:0003729 mRNA binding; GO:0003824 catalytic activity; GO:0003994 aconitate hydratase activity; GO:0005488 binding; GO:0005506 iron ion binding; GO:0008198 ferrous iron binding; GO:0016829 lyase activity; GO:0016835 carbon-oxygen lyas…	PF00694	PF00694 Aconitase C-terminal domain	AJ	KOG0452	RNA-binding translational regulator IRP (aconitase superfamily)	WP310 mRNA processing	http://www.wikipathways.org/instance/WP310_r122791		R-MMU-382551 Transport of small molecules;R-MMU-917937 Iron uptake and transport	https://reactome.org/PathwayBrowser/#/R-MMU-382551;https://reactome.org/PathwayBrowser/#/R-MMU-917937
P28656	Nucleosome assembly protein 1-like 1 OS=Mus musculus OX=10090 GN=Nap1l1 PE=1 SV=2	Nap1l1	1.73684	0.00190433	Up	20	5	26	5	5	45.3	3.64242e+07	4.31296e+07	4.35264e+07	7.52088e+07	7.7482e+07	4.80397e+07	0.733876	0.718465	0.770908	1.38329	1.37001	1.10813	cytoplasm,nucleus	K11279			GO:0000003 reproduction; GO:0000723 telomere maintenance; GO:0002376 immune system process; GO:0002520 immune system development; GO:0003006 developmental process involved in reproduction; GO:0006139 nucleobase-containing compound metabolic process; GO:0006259 DNA metabolic process; GO:0006260 DNA replication; GO:0006323 DNA packaging; GO:0006325 chromatin organization; GO:0006333 chromatin assem…	GO:0005622 intracellular anatomical structure; GO:0005634 nucleus; GO:0005737 cytoplasm; GO:0005739 mitochondrion; GO:0030425 dendrite; GO:0036477 somatodendritic compartment; GO:0042995 cell projection; GO:0043005 neuron projection; GO:0043025 neuronal cell body; GO:0043226 organelle; GO:0043227 membrane-bounded organelle; GO:0043229 intracellular organelle; GO:0043231 intracellular membrane-bou…	GO:0003682 chromatin binding; GO:0005488 binding; GO:0005515 protein binding; GO:0019899 enzyme binding; GO:0019900 kinase binding; GO:0030332 cyclin binding; GO:0031491 nucleosome binding; GO:0042393 histone binding; GO:0044877 protein-containing complex binding;			BD	KOG1507	Nucleosome assembly protein NAP-1						HALLMARK E2F TARGETS;HALLMARK MYC TARGETS V1	http://www.gsea-msigdb.org/gsea/msigdb/mouse/geneset/HALLMARK_E2F_TARGETS;http://www.gsea-msigdb.org/gsea/msigdb/mouse/geneset/HALLMARK_MYC_TARGETS_V1
P28740	Kinesin-like protein KIF2A OS=Mus musculus OX=10090 GN=Kif2a PE=1 SV=2	Kif2a	1.85692	0.000100209	Up	28	19	126	19	19	79.7	6.37581e+06	7.90309e+06	7.27934e+06	1.27189e+07	1.46856e+07	9.91951e+06	0.706439	0.723993	0.709005	1.28648	1.42797	1.25831	nucleus	K10393			GO:0000003 reproduction; GO:0000070 mitotic sister chromatid segregation; GO:0000212 meiotic spindle organization; GO:0000226 microtubule cytoskeleton organization; GO:0000278 mitotic cell cycle; GO:0000280 nuclear division; GO:0000819 sister chromatid segregation; GO:0001578 microtubule bundle formation; GO:0001709 cell fate determination; GO:0002376 immune system process; GO:0002478 antigen pro…	GO:0000235 astral microtubule; GO:0000775 chromosome, centromeric region; GO:0000776 kinetochore; GO:0000779 condensed chromosome, centromeric region; GO:0000793 condensed chromosome; GO:0000922 spindle pole; GO:0005622 intracellular anatomical structure; GO:0005634 nucleus; GO:0005654 nucleoplasm; GO:0005694 chromosome; GO:0005730 nucleolus; GO:0005737 cytoplasm; GO:0005813 centrosome; GO:000581…	GO:0003774 cytoskeletal motor activity; GO:0003777 microtubule motor activity; GO:0003824 catalytic activity; GO:0005488 binding; GO:0005515 protein binding; GO:0008017 microtubule binding; GO:0008092 cytoskeletal protein binding; GO:0008574 plus-end-directed microtubule motor activity; GO:0015631 tubulin binding; GO:0016462 pyrophosphatase activity; GO:0016787 hydrolase activity; GO:0016817 hydr…	PF00225	PF00225 Kinesin motor domain	Z	KOG0246	Kinesin-like protein				R-MMU-109582 Hemostasis;R-MMU-1280218 Adaptive Immune System;R-MMU-141424 Amplification of signal from the kinetochores;R-MMU-141444 Amplification of signal from unattached kinetochores via a MAD2 inhibitory signal;R-MMU-162582 Signal Transduction;R-MMU-1640170 Cell Cycle;R-MMU-168256 Immune System;R-MMU-194315 Signaling by Rho GTPases;R-MMU-195258 RHO GTPase Effectors;R-MMU-199991 Membrane Traff…	https://reactome.org/PathwayBrowser/#/R-MMU-109582;https://reactome.org/PathwayBrowser/#/R-MMU-1280218;https://reactome.org/PathwayBrowser/#/R-MMU-141424;https://reactome.org/PathwayBrowser/#/R-MMU-141444;https://reactome.org/PathwayBrowser/#/R-MMU-162582;https://reactome.org/PathwayBrowser/#/R-MMU-1640170;https://reactome.org/PathwayBrowser/#/R-MMU-168256;https://reactome.org/PathwayBrowser/#/R-…	HALLMARK COMPLEMENT;HALLMARK GLYCOLYSIS	http://www.gsea-msigdb.org/gsea/msigdb/mouse/geneset/HALLMARK_COMPLEMENT;http://www.gsea-msigdb.org/gsea/msigdb/mouse/geneset/HALLMARK_GLYCOLYSIS
P28798	Progranulin OS=Mus musculus OX=10090 GN=Grn PE=1 SV=2	Grn	2.34884	9.50679e-05	Up	23	9	99	9	9	63.4	6.85489e+06	8.60036e+06	7.18371e+06	1.61684e+07	1.80552e+07	1.48757e+07	0.623409	0.646676	0.5743	1.34231	1.441	1.54884	extracellular	K23879			GO:0000003 reproduction; GO:0001701 in utero embryonic development; GO:0001775 cell activation; GO:0001824 blastocyst development; GO:0001835 blastocyst hatching; GO:0002252 immune effector process; GO:0002263 cell activation involved in immune response; GO:0002274 myeloid leukocyte activation; GO:0002275 myeloid cell activation involved in immune response; GO:0002283 neutrophil activation involv…	GO:0000323 lytic vacuole; GO:0005576 extracellular region; GO:0005615 extracellular space; GO:0005622 intracellular anatomical structure; GO:0005737 cytoplasm; GO:0005764 lysosome; GO:0005766 primary lysosome; GO:0005768 endosome; GO:0005773 vacuole; GO:0005775 vacuolar lumen; GO:0005783 endoplasmic reticulum; GO:0012505 endomembrane system; GO:0030141 secretory granule; GO:0031410 cytoplasmic ve…	GO:0005102 signaling receptor binding; GO:0005488 binding; GO:0005515 protein binding; GO:0008083 growth factor activity; GO:0030545 signaling receptor regulator activity; GO:0048018 receptor ligand activity; GO:0098772 molecular function regulator;			T	KOG4296	Epithelin/granulin				R-MMU-168249 Innate Immune System;R-MMU-168256 Immune System;R-MMU-6798695 Neutrophil degranulation	https://reactome.org/PathwayBrowser/#/R-MMU-168249;https://reactome.org/PathwayBrowser/#/R-MMU-168256;https://reactome.org/PathwayBrowser/#/R-MMU-6798695
P29341	Polyadenylate-binding protein 1 OS=Mus musculus OX=10090 GN=Pabpc1 PE=1 SV=2	Pabpc1	0.622992	0.000675155	Down	37	23	578	23	23	70.6	5.61149e+08	6.49497e+08	6.16829e+08	4.09811e+08	3.68465e+08	2.83415e+08	1.26715	1.21262	1.22443	0.844789	0.730192	0.732709	nucleus	K13126	PABPC; polyadenylate-binding protein	mmu03015 mRNA surveillance pathway; mmu03018 RNA degradation	GO:0000184 nuclear-transcribed mRNA catabolic process, nonsense-mediated decay; GO:0000375 RNA splicing, via transesterification reactions; GO:0000377 RNA splicing, via transesterification reactions with bulged adenosine as nucleophile; GO:0000398 mRNA splicing, via spliceosome; GO:0000956 nuclear-transcribed mRNA catabolic process; GO:0006139 nucleobase-containing compound metabolic process; GO:…	GO:0005622 intracellular anatomical structure; GO:0005634 nucleus; GO:0005681 spliceosomal complex; GO:0005737 cytoplasm; GO:0005829 cytosol; GO:0010494 cytoplasmic stress granule; GO:0030425 dendrite; GO:0032991 protein-containing complex; GO:0035770 ribonucleoprotein granule; GO:0036464 cytoplasmic ribonucleoprotein granule; GO:0036477 somatodendritic compartment; GO:0042995 cell projection; GO…	GO:0003676 nucleic acid binding; GO:0003723 RNA binding; GO:0003727 single-stranded RNA binding; GO:0003729 mRNA binding; GO:0003730 mRNA 3'-UTR binding; GO:0005488 binding; GO:0005515 protein binding; GO:0008022 protein C-terminus binding; GO:0008143 poly(A) binding; GO:0008187 poly-pyrimidine tract binding; GO:0008266 poly(U) RNA binding; GO:0008494 translation activator activity; GO:0045182 tr…	PF00076	PF00076 RNA recognition motif. (a.k.a. RRM, RBD, or RNP domain)	AJ	KOG0123	Polyadenylate-binding protein (RRM superfamily)	WP307 Translation factors;WP310 mRNA processing	http://www.wikipathways.org/instance/WP307_r117950;http://www.wikipathways.org/instance/WP310_r122791		R-MMU-156827 L13a-mediated translational silencing of Ceruloplasmin expression;R-MMU-392499 Metabolism of proteins;R-MMU-429914 Deadenylation-dependent mRNA decay;R-MMU-429947 Deadenylation of mRNA;R-MMU-450408 AUF1 (hnRNP D0) binds and destabilizes mRNA;R-MMU-450531 Regulation of mRNA stability by proteins that bind AU-rich elements;R-MMU-72613 Eukaryotic Translation Initiation;R-MMU-72649 Trans…	https://reactome.org/PathwayBrowser/#/R-MMU-156827;https://reactome.org/PathwayBrowser/#/R-MMU-392499;https://reactome.org/PathwayBrowser/#/R-MMU-429914;https://reactome.org/PathwayBrowser/#/R-MMU-429947;https://reactome.org/PathwayBrowser/#/R-MMU-450408;https://reactome.org/PathwayBrowser/#/R-MMU-450531;https://reactome.org/PathwayBrowser/#/R-MMU-72613;https://reactome.org/PathwayBrowser/#/R-MMU…	HALLMARK MYC TARGETS V1;HALLMARK PEROXISOME	http://www.gsea-msigdb.org/gsea/msigdb/mouse/geneset/HALLMARK_MYC_TARGETS_V1;http://www.gsea-msigdb.org/gsea/msigdb/mouse/geneset/HALLMARK_PEROXISOME
P29351	Tyrosine-protein phosphatase non-receptor type 6 OS=Mus musculus OX=10090 GN=Ptpn6 PE=1 SV=2	Ptpn6	0.561898	0.000618058	Down	44	22	188	22	22	67.5	1.5758e+07	1.83072e+07	1.79618e+07	9.06757e+06	9.31449e+06	8.54211e+06	1.30217	1.25079	1.30477	0.684021	0.675482	0.808143	cytoplasm	K05697	PTPN6; tyrosine-protein phosphatase non-receptor type 6 [EC:3.1.3.48]	mmu04630 JAK-STAT signaling pathway; mmu05140 Leishmaniasis; mmu04660 T cell receptor signaling pathway; mmu05235 PD-L1 expression and PD-1 checkpoint pathway in cancer; mmu04662 B cell receptor signaling pathway; mmu05205 Proteoglycans in cancer; mmu04520 Adherens junction; mmu04650 Natural killer cell mediated cytotoxicity	GO:0000278 mitotic cell cycle; GO:0000902 cell morphogenesis; GO:0000904 cell morphogenesis involved in differentiation; GO:0001501 skeletal system development; GO:0001775 cell activation; GO:0001906 cell killing; GO:0001909 leukocyte mediated cytotoxicity; GO:0001932 regulation of protein phosphorylation; GO:0001933 negative regulation of protein phosphorylation; GO:0002228 natural killer cell m…	GO:0005622 intracellular anatomical structure; GO:0005634 nucleus; GO:0005730 nucleolus; GO:0005737 cytoplasm; GO:0005829 cytosol; GO:0005886 plasma membrane; GO:0005911 cell-cell junction; GO:0016020 membrane; GO:0030054 cell junction; GO:0031974 membrane-enclosed lumen; GO:0031981 nuclear lumen; GO:0032991 protein-containing complex; GO:0042101 T cell receptor complex; GO:0042105 alpha-beta T c…	GO:0001784 phosphotyrosine residue binding; GO:0003824 catalytic activity; GO:0004721 phosphoprotein phosphatase activity; GO:0004725 protein tyrosine phosphatase activity; GO:0004888 transmembrane signaling receptor activity; GO:0005001 transmembrane receptor protein tyrosine phosphatase activity; GO:0005102 signaling receptor binding; GO:0005488 binding; GO:0005515 protein binding; GO:0016787 h…	PF00017; PF00102	PF00017 SH2 domain; PF00102 Protein-tyrosine phosphatase	T	KOG0790	Protein tyrosine phosphatase Corkscrew and related SH2 domain enzymes	WP572 EGFR1 signaling pathway;WP3626 Microglia pathogen phagocytosis pathway;WP373 IL-3 signaling pathway;WP450 IL-2 signaling pathway;WP151 IL-5 signaling pathway;WP407 Kit receptor signaling pathway	http://www.wikipathways.org/instance/WP572_r117874;http://www.wikipathways.org/instance/WP3626_r116838;http://www.wikipathways.org/instance/WP373_r117904;http://www.wikipathways.org/instance/WP450_r117903;http://www.wikipathways.org/instance/WP151_r117905;http://www.wikipathways.org/instance/WP407_r117910		R-MMU-109582 Hemostasis;R-MMU-114604 GPVI-mediated activation cascade;R-MMU-1280215 Cytokine Signaling in Immune system;R-MMU-1280218 Adaptive Immune System;R-MMU-1433557 Signaling by SCF-KIT;R-MMU-1433559 Regulation of KIT signaling;R-MMU-162582 Signal Transduction;R-MMU-168249 Innate Immune System;R-MMU-168256 Immune System;R-MMU-201556 Signaling by ALK;R-MMU-202733 Cell surface interactions at…	https://reactome.org/PathwayBrowser/#/R-MMU-109582;https://reactome.org/PathwayBrowser/#/R-MMU-114604;https://reactome.org/PathwayBrowser/#/R-MMU-1280215;https://reactome.org/PathwayBrowser/#/R-MMU-1280218;https://reactome.org/PathwayBrowser/#/R-MMU-1433557;https://reactome.org/PathwayBrowser/#/R-MMU-1433559;https://reactome.org/PathwayBrowser/#/R-MMU-162582;https://reactome.org/PathwayBrowser/#/…	HALLMARK ESTROGEN RESPONSE LATE;HALLMARK INTERFERON GAMMA RESPONSE;HALLMARK ALLOGRAFT REJECTION	http://www.gsea-msigdb.org/gsea/msigdb/mouse/geneset/HALLMARK_ESTROGEN_RESPONSE_LATE;http://www.gsea-msigdb.org/gsea/msigdb/mouse/geneset/HALLMARK_INTERFERON_GAMMA_RESPONSE;http://www.gsea-msigdb.org/gsea/msigdb/mouse/geneset/HALLMARK_ALLOGRAFT_REJECTION
P30204	Macrophage scavenger receptor types I and II OS=Mus musculus OX=10090 GN=Msr1 PE=1 SV=3	Msr1	0.100564	0.000391883	Down	11	5	21	5	5	50.1	7.50622e+06	8.09774e+06	9.55515e+06	891080	1.1015e+06	430381	1.77549	1.58365	1.98679	0.19241	0.22865	0.116549	plasma membrane	K06558	MSR1; macrophage scavenger receptor 1	mmu04145 Phagosome	GO:0006810 transport; GO:0006869 lipid transport; GO:0006897 endocytosis; GO:0006898 receptor-mediated endocytosis; GO:0006909 phagocytosis; GO:0006911 phagocytosis, engulfment; GO:0008104 protein localization; GO:0009892 negative regulation of metabolic process; GO:0009987 cellular process; GO:0010324 membrane invagination; GO:0010468 regulation of gene expression; GO:0010605 negative regulation…	GO:0005622 intracellular anatomical structure; GO:0005737 cytoplasm; GO:0005829 cytosol; GO:0005886 plasma membrane; GO:0005887 integral component of plasma membrane; GO:0012506 vesicle membrane; GO:0016020 membrane; GO:0016021 integral component of membrane; GO:0030139 endocytic vesicle; GO:0030659 cytoplasmic vesicle membrane; GO:0030666 endocytic vesicle membrane; GO:0031090 organelle membrane…	GO:0001540 amyloid-beta binding; GO:0005044 scavenger receptor activity; GO:0005488 binding; GO:0005515 protein binding; GO:0019899 enzyme binding; GO:0030169 low-density lipoprotein particle binding; GO:0030544 Hsp70 protein binding; GO:0031072 heat shock protein binding; GO:0033218 amide binding; GO:0038024 cargo receptor activity; GO:0042277 peptide binding; GO:0042802 identical protein bindin…	PF00530	PF00530 Scavenger receptor cysteine-rich domain							R-MMU-2173782 Binding and Uptake of Ligands by Scavenger Receptors;R-MMU-3000480 Scavenging by Class A Receptors;R-MMU-5653656 Vesicle-mediated transport	https://reactome.org/PathwayBrowser/#/R-MMU-2173782;https://reactome.org/PathwayBrowser/#/R-MMU-3000480;https://reactome.org/PathwayBrowser/#/R-MMU-5653656	HALLMARK INFLAMMATORY RESPONSE	http://www.gsea-msigdb.org/gsea/msigdb/mouse/geneset/HALLMARK_INFLAMMATORY_RESPONSE
P31266	Recombining binding protein suppressor of hairless OS=Mus musculus OX=10090 GN=Rbpj PE=1 SV=1	Rbpj	2.37553	1.70305e-05	Up	34	15	145	15	15	58.5	8.5119e+06	1.08741e+07	9.43558e+06	2.3319e+07	2.34267e+07	1.69757e+07	0.600076	0.633828	0.584745	1.50074	1.44937	1.37014	nucleus	K06053	RBPSUH; recombining binding protein suppressor of hairless	mmu04330 Notch signaling pathway; mmu05165 Human papillomavirus infection; mmu05203 Viral carcinogenesis; mmu05017 Spinocerebellar ataxia; mmu04658 Th1 and Th2 cell differentiation; mmu05169 Epstein-Barr virus infection	GO:0000003 reproduction; GO:0000122 negative regulation of transcription by RNA polymerase II; GO:0001525 angiogenesis; GO:0001568 blood vessel development; GO:0001666 response to hypoxia; GO:0001701 in utero embryonic development; GO:0001708 cell fate specification; GO:0001709 cell fate determination; GO:0001756 somitogenesis; GO:0001773 myeloid dendritic cell activation; GO:0001775 cell activat…	GO:0002193 MAML1-RBP-Jkappa- ICN1 complex; GO:0005622 intracellular anatomical structure; GO:0005634 nucleus; GO:0005654 nucleoplasm; GO:0005667 transcription regulator complex; GO:0005694 chromosome; GO:0005700 polytene chromosome; GO:0005730 nucleolus; GO:0005737 cytoplasm; GO:0017053 transcription repressor complex; GO:0031974 membrane-enclosed lumen; GO:0031981 nuclear lumen; GO:0032991 prote…	GO:0000150 DNA strand exchange activity; GO:0000976 transcription cis-regulatory region binding; GO:0000977 RNA polymerase II transcription regulatory region sequence-specific DNA binding; GO:0000978 RNA polymerase II cis-regulatory region sequence-specific DNA binding; GO:0000981 DNA-binding transcription factor activity, RNA polymerase II-specific; GO:0000987 cis-regulatory region sequence-spec…	PF09271; PF09270; PF20144	PF09271 LAG1, DNA binding; PF09270 Beta-trefoil DNA-binding domain; PF20144 TIG domain	K	KOG3743	Recombination signal binding protein-J kappa(CBF1, Su(H), HS2NF5)	WP201 Ptf1a related regulatory pathway;WP265 Delta-Notch signaling pathway;WP2074 Neural crest differentiation;WP29 Notch signaling pathway;WP1763 Mechanisms associated with pluripotency	http://www.wikipathways.org/instance/WP201_r109433;http://www.wikipathways.org/instance/WP265_r117870;http://www.wikipathways.org/instance/WP2074_r117928;http://www.wikipathways.org/instance/WP29_r122790;http://www.wikipathways.org/instance/WP1763_r120787	Transcription factor	R-MMU-157118 Signaling by NOTCH;R-MMU-162582 Signal Transduction;R-MMU-1980143 Signaling by NOTCH1;R-MMU-2122947 NOTCH1 Intracellular Domain Regulates Transcription;R-MMU-212436 Generic Transcription Pathway;R-MMU-350054 Notch-HLH transcription pathway;R-MMU-73857 RNA Polymerase II Transcription;R-MMU-74160 Gene expression (Transcription);R-MMU-8878159 Transcriptional regulation by RUNX3;R-MMU-89…	https://reactome.org/PathwayBrowser/#/R-MMU-157118;https://reactome.org/PathwayBrowser/#/R-MMU-162582;https://reactome.org/PathwayBrowser/#/R-MMU-1980143;https://reactome.org/PathwayBrowser/#/R-MMU-2122947;https://reactome.org/PathwayBrowser/#/R-MMU-212436;https://reactome.org/PathwayBrowser/#/R-MMU-350054;https://reactome.org/PathwayBrowser/#/R-MMU-73857;https://reactome.org/PathwayBrowser/#/R-M…	HALLMARK HYPOXIA;HALLMARK WNT BETA CATENIN SIGNALING	http://www.gsea-msigdb.org/gsea/msigdb/mouse/geneset/HALLMARK_HYPOXIA;http://www.gsea-msigdb.org/gsea/msigdb/mouse/geneset/HALLMARK_WNT_BETA_CATENIN_SIGNALING
P35821	Tyrosine-protein phosphatase non-receptor type 1 OS=Mus musculus OX=10090 GN=Ptpn1 PE=1 SV=2	Ptpn1	0.280678	0.0163744	Down	18	5	11	5	5	49.6	547130	529522	563955	161909	74310.1	176945	1.73805	1.39076	1.57483	0.469521	0.207162	0.643529	cytoplasm	K05696	PTPN1; tyrosine-protein phosphatase non-receptor type 1 [EC:3.1.3.48]	mmu04931 Insulin resistance; mmu04520 Adherens junction; mmu05208 Chemical carcinogenesis - reactive oxygen species; mmu04910 Insulin signaling pathway	GO:0000122 negative regulation of transcription by RNA polymerase II; GO:0000165 MAPK cascade; GO:0000278 mitotic cell cycle; GO:0000902 cell morphogenesis; GO:0000904 cell morphogenesis involved in differentiation; GO:0001666 response to hypoxia; GO:0001703 gastrulation with mouth forming first; GO:0001775 cell activation; GO:0001932 regulation of protein phosphorylation; GO:0001933 negative reg…	GO:0005622 intracellular anatomical structure; GO:0005634 nucleus; GO:0005654 nucleoplasm; GO:0005737 cytoplasm; GO:0005739 mitochondrion; GO:0005740 mitochondrial envelope; GO:0005768 endosome; GO:0005769 early endosome; GO:0005783 endoplasmic reticulum; GO:0005789 endoplasmic reticulum membrane; GO:0005793 endoplasmic reticulum-Golgi intermediate compartment; GO:0005829 cytosol; GO:0012505 endo…	GO:0000149 SNARE binding; GO:0003824 catalytic activity; GO:0004721 phosphoprotein phosphatase activity; GO:0004725 protein tyrosine phosphatase activity; GO:0004726 non-membrane spanning protein tyrosine phosphatase activity; GO:0005102 signaling receptor binding; GO:0005158 insulin receptor binding; GO:0005178 integrin binding; GO:0005488 binding; GO:0005515 protein binding; GO:0008270 zinc ion…	PF00102	PF00102 Protein-tyrosine phosphatase	T	KOG0789	Protein tyrosine phosphatase	WP65 Insulin signaling	http://www.wikipathways.org/instance/WP65_r116717		R-MMU-109582 Hemostasis;R-MMU-1280215 Cytokine Signaling in Immune system;R-MMU-162582 Signal Transduction;R-MMU-168256 Immune System;R-MMU-354192 Integrin signaling;R-MMU-6806834 Signaling by MET;R-MMU-6807004 Negative regulation of MET activity;R-MMU-76002 Platelet activation, signaling and aggregation;R-MMU-76009 Platelet Aggregation (Plug Formation);R-MMU-8848021 Signaling by PTK6;R-MMU-88494…	https://reactome.org/PathwayBrowser/#/R-MMU-109582;https://reactome.org/PathwayBrowser/#/R-MMU-1280215;https://reactome.org/PathwayBrowser/#/R-MMU-162582;https://reactome.org/PathwayBrowser/#/R-MMU-168256;https://reactome.org/PathwayBrowser/#/R-MMU-354192;https://reactome.org/PathwayBrowser/#/R-MMU-6806834;https://reactome.org/PathwayBrowser/#/R-MMU-6807004;https://reactome.org/PathwayBrowser/#/R…	HALLMARK IL6 JAK STAT3 SIGNALING;HALLMARK INTERFERON GAMMA RESPONSE	http://www.gsea-msigdb.org/gsea/msigdb/mouse/geneset/HALLMARK_IL6_JAK_STAT3_SIGNALING;http://www.gsea-msigdb.org/gsea/msigdb/mouse/geneset/HALLMARK_INTERFERON_GAMMA_RESPONSE
P35979	60S ribosomal protein L12 OS=Mus musculus OX=10090 GN=Rpl12 PE=1 SV=2	Rpl12	2.21945	5.92169e-06	Up	64	8	220	8	8	17.8	1.33171e+08	1.65369e+08	1.54478e+08	3.13496e+08	3.5247e+08	2.66326e+08	0.627172	0.643917	0.639528	1.34779	1.45676	1.43598	cytoplasm	K02870	RP-L12e; large subunit ribosomal protein L12e	mmu03010 Ribosome; mmu05171 Coronavirus disease - COVID-19	GO:0000027 ribosomal large subunit assembly; GO:0000184 nuclear-transcribed mRNA catabolic process, nonsense-mediated decay; GO:0000381 regulation of alternative mRNA splicing, via spliceosome; GO:0000956 nuclear-transcribed mRNA catabolic process; GO:0002181 cytoplasmic translation; GO:0006139 nucleobase-containing compound metabolic process; GO:0006401 RNA catabolic process; GO:0006402 mRNA cat…	GO:0005622 intracellular anatomical structure; GO:0005634 nucleus; GO:0005730 nucleolus; GO:0005737 cytoplasm; GO:0005829 cytosol; GO:0005840 ribosome; GO:0015934 large ribosomal subunit; GO:0022625 cytosolic large ribosomal subunit; GO:0022626 cytosolic ribosome; GO:0031974 membrane-enclosed lumen; GO:0031981 nuclear lumen; GO:0032991 protein-containing complex; GO:0043226 organelle; GO:0043227 …	GO:0003676 nucleic acid binding; GO:0003723 RNA binding; GO:0003735 structural constituent of ribosome; GO:0005198 structural molecule activity; GO:0005488 binding; GO:0019843 rRNA binding; GO:0070180 large ribosomal subunit rRNA binding; GO:0097159 organic cyclic compound binding; GO:1901363 heterocyclic compound binding;	PF03946; PF00298	PF03946 Ribosomal protein L11, N-terminal domain; PF00298 Ribosomal protein L11, RNA binding domain	J	KOG0886	40S ribosomal protein S2	WP163 Cytoplasmic ribosomal proteins;WP310 mRNA processing	http://www.wikipathways.org/instance/WP163_r117051;http://www.wikipathways.org/instance/WP310_r122791		R-MMU-156827 L13a-mediated translational silencing of Ceruloplasmin expression;R-MMU-1799339 SRP-dependent cotranslational protein targeting to membrane;R-MMU-392499 Metabolism of proteins;R-MMU-6791226 Major pathway of rRNA processing in the nucleolus and cytosol;R-MMU-72312 rRNA processing;R-MMU-72613 Eukaryotic Translation Initiation;R-MMU-72689 Formation of a pool of free 40S subunits;R-MMU-7…	https://reactome.org/PathwayBrowser/#/R-MMU-156827;https://reactome.org/PathwayBrowser/#/R-MMU-1799339;https://reactome.org/PathwayBrowser/#/R-MMU-392499;https://reactome.org/PathwayBrowser/#/R-MMU-6791226;https://reactome.org/PathwayBrowser/#/R-MMU-72312;https://reactome.org/PathwayBrowser/#/R-MMU-72613;https://reactome.org/PathwayBrowser/#/R-MMU-72689;https://reactome.org/PathwayBrowser/#/R-MMU…
P40240	CD9 antigen OS=Mus musculus OX=10090 GN=Cd9 PE=1 SV=2	Cd9	0.109635	0.00181818	Down	14	2	8	2	2	25.2	935196	1.15525e+06	880359	177901	72362.2	57812.4	1.8608	1.90052	1.53984	0.323138	0.126357	0.131697	plasma membrane	K06460	CD9; CD9 antigen	mmu04640 Hematopoietic cell lineage	GO:0000003 reproduction; GO:0001101 response to acid chemical; GO:0001775 cell activation; GO:0002576 platelet degranulation; GO:0006810 transport; GO:0006887 exocytosis; GO:0006897 endocytosis; GO:0006898 receptor-mediated endocytosis; GO:0006950 response to stress; GO:0007043 cell-cell junction assembly; GO:0007154 cell communication; GO:0007155 cell adhesion; GO:0007162 negative regulation of …	GO:0005576 extracellular region; GO:0005615 extracellular space; GO:0005622 intracellular anatomical structure; GO:0005737 cytoplasm; GO:0005886 plasma membrane; GO:0005887 integral component of plasma membrane; GO:0009897 external side of plasma membrane; GO:0009986 cell surface; GO:0012505 endomembrane system; GO:0012506 vesicle membrane; GO:0016020 membrane; GO:0016021 integral component of me…	GO:0005102 signaling receptor binding; GO:0005178 integrin binding; GO:0005488 binding; GO:0005515 protein binding; GO:0044877 protein-containing complex binding; GO:0050839 cell adhesion molecule binding;			R	KOG3882	Tetraspanin family integral membrane protein				R-MMU-109582 Hemostasis;R-MMU-114608 Platelet degranulation ;R-MMU-1187000 Fertilization;R-MMU-1300645 Acrosome Reaction and Sperm:Oocyte Membrane Binding;R-MMU-1474165 Reproduction;R-MMU-76002 Platelet activation, signaling and aggregation;R-MMU-76005 Response to elevated platelet cytosolic Ca2+	https://reactome.org/PathwayBrowser/#/R-MMU-109582;https://reactome.org/PathwayBrowser/#/R-MMU-114608;https://reactome.org/PathwayBrowser/#/R-MMU-1187000;https://reactome.org/PathwayBrowser/#/R-MMU-1300645;https://reactome.org/PathwayBrowser/#/R-MMU-1474165;https://reactome.org/PathwayBrowser/#/R-MMU-76002;https://reactome.org/PathwayBrowser/#/R-MMU-76005	HALLMARK CHOLESTEROL HOMEOSTASIS;HALLMARK IL6 JAK STAT3 SIGNALING;HALLMARK ESTROGEN RESPONSE LATE;HALLMARK MTORC1 SIGNALING;HALLMARK COAGULATION	http://www.gsea-msigdb.org/gsea/msigdb/mouse/geneset/HALLMARK_CHOLESTEROL_HOMEOSTASIS;http://www.gsea-msigdb.org/gsea/msigdb/mouse/geneset/HALLMARK_IL6_JAK_STAT3_SIGNALING;http://www.gsea-msigdb.org/gsea/msigdb/mouse/geneset/HALLMARK_ESTROGEN_RESPONSE_LATE;http://www.gsea-msigdb.org/gsea/msigdb/mouse/geneset/HALLMARK_MTORC1_SIGNALING;http://www.gsea-msigdb.org/gsea/msigdb/mouse/geneset/HALLMARK_C…
P41105	60S ribosomal protein L28 OS=Mus musculus OX=10090 GN=Rpl28 PE=1 SV=2	Rpl28	2.37854	6.58792e-05	Up	42	9	178	9	9	15.7	8.72773e+07	1.0075e+08	8.91882e+07	2.01489e+08	2.25029e+08	1.84114e+08	0.641337	0.612106	0.576116	1.35161	1.45115	1.54892	mitochondria	K02903	RP-L28e; large subunit ribosomal protein L28e	mmu03010 Ribosome; mmu05171 Coronavirus disease - COVID-19	GO:0000184 nuclear-transcribed mRNA catabolic process, nonsense-mediated decay; GO:0000956 nuclear-transcribed mRNA catabolic process; GO:0002181 cytoplasmic translation; GO:0006139 nucleobase-containing compound metabolic process; GO:0006401 RNA catabolic process; GO:0006402 mRNA catabolic process; GO:0006412 translation; GO:0006413 translational initiation; GO:0006518 peptide metabolic process;…	GO:0005622 intracellular anatomical structure; GO:0005737 cytoplasm; GO:0005829 cytosol; GO:0005840 ribosome; GO:0015934 large ribosomal subunit; GO:0022625 cytosolic large ribosomal subunit; GO:0022626 cytosolic ribosome; GO:0030425 dendrite; GO:0032991 protein-containing complex; GO:0035770 ribonucleoprotein granule; GO:0036464 cytoplasmic ribonucleoprotein granule; GO:0036477 somatodendritic c…	GO:0003735 structural constituent of ribosome; GO:0005198 structural molecule activity;			J	KOG3412	60S ribosomal protein L28	WP163 Cytoplasmic ribosomal proteins	http://www.wikipathways.org/instance/WP163_r117051		R-MMU-156827 L13a-mediated translational silencing of Ceruloplasmin expression;R-MMU-1799339 SRP-dependent cotranslational protein targeting to membrane;R-MMU-392499 Metabolism of proteins;R-MMU-6791226 Major pathway of rRNA processing in the nucleolus and cytosol;R-MMU-72312 rRNA processing;R-MMU-72613 Eukaryotic Translation Initiation;R-MMU-72689 Formation of a pool of free 40S subunits;R-MMU-7…	https://reactome.org/PathwayBrowser/#/R-MMU-156827;https://reactome.org/PathwayBrowser/#/R-MMU-1799339;https://reactome.org/PathwayBrowser/#/R-MMU-392499;https://reactome.org/PathwayBrowser/#/R-MMU-6791226;https://reactome.org/PathwayBrowser/#/R-MMU-72312;https://reactome.org/PathwayBrowser/#/R-MMU-72613;https://reactome.org/PathwayBrowser/#/R-MMU-72689;https://reactome.org/PathwayBrowser/#/R-MMU…
P43276	Histone H1.5 OS=Mus musculus OX=10090 GN=H1-5 PE=1 SV=2	H1-5	1.53812	2.2916e-05	Up	19	5	84	4	4	22.6	1.17723e+07	1.36859e+07	1.30013e+07	1.97e+07	2.04359e+07	1.49997e+07	0.820601	0.788754	0.796663	1.25357	1.25013	1.19705	nucleus	K11275			GO:0000122 negative regulation of transcription by RNA polymerase II; GO:0001558 regulation of cell growth; GO:0006323 DNA packaging; GO:0006325 chromatin organization; GO:0006333 chromatin assembly or disassembly; GO:0006355 regulation of transcription, DNA-templated; GO:0006357 regulation of transcription by RNA polymerase II; GO:0006464 cellular protein modification process; GO:0006479 protein…	GO:0000228 nuclear chromosome; GO:0000785 chromatin; GO:0000786 nucleosome; GO:0000791 euchromatin; GO:0000792 heterochromatin; GO:0005622 intracellular anatomical structure; GO:0005634 nucleus; GO:0005694 chromosome; GO:0031974 membrane-enclosed lumen; GO:0031981 nuclear lumen; GO:0032991 protein-containing complex; GO:0032993 protein-DNA complex; GO:0043226 organelle; GO:0043227 membrane-bounde…	GO:0000166 nucleotide binding; GO:0001882 nucleoside binding; GO:0001883 purine nucleoside binding; GO:0003676 nucleic acid binding; GO:0003677 DNA binding; GO:0003682 chromatin binding; GO:0003690 double-stranded DNA binding; GO:0005488 binding; GO:0005509 calcium ion binding; GO:0005515 protein binding; GO:0005524 ATP binding; GO:0005525 GTP binding; GO:0016208 AMP binding; GO:0017076 purine nu…	PF00538	PF00538 linker histone H1 and H5 family	B	KOG4012	Histone H1				R-MMU-109581 Apoptosis;R-MMU-140342 Apoptosis induced DNA fragmentation;R-MMU-2262752 Cellular responses to stress;R-MMU-2559583 Cellular Senescence;R-MMU-2559584 Formation of Senescence-Associated Heterochromatin Foci (SAHF);R-MMU-2559586 DNA Damage/Telomere Stress Induced Senescence;R-MMU-5357801 Programmed Cell Death;R-MMU-75153 Apoptotic execution phase;R-MMU-8953897 Cellular responses to sti…	https://reactome.org/PathwayBrowser/#/R-MMU-109581;https://reactome.org/PathwayBrowser/#/R-MMU-140342;https://reactome.org/PathwayBrowser/#/R-MMU-2262752;https://reactome.org/PathwayBrowser/#/R-MMU-2559583;https://reactome.org/PathwayBrowser/#/R-MMU-2559584;https://reactome.org/PathwayBrowser/#/R-MMU-2559586;https://reactome.org/PathwayBrowser/#/R-MMU-5357801;https://reactome.org/PathwayBrowser/#…
P45481	Histone lysine acetyltransferase CREBBP OS=Mus musculus OX=10090 GN=Crebbp PE=1 SV=3	Crebbp	0.529963	0.0374616	Down	1	2	6	2	2	265.3	287502	330547	329623	118961	252989	104943	1.31669	1.25162	1.32702	0.497345	1.01679	0.55024	nucleus	K04498	EP300; E1A/CREB-binding protein [EC:2.3.1.48]	mmu04630 JAK-STAT signaling pathway; mmu05165 Human papillomavirus infection; mmu03250 Viral life cycle - HIV-1; mmu04922 Glucagon signaling pathway; mmu04110 Cell cycle; mmu05161 Hepatitis B; mmu05166 Human T-cell leukemia virus 1 infection; mmu05167 Kaposi sarcoma-associated herpesvirus infection; mmu04919 Thyroid hormone signaling pathway; mmu04916 Melanogenesis; mmu04520 Adherens junction; mm…	GO:0000003 reproduction; GO:0000075 cell cycle checkpoint signaling; GO:0000076 DNA replication checkpoint signaling; GO:0000122 negative regulation of transcription by RNA polymerase II; GO:0000902 cell morphogenesis; GO:0000904 cell morphogenesis involved in differentiation; GO:0001501 skeletal system development; GO:0001505 regulation of neurotransmitter levels; GO:0001558 regulation of cell g…	GO:0000123 histone acetyltransferase complex; GO:0000228 nuclear chromosome; GO:0000775 chromosome, centromeric region; GO:0000776 kinetochore; GO:0000779 condensed chromosome, centromeric region; GO:0000785 chromatin; GO:0000793 condensed chromosome; GO:0000940 outer kinetochore; GO:0005622 intracellular anatomical structure; GO:0005634 nucleus; GO:0005654 nucleoplasm; GO:0005667 transcription r…	GO:0000976 transcription cis-regulatory region binding; GO:0000977 RNA polymerase II transcription regulatory region sequence-specific DNA binding; GO:0000978 RNA polymerase II cis-regulatory region sequence-specific DNA binding; GO:0000981 DNA-binding transcription factor activity, RNA polymerase II-specific; GO:0000987 cis-regulatory region sequence-specific DNA binding; GO:0001067 transcriptio…	PF02172; PF00439; PF06001; PF08214; PF00569; PF09030	PF02172 KIX domain; PF00439 Bromodomain; PF06001 CREB-binding protein/p300, atypical RING domain; PF08214 Histone acetylation protein; PF00569 Zinc finger, ZZ type; PF09030 Creb binding	K	KOG1778	CREB binding protein/P300 and related TAZ Zn-finger proteins			Transcription factor	R-MMU-1234158 Regulation of gene expression by Hypoxia-inducible Factor;R-MMU-1234174 Cellular response to hypoxia;R-MMU-1430728 Metabolism;R-MMU-157118 Signaling by NOTCH;R-MMU-162582 Signal Transduction;R-MMU-168249 Innate Immune System;R-MMU-168256 Immune System;R-MMU-168928 DDX58/IFIH1-mediated induction of interferon-alpha/beta;R-MMU-1834949 Cytosolic sensors of pathogen-associated DNA ;R-MM…
P47738	Aldehyde dehydrogenase, mitochondrial OS=Mus musculus OX=10090 GN=Aldh2 PE=1 SV=1	Aldh2	0.335533	1.68272e-05	Down	33	13	111	13	13	56.5	1.24523e+07	1.55656e+07	1.38289e+07	4.93621e+06	4.75012e+06	3.40679e+06	1.47872	1.52827	1.44358	0.53511	0.495029	0.463169	mitochondria	K00128	ALDH; aldehyde dehydrogenase (NAD+) [EC:1.2.1.3]	mmu00410 beta-Alanine metabolism; mmu00620 Pyruvate metabolism; mmu00310 Lysine degradation; mmu00770 Pantothenate and CoA biosynthesis; mmu00561 Glycerolipid metabolism; mmu00340 Histidine metabolism; mmu01100 Metabolic pathways; mmu00071 Fatty acid degradation; mmu04936 Alcoholic liver disease; mmu00053 Ascorbate and aldarate metabolism; mmu00380 Tryptophan metabolism; mmu00330 Arginine and pro…	GO:0001101 response to acid chemical; GO:0001523 retinoid metabolic process; GO:0001568 blood vessel development; GO:0001654 eye development; GO:0001655 urogenital system development; GO:0001756 somitogenesis; GO:0001889 liver development; GO:0001936 regulation of endothelial cell proliferation; GO:0001944 vasculature development; GO:0001947 heart looping; GO:0002009 morphogenesis of an epitheliu…	GO:0005622 intracellular anatomical structure; GO:0005634 nucleus; GO:0005654 nucleoplasm; GO:0005737 cytoplasm; GO:0005739 mitochondrion; GO:0005759 mitochondrial matrix; GO:0005829 cytosol; GO:0031974 membrane-enclosed lumen; GO:0031981 nuclear lumen; GO:0043226 organelle; GO:0043227 membrane-bounded organelle; GO:0043229 intracellular organelle; GO:0043231 intracellular membrane-bounded organe…	GO:0000166 nucleotide binding; GO:0001758 retinal dehydrogenase activity; GO:0003824 catalytic activity; GO:0004028 3-chloroallyl aldehyde dehydrogenase activity; GO:0004029 aldehyde dehydrogenase (NAD+) activity; GO:0004030 aldehyde dehydrogenase [NAD(P)+] activity; GO:0005488 binding; GO:0005501 retinoid binding; GO:0005515 protein binding; GO:0008289 lipid binding; GO:0008774 acetaldehyde dehy…			C	KOG2450	Aldehyde dehydrogenase	WP33 Fatty acid omega-oxidation;WP79 Tryptophan metabolism	http://www.wikipathways.org/instance/WP33_r117885;http://www.wikipathways.org/instance/WP79_r104913		R-MMU-112311 Neurotransmitter clearance;R-MMU-112315 Transmission across Chemical Synapses;R-MMU-112316 Neuronal System;R-MMU-1430728 Metabolism;R-MMU-211859 Biological oxidations;R-MMU-211945 Phase I - Functionalization of compounds;R-MMU-380612 Metabolism of serotonin;R-MMU-380615 Serotonin clearance from the synaptic cleft;R-MMU-397014 Muscle contraction;R-MMU-445355 Smooth Muscle Contraction;…	https://reactome.org/PathwayBrowser/#/R-MMU-112311;https://reactome.org/PathwayBrowser/#/R-MMU-112315;https://reactome.org/PathwayBrowser/#/R-MMU-112316;https://reactome.org/PathwayBrowser/#/R-MMU-1430728;https://reactome.org/PathwayBrowser/#/R-MMU-211859;https://reactome.org/PathwayBrowser/#/R-MMU-211945;https://reactome.org/PathwayBrowser/#/R-MMU-380612;https://reactome.org/PathwayBrowser/#/R-M…	HALLMARK ADIPOGENESIS;HALLMARK XENOBIOTIC METABOLISM	http://www.gsea-msigdb.org/gsea/msigdb/mouse/geneset/HALLMARK_ADIPOGENESIS;http://www.gsea-msigdb.org/gsea/msigdb/mouse/geneset/HALLMARK_XENOBIOTIC_METABOLISM
P47757	F-actin-capping protein subunit beta OS=Mus musculus OX=10090 GN=Capzb PE=1 SV=3	Capzb	1.50224	0.000996469	Up	46	9	64	9	9	31.3	4.24414e+06	5.52515e+06	4.51243e+06	6.93518e+06	7.03173e+06	5.848e+06	0.812085	0.874086	0.758998	1.21139	1.18077	1.28108	cytoplasm,nucleus	K10365	CAPZB; capping protein (actin filament) muscle Z-line, beta	mmu04144 Endocytosis	GO:0000003 reproduction; GO:0000578 embryonic axis specification; GO:0000902 cell morphogenesis; GO:0001667 ameboidal-type cell migration; GO:0001932 regulation of protein phosphorylation; GO:0001933 negative regulation of protein phosphorylation; GO:0002064 epithelial cell development; GO:0002065 columnar/cuboidal epithelial cell differentiation; GO:0002066 columnar/cuboidal epithelial cell deve…	GO:0005622 intracellular anatomical structure; GO:0005737 cytoplasm; GO:0005829 cytosol; GO:0005856 cytoskeleton; GO:0005869 dynactin complex; GO:0005875 microtubule associated complex; GO:0005884 actin filament; GO:0005903 brush border; GO:0005911 cell-cell junction; GO:0005938 cell cortex; GO:0008290 F-actin capping protein complex; GO:0014704 intercalated disc; GO:0015629 actin cytoskeleton; G…	GO:0003779 actin binding; GO:0005488 binding; GO:0005515 protein binding; GO:0008092 cytoskeletal protein binding; GO:0015631 tubulin binding; GO:0044877 protein-containing complex binding; GO:0046982 protein heterodimerization activity; GO:0046983 protein dimerization activity; GO:0048487 beta-tubulin binding; GO:0051015 actin filament binding;			Z	KOG3174	F-actin capping protein, beta subunit				R-MMU-109582 Hemostasis;R-MMU-1280218 Adaptive Immune System;R-MMU-162582 Signal Transduction;R-MMU-168256 Immune System;R-MMU-194315 Signaling by Rho GTPases;R-MMU-199977 ER to Golgi Anterograde Transport;R-MMU-199991 Membrane Trafficking;R-MMU-2132295 MHC class II antigen presentation;R-MMU-2262752 Cellular responses to stress;R-MMU-3371497 HSP90 chaperone cycle for steroid hormone receptors (S…	https://reactome.org/PathwayBrowser/#/R-MMU-109582;https://reactome.org/PathwayBrowser/#/R-MMU-1280218;https://reactome.org/PathwayBrowser/#/R-MMU-162582;https://reactome.org/PathwayBrowser/#/R-MMU-168256;https://reactome.org/PathwayBrowser/#/R-MMU-194315;https://reactome.org/PathwayBrowser/#/R-MMU-199977;https://reactome.org/PathwayBrowser/#/R-MMU-199991;https://reactome.org/PathwayBrowser/#/R-M…	HALLMARK MITOTIC SPINDLE	http://www.gsea-msigdb.org/gsea/msigdb/mouse/geneset/HALLMARK_MITOTIC_SPINDLE
P47911	60S ribosomal protein L6 OS=Mus musculus OX=10090 GN=Rpl6 PE=1 SV=3	Rpl6	2.10301	4.8597e-05	Up	27	12	259	12	12	33.5	4.20592e+08	4.53813e+08	4.33975e+08	8.72739e+08	9.63789e+08	7.27895e+08	0.708532	0.632081	0.642659	1.34213	1.42485	1.40386	nucleus	K02934	RP-L6e; large subunit ribosomal protein L6e	mmu03010 Ribosome; mmu05171 Coronavirus disease - COVID-19	GO:0000027 ribosomal large subunit assembly; GO:0000184 nuclear-transcribed mRNA catabolic process, nonsense-mediated decay; GO:0000956 nuclear-transcribed mRNA catabolic process; GO:0002181 cytoplasmic translation; GO:0006139 nucleobase-containing compound metabolic process; GO:0006355 regulation of transcription, DNA-templated; GO:0006401 RNA catabolic process; GO:0006402 mRNA catabolic process…	GO:0005622 intracellular anatomical structure; GO:0005634 nucleus; GO:0005730 nucleolus; GO:0005737 cytoplasm; GO:0005783 endoplasmic reticulum; GO:0005789 endoplasmic reticulum membrane; GO:0005791 rough endoplasmic reticulum; GO:0005829 cytosol; GO:0005840 ribosome; GO:0005844 polysome; GO:0012505 endomembrane system; GO:0015934 large ribosomal subunit; GO:0016020 membrane; GO:0022625 cytosolic…	GO:0000049 tRNA binding; GO:0003676 nucleic acid binding; GO:0003677 DNA binding; GO:0003723 RNA binding; GO:0003729 mRNA binding; GO:0003735 structural constituent of ribosome; GO:0005198 structural molecule activity; GO:0005488 binding; GO:0005515 protein binding; GO:0019843 rRNA binding; GO:0097159 organic cyclic compound binding; GO:1901363 heterocyclic compound binding; GO:1990932 5.8S rRNA …	PF03868	PF03868 Ribosomal protein L6, N-terminal domain	J	KOG1694	60s ribosomal protein L6	WP163 Cytoplasmic ribosomal proteins	http://www.wikipathways.org/instance/WP163_r117051		R-MMU-156827 L13a-mediated translational silencing of Ceruloplasmin expression;R-MMU-1799339 SRP-dependent cotranslational protein targeting to membrane;R-MMU-392499 Metabolism of proteins;R-MMU-6791226 Major pathway of rRNA processing in the nucleolus and cytosol;R-MMU-72312 rRNA processing;R-MMU-72613 Eukaryotic Translation Initiation;R-MMU-72689 Formation of a pool of free 40S subunits;R-MMU-7…	https://reactome.org/PathwayBrowser/#/R-MMU-156827;https://reactome.org/PathwayBrowser/#/R-MMU-1799339;https://reactome.org/PathwayBrowser/#/R-MMU-392499;https://reactome.org/PathwayBrowser/#/R-MMU-6791226;https://reactome.org/PathwayBrowser/#/R-MMU-72312;https://reactome.org/PathwayBrowser/#/R-MMU-72613;https://reactome.org/PathwayBrowser/#/R-MMU-72689;https://reactome.org/PathwayBrowser/#/R-MMU…	HALLMARK MYC TARGETS V1	http://www.gsea-msigdb.org/gsea/msigdb/mouse/geneset/HALLMARK_MYC_TARGETS_V1
P47915	60S ribosomal protein L29 OS=Mus musculus OX=10090 GN=Rpl29 PE=1 SV=2	Rpl29	1.96685	0.00313371	Up	23	4	42	4	4	17.6	2.38668e+07	2.88199e+07	2.7383e+07	5.539e+07	6.01309e+07	3.30331e+07	0.681076	0.679975	0.686912	1.44294	1.50588	1.07922	nucleus	K02905	RP-L29e; large subunit ribosomal protein L29e	mmu03010 Ribosome; mmu05171 Coronavirus disease - COVID-19	GO:0000003 reproduction; GO:0000184 nuclear-transcribed mRNA catabolic process, nonsense-mediated decay; GO:0000956 nuclear-transcribed mRNA catabolic process; GO:0002181 cytoplasmic translation; GO:0006139 nucleobase-containing compound metabolic process; GO:0006401 RNA catabolic process; GO:0006402 mRNA catabolic process; GO:0006412 translation; GO:0006413 translational initiation; GO:0006518 p…	GO:0005622 intracellular anatomical structure; GO:0005737 cytoplasm; GO:0005783 endoplasmic reticulum; GO:0005789 endoplasmic reticulum membrane; GO:0005791 rough endoplasmic reticulum; GO:0005829 cytosol; GO:0005840 ribosome; GO:0005844 polysome; GO:0012505 endomembrane system; GO:0015934 large ribosomal subunit; GO:0016020 membrane; GO:0019898 extrinsic component of membrane; GO:0022625 cytosol…	GO:0003682 chromatin binding; GO:0003735 structural constituent of ribosome; GO:0005198 structural molecule activity; GO:0005488 binding; GO:0005539 glycosaminoglycan binding; GO:0008201 heparin binding; GO:0043167 ion binding; GO:0043168 anion binding; GO:0097367 carbohydrate derivative binding; GO:1901681 sulfur compound binding;			J	KOG3504	60S ribosomal protein L29	WP163 Cytoplasmic ribosomal proteins	http://www.wikipathways.org/instance/WP163_r117051		R-MMU-156827 L13a-mediated translational silencing of Ceruloplasmin expression;R-MMU-1799339 SRP-dependent cotranslational protein targeting to membrane;R-MMU-392499 Metabolism of proteins;R-MMU-6791226 Major pathway of rRNA processing in the nucleolus and cytosol;R-MMU-72312 rRNA processing;R-MMU-72613 Eukaryotic Translation Initiation;R-MMU-72689 Formation of a pool of free 40S subunits;R-MMU-7…	https://reactome.org/PathwayBrowser/#/R-MMU-156827;https://reactome.org/PathwayBrowser/#/R-MMU-1799339;https://reactome.org/PathwayBrowser/#/R-MMU-392499;https://reactome.org/PathwayBrowser/#/R-MMU-6791226;https://reactome.org/PathwayBrowser/#/R-MMU-72312;https://reactome.org/PathwayBrowser/#/R-MMU-72613;https://reactome.org/PathwayBrowser/#/R-MMU-72689;https://reactome.org/PathwayBrowser/#/R-MMU…
P47962	60S ribosomal protein L5 OS=Mus musculus OX=10090 GN=Rpl5 PE=1 SV=3	Rpl5	1.51014	0.0010611	Up	43	13	166	13	13	34.4	1.64324e+07	1.9114e+07	1.5905e+07	2.56477e+07	2.65884e+07	2.0131e+07	0.865844	0.832697	0.736698	1.23367	1.22948	1.2144	nucleus	K02932	RP-L5e; large subunit ribosomal protein L5e	mmu03010 Ribosome; mmu05171 Coronavirus disease - COVID-19	GO:0000027 ribosomal large subunit assembly; GO:0000184 nuclear-transcribed mRNA catabolic process, nonsense-mediated decay; GO:0000956 nuclear-transcribed mRNA catabolic process; GO:0006139 nucleobase-containing compound metabolic process; GO:0006364 rRNA processing; GO:0006396 RNA processing; GO:0006401 RNA catabolic process; GO:0006402 mRNA catabolic process; GO:0006412 translation; GO:0006413…	GO:0005622 intracellular anatomical structure; GO:0005634 nucleus; GO:0005654 nucleoplasm; GO:0005730 nucleolus; GO:0005737 cytoplasm; GO:0005783 endoplasmic reticulum; GO:0005829 cytosol; GO:0005840 ribosome; GO:0012505 endomembrane system; GO:0015934 large ribosomal subunit; GO:0017101 aminoacyl-tRNA synthetase multienzyme complex; GO:0022625 cytosolic large ribosomal subunit; GO:0022626 cytoso…	GO:0003676 nucleic acid binding; GO:0003723 RNA binding; GO:0003729 mRNA binding; GO:0003730 mRNA 3'-UTR binding; GO:0003735 structural constituent of ribosome; GO:0004857 enzyme inhibitor activity; GO:0005198 structural molecule activity; GO:0005488 binding; GO:0005515 protein binding; GO:0008097 5S rRNA binding; GO:0019843 rRNA binding; GO:0019899 enzyme binding; GO:0030234 enzyme regulator act…	PF14204	PF14204 Ribosomal L18 C-terminal region	J	KOG0875	60S ribosomal protein L5				R-MMU-156827 L13a-mediated translational silencing of Ceruloplasmin expression;R-MMU-1799339 SRP-dependent cotranslational protein targeting to membrane;R-MMU-392499 Metabolism of proteins;R-MMU-6791226 Major pathway of rRNA processing in the nucleolus and cytosol;R-MMU-72312 rRNA processing;R-MMU-72613 Eukaryotic Translation Initiation;R-MMU-72689 Formation of a pool of free 40S subunits;R-MMU-7…	https://reactome.org/PathwayBrowser/#/R-MMU-156827;https://reactome.org/PathwayBrowser/#/R-MMU-1799339;https://reactome.org/PathwayBrowser/#/R-MMU-392499;https://reactome.org/PathwayBrowser/#/R-MMU-6791226;https://reactome.org/PathwayBrowser/#/R-MMU-72312;https://reactome.org/PathwayBrowser/#/R-MMU-72613;https://reactome.org/PathwayBrowser/#/R-MMU-72689;https://reactome.org/PathwayBrowser/#/R-MMU…
P48025	Tyrosine-protein kinase SYK OS=Mus musculus OX=10090 GN=Syk PE=1 SV=2	Syk	0.468893	0.0314887	Down	7	3	3	3	3	71.3	244103	312877	251134	121145	77947.7	139989	1.38822	1.47115	1.25548	0.628936	0.389026	0.911464	cytoplasm	K05855	SYK; spleen tyrosine kinase [EC:2.7.10.2]	mmu05167 Kaposi sarcoma-associated herpesvirus infection; mmu05169 Epstein-Barr virus infection; mmu04650 Natural killer cell mediated cytotoxicity; mmu04625 C-type lectin receptor signaling pathway; mmu05171 Coronavirus disease - COVID-19; mmu05203 Viral carcinogenesis; mmu04064 NF-kappa B signaling pathway; mmu04666 Fc gamma R-mediated phagocytosis; mmu04613 Neutrophil extracellular trap format…	GO:0000165 MAPK cascade; GO:0000302 response to reactive oxygen species; GO:0001568 blood vessel development; GO:0001775 cell activation; GO:0001817 regulation of cytokine production; GO:0001819 positive regulation of cytokine production; GO:0001820 serotonin secretion; GO:0001932 regulation of protein phosphorylation; GO:0001934 positive regulation of protein phosphorylation; GO:0001944 vasculat…	GO:0001772 immunological synapse; GO:0005622 intracellular anatomical structure; GO:0005634 nucleus; GO:0005737 cytoplasm; GO:0005829 cytosol; GO:0005886 plasma membrane; GO:0005911 cell-cell junction; GO:0009898 cytoplasmic side of plasma membrane; GO:0016020 membrane; GO:0019814 immunoglobulin complex; GO:0019815 B cell receptor complex; GO:0019897 extrinsic component of plasma membrane; GO:001…	GO:0000166 nucleotide binding; GO:0001784 phosphotyrosine residue binding; GO:0003824 catalytic activity; GO:0004672 protein kinase activity; GO:0004674 protein serine/threonine kinase activity; GO:0004713 protein tyrosine kinase activity; GO:0004715 non-membrane spanning protein tyrosine kinase activity; GO:0005102 signaling receptor binding; GO:0005178 integrin binding; GO:0005488 binding; GO:0…	PF00017; PF07714	PF00017 SH2 domain; PF07714 Protein tyrosine and serine/threonine kinase				WP3626 Microglia pathogen phagocytosis pathway;WP373 IL-3 signaling pathway;WP5128 Fibrin complement receptor 3 signaling pathway;WP450 IL-2 signaling pathway;WP151 IL-5 signaling pathway	http://www.wikipathways.org/instance/WP3626_r116838;http://www.wikipathways.org/instance/WP373_r117904;http://www.wikipathways.org/instance/WP5128_r120386;http://www.wikipathways.org/instance/WP450_r117903;http://www.wikipathways.org/instance/WP151_r117905		R-MMU-109582 Hemostasis;R-MMU-114604 GPVI-mediated activation cascade;R-MMU-1280215 Cytokine Signaling in Immune system;R-MMU-1280218 Adaptive Immune System;R-MMU-162582 Signal Transduction;R-MMU-168249 Innate Immune System;R-MMU-168256 Immune System;R-MMU-2029480 Fcgamma receptor (FCGR) dependent phagocytosis;R-MMU-2029481 FCGR activation;R-MMU-2029482 Regulation of actin dynamics for phagocytic…	https://reactome.org/PathwayBrowser/#/R-MMU-109582;https://reactome.org/PathwayBrowser/#/R-MMU-114604;https://reactome.org/PathwayBrowser/#/R-MMU-1280215;https://reactome.org/PathwayBrowser/#/R-MMU-1280218;https://reactome.org/PathwayBrowser/#/R-MMU-162582;https://reactome.org/PathwayBrowser/#/R-MMU-168249;https://reactome.org/PathwayBrowser/#/R-MMU-168256;https://reactome.org/PathwayBrowser/#/R-…	HALLMARK APICAL JUNCTION	http://www.gsea-msigdb.org/gsea/msigdb/mouse/geneset/HALLMARK_APICAL_JUNCTION
P48193	Protein 4.1 OS=Mus musculus OX=10090 GN=Epb41 PE=1 SV=2	Epb41	1.74392	0.00029508	Up	6	5	40	5	5	95.9	2.43578e+06	2.54439e+06	2.6403e+06	4.52399e+06	4523738	3.37524e+06	0.792848	0.68475	0.75548	1.34427	1.29223	1.25781	nucleus	K06107			GO:0006996 organelle organization; GO:0007010 cytoskeleton organization; GO:0008360 regulation of cell shape; GO:0009987 cellular process; GO:0016043 cellular component organization; GO:0022603 regulation of anatomical structure morphogenesis; GO:0022604 regulation of cell morphogenesis; GO:0022607 cellular component assembly; GO:0030029 actin filament-based process; GO:0030036 actin cytoskeleton…	GO:0005622 intracellular anatomical structure; GO:0005737 cytoplasm; GO:0005829 cytosol; GO:0005856 cytoskeleton; GO:0005886 plasma membrane; GO:0005938 cell cortex; GO:0009898 cytoplasmic side of plasma membrane; GO:0014069 postsynaptic density; GO:0014731 spectrin-associated cytoskeleton; GO:0015629 actin cytoskeleton; GO:0016020 membrane; GO:0030054 cell junction; GO:0030863 cortical cytoskele…	GO:0003779 actin binding; GO:0005198 structural molecule activity; GO:0005200 structural constituent of cytoskeleton; GO:0005488 binding; GO:0005515 protein binding; GO:0005543 phospholipid binding; GO:0005545 1-phosphatidylinositol binding; GO:0008022 protein C-terminus binding; GO:0008092 cytoskeletal protein binding; GO:0008289 lipid binding; GO:0030507 spectrin binding; GO:0035091 phosphatidy…	PF09379; PF00373; PF09380; PF04382	PF09379 FERM N-terminal domain ; PF00373 FERM central domain; PF09380 FERM C-terminal PH-like domain; PF04382 SAB domain	R	KOG3530	FERM domain protein EHM2	WP1983 Splicing factor NOVA regulated synaptic proteins	http://www.wikipathways.org/instance/WP1983_r123566		R-MMU-112316 Neuronal System;R-MMU-6794361 Neurexins and neuroligins;R-MMU-6794362 Protein-protein interactions at synapses	https://reactome.org/PathwayBrowser/#/R-MMU-112316;https://reactome.org/PathwayBrowser/#/R-MMU-6794361;https://reactome.org/PathwayBrowser/#/R-MMU-6794362	HALLMARK MITOTIC SPINDLE;HALLMARK HEME METABOLISM	http://www.gsea-msigdb.org/gsea/msigdb/mouse/geneset/HALLMARK_MITOTIC_SPINDLE;http://www.gsea-msigdb.org/gsea/msigdb/mouse/geneset/HALLMARK_HEME_METABOLISM
P48678	Prelamin-A/C OS=Mus musculus OX=10090 GN=Lmna PE=1 SV=2	Lmna	0.0789196	3.42202e-06	Down	64	42	633	41	42	74.2	5.15261e+08	6.08761e+08	4.81506e+08	4.40896e+07	4.11227e+07	3.27139e+07	1.95052	1.90532	1.6023	0.152361	0.136614	0.14178	nucleus	K12641	LMNA; lamin A/C	mmu04210 Apoptosis; mmu05414 Dilated cardiomyopathy; mmu05412 Arrhythmogenic right ventricular cardiomyopathy; mmu05410 Hypertrophic cardiomyopathy	GO:0000003 reproduction; GO:0000226 microtubule cytoskeleton organization; GO:0000278 mitotic cell cycle; GO:0000280 nuclear division; GO:0000910 cytokinesis; GO:0001654 eye development; GO:0001666 response to hypoxia; GO:0001745 compound eye morphogenesis; GO:0001763 morphogenesis of a branching structure; GO:0001932 regulation of protein phosphorylation; GO:0001934 positive regulation of protei…	GO:0005622 intracellular anatomical structure; GO:0005634 nucleus; GO:0005635 nuclear envelope; GO:0005637 nuclear inner membrane; GO:0005638 lamin filament; GO:0005652 nuclear lamina; GO:0005654 nucleoplasm; GO:0005737 cytoplasm; GO:0005829 cytosol; GO:0005856 cytoskeleton; GO:0005882 intermediate filament; GO:0012505 endomembrane system; GO:0016020 membrane; GO:0016363 nuclear matrix; GO:001986…	GO:0005102 signaling receptor binding; GO:0005198 structural molecule activity; GO:0005488 binding; GO:0005515 protein binding; GO:0008157 protein phosphatase 1 binding; GO:0008432 JUN kinase binding; GO:0019899 enzyme binding; GO:0019900 kinase binding; GO:0019901 protein kinase binding; GO:0019902 phosphatase binding; GO:0019903 protein phosphatase binding; GO:0042393 histone binding; GO:004280…	PF00932	PF00932 Lamin Tail Domain	DY	KOG0977	Nuclear envelope protein lamin, intermediate filament superfamily	WP571 FAS pathway and stress induction of HSP regulation;WP447 Adipogenesis genes	http://www.wikipathways.org/instance/WP571_r117883;http://www.wikipathways.org/instance/WP447_r87026		R-MMU-109581 Apoptosis;R-MMU-111465 Apoptotic cleavage of cellular proteins;R-MMU-1640170 Cell Cycle;R-MMU-2555396 Mitotic Metaphase and Anaphase;R-MMU-2980766 Nuclear Envelope Breakdown;R-MMU-2995383 Initiation of Nuclear Envelope (NE) Reformation;R-MMU-2995410 Nuclear Envelope (NE) Reassembly;R-MMU-352238 Breakdown of the nuclear lamina;R-MMU-4419969 Depolymerisation of the Nuclear Lamina;R-MMU…	https://reactome.org/PathwayBrowser/#/R-MMU-109581;https://reactome.org/PathwayBrowser/#/R-MMU-111465;https://reactome.org/PathwayBrowser/#/R-MMU-1640170;https://reactome.org/PathwayBrowser/#/R-MMU-2555396;https://reactome.org/PathwayBrowser/#/R-MMU-2980766;https://reactome.org/PathwayBrowser/#/R-MMU-2995383;https://reactome.org/PathwayBrowser/#/R-MMU-2995410;https://reactome.org/PathwayBrowser/#…	HALLMARK APOPTOSIS	http://www.gsea-msigdb.org/gsea/msigdb/mouse/geneset/HALLMARK_APOPTOSIS
P49710	Hematopoietic lineage cell-specific protein OS=Mus musculus OX=10090 GN=Hcls1 PE=1 SV=2	Hcls1	0.459929	0.00172778	Down	25	10	70	10	10	54.2	6.25144e+06	7.79177e+06	8.76957e+06	3.66407e+06	3.87117e+06	2.30733e+06	1.24896	1.28707	1.54016	0.668261	0.678736	0.527761	cytoplasm	K06106	CTTN; cortactin	mmu05205 Proteoglycans in cancer; mmu05100 Bacterial invasion of epithelial cells; mmu04530 Tight junction	GO:0000003 reproduction; GO:0000122 negative regulation of transcription by RNA polymerase II; GO:0000902 cell morphogenesis; GO:0001558 regulation of cell growth; GO:0001667 ameboidal-type cell migration; GO:0001932 regulation of protein phosphorylation; GO:0001934 positive regulation of protein phosphorylation; GO:0002064 epithelial cell development; GO:0002065 columnar/cuboidal epithelial cell…	GO:0001726 ruffle; GO:0002102 podosome; GO:0005622 intracellular anatomical structure; GO:0005634 nucleus; GO:0005667 transcription regulator complex; GO:0005737 cytoplasm; GO:0005794 Golgi apparatus; GO:0005819 spindle; GO:0005829 cytosol; GO:0005856 cytoskeleton; GO:0005886 plasma membrane; GO:0005905 clathrin-coated pit; GO:0005938 cell cortex; GO:0012505 endomembrane system; GO:0015629 actin …	GO:0005488 binding; GO:0005515 protein binding; GO:0005522 profilin binding; GO:0008134 transcription factor binding; GO:0017124 SH3 domain binding; GO:0019899 enzyme binding; GO:0019900 kinase binding; GO:0019901 protein kinase binding; GO:0019904 protein domain specific binding; GO:0044877 protein-containing complex binding; GO:0070064 proline-rich region binding; GO:0071933 Arp2/3 complex bind…	PF00018	PF00018 SH3 domain				WP151 IL-5 signaling pathway;WP3625 Tyrobp causal network in microglia	http://www.wikipathways.org/instance/WP151_r117905;http://www.wikipathways.org/instance/WP3625_r116680	Transcription factor			HALLMARK DNA REPAIR;HALLMARK ALLOGRAFT REJECTION	http://www.gsea-msigdb.org/gsea/msigdb/mouse/geneset/HALLMARK_DNA_REPAIR;http://www.gsea-msigdb.org/gsea/msigdb/mouse/geneset/HALLMARK_ALLOGRAFT_REJECTION
P50516	V-type proton ATPase catalytic subunit A OS=Mus musculus OX=10090 GN=Atp6v1a PE=1 SV=2	Atp6v1a	0.525261	5.52813e-05	Down	13	8	17	8	8	68.3	1.12889e+06	1.37054e+06	1.26951e+06	623179	722479	499107	1.31198	1.31693	1.29697	0.661151	0.736867	0.664088	cytoplasm	K02145	ATPeV1A; V-type H+-transporting ATPase subunit A [EC:7.1.2.2]	mmu04966 Collecting duct acid secretion; mmu05165 Human papillomavirus infection; mmu00190 Oxidative phosphorylation; mmu01100 Metabolic pathways; mmu05323 Rheumatoid arthritis; mmu04150 mTOR signaling pathway; mmu04145 Phagosome; mmu04721 Synaptic vesicle cycle	GO:0000041 transition metal ion transport; GO:0001666 response to hypoxia; GO:0006810 transport; GO:0006811 ion transport; GO:0006812 cation transport; GO:0006826 iron ion transport; GO:0006873 cellular ion homeostasis; GO:0006875 cellular metal ion homeostasis; GO:0006879 cellular iron ion homeostasis; GO:0006885 regulation of pH; GO:0006950 response to stress; GO:0006996 organelle organization;…	GO:0000221 vacuolar proton-transporting V-type ATPase, V1 domain; GO:0000323 lytic vacuole; GO:0005622 intracellular anatomical structure; GO:0005737 cytoplasm; GO:0005764 lysosome; GO:0005765 lysosomal membrane; GO:0005773 vacuole; GO:0005774 vacuolar membrane; GO:0005829 cytosol; GO:0005886 plasma membrane; GO:0005902 microvillus; GO:0016020 membrane; GO:0016324 apical plasma membrane; GO:00164…	GO:0003824 catalytic activity; GO:0005215 transporter activity; GO:0008324 cation transmembrane transporter activity; GO:0015075 ion transmembrane transporter activity; GO:0015078 proton transmembrane transporter activity; GO:0015318 inorganic molecular entity transmembrane transporter activity; GO:0015399 primary active transmembrane transporter activity; GO:0016462 pyrophosphatase activity; GO:…	PF02874; PF00006	PF02874 ATP synthase alpha/beta family, beta-barrel domain; PF00006 ATP synthase alpha/beta family, nucleotide-binding domain	C	KOG1352	Vacuolar H+-ATPase V1 sector, subunit A				R-MMU-1222556 ROS and RNS production in phagocytes;R-MMU-162582 Signal Transduction;R-MMU-168249 Innate Immune System;R-MMU-168256 Immune System;R-MMU-2262752 Cellular responses to stress;R-MMU-382551 Transport of small molecules;R-MMU-74752 Signaling by Insulin receptor;R-MMU-77387 Insulin receptor recycling;R-MMU-8953897 Cellular responses to stimuli;R-MMU-9006934 Signaling by Receptor Tyrosine…	https://reactome.org/PathwayBrowser/#/R-MMU-1222556;https://reactome.org/PathwayBrowser/#/R-MMU-162582;https://reactome.org/PathwayBrowser/#/R-MMU-168249;https://reactome.org/PathwayBrowser/#/R-MMU-168256;https://reactome.org/PathwayBrowser/#/R-MMU-2262752;https://reactome.org/PathwayBrowser/#/R-MMU-382551;https://reactome.org/PathwayBrowser/#/R-MMU-74752;https://reactome.org/PathwayBrowser/#/R-M…
P50580	Proliferation-associated protein 2G4 OS=Mus musculus OX=10090 GN=Pa2g4 PE=1 SV=3	Pa2g4	4.38878	8.65431e-05	Up	48	15	95	15	15	43.7	1.97138e+06	2.99879e+06	2.44906e+06	1.1683e+07	1.10909e+07	7.49732e+06	0.341242	0.429177	0.372658	1.84612	1.6848	1.48579	nucleus				GO:0001775 cell activation; GO:0002252 immune effector process; GO:0002263 cell activation involved in immune response; GO:0002274 myeloid leukocyte activation; GO:0002275 myeloid cell activation involved in immune response; GO:0002283 neutrophil activation involved in immune response; GO:0002366 leukocyte activation involved in immune response; GO:0002376 immune system process; GO:0002443 leukoc…	GO:0000323 lytic vacuole; GO:0005576 extracellular region; GO:0005622 intracellular anatomical structure; GO:0005634 nucleus; GO:0005730 nucleolus; GO:0005737 cytoplasm; GO:0005764 lysosome; GO:0005766 primary lysosome; GO:0005773 vacuole; GO:0005775 vacuolar lumen; GO:0012505 endomembrane system; GO:0030141 secretory granule; GO:0031410 cytoplasmic vesicle; GO:0031974 membrane-enclosed lumen; GO…	GO:0003676 nucleic acid binding; GO:0003677 DNA binding; GO:0003700 DNA-binding transcription factor activity; GO:0005488 binding; GO:0005515 protein binding; GO:0019899 enzyme binding; GO:0031625 ubiquitin protein ligase binding; GO:0044389 ubiquitin-like protein ligase binding; GO:0097159 organic cyclic compound binding; GO:0140110 transcription regulator activity; GO:1901363 heterocyclic compo…	PF00557	PF00557 Metallopeptidase family M24	R	KOG2776	Metallopeptidase				R-MMU-168249 Innate Immune System;R-MMU-168256 Immune System;R-MMU-6798695 Neutrophil degranulation	https://reactome.org/PathwayBrowser/#/R-MMU-168249;https://reactome.org/PathwayBrowser/#/R-MMU-168256;https://reactome.org/PathwayBrowser/#/R-MMU-6798695	HALLMARK ANDROGEN RESPONSE;HALLMARK E2F TARGETS;HALLMARK MYC TARGETS V1;HALLMARK MYC TARGETS V2	http://www.gsea-msigdb.org/gsea/msigdb/mouse/geneset/HALLMARK_ANDROGEN_RESPONSE;http://www.gsea-msigdb.org/gsea/msigdb/mouse/geneset/HALLMARK_E2F_TARGETS;http://www.gsea-msigdb.org/gsea/msigdb/mouse/geneset/HALLMARK_MYC_TARGETS_V1;http://www.gsea-msigdb.org/gsea/msigdb/mouse/geneset/HALLMARK_MYC_TARGETS_V2
P51150	Ras-related protein Rab-7a OS=Mus musculus OX=10090 GN=Rab7a PE=1 SV=2	Rab7a	1.87107	0.0165615	Up	16	3	4	3	3	23.5	136643	196965	171166	229142	330927	298989	0.653655	0.779023	0.719778	1.00065	1.38926	1.63748	cytoplasm	K07897	RAB7A; Ras-related protein Rab-7A	mmu04137 Mitophagy - animal; mmu04140 Autophagy - animal; mmu05146 Amoebiasis; mmu04145 Phagosome; mmu05132 Salmonella infection; mmu04144 Endocytosis; mmu05152 Tuberculosis	GO:0000003 reproduction; GO:0000045 autophagosome assembly; GO:0001555 oocyte growth; GO:0001775 cell activation; GO:0001845 phagolysosome assembly; GO:0001894 tissue homeostasis; GO:0002252 immune effector process; GO:0002263 cell activation involved in immune response; GO:0002274 myeloid leukocyte activation; GO:0002275 myeloid cell activation involved in immune response; GO:0002283 neutrophil …	GO:0000306 extrinsic component of vacuolar membrane; GO:0000323 lytic vacuole; GO:0000407 phagophore assembly site; GO:0005622 intracellular anatomical structure; GO:0005737 cytoplasm; GO:0005764 lysosome; GO:0005765 lysosomal membrane; GO:0005768 endosome; GO:0005770 late endosome; GO:0005773 vacuole; GO:0005774 vacuolar membrane; GO:0005794 Golgi apparatus; GO:0005811 lipid droplet; GO:0005829 …	GO:0000166 nucleotide binding; GO:0001882 nucleoside binding; GO:0001883 purine nucleoside binding; GO:0003824 catalytic activity; GO:0003924 GTPase activity; GO:0005488 binding; GO:0005515 protein binding; GO:0005525 GTP binding; GO:0016462 pyrophosphatase activity; GO:0016787 hydrolase activity; GO:0016817 hydrolase activity, acting on acid anhydrides; GO:0016818 hydrolase activity, acting on a…	PF00071	PF00071 Ras family	R	KOG0394	Ras-related GTPase				R-MMU-1280218 Adaptive Immune System;R-MMU-162582 Signal Transduction;R-MMU-168249 Innate Immune System;R-MMU-168256 Immune System;R-MMU-194315 Signaling by Rho GTPases;R-MMU-199991 Membrane Trafficking;R-MMU-2132295 MHC class II antigen presentation;R-MMU-392499 Metabolism of proteins;R-MMU-5653656 Vesicle-mediated transport;R-MMU-597592 Post-translational protein modification;R-MMU-6798695 Neut…	https://reactome.org/PathwayBrowser/#/R-MMU-1280218;https://reactome.org/PathwayBrowser/#/R-MMU-162582;https://reactome.org/PathwayBrowser/#/R-MMU-168249;https://reactome.org/PathwayBrowser/#/R-MMU-168256;https://reactome.org/PathwayBrowser/#/R-MMU-194315;https://reactome.org/PathwayBrowser/#/R-MMU-199991;https://reactome.org/PathwayBrowser/#/R-MMU-2132295;https://reactome.org/PathwayBrowser/#/R-…
P51174	Long-chain specific acyl-CoA dehydrogenase, mitochondrial OS=Mus musculus OX=10090 GN=Acadl PE=1 SV=2	Acadl	0.316417	8.23461e-06	Down	9	3	15	3	3	47.9	839613	1.0568e+06	928766	286819	289331	248699	1.50074	1.56177	1.45932	0.468003	0.45385	0.508932	mitochondria	K00255	ACADL; long-chain-acyl-CoA dehydrogenase [EC:1.3.8.8]	mmu03320 PPAR signaling pathway; mmu01100 Metabolic pathways; mmu00071 Fatty acid degradation; mmu01212 Fatty acid metabolism	GO:0001659 temperature homeostasis; GO:0001676 long-chain fatty acid metabolic process; GO:0006082 organic acid metabolic process; GO:0006575 cellular modified amino acid metabolic process; GO:0006577 amino-acid betaine metabolic process; GO:0006579 amino-acid betaine catabolic process; GO:0006629 lipid metabolic process; GO:0006631 fatty acid metabolic process; GO:0006635 fatty acid beta-oxidati…	GO:0005622 intracellular anatomical structure; GO:0005737 cytoplasm; GO:0005739 mitochondrion; GO:0005740 mitochondrial envelope; GO:0005759 mitochondrial matrix; GO:0016020 membrane; GO:0031090 organelle membrane; GO:0031966 mitochondrial membrane; GO:0031967 organelle envelope; GO:0031974 membrane-enclosed lumen; GO:0031975 envelope; GO:0043226 organelle; GO:0043227 membrane-bounded organelle; …	GO:0000062 fatty-acyl-CoA binding; GO:0000166 nucleotide binding; GO:0003824 catalytic activity; GO:0003995 acyl-CoA dehydrogenase activity; GO:0003997 acyl-CoA oxidase activity; GO:0004466 long-chain-acyl-CoA dehydrogenase activity; GO:0005488 binding; GO:0016401 palmitoyl-CoA oxidase activity; GO:0016491 oxidoreductase activity; GO:0016627 oxidoreductase activity, acting on the CH-CH group of d…	PF02771; PF02770; PF00441	PF02771 Acyl-CoA dehydrogenase, N-terminal domain; PF02770 Acyl-CoA dehydrogenase, middle domain; PF00441 Acyl-CoA dehydrogenase, C-terminal domain	EI	KOG0141	Isovaleryl-CoA dehydrogenase	WP401 Mitochondrial long chain fatty acid beta-oxidation;WP1269 Fatty acid beta-oxidation;WP2316 PPAR signaling pathway	http://www.wikipathways.org/instance/WP401_r117919;http://www.wikipathways.org/instance/WP1269_r116490;http://www.wikipathways.org/instance/WP2316_r106870		R-MMU-1430728 Metabolism;R-MMU-556833 Metabolism of lipids;R-MMU-77285 Beta oxidation of myristoyl-CoA to lauroyl-CoA;R-MMU-77286 mitochondrial fatty acid beta-oxidation of saturated fatty acids;R-MMU-77289 Mitochondrial Fatty Acid Beta-Oxidation;R-MMU-77310 Beta oxidation of lauroyl-CoA to decanoyl-CoA-CoA;R-MMU-8978868 Fatty acid metabolism	https://reactome.org/PathwayBrowser/#/R-MMU-1430728;https://reactome.org/PathwayBrowser/#/R-MMU-556833;https://reactome.org/PathwayBrowser/#/R-MMU-77285;https://reactome.org/PathwayBrowser/#/R-MMU-77286;https://reactome.org/PathwayBrowser/#/R-MMU-77289;https://reactome.org/PathwayBrowser/#/R-MMU-77310;https://reactome.org/PathwayBrowser/#/R-MMU-8978868	HALLMARK ADIPOGENESIS;HALLMARK FATTY ACID METABOLISM	http://www.gsea-msigdb.org/gsea/msigdb/mouse/geneset/HALLMARK_ADIPOGENESIS;http://www.gsea-msigdb.org/gsea/msigdb/mouse/geneset/HALLMARK_FATTY_ACID_METABOLISM
P51908	C->U-editing enzyme APOBEC-1 OS=Mus musculus OX=10090 GN=Apobec1 PE=1 SV=1	Apobec1	0.555312	0.000430415	Down	48	12	178	12	12	27.5	4.30274e+07	5.21116e+07	4.85379e+07	2.87278e+07	2.69084e+07	1.89313e+07	1.28625	1.28799	1.2755	0.783963	0.705924	0.647918	cytoplasm	K16932			GO:0002252 immune effector process; GO:0002376 immune system process; GO:0006139 nucleobase-containing compound metabolic process; GO:0006213 pyrimidine nucleoside metabolic process; GO:0006216 cytidine catabolic process; GO:0006259 DNA metabolic process; GO:0006304 DNA modification; GO:0006355 regulation of transcription, DNA-templated; GO:0006396 RNA processing; GO:0006629 lipid metabolic proce…	GO:0005622 intracellular anatomical structure; GO:0005634 nucleus; GO:0005654 nucleoplasm; GO:0005737 cytoplasm; GO:0031974 membrane-enclosed lumen; GO:0031981 nuclear lumen; GO:0043226 organelle; GO:0043227 membrane-bounded organelle; GO:0043229 intracellular organelle; GO:0043231 intracellular membrane-bounded organelle; GO:0043233 organelle lumen; GO:0070013 intracellular organelle lumen;	GO:0003676 nucleic acid binding; GO:0003723 RNA binding; GO:0003729 mRNA binding; GO:0003824 catalytic activity; GO:0004126 cytidine deaminase activity; GO:0004131 cytosine deaminase activity; GO:0005488 binding; GO:0005515 protein binding; GO:0008047 enzyme activator activity; GO:0008270 zinc ion binding; GO:0016787 hydrolase activity; GO:0016810 hydrolase activity, acting on carbon-nitrogen (bu…									R-MMU-72200 mRNA Editing: C to U Conversion;R-MMU-75072 mRNA Editing;R-MMU-75094 Formation of the Editosome;R-MMU-8953854 Metabolism of RNA	https://reactome.org/PathwayBrowser/#/R-MMU-72200;https://reactome.org/PathwayBrowser/#/R-MMU-75072;https://reactome.org/PathwayBrowser/#/R-MMU-75094;https://reactome.org/PathwayBrowser/#/R-MMU-8953854
P52912	Cytotoxic granule associated RNA binding protein TIA1 OS=Mus musculus OX=10090 GN=Tia1 PE=1 SV=1	Tia1	0.440068	0.00854503	Down	13	4	25	2	2	42.8	305446	431960	448458	148842		152130	1.1169	1.30593	1.44151	0.496842		0.636874	nucleus	K13201			GO:0000003 reproduction; GO:0000375 RNA splicing, via transesterification reactions; GO:0000377 RNA splicing, via transesterification reactions with bulged adenosine as nucleophile; GO:0000381 regulation of alternative mRNA splicing, via spliceosome; GO:0000398 mRNA splicing, via spliceosome; GO:0001817 regulation of cytokine production; GO:0001818 negative regulation of cytokine production; GO:0…	GO:0005622 intracellular anatomical structure; GO:0005634 nucleus; GO:0005654 nucleoplasm; GO:0005685 U1 snRNP; GO:0005737 cytoplasm; GO:0005829 cytosol; GO:0010494 cytoplasmic stress granule; GO:0030532 small nuclear ribonucleoprotein complex; GO:0031974 membrane-enclosed lumen; GO:0031981 nuclear lumen; GO:0032991 protein-containing complex; GO:0035770 ribonucleoprotein granule; GO:0036464 cyto…	GO:0003676 nucleic acid binding; GO:0003723 RNA binding; GO:0003727 single-stranded RNA binding; GO:0003729 mRNA binding; GO:0005488 binding; GO:0008143 poly(A) binding; GO:0070717 poly-purine tract binding; GO:0097159 organic cyclic compound binding; GO:1901363 heterocyclic compound binding;	PF00076	PF00076 RNA recognition motif. (a.k.a. RRM, RBD, or RNP domain)	AJ	KOG0148	Apoptosis-promoting RNA-binding protein TIA-1/TIAR (RRM superfamily)	WP310 mRNA processing	http://www.wikipathways.org/instance/WP310_r122791
P53026	60S ribosomal protein L10a OS=Mus musculus OX=10090 GN=Rpl10a PE=1 SV=3	Rpl10a	2.21044	0.000145526	Up	51	15	802	15	15	24.9	1.55836e+08	1.95769e+08	2.08233e+08	4.1118e+08	4.36158e+08	3.04616e+08	0.593936	0.616899	0.697655	1.4306	1.45884	1.32918	cytoplasm,nucleus	K02865	RP-L10Ae; large subunit ribosomal protein L10Ae	mmu03010 Ribosome; mmu05171 Coronavirus disease - COVID-19	GO:0000184 nuclear-transcribed mRNA catabolic process, nonsense-mediated decay; GO:0000470 maturation of LSU-rRNA; GO:0000956 nuclear-transcribed mRNA catabolic process; GO:0002181 cytoplasmic translation; GO:0006139 nucleobase-containing compound metabolic process; GO:0006364 rRNA processing; GO:0006396 RNA processing; GO:0006401 RNA catabolic process; GO:0006402 mRNA catabolic process; GO:00064…	GO:0005622 intracellular anatomical structure; GO:0005737 cytoplasm; GO:0005829 cytosol; GO:0005840 ribosome; GO:0005844 polysome; GO:0015934 large ribosomal subunit; GO:0022625 cytosolic large ribosomal subunit; GO:0022626 cytosolic ribosome; GO:0032991 protein-containing complex; GO:0042788 polysomal ribosome; GO:0043226 organelle; GO:0043228 non-membrane-bounded organelle; GO:0043229 intracell…	GO:0003676 nucleic acid binding; GO:0003723 RNA binding; GO:0003735 structural constituent of ribosome; GO:0005198 structural molecule activity; GO:0005488 binding; GO:0097159 organic cyclic compound binding; GO:1901363 heterocyclic compound binding;	PF00687	PF00687 Ribosomal protein L1p/L10e family	J	KOG1570	60S ribosomal protein L10A				R-MMU-156827 L13a-mediated translational silencing of Ceruloplasmin expression;R-MMU-1799339 SRP-dependent cotranslational protein targeting to membrane;R-MMU-392499 Metabolism of proteins;R-MMU-6791226 Major pathway of rRNA processing in the nucleolus and cytosol;R-MMU-72312 rRNA processing;R-MMU-72613 Eukaryotic Translation Initiation;R-MMU-72689 Formation of a pool of free 40S subunits;R-MMU-7…	https://reactome.org/PathwayBrowser/#/R-MMU-156827;https://reactome.org/PathwayBrowser/#/R-MMU-1799339;https://reactome.org/PathwayBrowser/#/R-MMU-392499;https://reactome.org/PathwayBrowser/#/R-MMU-6791226;https://reactome.org/PathwayBrowser/#/R-MMU-72312;https://reactome.org/PathwayBrowser/#/R-MMU-72613;https://reactome.org/PathwayBrowser/#/R-MMU-72689;https://reactome.org/PathwayBrowser/#/R-MMU…
P53351	Serine/threonine-protein kinase PLK2 OS=Mus musculus OX=10090 GN=Plk2 PE=1 SV=1	Plk2	0.354802	0.00463201	Down	4	3	13	3	3	77.8	612179	629487	568875	271037	223669	118420	1.64789	1.40099	1.34612	0.666028	0.52838	0.364949	nucleus	K08861	PLK2; polo-like kinase 2 [EC:2.7.11.21]	mmu04068 FoxO signaling pathway	GO:0000075 cell cycle checkpoint signaling; GO:0000077 DNA damage checkpoint signaling; GO:0000082 G1/S transition of mitotic cell cycle; GO:0000226 microtubule cytoskeleton organization; GO:0000278 mitotic cell cycle; GO:0003008 system process; GO:0006464 cellular protein modification process; GO:0006468 protein phosphorylation; GO:0006793 phosphorus metabolic process; GO:0006796 phosphate-conta…	GO:0000785 chromatin; GO:0005622 intracellular anatomical structure; GO:0005694 chromosome; GO:0005737 cytoplasm; GO:0005813 centrosome; GO:0005814 centriole; GO:0005815 microtubule organizing center; GO:0005829 cytosol; GO:0005856 cytoskeleton; GO:0015630 microtubule cytoskeleton; GO:0030425 dendrite; GO:0036477 somatodendritic compartment; GO:0042995 cell projection; GO:0043005 neuron projectio…	GO:0003824 catalytic activity; GO:0004672 protein kinase activity; GO:0004674 protein serine/threonine kinase activity; GO:0005488 binding; GO:0005515 protein binding; GO:0016301 kinase activity; GO:0016740 transferase activity; GO:0016772 transferase activity, transferring phosphorus-containing groups; GO:0016773 phosphotransferase activity, alcohol group as acceptor; GO:0043008 ATP-dependent pr…	PF00069	PF00069 Protein kinase domain	D	KOG0575	Polo-like serine/threonine protein kinase				R-MMU-212436 Generic Transcription Pathway;R-MMU-3700989 Transcriptional Regulation by TP53;R-MMU-6791312 TP53 Regulates Transcription of Cell Cycle Genes;R-MMU-6804115 TP53 regulates transcription of additional cell cycle genes whose exact role in the p53 pathway remain uncertain;R-MMU-73857 RNA Polymerase II Transcription;R-MMU-74160 Gene expression (Transcription)	https://reactome.org/PathwayBrowser/#/R-MMU-212436;https://reactome.org/PathwayBrowser/#/R-MMU-3700989;https://reactome.org/PathwayBrowser/#/R-MMU-6791312;https://reactome.org/PathwayBrowser/#/R-MMU-6804115;https://reactome.org/PathwayBrowser/#/R-MMU-73857;https://reactome.org/PathwayBrowser/#/R-MMU-74160	HALLMARK TNFA SIGNALING VIA NFKB;HALLMARK P53 PATHWAY	http://www.gsea-msigdb.org/gsea/msigdb/mouse/geneset/HALLMARK_TNFA_SIGNALING_VIA_NFKB;http://www.gsea-msigdb.org/gsea/msigdb/mouse/geneset/HALLMARK_P53_PATHWAY
P53395	Lipoamide acyltransferase component of branched-chain alpha-keto acid dehydrogenase complex, mitochondrial OS=Mus musculus OX=10090 GN=Dbt PE=1 SV=2	Dbt	0.412537	0.000572865	Down	12	5	9	5	5	53.2	781142	876930	998660	405200	367834	254009	1.38344	1.28408	1.55477	0.655108	0.571705	0.515037	mitochondria	K09699	DBT; 2-oxoisovalerate dehydrogenase E2 component (dihydrolipoyl transacylase) [EC:2.3.1.168]	mmu01100 Metabolic pathways; mmu00640 Propanoate metabolism; mmu00280 Valine, leucine and isoleucine degradation	GO:0006082 organic acid metabolic process; GO:0006091 generation of precursor metabolites and energy; GO:0006099 tricarboxylic acid cycle; GO:0006101 citrate metabolic process; GO:0008152 metabolic process; GO:0009060 aerobic respiration; GO:0009889 regulation of biosynthetic process; GO:0009891 positive regulation of biosynthetic process; GO:0009893 positive regulation of metabolic process; GO:0…	GO:0005622 intracellular anatomical structure; GO:0005737 cytoplasm; GO:0005739 mitochondrion; GO:0005759 mitochondrial matrix; GO:0005829 cytosol; GO:0005929 cilium; GO:0005947 mitochondrial alpha-ketoglutarate dehydrogenase complex; GO:0009295 nucleoid; GO:0009353 mitochondrial oxoglutarate dehydrogenase complex; GO:0030062 mitochondrial tricarboxylic acid cycle enzyme complex; GO:0031974 membr…	GO:0003824 catalytic activity; GO:0004147 dihydrolipoamide branched chain acyltransferase activity; GO:0005488 binding; GO:0005515 protein binding; GO:0016417 S-acyltransferase activity; GO:0016740 transferase activity; GO:0016746 acyltransferase activity; GO:0016747 acyltransferase activity, transferring groups other than amino-acyl groups; GO:0019899 enzyme binding; GO:0030523 dihydrolipoamide …	PF00364	PF00364 Biotin-requiring enzyme	C	KOG0558	Dihydrolipoamide transacylase (alpha-keto acid dehydrogenase E2 subunit)				R-MMU-1430728 Metabolism;R-MMU-162582 Signal Transduction;R-MMU-194315 Signaling by Rho GTPases;R-MMU-389661 Glyoxylate metabolism and glycine degradation;R-MMU-70895 Branched-chain amino acid catabolism;R-MMU-71291 Metabolism of amino acids and derivatives;R-MMU-9012999 RHO GTPase cycle;R-MMU-9013407 RHOH GTPase cycle;R-MMU-9716542 Signaling by Rho GTPases, Miro GTPases and RHOBTB3	https://reactome.org/PathwayBrowser/#/R-MMU-1430728;https://reactome.org/PathwayBrowser/#/R-MMU-162582;https://reactome.org/PathwayBrowser/#/R-MMU-194315;https://reactome.org/PathwayBrowser/#/R-MMU-389661;https://reactome.org/PathwayBrowser/#/R-MMU-70895;https://reactome.org/PathwayBrowser/#/R-MMU-71291;https://reactome.org/PathwayBrowser/#/R-MMU-9012999;https://reactome.org/PathwayBrowser/#/R-MM…	HALLMARK ADIPOGENESIS	http://www.gsea-msigdb.org/gsea/msigdb/mouse/geneset/HALLMARK_ADIPOGENESIS
P54071	Isocitrate dehydrogenase [NADP], mitochondrial OS=Mus musculus OX=10090 GN=Idh2 PE=1 SV=3	Idh2	0.566086	3.66627e-05	Down	25	11	59	10	10	50.9	3.48456e+06	4.50511e+06	3.90175e+06	2.16167e+06	2.26833e+06	1.7982e+06	1.25465	1.34115	1.23496	0.710521	0.716754	0.741262	mitochondria	K00031	IDH1; isocitrate dehydrogenase [EC:1.1.1.42]	mmu01230 Biosynthesis of amino acids; mmu01200 Carbon metabolism; mmu05230 Central carbon metabolism in cancer; mmu04146 Peroxisome; mmu01100 Metabolic pathways; mmu00480 Glutathione metabolism; mmu01210 2-Oxocarboxylic acid metabolism; mmu00020 Citrate cycle (TCA cycle)	GO:0002791 regulation of peptide secretion; GO:0002792 negative regulation of peptide secretion; GO:0005975 carbohydrate metabolic process; GO:0006082 organic acid metabolic process; GO:0006091 generation of precursor metabolites and energy; GO:0006099 tricarboxylic acid cycle; GO:0006101 citrate metabolic process; GO:0006102 isocitrate metabolic process; GO:0006103 2-oxoglutarate metabolic proce…	GO:0005622 intracellular anatomical structure; GO:0005737 cytoplasm; GO:0005739 mitochondrion; GO:0005740 mitochondrial envelope; GO:0005743 mitochondrial inner membrane; GO:0005759 mitochondrial matrix; GO:0005777 peroxisome; GO:0005829 cytosol; GO:0016020 membrane; GO:0019866 organelle inner membrane; GO:0031090 organelle membrane; GO:0031966 mitochondrial membrane; GO:0031967 organelle envelop…	GO:0000287 magnesium ion binding; GO:0003824 catalytic activity; GO:0004448 isocitrate dehydrogenase activity; GO:0004450 isocitrate dehydrogenase (NADP+) activity; GO:0005488 binding; GO:0016491 oxidoreductase activity; GO:0016614 oxidoreductase activity, acting on CH-OH group of donors; GO:0016616 oxidoreductase activity, acting on the CH-OH group of donors, NAD or NADP as acceptor; GO:0043167 …	PF00180	PF00180 Isocitrate/isopropylmalate dehydrogenase	C	KOG1526	NADP-dependent isocitrate dehydrogenase	WP4466 Oxidative stress and redox pathway;WP434 TCA cycle	http://www.wikipathways.org/instance/WP4466_r116840;http://www.wikipathways.org/instance/WP434_r117949		R-MMU-1428517 The citric acid (TCA) cycle and respiratory electron transport;R-MMU-1430728 Metabolism;R-MMU-1592230 Mitochondrial biogenesis;R-MMU-1852241 Organelle biogenesis and maintenance;R-MMU-2151201 Transcriptional activation of mitochondrial biogenesis;R-MMU-71403 Citric acid cycle (TCA cycle);R-MMU-71406 Pyruvate metabolism and Citric Acid (TCA) cycle	https://reactome.org/PathwayBrowser/#/R-MMU-1428517;https://reactome.org/PathwayBrowser/#/R-MMU-1430728;https://reactome.org/PathwayBrowser/#/R-MMU-1592230;https://reactome.org/PathwayBrowser/#/R-MMU-1852241;https://reactome.org/PathwayBrowser/#/R-MMU-2151201;https://reactome.org/PathwayBrowser/#/R-MMU-71403;https://reactome.org/PathwayBrowser/#/R-MMU-71406	HALLMARK ESTROGEN RESPONSE LATE;HALLMARK OXIDATIVE PHOSPHORYLATION;HALLMARK BILE ACID METABOLISM;HALLMARK PEROXISOME	http://www.gsea-msigdb.org/gsea/msigdb/mouse/geneset/HALLMARK_ESTROGEN_RESPONSE_LATE;http://www.gsea-msigdb.org/gsea/msigdb/mouse/geneset/HALLMARK_OXIDATIVE_PHOSPHORYLATION;http://www.gsea-msigdb.org/gsea/msigdb/mouse/geneset/HALLMARK_BILE_ACID_METABOLISM;http://www.gsea-msigdb.org/gsea/msigdb/mouse/geneset/HALLMARK_PEROXISOME
P54728	UV excision repair protein RAD23 homolog B OS=Mus musculus OX=10090 GN=Rad23b PE=1 SV=2	Rad23b	0.446489	0.0157166	Down	4	2	7	2	2	43.5	278086	380915	199746	115658	151493	91404.7	1.4904	1.68792	0.941068	0.565867	0.712536	0.560857	cytoplasm	K10839	RAD23; UV excision repair protein RAD23	mmu03420 Nucleotide excision repair; mmu04141 Protein processing in endoplasmic reticulum	GO:0000003 reproduction; GO:0000715 nucleotide-excision repair, DNA damage recognition; GO:0006139 nucleobase-containing compound metabolic process; GO:0006259 DNA metabolic process; GO:0006281 DNA repair; GO:0006289 nucleotide-excision repair; GO:0006294 nucleotide-excision repair, preincision complex assembly; GO:0006457 protein folding; GO:0006464 cellular protein modification process; GO:0006…	GO:0000109 nucleotide-excision repair complex; GO:0005622 intracellular anatomical structure; GO:0005634 nucleus; GO:0005654 nucleoplasm; GO:0005737 cytoplasm; GO:0005815 microtubule organizing center; GO:0005829 cytosol; GO:0005856 cytoskeleton; GO:0015630 microtubule cytoskeleton; GO:0031974 membrane-enclosed lumen; GO:0031981 nuclear lumen; GO:0032991 protein-containing complex; GO:0043226 org…	GO:0002020 protease binding; GO:0003676 nucleic acid binding; GO:0003677 DNA binding; GO:0003697 single-stranded DNA binding; GO:0005488 binding; GO:0005515 protein binding; GO:0019899 enzyme binding; GO:0019900 kinase binding; GO:0031593 polyubiquitin modification-dependent protein binding; GO:0097159 organic cyclic compound binding; GO:0140030 modification-dependent protein binding; GO:1901363 …	PF00240; PF00627; PF09280	PF00240 Ubiquitin family; PF00627 UBA/TS-N domain; PF09280 XPC-binding domain	L	KOG0011	Nucleotide excision repair factor NEF2, RAD23 component			Transcription factor	R-MMU-392499 Metabolism of proteins;R-MMU-446203 Asparagine N-linked glycosylation;R-MMU-532668 N-glycan trimming in the ER and Calnexin/Calreticulin cycle;R-MMU-5688426 Deubiquitination;R-MMU-5689877 Josephin domain DUBs;R-MMU-5696394 DNA Damage Recognition in GG-NER;R-MMU-5696395 Formation of Incision Complex in GG-NER;R-MMU-5696398 Nucleotide Excision Repair;R-MMU-5696399 Global Genome Nucleot…	https://reactome.org/PathwayBrowser/#/R-MMU-392499;https://reactome.org/PathwayBrowser/#/R-MMU-446203;https://reactome.org/PathwayBrowser/#/R-MMU-532668;https://reactome.org/PathwayBrowser/#/R-MMU-5688426;https://reactome.org/PathwayBrowser/#/R-MMU-5689877;https://reactome.org/PathwayBrowser/#/R-MMU-5696394;https://reactome.org/PathwayBrowser/#/R-MMU-5696395;https://reactome.org/PathwayBrowser/#/…	HALLMARK G2M CHECKPOINT;HALLMARK MYC TARGETS V1	http://www.gsea-msigdb.org/gsea/msigdb/mouse/geneset/HALLMARK_G2M_CHECKPOINT;http://www.gsea-msigdb.org/gsea/msigdb/mouse/geneset/HALLMARK_MYC_TARGETS_V1
P54775	26S proteasome regulatory subunit 6B OS=Mus musculus OX=10090 GN=Psmc4 PE=1 SV=2	Psmc4	0.398804	0.0022481	Down	5	2	2	2	2	47.4	224555	294700	278260		120542	73135.3	1.23171	1.33648	1.34169		0.580245	0.459272	cytoplasm	K03063	PSMC4; 26S proteasome regulatory subunit T3	mmu05020 Prion disease; mmu03050 Proteasome; mmu05016 Huntington disease; mmu05014 Amyotrophic lateral sclerosis; mmu05169 Epstein-Barr virus infection; mmu05010 Alzheimer disease; mmu05022 Pathways of neurodegeneration - multiple diseases; mmu05017 Spinocerebellar ataxia; mmu05012 Parkinson disease	GO:0001701 in utero embryonic development; GO:0001824 blastocyst development; GO:0006355 regulation of transcription, DNA-templated; GO:0006357 regulation of transcription by RNA polymerase II; GO:0006464 cellular protein modification process; GO:0006508 proteolysis; GO:0006511 ubiquitin-dependent protein catabolic process; GO:0006807 nitrogen compound metabolic process; GO:0006950 response to st…	GO:0000502 proteasome complex; GO:0001673 male germ cell nucleus; GO:0005622 intracellular anatomical structure; GO:0005634 nucleus; GO:0005654 nucleoplasm; GO:0005737 cytoplasm; GO:0005829 cytosol; GO:0005838 proteasome regulatory particle; GO:0008540 proteasome regulatory particle, base subcomplex; GO:0016234 inclusion body; GO:0022624 proteasome accessory complex; GO:0031595 nuclear proteasome…	GO:0003824 catalytic activity; GO:0005488 binding; GO:0005515 protein binding; GO:0008134 transcription factor binding; GO:0016462 pyrophosphatase activity; GO:0016787 hydrolase activity; GO:0016817 hydrolase activity, acting on acid anhydrides; GO:0016818 hydrolase activity, acting on acid anhydrides, in phosphorus-containing anhydrides; GO:0016887 ATP hydrolysis activity; GO:0017025 TBP-class p…	PF16450; PF00004; PF17862	PF16450 Proteasomal ATPase OB C-terminal domain; PF00004 ATPase family associated with various cellular activities (AAA); PF17862 AAA+ lid domain	O	KOG0727	26S proteasome regulatory complex, ATPase RPT3	WP519 Proteasome degradation	http://www.wikipathways.org/instance/WP519_r117058		R-MMU-1168372 Downstream signaling events of B Cell Receptor (BCR);R-MMU-1169091 Activation of NF-kappaB in B cells;R-MMU-1234174 Cellular response to hypoxia;R-MMU-1234176 Oxygen-dependent proline hydroxylation of Hypoxia-inducible Factor Alpha;R-MMU-1236975 Antigen processing-Cross presentation;R-MMU-1236978 Cross-presentation of soluble exogenous antigens (endosomes);R-MMU-1257604 PIP3 activat…		HALLMARK MTORC1 SIGNALING;HALLMARK MYC TARGETS V1;HALLMARK GLYCOLYSIS	http://www.gsea-msigdb.org/gsea/msigdb/mouse/geneset/HALLMARK_MTORC1_SIGNALING;http://www.gsea-msigdb.org/gsea/msigdb/mouse/geneset/HALLMARK_MYC_TARGETS_V1;http://www.gsea-msigdb.org/gsea/msigdb/mouse/geneset/HALLMARK_GLYCOLYSIS
P54822	Adenylosuccinate lyase OS=Mus musculus OX=10090 GN=Adsl PE=1 SV=2	Adsl	0.099477	2.78051e-06	Down	39	12	48	12	12	54.8	4.06061e+06	4.6596e+06	4.68268e+06	479236	409457	349242	1.80946	1.71674	1.8343	0.194949	0.160124	0.178174	cytoplasm	K01756	purB; adenylosuccinate lyase [EC:4.3.2.2]	mmu01232 Nucleotide metabolism; mmu00250 Alanine, aspartate and glutamate metabolism; mmu01100 Metabolic pathways; mmu00230 Purine metabolism; mmu01240 Biosynthesis of cofactors	GO:0006091 generation of precursor metabolites and energy; GO:0006139 nucleobase-containing compound metabolic process; GO:0006163 purine nucleotide metabolic process; GO:0006164 purine nucleotide biosynthetic process; GO:0006167 AMP biosynthetic process; GO:0006188 IMP biosynthetic process; GO:0006189 'de novo' IMP biosynthetic process; GO:0006725 cellular aromatic compound metabolic process; GO…	GO:0005622 intracellular anatomical structure; GO:0005737 cytoplasm; GO:0005829 cytosol;	GO:0003824 catalytic activity; GO:0004018 N6-(1,2-dicarboxyethyl)AMP AMP-lyase (fumarate-forming) activity; GO:0016829 lyase activity; GO:0016840 carbon-nitrogen lyase activity; GO:0016842 amidine-lyase activity; GO:0070626 (S)-2-(5-amino-1-(5-phospho-D-ribosyl)imidazole-4-carboxamido) succinate lyase (fumarate-forming) activity;	PF00206; PF10397	PF00206 Lyase; PF10397 Adenylosuccinate lyase C-terminus	F	KOG2700	Adenylosuccinate lyase	WP2185 Purine metabolism;WP240 Alanine and aspartate metabolism	http://www.wikipathways.org/instance/WP2185_r123340;http://www.wikipathways.org/instance/WP240_r115416		R-MMU-1430728 Metabolism;R-MMU-15869 Metabolism of nucleotides;R-MMU-73817 Purine ribonucleoside monophosphate biosynthesis;R-MMU-8956320 Nucleotide biosynthesis	https://reactome.org/PathwayBrowser/#/R-MMU-1430728;https://reactome.org/PathwayBrowser/#/R-MMU-15869;https://reactome.org/PathwayBrowser/#/R-MMU-73817;https://reactome.org/PathwayBrowser/#/R-MMU-8956320	HALLMARK FATTY ACID METABOLISM	http://www.gsea-msigdb.org/gsea/msigdb/mouse/geneset/HALLMARK_FATTY_ACID_METABOLISM
P56480	ATP synthase subunit beta, mitochondrial OS=Mus musculus OX=10090 GN=Atp5f1b PE=1 SV=2	Atp5f1b	0.634253	0.00042184	Down	27	12	60	12	12	56.3	2.60143e+06	2.78553e+06	2.93334e+06	1.73967e+06	1.84713e+06	1.34254e+06	1.28095	1.13403	1.2697	0.781988	0.79819	0.756839	mitochondria	K02133	ATPeF1B; F-type H+-transporting ATPase subunit beta [EC:7.1.2.2]	mmu05020 Prion disease; mmu00190 Oxidative phosphorylation; mmu04714 Thermogenesis; mmu05016 Huntington disease; mmu01100 Metabolic pathways; mmu05208 Chemical carcinogenesis - reactive oxygen species; mmu05014 Amyotrophic lateral sclerosis; mmu05415 Diabetic cardiomyopathy; mmu05010 Alzheimer disease; mmu05022 Pathways of neurodegeneration - multiple diseases; mmu05012 Parkinson disease	GO:0000003 reproduction; GO:0001525 angiogenesis; GO:0001568 blood vessel development; GO:0001944 vasculature development; GO:0002119 nematode larval development; GO:0002164 larval development; GO:0003006 developmental process involved in reproduction; GO:0003008 system process; GO:0006091 generation of precursor metabolites and energy; GO:0006119 oxidative phosphorylation; GO:0006139 nucleobase-…	GO:0000275 mitochondrial proton-transporting ATP synthase complex, catalytic sector F(1); GO:0005622 intracellular anatomical structure; GO:0005737 cytoplasm; GO:0005739 mitochondrion; GO:0005740 mitochondrial envelope; GO:0005743 mitochondrial inner membrane; GO:0005753 mitochondrial proton-transporting ATP synthase complex; GO:0005754 mitochondrial proton-transporting ATP synthase, catalytic co…	GO:0000166 nucleotide binding; GO:0003824 catalytic activity; GO:0005102 signaling receptor binding; GO:0005215 transporter activity; GO:0005488 binding; GO:0005509 calcium ion binding; GO:0005515 protein binding; GO:0005524 ATP binding; GO:0008324 cation transmembrane transporter activity; GO:0015075 ion transmembrane transporter activity; GO:0015078 proton transmembrane transporter activity; GO…	PF02874; PF00006	PF02874 ATP synthase alpha/beta family, beta-barrel domain; PF00006 ATP synthase alpha/beta family, nucleotide-binding domain	C	KOG1350	F0F1-type ATP synthase, beta subunit	WP295 Electron transport chain;WP1248 Oxidative phosphorylation	http://www.wikipathways.org/instance/WP295_r117879;http://www.wikipathways.org/instance/WP1248_r106839		R-MMU-1268020 Mitochondrial protein import;R-MMU-1428517 The citric acid (TCA) cycle and respiratory electron transport;R-MMU-1430728 Metabolism;R-MMU-1592230 Mitochondrial biogenesis;R-MMU-163200 Respiratory electron transport, ATP synthesis by chemiosmotic coupling, and heat production by uncoupling proteins.;R-MMU-163210 Formation of ATP by chemiosmotic coupling;R-MMU-1852241 Organelle biogene…	https://reactome.org/PathwayBrowser/#/R-MMU-1268020;https://reactome.org/PathwayBrowser/#/R-MMU-1428517;https://reactome.org/PathwayBrowser/#/R-MMU-1430728;https://reactome.org/PathwayBrowser/#/R-MMU-1592230;https://reactome.org/PathwayBrowser/#/R-MMU-163200;https://reactome.org/PathwayBrowser/#/R-MMU-163210;https://reactome.org/PathwayBrowser/#/R-MMU-1852241;https://reactome.org/PathwayBrowser/#…	HALLMARK OXIDATIVE PHOSPHORYLATION	http://www.gsea-msigdb.org/gsea/msigdb/mouse/geneset/HALLMARK_OXIDATIVE_PHOSPHORYLATION
P57776	Elongation factor 1-delta OS=Mus musculus OX=10090 GN=Eef1d PE=1 SV=3	Eef1d	0.441935	2.14758e-05	Down	37	7	40	7	7	31.3	6.04915e+06	6.68569e+06	6.95186e+06	2.87302e+06	3.03863e+06	2.2077e+06	1.41931	1.29697	1.43385	0.615369	0.625679	0.593039	cytoplasm	K15410			GO:0006139 nucleobase-containing compound metabolic process; GO:0006351 transcription, DNA-templated; GO:0006412 translation; GO:0006414 translational elongation; GO:0006518 peptide metabolic process; GO:0006725 cellular aromatic compound metabolic process; GO:0006807 nitrogen compound metabolic process; GO:0008152 metabolic process; GO:0009058 biosynthetic process; GO:0009059 macromolecule biosy…	GO:0001650 fibrillar center; GO:0005622 intracellular anatomical structure; GO:0005634 nucleus; GO:0005730 nucleolus; GO:0005737 cytoplasm; GO:0005829 cytosol; GO:0005853 eukaryotic translation elongation factor 1 complex; GO:0031974 membrane-enclosed lumen; GO:0031981 nuclear lumen; GO:0032991 protein-containing complex; GO:0043226 organelle; GO:0043227 membrane-bounded organelle; GO:0043228 non…	GO:0003676 nucleic acid binding; GO:0003677 DNA binding; GO:0003723 RNA binding; GO:0003746 translation elongation factor activity; GO:0005488 binding; GO:0005515 protein binding; GO:0008134 transcription factor binding; GO:0008135 translation factor activity, RNA binding; GO:0031072 heat shock protein binding; GO:0097159 organic cyclic compound binding; GO:1901363 heterocyclic compound binding;	PF10587; PF00736	PF10587 Eukaryotic elongation factor 1 beta central acidic region; PF00736 EF-1 guanine nucleotide exchange domain	K	KOG1668	Elongation factor 1 beta/delta chain	WP307 Translation factors	http://www.wikipathways.org/instance/WP307_r117950		R-MMU-156842 Eukaryotic Translation Elongation;R-MMU-392499 Metabolism of proteins;R-MMU-72766 Translation	https://reactome.org/PathwayBrowser/#/R-MMU-156842;https://reactome.org/PathwayBrowser/#/R-MMU-392499;https://reactome.org/PathwayBrowser/#/R-MMU-72766
P57780	Alpha-actinin-4 OS=Mus musculus OX=10090 GN=Actn4 PE=1 SV=1	Actn4	0.194622	0.0469026	Down	11	8	20	8	8	104.9	411056	951762	2.35791e+06	177923	187626	270309	0.615572	1.17843	3.104	0.243233	0.246582	0.463442	cytoplasm,nucleus	K05699	ACTN1_4; actinin alpha 1/4	mmu05203 Viral carcinogenesis; mmu04810 Regulation of actin cytoskeleton; mmu05146 Amoebiasis; mmu04510 Focal adhesion; mmu05322 Systemic lupus erythematosus; mmu04670 Leukocyte transendothelial migration; mmu04520 Adherens junction; mmu04530 Tight junction	GO:0001666 response to hypoxia; GO:0002028 regulation of sodium ion transport; GO:0002576 platelet degranulation; GO:0006810 transport; GO:0006887 exocytosis; GO:0006928 movement of cell or subcellular component; GO:0006950 response to stress; GO:0006996 organelle organization; GO:0007010 cytoskeleton organization; GO:0007015 actin filament organization; GO:0007043 cell-cell junction assembly; GO…	GO:0001725 stress fiber; GO:0005576 extracellular region; GO:0005622 intracellular anatomical structure; GO:0005634 nucleus; GO:0005654 nucleoplasm; GO:0005737 cytoplasm; GO:0005829 cytosol; GO:0005856 cytoskeleton; GO:0005911 cell-cell junction; GO:0005938 cell cortex; GO:0012505 endomembrane system; GO:0015629 actin cytoskeleton; GO:0016604 nuclear body; GO:0030016 myofibril; GO:0030017 sarcome…	GO:0000976 transcription cis-regulatory region binding; GO:0000977 RNA polymerase II transcription regulatory region sequence-specific DNA binding; GO:0001067 transcription regulatory region nucleic acid binding; GO:0001882 nucleoside binding; GO:0003676 nucleic acid binding; GO:0003677 DNA binding; GO:0003682 chromatin binding; GO:0003690 double-stranded DNA binding; GO:0003712 transcription cor…	PF00307; PF00435; PF08726	PF00307 Calponin homology (CH) domain; PF00435 Spectrin repeat; PF08726 Ca2+ insensitive EF hand	Z	KOG0035	Ca2+-binding actin-bundling protein (actinin), alpha chain (EF-Hand protein superfamily)	WP2573 Primary focal segmental glomerulosclerosis (FSGS)	http://www.wikipathways.org/instance/WP2573_r117937		R-MMU-109582 Hemostasis;R-MMU-114608 Platelet degranulation ;R-MMU-76002 Platelet activation, signaling and aggregation;R-MMU-76005 Response to elevated platelet cytosolic Ca2+	https://reactome.org/PathwayBrowser/#/R-MMU-109582;https://reactome.org/PathwayBrowser/#/R-MMU-114608;https://reactome.org/PathwayBrowser/#/R-MMU-76002;https://reactome.org/PathwayBrowser/#/R-MMU-76005	HALLMARK MITOTIC SPINDLE;HALLMARK APICAL JUNCTION	http://www.gsea-msigdb.org/gsea/msigdb/mouse/geneset/HALLMARK_MITOTIC_SPINDLE;http://www.gsea-msigdb.org/gsea/msigdb/mouse/geneset/HALLMARK_APICAL_JUNCTION
P57787	Monocarboxylate transporter 4 OS=Mus musculus OX=10090 GN=Slc16a3 PE=1 SV=1	Slc16a3	0.481437	0.000386635	Down	8	3	10	3	3	50.3	562588	648135	544080	299764	266161	220000	1.44463	1.37603	1.22813	0.702682	0.599791	0.646766	plasma membrane	K08180	SLC16A3; MFS transporter, MCT family, solute carrier family 16 (monocarboxylic acid transporters), member 3	mmu05230 Central carbon metabolism in cancer	GO:0002376 immune system process; GO:0006082 organic acid metabolic process; GO:0006090 pyruvate metabolic process; GO:0006810 transport; GO:0006811 ion transport; GO:0006820 anion transport; GO:0006928 movement of cell or subcellular component; GO:0008152 metabolic process; GO:0009987 cellular process; GO:0015711 organic anion transport; GO:0015718 monocarboxylic acid transport; GO:0015727 lacta…	GO:0005622 intracellular anatomical structure; GO:0005634 nucleus; GO:0005635 nuclear envelope; GO:0005886 plasma membrane; GO:0005887 integral component of plasma membrane; GO:0012505 endomembrane system; GO:0016020 membrane; GO:0016021 integral component of membrane; GO:0031090 organelle membrane; GO:0031224 intrinsic component of membrane; GO:0031226 intrinsic component of plasma membrane; GO:…	GO:0005215 transporter activity; GO:0005342 organic acid transmembrane transporter activity; GO:0008028 monocarboxylic acid transmembrane transporter activity; GO:0008509 anion transmembrane transporter activity; GO:0008514 organic anion transmembrane transporter activity; GO:0015075 ion transmembrane transporter activity; GO:0015129 lactate transmembrane transporter activity; GO:0015318 inorgani…			G	KOG2504	Monocarboxylate transporter						HALLMARK GLYCOLYSIS	http://www.gsea-msigdb.org/gsea/msigdb/mouse/geneset/HALLMARK_GLYCOLYSIS
P58137	Acyl-coenzyme A thioesterase 8 OS=Mus musculus OX=10090 GN=Acot8 PE=1 SV=1	Acot8	0.621517	0.0141796	Down	5	2	6	2	2	35.8	154438	155683	162189	95279.5	119178	63789.3	1.34244	1.11887	1.23931	0.756054	0.90913	0.634812	cytoplasm	K11992	ACOT8; acyl-CoA thioesterase 8 [EC:3.1.2.27]	mmu00120 Primary bile acid biosynthesis; mmu04146 Peroxisome; mmu01100 Metabolic pathways	GO:0001676 long-chain fatty acid metabolic process; GO:0006082 organic acid metabolic process; GO:0006139 nucleobase-containing compound metabolic process; GO:0006163 purine nucleotide metabolic process; GO:0006605 protein targeting; GO:0006625 protein targeting to peroxisome; GO:0006629 lipid metabolic process; GO:0006631 fatty acid metabolic process; GO:0006635 fatty acid beta-oxidation; GO:000…	GO:0005622 intracellular anatomical structure; GO:0005737 cytoplasm; GO:0005777 peroxisome; GO:0005782 peroxisomal matrix; GO:0005829 cytosol; GO:0031907 microbody lumen; GO:0031974 membrane-enclosed lumen; GO:0042579 microbody; GO:0043226 organelle; GO:0043227 membrane-bounded organelle; GO:0043229 intracellular organelle; GO:0043231 intracellular membrane-bounded organelle; GO:0043233 organelle…	GO:0003824 catalytic activity; GO:0003986 acetyl-CoA hydrolase activity; GO:0005102 signaling receptor binding; GO:0005488 binding; GO:0005515 protein binding; GO:0016289 CoA hydrolase activity; GO:0016290 palmitoyl-CoA hydrolase activity; GO:0016787 hydrolase activity; GO:0016788 hydrolase activity, acting on ester bonds; GO:0016790 thiolester hydrolase activity; GO:0047617 acyl-CoA hydrolase ac…			I	KOG3016	Acyl-CoA thioesterase				R-MMU-1430728 Metabolism;R-MMU-192105 Synthesis of bile acids and bile salts;R-MMU-193368 Synthesis of bile acids and bile salts via 7alpha-hydroxycholesterol;R-MMU-194068 Bile acid and bile salt metabolism;R-MMU-2046104 alpha-linolenic (omega3) and linoleic (omega6) acid metabolism;R-MMU-2046106 alpha-linolenic acid (ALA) metabolism;R-MMU-389887 Beta-oxidation of pristanoyl-CoA;R-MMU-390247 Beta…	https://reactome.org/PathwayBrowser/#/R-MMU-1430728;https://reactome.org/PathwayBrowser/#/R-MMU-192105;https://reactome.org/PathwayBrowser/#/R-MMU-193368;https://reactome.org/PathwayBrowser/#/R-MMU-194068;https://reactome.org/PathwayBrowser/#/R-MMU-2046104;https://reactome.org/PathwayBrowser/#/R-MMU-2046106;https://reactome.org/PathwayBrowser/#/R-MMU-389887;https://reactome.org/PathwayBrowser/#/R…	HALLMARK FATTY ACID METABOLISM;HALLMARK PEROXISOME	http://www.gsea-msigdb.org/gsea/msigdb/mouse/geneset/HALLMARK_FATTY_ACID_METABOLISM;http://www.gsea-msigdb.org/gsea/msigdb/mouse/geneset/HALLMARK_PEROXISOME
P60122	RuvB-like 1 OS=Mus musculus OX=10090 GN=Ruvbl1 PE=1 SV=1	Ruvbl1	0.312236	1.00865e-05	Down	25	9	26	9	9	50.2	1.28774e+06	1.6783e+06	1.60748e+06	449951	471316	394965	1.42645	1.53707	1.56527	0.454992	0.458171	0.50089	cytoplasm	K04499	RUVBL1; RuvB-like protein 1 [EC:5.6.2.4]	mmu04310 Wnt signaling pathway	GO:0000003 reproduction; GO:0000226 microtubule cytoskeleton organization; GO:0000278 mitotic cell cycle; GO:0000280 nuclear division; GO:0000491 small nucleolar ribonucleoprotein complex assembly; GO:0000492 box C/D snoRNP assembly; GO:0002119 nematode larval development; GO:0002164 larval development; GO:0006323 DNA packaging; GO:0006325 chromatin organization; GO:0006333 chromatin assembly or …	GO:0000123 histone acetyltransferase complex; GO:0000228 nuclear chromosome; GO:0000785 chromatin; GO:0000812 Swr1 complex; GO:0005622 intracellular anatomical structure; GO:0005634 nucleus; GO:0005654 nucleoplasm; GO:0005694 chromosome; GO:0005737 cytoplasm; GO:0005815 microtubule organizing center; GO:0005829 cytosol; GO:0005856 cytoskeleton; GO:0015630 microtubule cytoskeleton; GO:0016020 memb…	GO:0000166 nucleotide binding; GO:0001091 RNA polymerase II general transcription initiation factor binding; GO:0001094 TFIID-class transcription factor complex binding; GO:0001098 basal transcription machinery binding; GO:0001099 basal RNA polymerase II transcription machinery binding; GO:0003678 DNA helicase activity; GO:0003712 transcription coregulator activity; GO:0003713 transcription coact…	PF06068; PF17856	PF06068 TIP49 P-loop domain; PF17856 TIP49 AAA-lid domain	L	KOG1942	DNA helicase, TBP-interacting protein	WP539 Wnt signaling pathway	http://www.wikipathways.org/instance/WP539_r120581	Transcription factor	R-MMU-1640170 Cell Cycle;R-MMU-392499 Metabolism of proteins;R-MMU-5688426 Deubiquitination;R-MMU-5689603 UCH proteinases;R-MMU-5689880 Ub-specific processing proteases;R-MMU-5696394 DNA Damage Recognition in GG-NER;R-MMU-5696398 Nucleotide Excision Repair;R-MMU-5696399 Global Genome Nucleotide Excision Repair (GG-NER);R-MMU-597592 Post-translational protein modification;R-MMU-606279 Deposition o…	https://reactome.org/PathwayBrowser/#/R-MMU-1640170;https://reactome.org/PathwayBrowser/#/R-MMU-392499;https://reactome.org/PathwayBrowser/#/R-MMU-5688426;https://reactome.org/PathwayBrowser/#/R-MMU-5689603;https://reactome.org/PathwayBrowser/#/R-MMU-5689880;https://reactome.org/PathwayBrowser/#/R-MMU-5696394;https://reactome.org/PathwayBrowser/#/R-MMU-5696398;https://reactome.org/PathwayBrowser/…
P60229	Eukaryotic translation initiation factor 3 subunit E OS=Mus musculus OX=10090 GN=Eif3e PE=1 SV=1	Eif3e	0.035937	2.80269e-07	Down	73	27	269	27	27	52.2	1.12117e+08	1.46511e+08	1.31851e+08	4.98645e+06	4.58975e+06	3.46561e+06	1.81271	1.95851	1.87396	0.0735974	0.0651233	0.0641498	cytoplasm	K03250	EIF3E; translation initiation factor 3 subunit E	mmu05160 Hepatitis C	GO:0000184 nuclear-transcribed mRNA catabolic process, nonsense-mediated decay; GO:0000956 nuclear-transcribed mRNA catabolic process; GO:0006139 nucleobase-containing compound metabolic process; GO:0006401 RNA catabolic process; GO:0006402 mRNA catabolic process; GO:0006412 translation; GO:0006413 translational initiation; GO:0006417 regulation of translation; GO:0006446 regulation of translatio…	GO:0005622 intracellular anatomical structure; GO:0005634 nucleus; GO:0005654 nucleoplasm; GO:0005737 cytoplasm; GO:0005829 cytosol; GO:0005852 eukaryotic translation initiation factor 3 complex; GO:0016604 nuclear body; GO:0016605 PML body; GO:0031974 membrane-enclosed lumen; GO:0031981 nuclear lumen; GO:0032991 protein-containing complex; GO:0043226 organelle; GO:0043227 membrane-bounded organe…	GO:0003676 nucleic acid binding; GO:0003723 RNA binding; GO:0003743 translation initiation factor activity; GO:0005488 binding; GO:0005515 protein binding; GO:0008135 translation factor activity, RNA binding; GO:0047485 protein N-terminus binding; GO:0097159 organic cyclic compound binding; GO:1901363 heterocyclic compound binding;	PF09440; PF01399	PF09440 eIF3 subunit 6 N terminal domain; PF01399 PCI domain	J	KOG2758	Translation initiation factor 3, subunit e (eIF-3e)	WP307 Translation factors	http://www.wikipathways.org/instance/WP307_r117950		R-MMU-156827 L13a-mediated translational silencing of Ceruloplasmin expression;R-MMU-392499 Metabolism of proteins;R-MMU-72613 Eukaryotic Translation Initiation;R-MMU-72649 Translation initiation complex formation;R-MMU-72662 Activation of the mRNA upon binding of the cap-binding complex and eIFs, and subsequent binding to 43S;R-MMU-72689 Formation of a pool of free 40S subunits;R-MMU-72695 Forma…	https://reactome.org/PathwayBrowser/#/R-MMU-156827;https://reactome.org/PathwayBrowser/#/R-MMU-392499;https://reactome.org/PathwayBrowser/#/R-MMU-72613;https://reactome.org/PathwayBrowser/#/R-MMU-72649;https://reactome.org/PathwayBrowser/#/R-MMU-72662;https://reactome.org/PathwayBrowser/#/R-MMU-72689;https://reactome.org/PathwayBrowser/#/R-MMU-72695;https://reactome.org/PathwayBrowser/#/R-MMU-727…
P61255	60S ribosomal protein L26 OS=Mus musculus OX=10090 GN=Rpl26 PE=1 SV=1	Rpl26	10.542	7.67451e-05	Up	46	10	198	10	10	17.2	1.55803e+08	1.86374e+08	1.75328e+08	1.95521e+09	2.16056e+09	1.05755e+09	0.178617	0.176658	0.176692	2.04623	2.17373	1.38805	nucleus	K02898	RP-L26e; large subunit ribosomal protein L26e	mmu03010 Ribosome; mmu05171 Coronavirus disease - COVID-19	GO:0000075 cell cycle checkpoint signaling; GO:0000077 DNA damage checkpoint signaling; GO:0000184 nuclear-transcribed mRNA catabolic process, nonsense-mediated decay; GO:0000278 mitotic cell cycle; GO:0000956 nuclear-transcribed mRNA catabolic process; GO:0002181 cytoplasmic translation; GO:0006139 nucleobase-containing compound metabolic process; GO:0006364 rRNA processing; GO:0006396 RNA proce…	GO:0005622 intracellular anatomical structure; GO:0005634 nucleus; GO:0005654 nucleoplasm; GO:0005730 nucleolus; GO:0005737 cytoplasm; GO:0005829 cytosol; GO:0005840 ribosome; GO:0015934 large ribosomal subunit; GO:0022625 cytosolic large ribosomal subunit; GO:0022626 cytosolic ribosome; GO:0030424 axon; GO:0031974 membrane-enclosed lumen; GO:0031981 nuclear lumen; GO:0032991 protein-containing c…	GO:0003676 nucleic acid binding; GO:0003723 RNA binding; GO:0003729 mRNA binding; GO:0003735 structural constituent of ribosome; GO:0005198 structural molecule activity; GO:0005488 binding; GO:0048027 mRNA 5'-UTR binding; GO:0097159 organic cyclic compound binding; GO:1901363 heterocyclic compound binding;			J	KOG3401	60S ribosomal protein L26	WP163 Cytoplasmic ribosomal proteins;WP310 mRNA processing	http://www.wikipathways.org/instance/WP163_r117051;http://www.wikipathways.org/instance/WP310_r122791		R-MMU-156827 L13a-mediated translational silencing of Ceruloplasmin expression;R-MMU-1799339 SRP-dependent cotranslational protein targeting to membrane;R-MMU-392499 Metabolism of proteins;R-MMU-6791226 Major pathway of rRNA processing in the nucleolus and cytosol;R-MMU-72312 rRNA processing;R-MMU-72613 Eukaryotic Translation Initiation;R-MMU-72689 Formation of a pool of free 40S subunits;R-MMU-7…	https://reactome.org/PathwayBrowser/#/R-MMU-156827;https://reactome.org/PathwayBrowser/#/R-MMU-1799339;https://reactome.org/PathwayBrowser/#/R-MMU-392499;https://reactome.org/PathwayBrowser/#/R-MMU-6791226;https://reactome.org/PathwayBrowser/#/R-MMU-72312;https://reactome.org/PathwayBrowser/#/R-MMU-72613;https://reactome.org/PathwayBrowser/#/R-MMU-72689;https://reactome.org/PathwayBrowser/#/R-MMU…
P61358	60S ribosomal protein L27 OS=Mus musculus OX=10090 GN=Rpl27 PE=1 SV=2	Rpl27	2.06652	0.000104363	Up	43	5	218	5	5	15.8	2.19356e+08	2.46737e+08	2.33516e+08	4.3716e+08	5.04693e+08	3.99249e+08	0.70128	0.652191	0.65626	1.27584	1.41599	1.46132	mitochondria	K02901	RP-L27e; large subunit ribosomal protein L27e	mmu03010 Ribosome; mmu05171 Coronavirus disease - COVID-19	GO:0002181 cytoplasmic translation; GO:0002262 myeloid cell homeostasis; GO:0002376 immune system process; GO:0002520 immune system development; GO:0006139 nucleobase-containing compound metabolic process; GO:0006364 rRNA processing; GO:0006396 RNA processing; GO:0006412 translation; GO:0006518 peptide metabolic process; GO:0006725 cellular aromatic compound metabolic process; GO:0006807 nitrogen…	GO:0005622 intracellular anatomical structure; GO:0005737 cytoplasm; GO:0005783 endoplasmic reticulum; GO:0005789 endoplasmic reticulum membrane; GO:0005791 rough endoplasmic reticulum; GO:0005829 cytosol; GO:0005840 ribosome; GO:0012505 endomembrane system; GO:0015934 large ribosomal subunit; GO:0016020 membrane; GO:0022625 cytosolic large ribosomal subunit; GO:0022626 cytosolic ribosome; GO:003…	GO:0003735 structural constituent of ribosome; GO:0005198 structural molecule activity;			J	KOG3418	60S ribosomal protein L27	WP163 Cytoplasmic ribosomal proteins	http://www.wikipathways.org/instance/WP163_r117051		R-MMU-156827 L13a-mediated translational silencing of Ceruloplasmin expression;R-MMU-1799339 SRP-dependent cotranslational protein targeting to membrane;R-MMU-392499 Metabolism of proteins;R-MMU-6791226 Major pathway of rRNA processing in the nucleolus and cytosol;R-MMU-72312 rRNA processing;R-MMU-72613 Eukaryotic Translation Initiation;R-MMU-72689 Formation of a pool of free 40S subunits;R-MMU-7…	https://reactome.org/PathwayBrowser/#/R-MMU-156827;https://reactome.org/PathwayBrowser/#/R-MMU-1799339;https://reactome.org/PathwayBrowser/#/R-MMU-392499;https://reactome.org/PathwayBrowser/#/R-MMU-6791226;https://reactome.org/PathwayBrowser/#/R-MMU-72312;https://reactome.org/PathwayBrowser/#/R-MMU-72613;https://reactome.org/PathwayBrowser/#/R-MMU-72689;https://reactome.org/PathwayBrowser/#/R-MMU…
P61620	Protein transport protein Sec61 subunit alpha isoform 1 OS=Mus musculus OX=10090 GN=Sec61a1 PE=1 SV=2	Sec61a1	0.54774	0.00760969	Down	6	3	18	3	3	52.2	764379	865292	762904	437042	355424	407902	1.38798	1.29907	1.21776	0.724451	0.566382	0.847984	plasma membrane	K10956	SEC61A; protein transport protein SEC61 subunit alpha	mmu03060 Protein export; mmu04141 Protein processing in endoplasmic reticulum; mmu04145 Phagosome	GO:0001655 urogenital system development; GO:0001822 kidney development; GO:0002376 immune system process; GO:0006605 protein targeting; GO:0006612 protein targeting to membrane; GO:0006613 cotranslational protein targeting to membrane; GO:0006614 SRP-dependent cotranslational protein targeting to membrane; GO:0006620 posttranslational protein targeting to endoplasmic reticulum membrane; GO:00068…	GO:0005622 intracellular anatomical structure; GO:0005737 cytoplasm; GO:0005783 endoplasmic reticulum; GO:0005789 endoplasmic reticulum membrane; GO:0005791 rough endoplasmic reticulum; GO:0005829 cytosol; GO:0012505 endomembrane system; GO:0012506 vesicle membrane; GO:0016020 membrane; GO:0016021 integral component of membrane; GO:0030139 endocytic vesicle; GO:0030176 integral component of endop…	GO:0005215 transporter activity; GO:0005488 binding; GO:0022857 transmembrane transporter activity; GO:0043021 ribonucleoprotein complex binding; GO:0043022 ribosome binding; GO:0044877 protein-containing complex binding;	PF10559	PF10559 Plug domain of Sec61p	UO	KOG1373	Transport protein Sec61, alpha subunit						HALLMARK DNA REPAIR;HALLMARK P53 PATHWAY	http://www.gsea-msigdb.org/gsea/msigdb/mouse/geneset/HALLMARK_DNA_REPAIR;http://www.gsea-msigdb.org/gsea/msigdb/mouse/geneset/HALLMARK_P53_PATHWAY
P61965	WD repeat-containing protein 5 OS=Mus musculus OX=10090 GN=Wdr5 PE=1 SV=1	Wdr5	1.73293	0.000305061	Up	38	8	43	8	8	36.6	2.16674e+06	2.47929e+06	2.12635e+06	3.90523e+06	4.09917e+06	2.95565e+06	0.797192	0.75419	0.687714	1.31164	1.32355	1.24499	cytoplasm	K14963	WDR5; COMPASS component SWD3	mmu04934 Cushing syndrome	GO:0001501 skeletal system development; GO:0001654 eye development; GO:0002682 regulation of immune system process; GO:0006109 regulation of carbohydrate metabolic process; GO:0006111 regulation of gluconeogenesis; GO:0006325 chromatin organization; GO:0006338 chromatin remodeling; GO:0006355 regulation of transcription, DNA-templated; GO:0006357 regulation of transcription by RNA polymerase II; …	GO:0000123 histone acetyltransferase complex; GO:0005622 intracellular anatomical structure; GO:0005634 nucleus; GO:0005654 nucleoplasm; GO:0005737 cytoplasm; GO:0005815 microtubule organizing center; GO:0005856 cytoskeleton; GO:0005929 cilium; GO:0015630 microtubule cytoskeleton; GO:0031248 protein acetyltransferase complex; GO:0031974 membrane-enclosed lumen; GO:0031981 nuclear lumen; GO:003299…	GO:0003824 catalytic activity; GO:0005488 binding; GO:0005515 protein binding; GO:0008134 transcription factor binding; GO:0008168 methyltransferase activity; GO:0008170 N-methyltransferase activity; GO:0008276 protein methyltransferase activity; GO:0008757 S-adenosylmethionine-dependent methyltransferase activity; GO:0016278 lysine N-methyltransferase activity; GO:0016279 protein-lysine N-methyl…			R	KOG0266	WD40 repeat-containing protein			Transcription factor	R-MMU-212436 Generic Transcription Pathway;R-MMU-3214841 PKMTs methylate histone lysines;R-MMU-3214847 HATs acetylate histones;R-MMU-3214858 RMTs methylate histone arginines;R-MMU-3247509 Chromatin modifying enzymes;R-MMU-392499 Metabolism of proteins;R-MMU-4839726 Chromatin organization;R-MMU-597592 Post-translational protein modification;R-MMU-73857 RNA Polymerase II Transcription;R-MMU-74160 G…	https://reactome.org/PathwayBrowser/#/R-MMU-212436;https://reactome.org/PathwayBrowser/#/R-MMU-3214841;https://reactome.org/PathwayBrowser/#/R-MMU-3214847;https://reactome.org/PathwayBrowser/#/R-MMU-3214858;https://reactome.org/PathwayBrowser/#/R-MMU-3247509;https://reactome.org/PathwayBrowser/#/R-MMU-392499;https://reactome.org/PathwayBrowser/#/R-MMU-4839726;https://reactome.org/PathwayBrowser/#…
P61982	14-3-3 protein gamma OS=Mus musculus OX=10090 GN=Ywhag PE=1 SV=2	Ywhag	0.313983	0.0113657	Down	24	6	29	3	3	28.3	607128	717809	714350	261856	264490	89950.7	1.49157	1.45804	1.54274	0.587273	0.570247	0.253003	cytoplasm	K16198	YWHAG_H; 14-3-3 protein gamma/eta	mmu04114 Oocyte meiosis; mmu05203 Viral carcinogenesis; mmu04110 Cell cycle; mmu05160 Hepatitis C; mmu04151 PI3K-Akt signaling pathway; mmu04390 Hippo signaling pathway	GO:0000086 G2/M transition of mitotic cell cycle; GO:0000278 mitotic cell cycle; GO:0001932 regulation of protein phosphorylation; GO:0001933 negative regulation of protein phosphorylation; GO:0006469 negative regulation of protein kinase activity; GO:0006605 protein targeting; GO:0006810 transport; GO:0006839 mitochondrial transport; GO:0006886 intracellular protein transport; GO:0006996 organel…	GO:0005622 intracellular anatomical structure; GO:0005737 cytoplasm; GO:0005829 cytosol; GO:0031982 vesicle; GO:0043209 myelin sheath; GO:0043226 organelle; GO:0043227 membrane-bounded organelle;	GO:0003779 actin binding; GO:0004857 enzyme inhibitor activity; GO:0004860 protein kinase inhibitor activity; GO:0005080 protein kinase C binding; GO:0005102 signaling receptor binding; GO:0005159 insulin-like growth factor receptor binding; GO:0005488 binding; GO:0005515 protein binding; GO:0008092 cytoskeletal protein binding; GO:0008426 protein kinase C inhibitor activity; GO:0019207 kinase re…			O	KOG0841	Multifunctional chaperone (14-3-3 family)	WP553 Calcium regulation in cardiac cells;WP385 Myometrial relaxation and contraction pathways	http://www.wikipathways.org/instance/WP553_r117867;http://www.wikipathways.org/instance/WP385_r122794		R-MMU-109581 Apoptosis;R-MMU-109606 Intrinsic Pathway for Apoptosis;R-MMU-111447 Activation of BAD and translocation to mitochondria ;R-MMU-114452 Activation of BH3-only proteins;R-MMU-162582 Signal Transduction;R-MMU-1640170 Cell Cycle;R-MMU-1852241 Organelle biogenesis and maintenance;R-MMU-194315 Signaling by Rho GTPases;R-MMU-195258 RHO GTPase Effectors;R-MMU-212436 Generic Transcription Path…	https://reactome.org/PathwayBrowser/#/R-MMU-109581;https://reactome.org/PathwayBrowser/#/R-MMU-109606;https://reactome.org/PathwayBrowser/#/R-MMU-111447;https://reactome.org/PathwayBrowser/#/R-MMU-114452;https://reactome.org/PathwayBrowser/#/R-MMU-162582;https://reactome.org/PathwayBrowser/#/R-MMU-1640170;https://reactome.org/PathwayBrowser/#/R-MMU-1852241;https://reactome.org/PathwayBrowser/#/R-…	HALLMARK ADIPOGENESIS	http://www.gsea-msigdb.org/gsea/msigdb/mouse/geneset/HALLMARK_ADIPOGENESIS
P62259	14-3-3 protein epsilon OS=Mus musculus OX=10090 GN=Ywhae PE=1 SV=1	Ywhae	0.405729	0.000902139	Down	35	9	30	7	9	29.2	2.81593e+06	3.14204e+06	3.77305e+06	1.1599e+06	1.29138e+06	1.17923e+06	1.37496	1.26846	1.61949	0.51701	0.553364	0.659211	cytoplasm	K06630	YWHAE; 14-3-3 protein epsilon	mmu04114 Oocyte meiosis; mmu05203 Viral carcinogenesis; mmu04110 Cell cycle; mmu04621 NOD-like receptor signaling pathway; mmu04151 PI3K-Akt signaling pathway; mmu05160 Hepatitis C; mmu04390 Hippo signaling pathway; mmu04722 Neurotrophin signaling pathway	GO:0000003 reproduction; GO:0000075 cell cycle checkpoint signaling; GO:0000077 DNA damage checkpoint signaling; GO:0000086 G2/M transition of mitotic cell cycle; GO:0000165 MAPK cascade; GO:0000226 microtubule cytoskeleton organization; GO:0000278 mitotic cell cycle; GO:0000902 cell morphogenesis; GO:0000904 cell morphogenesis involved in differentiation; GO:0001508 action potential; GO:0001709 …	GO:0005576 extracellular region; GO:0005622 intracellular anatomical structure; GO:0005634 nucleus; GO:0005694 chromosome; GO:0005737 cytoplasm; GO:0005829 cytosol; GO:0005856 cytoskeleton; GO:0005871 kinesin complex; GO:0005875 microtubule associated complex; GO:0015630 microtubule cytoskeleton; GO:0030424 axon; GO:0030426 growth cone; GO:0030427 site of polarized growth; GO:0032991 protein-cont…	GO:0004857 enzyme inhibitor activity; GO:0004860 protein kinase inhibitor activity; GO:0005085 guanyl-nucleotide exchange factor activity; GO:0005246 calcium channel regulator activity; GO:0005488 binding; GO:0005515 protein binding; GO:0008426 protein kinase C inhibitor activity; GO:0015459 potassium channel regulator activity; GO:0016247 channel regulator activity; GO:0019207 kinase regulator a…			O	KOG0841	Multifunctional chaperone (14-3-3 family)	WP553 Calcium regulation in cardiac cells;WP488 Alpha 6 beta 4 integrin signaling pathway;WP385 Myometrial relaxation and contraction pathways	http://www.wikipathways.org/instance/WP553_r117867;http://www.wikipathways.org/instance/WP488_r117859;http://www.wikipathways.org/instance/WP385_r122794		R-MMU-109581 Apoptosis;R-MMU-109606 Intrinsic Pathway for Apoptosis;R-MMU-111447 Activation of BAD and translocation to mitochondria ;R-MMU-114452 Activation of BH3-only proteins;R-MMU-162582 Signal Transduction;R-MMU-1640170 Cell Cycle;R-MMU-1852241 Organelle biogenesis and maintenance;R-MMU-193704 p75 NTR receptor-mediated signalling;R-MMU-194315 Signaling by Rho GTPases;R-MMU-195258 RHO GTPase…		HALLMARK MITOTIC SPINDLE;HALLMARK MYC TARGETS V1	http://www.gsea-msigdb.org/gsea/msigdb/mouse/geneset/HALLMARK_MITOTIC_SPINDLE;http://www.gsea-msigdb.org/gsea/msigdb/mouse/geneset/HALLMARK_MYC_TARGETS_V1
P62340	TATA box-binding protein-like 1 OS=Mus musculus OX=10090 GN=Tbpl1 PE=1 SV=1	Tbpl1	0.529874	0.003916	Down	34	5	30	5	5	20.9	3.8004e+06	4193082	3.25108e+06	1.81203e+06	1.92296e+06	1.76727e+06	1.48054	1.35059	1.11336	0.644422	0.657432	0.788228	cytoplasm	K03120	TBP; transcription initiation factor TFIID TATA-box-binding protein	mmu05165 Human papillomavirus infection; mmu05203 Viral carcinogenesis; mmu05017 Spinocerebellar ataxia; mmu05166 Human T-cell leukemia virus 1 infection; mmu05016 Huntington disease; mmu03022 Basal transcription factors	GO:0000003 reproduction; GO:0000122 negative regulation of transcription by RNA polymerase II; GO:0001675 acrosome assembly; GO:0001932 regulation of protein phosphorylation; GO:0001934 positive regulation of protein phosphorylation; GO:0002165 instar larval or pupal development; GO:0003006 developmental process involved in reproduction; GO:0006139 nucleobase-containing compound metabolic process…	GO:0000428 DNA-directed RNA polymerase complex; GO:0001673 male germ cell nucleus; GO:0001674 female germ cell nucleus; GO:0005622 intracellular anatomical structure; GO:0005634 nucleus; GO:0005654 nucleoplasm; GO:0005667 transcription regulator complex; GO:0005669 transcription factor TFIID complex; GO:0005672 transcription factor TFIIA complex; GO:0005694 chromosome; GO:0005700 polytene chromos…	GO:0000976 transcription cis-regulatory region binding; GO:0000977 RNA polymerase II transcription regulatory region sequence-specific DNA binding; GO:0000978 RNA polymerase II cis-regulatory region sequence-specific DNA binding; GO:0000979 RNA polymerase II core promoter sequence-specific DNA binding; GO:0000981 DNA-binding transcription factor activity, RNA polymerase II-specific; GO:0000987 ci…	PF00352	PF00352 Transcription factor TFIID (or TATA-binding protein, TBP)	K	KOG3302	TATA-box binding protein (TBP), component of TFIID and TFIIIB			Transcription factor
P62715	Serine/threonine-protein phosphatase 2A catalytic subunit beta isoform OS=Mus musculus OX=10090 GN=Ppp2cb PE=1 SV=1	Ppp2cb	0.514099	0.00177371	Down	32	8	116	8	8	35.6	1.48876e+07	2.27335e+07	1.96655e+07	1.01582e+07	1.0462e+07	6.76886e+06	1.14707	1.4482	1.33195	0.714488	0.707405	0.597089	cytoplasm	K04382	PPP2C; serine/threonine-protein phosphatase 2A catalytic subunit [EC:3.1.3.16]	mmu05165 Human papillomavirus infection; mmu00512 Mucin type O-glycan biosynthesis; mmu05142 Chagas disease; mmu05160 Hepatitis C; mmu04350 TGF-beta signaling pathway; mmu04530 Tight junction; mmu04114 Oocyte meiosis; mmu04728 Dopaminergic synapse; mmu03015 mRNA surveillance pathway; mmu04140 Autophagy - animal; mmu04071 Sphingolipid signaling pathway; mmu04261 Adrenergic signaling in cardiomyocy…	GO:0000003 reproduction; GO:0000212 meiotic spindle organization; GO:0000226 microtubule cytoskeleton organization; GO:0000278 mitotic cell cycle; GO:0000280 nuclear division; GO:0000302 response to reactive oxygen species; GO:0001654 eye development; GO:0001745 compound eye morphogenesis; GO:0001751 compound eye photoreceptor cell differentiation; GO:0001752 compound eye photoreceptor fate commi…	GO:0000159 protein phosphatase type 2A complex; GO:0005622 intracellular anatomical structure; GO:0005634 nucleus; GO:0005737 cytoplasm; GO:0005813 centrosome; GO:0005814 centriole; GO:0005815 microtubule organizing center; GO:0005829 cytosol; GO:0005856 cytoskeleton; GO:0008287 protein serine/threonine phosphatase complex; GO:0015630 microtubule cytoskeleton; GO:0030424 axon; GO:0030426 growth c…	GO:0003824 catalytic activity; GO:0004721 phosphoprotein phosphatase activity; GO:0004722 protein serine/threonine phosphatase activity; GO:0005488 binding; GO:0005515 protein binding; GO:0008022 protein C-terminus binding; GO:0016787 hydrolase activity; GO:0016788 hydrolase activity, acting on ester bonds; GO:0016791 phosphatase activity; GO:0017151 DEAD/H-box RNA helicase binding; GO:0019208 ph…	PF00149	PF00149 Calcineurin-like phosphoesterase	T	KOG0371	Serine/threonine protein phosphatase 2A, catalytic subunit	WP387 IL-6 signaling pathway;WP723 Wnt signaling pathway and pluripotency;WP544 Exercise-induced circadian regulation;WP2841 Focal adhesion: PI3K-Akt-mTOR signaling pathway;WP317 Glycogen metabolism	http://www.wikipathways.org/instance/WP387_r117906;http://www.wikipathways.org/instance/WP723_r117953;http://www.wikipathways.org/instance/WP544_r117882;http://www.wikipathways.org/instance/WP2841_r116712;http://www.wikipathways.org/instance/WP317_r121826		R-MMU-109582 Hemostasis;R-MMU-111885 Opioid Signalling;R-MMU-113501 Inhibition of replication initiation of damaged DNA by RB1/E2F1;R-MMU-113510 E2F mediated regulation of DNA replication;R-MMU-1257604 PIP3 activates AKT signaling;R-MMU-1280215 Cytokine Signaling in Immune system;R-MMU-1280218 Adaptive Immune System;R-MMU-1295596 Spry regulation of FGF signaling;R-MMU-141424 Amplification of sign…		HALLMARK COMPLEMENT;HALLMARK GLYCOLYSIS	http://www.gsea-msigdb.org/gsea/msigdb/mouse/geneset/HALLMARK_COMPLEMENT;http://www.gsea-msigdb.org/gsea/msigdb/mouse/geneset/HALLMARK_GLYCOLYSIS
P62751	60S ribosomal protein L23a OS=Mus musculus OX=10090 GN=Rpl23a PE=1 SV=1	Rpl23a	3.13862	3.03591e-06	Up	44	10	371	10	10	17.7	2.26103e+08	2.89681e+08	2.62977e+08	8.28485e+08	8.39549e+08	6.06049e+08	0.483198	0.511843	0.494032	1.61628	1.57454	1.48281	cytoplasm	K02893	RP-L23Ae; large subunit ribosomal protein L23Ae	mmu03010 Ribosome; mmu05171 Coronavirus disease - COVID-19	GO:0000027 ribosomal large subunit assembly; GO:0000184 nuclear-transcribed mRNA catabolic process, nonsense-mediated decay; GO:0000956 nuclear-transcribed mRNA catabolic process; GO:0002181 cytoplasmic translation; GO:0006139 nucleobase-containing compound metabolic process; GO:0006401 RNA catabolic process; GO:0006402 mRNA catabolic process; GO:0006412 translation; GO:0006413 translational init…	GO:0005622 intracellular anatomical structure; GO:0005634 nucleus; GO:0005737 cytoplasm; GO:0005829 cytosol; GO:0005840 ribosome; GO:0015934 large ribosomal subunit; GO:0022625 cytosolic large ribosomal subunit; GO:0022626 cytosolic ribosome; GO:0032991 protein-containing complex; GO:0043226 organelle; GO:0043227 membrane-bounded organelle; GO:0043228 non-membrane-bounded organelle; GO:0043229 in…	GO:0003676 nucleic acid binding; GO:0003723 RNA binding; GO:0003735 structural constituent of ribosome; GO:0005198 structural molecule activity; GO:0005488 binding; GO:0019843 rRNA binding; GO:0070180 large ribosomal subunit rRNA binding; GO:0097159 organic cyclic compound binding; GO:1901363 heterocyclic compound binding;			J	KOG1751	60s ribosomal protein L23	WP163 Cytoplasmic ribosomal proteins	http://www.wikipathways.org/instance/WP163_r117051		R-MMU-156827 L13a-mediated translational silencing of Ceruloplasmin expression;R-MMU-1799339 SRP-dependent cotranslational protein targeting to membrane;R-MMU-392499 Metabolism of proteins;R-MMU-6791226 Major pathway of rRNA processing in the nucleolus and cytosol;R-MMU-72312 rRNA processing;R-MMU-72613 Eukaryotic Translation Initiation;R-MMU-72689 Formation of a pool of free 40S subunits;R-MMU-7…	https://reactome.org/PathwayBrowser/#/R-MMU-156827;https://reactome.org/PathwayBrowser/#/R-MMU-1799339;https://reactome.org/PathwayBrowser/#/R-MMU-392499;https://reactome.org/PathwayBrowser/#/R-MMU-6791226;https://reactome.org/PathwayBrowser/#/R-MMU-72312;https://reactome.org/PathwayBrowser/#/R-MMU-72613;https://reactome.org/PathwayBrowser/#/R-MMU-72689;https://reactome.org/PathwayBrowser/#/R-MMU…
P62754	40S ribosomal protein S6 OS=Mus musculus OX=10090 GN=Rps6 PE=1 SV=1	Rps6	1.72248	0.000100525	Up	41	12	217	12	12	28.7	1.45006e+08	1.6749e+08	1.56513e+08	2.7937e+08	2.74665e+08	2.00207e+08	0.773381	0.738576	0.733799	1.3602	1.28558	1.22249	cytoplasm	K02991	RP-S6e; small subunit ribosomal protein S6e	mmu03010 Ribosome; mmu05171 Coronavirus disease - COVID-19; mmu04371 Apelin signaling pathway; mmu04714 Thermogenesis; mmu04150 mTOR signaling pathway; mmu04151 PI3K-Akt signaling pathway; mmu05205 Proteoglycans in cancer; mmu01521 EGFR tyrosine kinase inhibitor resistance; mmu04066 HIF-1 signaling pathway; mmu04910 Insulin signaling pathway	GO:0000003 reproduction; GO:0000028 ribosomal small subunit assembly; GO:0000075 cell cycle checkpoint signaling; GO:0000082 G1/S transition of mitotic cell cycle; GO:0000184 nuclear-transcribed mRNA catabolic process, nonsense-mediated decay; GO:0000278 mitotic cell cycle; GO:0000956 nuclear-transcribed mRNA catabolic process; GO:0001775 cell activation; GO:0001776 leukocyte homeostasis; GO:0001…	GO:0005622 intracellular anatomical structure; GO:0005634 nucleus; GO:0005654 nucleoplasm; GO:0005730 nucleolus; GO:0005737 cytoplasm; GO:0005783 endoplasmic reticulum; GO:0005829 cytosol; GO:0005840 ribosome; GO:0005844 polysome; GO:0012505 endomembrane system; GO:0015935 small ribosomal subunit; GO:0022626 cytosolic ribosome; GO:0022627 cytosolic small ribosomal subunit; GO:0030425 dendrite; GO…	GO:0003676 nucleic acid binding; GO:0003723 RNA binding; GO:0003729 mRNA binding; GO:0003735 structural constituent of ribosome; GO:0005198 structural molecule activity; GO:0005488 binding; GO:0005515 protein binding; GO:0019899 enzyme binding; GO:0019900 kinase binding; GO:0019901 protein kinase binding; GO:0097159 organic cyclic compound binding; GO:1901363 heterocyclic compound binding;			J	KOG1646	40S ribosomal protein S6	WP163 Cytoplasmic ribosomal proteins;WP2841 Focal adhesion: PI3K-Akt-mTOR signaling pathway;WP310 mRNA processing	http://www.wikipathways.org/instance/WP163_r117051;http://www.wikipathways.org/instance/WP2841_r116712;http://www.wikipathways.org/instance/WP310_r122791		R-MMU-156827 L13a-mediated translational silencing of Ceruloplasmin expression;R-MMU-162582 Signal Transduction;R-MMU-165159 MTOR signalling;R-MMU-166208 mTORC1-mediated signalling;R-MMU-1799339 SRP-dependent cotranslational protein targeting to membrane;R-MMU-392499 Metabolism of proteins;R-MMU-6791226 Major pathway of rRNA processing in the nucleolus and cytosol;R-MMU-72312 rRNA processing;R-MM…	https://reactome.org/PathwayBrowser/#/R-MMU-156827;https://reactome.org/PathwayBrowser/#/R-MMU-162582;https://reactome.org/PathwayBrowser/#/R-MMU-165159;https://reactome.org/PathwayBrowser/#/R-MMU-166208;https://reactome.org/PathwayBrowser/#/R-MMU-1799339;https://reactome.org/PathwayBrowser/#/R-MMU-392499;https://reactome.org/PathwayBrowser/#/R-MMU-6791226;https://reactome.org/PathwayBrowser/#/R-…	HALLMARK MYC TARGETS V1	http://www.gsea-msigdb.org/gsea/msigdb/mouse/geneset/HALLMARK_MYC_TARGETS_V1
P62908	40S ribosomal protein S3 OS=Mus musculus OX=10090 GN=Rps3 PE=1 SV=1	Rps3	1.51071	0.000814099	Up	70	18	540	18	18	26.7	2.65651e+08	2.90556e+08	3.00056e+08	4.16905e+08	4.69243e+08	3.23469e+08	0.838939	0.758658	0.832987	1.2019	1.30049	1.16952	cytoplasm	K02985	RP-S3e; small subunit ribosomal protein S3e	mmu03010 Ribosome; mmu05171 Coronavirus disease - COVID-19; mmu05132 Salmonella infection	GO:0000184 nuclear-transcribed mRNA catabolic process, nonsense-mediated decay; GO:0000226 microtubule cytoskeleton organization; GO:0000302 response to reactive oxygen species; GO:0000956 nuclear-transcribed mRNA catabolic process; GO:0001817 regulation of cytokine production; GO:0001819 positive regulation of cytokine production; GO:0001932 regulation of protein phosphorylation; GO:0001934 posi…	GO:0001726 ruffle; GO:0005622 intracellular anatomical structure; GO:0005634 nucleus; GO:0005654 nucleoplasm; GO:0005730 nucleolus; GO:0005737 cytoplasm; GO:0005739 mitochondrion; GO:0005740 mitochondrial envelope; GO:0005743 mitochondrial inner membrane; GO:0005759 mitochondrial matrix; GO:0005783 endoplasmic reticulum; GO:0005789 endoplasmic reticulum membrane; GO:0005791 rough endoplasmic reti…	GO:0000702 oxidized base lesion DNA N-glycosylase activity; GO:0003676 nucleic acid binding; GO:0003677 DNA binding; GO:0003684 damaged DNA binding; GO:0003690 double-stranded DNA binding; GO:0003723 RNA binding; GO:0003729 mRNA binding; GO:0003735 structural constituent of ribosome; GO:0003824 catalytic activity; GO:0003906 DNA-(apurinic or apyrimidinic site) endonuclease activity; GO:0004518 nu…	PF07650; PF00189	PF07650 KH domain; PF00189 Ribosomal protein S3, C-terminal domain	J	KOG3181	40S ribosomal protein S3	WP163 Cytoplasmic ribosomal proteins	http://www.wikipathways.org/instance/WP163_r117051		R-MMU-156827 L13a-mediated translational silencing of Ceruloplasmin expression;R-MMU-1799339 SRP-dependent cotranslational protein targeting to membrane;R-MMU-392499 Metabolism of proteins;R-MMU-6791226 Major pathway of rRNA processing in the nucleolus and cytosol;R-MMU-72312 rRNA processing;R-MMU-72613 Eukaryotic Translation Initiation;R-MMU-72649 Translation initiation complex formation;R-MMU-7…	https://reactome.org/PathwayBrowser/#/R-MMU-156827;https://reactome.org/PathwayBrowser/#/R-MMU-1799339;https://reactome.org/PathwayBrowser/#/R-MMU-392499;https://reactome.org/PathwayBrowser/#/R-MMU-6791226;https://reactome.org/PathwayBrowser/#/R-MMU-72312;https://reactome.org/PathwayBrowser/#/R-MMU-72613;https://reactome.org/PathwayBrowser/#/R-MMU-72649;https://reactome.org/PathwayBrowser/#/R-MMU…	HALLMARK MYC TARGETS V1	http://www.gsea-msigdb.org/gsea/msigdb/mouse/geneset/HALLMARK_MYC_TARGETS_V1
P62915	Transcription initiation factor IIB OS=Mus musculus OX=10090 GN=Gtf2b PE=1 SV=1	Gtf2b	1.54958	0.0265882	Up	45	13	103	13	13	34.8	3.22436e+06	3.91888e+06	5.21682e+06	6.39102e+06	7.0761e+06	4.43658e+06	0.695096	0.69849	0.988609	1.25772	1.3387	1.09498	nucleus	K03124	TFIIB; transcription initiation factor TFIIB	mmu05203 Viral carcinogenesis; mmu05017 Spinocerebellar ataxia; mmu03022 Basal transcription factors	GO:0001173 DNA-templated transcriptional start site selection; GO:0001174 transcriptional start site selection at RNA polymerase II promoter; GO:0006139 nucleobase-containing compound metabolic process; GO:0006351 transcription, DNA-templated; GO:0006352 DNA-templated transcription, initiation; GO:0006355 regulation of transcription, DNA-templated; GO:0006357 regulation of transcription by RNA po…	GO:0000428 DNA-directed RNA polymerase complex; GO:0005622 intracellular anatomical structure; GO:0005634 nucleus; GO:0005654 nucleoplasm; GO:0005667 transcription regulator complex; GO:0005669 transcription factor TFIID complex; GO:0005694 chromosome; GO:0016591 RNA polymerase II, holoenzyme; GO:0016604 nuclear body; GO:0030880 RNA polymerase complex; GO:0031974 membrane-enclosed lumen; GO:00319…	GO:0000976 transcription cis-regulatory region binding; GO:0000977 RNA polymerase II transcription regulatory region sequence-specific DNA binding; GO:0000979 RNA polymerase II core promoter sequence-specific DNA binding; GO:0000993 RNA polymerase II complex binding; GO:0001046 core promoter sequence-specific DNA binding; GO:0001067 transcription regulatory region nucleic acid binding; GO:0001098…	PF08271; PF00382	PF08271 TFIIB zinc-binding; PF00382 Transcription factor TFIIB repeat	K	KOG1597	Transcription initiation factor TFIIB	WP567 Eukaryotic transcription initiation;WP1244 Estrogen signaling	http://www.wikipathways.org/instance/WP567_r117881;http://www.wikipathways.org/instance/WP1244_r114031	Transcription factor	R-MMU-674695 RNA Polymerase II Pre-transcription Events;R-MMU-6807505 RNA polymerase II transcribes snRNA genes;R-MMU-73776 RNA Polymerase II Promoter Escape;R-MMU-73779 RNA Polymerase II Transcription Pre-Initiation And Promoter Opening;R-MMU-73857 RNA Polymerase II Transcription;R-MMU-74160 Gene expression (Transcription);R-MMU-75953 RNA Polymerase II Transcription Initiation;R-MMU-76042 RNA Po…	https://reactome.org/PathwayBrowser/#/R-MMU-674695;https://reactome.org/PathwayBrowser/#/R-MMU-6807505;https://reactome.org/PathwayBrowser/#/R-MMU-73776;https://reactome.org/PathwayBrowser/#/R-MMU-73779;https://reactome.org/PathwayBrowser/#/R-MMU-73857;https://reactome.org/PathwayBrowser/#/R-MMU-74160;https://reactome.org/PathwayBrowser/#/R-MMU-75953;https://reactome.org/PathwayBrowser/#/R-MMU-76…	HALLMARK DNA REPAIR	http://www.gsea-msigdb.org/gsea/msigdb/mouse/geneset/HALLMARK_DNA_REPAIR
P62918	60S ribosomal protein L8 OS=Mus musculus OX=10090 GN=Rpl8 PE=1 SV=2	Rpl8	2.29042	6.41023e-07	Up	59	16	370	16	16	28	2.58679e+08	3.11848e+08	2.82437e+08	6.48781e+08	6.59761e+08	5.06989e+08	0.632438	0.630374	0.607011	1.448	1.41558	1.4191	cytoplasm	K02938	RP-L8e; large subunit ribosomal protein L8e	mmu03010 Ribosome; mmu05171 Coronavirus disease - COVID-19	GO:0000184 nuclear-transcribed mRNA catabolic process, nonsense-mediated decay; GO:0000956 nuclear-transcribed mRNA catabolic process; GO:0002181 cytoplasmic translation; GO:0006139 nucleobase-containing compound metabolic process; GO:0006401 RNA catabolic process; GO:0006402 mRNA catabolic process; GO:0006412 translation; GO:0006413 translational initiation; GO:0006518 peptide metabolic process;…	GO:0005622 intracellular anatomical structure; GO:0005737 cytoplasm; GO:0005829 cytosol; GO:0005840 ribosome; GO:0005844 polysome; GO:0015934 large ribosomal subunit; GO:0022625 cytosolic large ribosomal subunit; GO:0022626 cytosolic ribosome; GO:0032991 protein-containing complex; GO:0042788 polysomal ribosome; GO:0043226 organelle; GO:0043228 non-membrane-bounded organelle; GO:0043229 intracell…	GO:0003676 nucleic acid binding; GO:0003723 RNA binding; GO:0003735 structural constituent of ribosome; GO:0005198 structural molecule activity; GO:0005488 binding; GO:0019843 rRNA binding; GO:0097159 organic cyclic compound binding; GO:1901363 heterocyclic compound binding; GO:1990932 5.8S rRNA binding;	PF00181; PF03947	PF00181 Ribosomal Proteins L2, RNA binding domain; PF03947 Ribosomal Proteins L2, C-terminal domain	J	KOG2309	60s ribosomal protein L2/L8	WP163 Cytoplasmic ribosomal proteins;WP310 mRNA processing	http://www.wikipathways.org/instance/WP163_r117051;http://www.wikipathways.org/instance/WP310_r122791		R-MMU-156827 L13a-mediated translational silencing of Ceruloplasmin expression;R-MMU-1799339 SRP-dependent cotranslational protein targeting to membrane;R-MMU-392499 Metabolism of proteins;R-MMU-6791226 Major pathway of rRNA processing in the nucleolus and cytosol;R-MMU-72312 rRNA processing;R-MMU-72613 Eukaryotic Translation Initiation;R-MMU-72689 Formation of a pool of free 40S subunits;R-MMU-7…	https://reactome.org/PathwayBrowser/#/R-MMU-156827;https://reactome.org/PathwayBrowser/#/R-MMU-1799339;https://reactome.org/PathwayBrowser/#/R-MMU-392499;https://reactome.org/PathwayBrowser/#/R-MMU-6791226;https://reactome.org/PathwayBrowser/#/R-MMU-72312;https://reactome.org/PathwayBrowser/#/R-MMU-72613;https://reactome.org/PathwayBrowser/#/R-MMU-72689;https://reactome.org/PathwayBrowser/#/R-MMU…
P62984	Ubiquitin-60S ribosomal protein L40 OS=Mus musculus OX=10090 GN=Uba52 PE=1 SV=2	Uba52	1.74799	0.0189727	Up	40	6	84	3	3	14.7	683266	972193	1.05138e+06	1.69577e+06	1.78585e+06	960508	0.623548	0.733552	0.843448	1.41273	1.43026	1.00355	extracellular	K02927	RP-L40e; ubiquitin-large subunit ribosomal protein L40e	mmu03010 Ribosome; mmu05171 Coronavirus disease - COVID-19; mmu04137 Mitophagy - animal; mmu05022 Pathways of neurodegeneration - multiple diseases; mmu04120 Ubiquitin mediated proteolysis; mmu05167 Kaposi sarcoma-associated herpesvirus infection; mmu05012 Parkinson disease	GO:0000122 negative regulation of transcription by RNA polymerase II; GO:0000165 MAPK cascade; GO:0000184 nuclear-transcribed mRNA catabolic process, nonsense-mediated decay; GO:0000209 protein polyubiquitination; GO:0000715 nucleotide-excision repair, DNA damage recognition; GO:0000731 DNA synthesis involved in DNA repair; GO:0000956 nuclear-transcribed mRNA catabolic process; GO:0001666 respons…	GO:0005622 intracellular anatomical structure; GO:0005634 nucleus; GO:0005654 nucleoplasm; GO:0005737 cytoplasm; GO:0005739 mitochondrion; GO:0005740 mitochondrial envelope; GO:0005741 mitochondrial outer membrane; GO:0005768 endosome; GO:0005783 endoplasmic reticulum; GO:0005789 endoplasmic reticulum membrane; GO:0005791 rough endoplasmic reticulum; GO:0005829 cytosol; GO:0005840 ribosome; GO:00…	GO:0003735 structural constituent of ribosome; GO:0005198 structural molecule activity;	PF00240	PF00240 Ubiquitin family	J	KOG0003	Ubiquitin/60s ribosomal protein L40 fusion				R-MMU-110312 Translesion synthesis by REV1;R-MMU-110313 Translesion synthesis by Y family DNA polymerases bypasses lesions on DNA template;R-MMU-110314 Recognition of DNA damage by PCNA-containing replication complex;R-MMU-110320 Translesion Synthesis by POLH;R-MMU-1168372 Downstream signaling events of B Cell Receptor (BCR);R-MMU-1169091 Activation of NF-kappaB in B cells;R-MMU-1227986 Signaling…
P62996	Transformer-2 protein homolog beta OS=Mus musculus OX=10090 GN=Tra2b PE=1 SV=1	Tra2b	0.531989	5.37154e-05	Down	23	6	43	4	4	33.6	7.7036e+06	8.59248e+06	8.88813e+06	4.45201e+06	4.6721e+06	3.38011e+06	1.33355	1.22979	1.35252	0.703534	0.70977	0.669891	nucleus	K12897	TRA2; transformer-2 protein	mmu03040 Spliceosome; mmu04936 Alcoholic liver disease	GO:0000003 reproduction; GO:0000245 spliceosomal complex assembly; GO:0000302 response to reactive oxygen species; GO:0000375 RNA splicing, via transesterification reactions; GO:0000377 RNA splicing, via transesterification reactions with bulged adenosine as nucleophile; GO:0000381 regulation of alternative mRNA splicing, via spliceosome; GO:0000398 mRNA splicing, via spliceosome; GO:0001678 cell…	GO:0005622 intracellular anatomical structure; GO:0005634 nucleus; GO:0005654 nucleoplasm; GO:0005681 spliceosomal complex; GO:0005737 cytoplasm; GO:0031974 membrane-enclosed lumen; GO:0031981 nuclear lumen; GO:0032991 protein-containing complex; GO:0043226 organelle; GO:0043227 membrane-bounded organelle; GO:0043229 intracellular organelle; GO:0043231 intracellular membrane-bounded organelle; GO…	GO:0003676 nucleic acid binding; GO:0003723 RNA binding; GO:0003727 single-stranded RNA binding; GO:0003729 mRNA binding; GO:0005488 binding; GO:0005515 protein binding; GO:0019904 protein domain specific binding; GO:0036002 pre-mRNA binding; GO:0042802 identical protein binding; GO:0070717 poly-purine tract binding; GO:0097159 organic cyclic compound binding; GO:1901363 heterocyclic compound bin…	PF00076	PF00076 RNA recognition motif. (a.k.a. RRM, RBD, or RNP domain)	R	KOG0118	FOG: RRM domain	WP310 mRNA processing	http://www.wikipathways.org/instance/WP310_r122791		R-MMU-162582 Signal Transduction;R-MMU-194315 Signaling by Rho GTPases;R-MMU-72163 mRNA Splicing - Major Pathway;R-MMU-72172 mRNA Splicing;R-MMU-72203 Processing of Capped Intron-Containing Pre-mRNA;R-MMU-8953854 Metabolism of RNA;R-MMU-9012999 RHO GTPase cycle;R-MMU-9013418 RHOBTB2 GTPase cycle;R-MMU-9013422 RHOBTB1 GTPase cycle;R-MMU-9706574 RHOBTB GTPase Cycle;R-MMU-9716542 Signaling by Rho GT…	https://reactome.org/PathwayBrowser/#/R-MMU-162582;https://reactome.org/PathwayBrowser/#/R-MMU-194315;https://reactome.org/PathwayBrowser/#/R-MMU-72163;https://reactome.org/PathwayBrowser/#/R-MMU-72172;https://reactome.org/PathwayBrowser/#/R-MMU-72203;https://reactome.org/PathwayBrowser/#/R-MMU-8953854;https://reactome.org/PathwayBrowser/#/R-MMU-9012999;https://reactome.org/PathwayBrowser/#/R-MMU…	HALLMARK G2M CHECKPOINT;HALLMARK E2F TARGETS;HALLMARK MYC TARGETS V1	http://www.gsea-msigdb.org/gsea/msigdb/mouse/geneset/HALLMARK_G2M_CHECKPOINT;http://www.gsea-msigdb.org/gsea/msigdb/mouse/geneset/HALLMARK_E2F_TARGETS;http://www.gsea-msigdb.org/gsea/msigdb/mouse/geneset/HALLMARK_MYC_TARGETS_V1
P63017	Heat shock cognate 71 kDa protein OS=Mus musculus OX=10090 GN=Hspa8 PE=1 SV=1	Hspa8	0.651404	9.98635e-05	Down	37	19	215	17	17	70.8	1.89216e+07	2.21904e+07	2.14642e+07	1.30622e+07	1.34697e+07	1.12e+07	1.23068	1.1933	1.22721	0.775565	0.768839	0.833996	cytoplasm	K03283	HSPA1s; heat shock 70kDa protein 1/2/6/8	mmu04612 Antigen processing and presentation; mmu05020 Prion disease; mmu04010 MAPK signaling pathway; mmu03040 Spliceosome; mmu05134 Legionellosis; mmu05417 Lipid and atherosclerosis; mmu04213 Longevity regulating pathway - multiple species; mmu05145 Toxoplasmosis; mmu05162 Measles; mmu04144 Endocytosis; mmu04141 Protein processing in endoplasmic reticulum; mmu04915 Estrogen signaling pathway	GO:0000003 reproduction; GO:0000082 G1/S transition of mitotic cell cycle; GO:0000278 mitotic cell cycle; GO:0000375 RNA splicing, via transesterification reactions; GO:0000377 RNA splicing, via transesterification reactions with bulged adenosine as nucleophile; GO:0000398 mRNA splicing, via spliceosome; GO:0001655 urogenital system development; GO:0001775 cell activation; GO:0001822 kidney devel…	GO:0000323 lytic vacuole; GO:0000974 Prp19 complex; GO:0001917 photoreceptor inner segment; GO:0005576 extracellular region; GO:0005615 extracellular space; GO:0005622 intracellular anatomical structure; GO:0005634 nucleus; GO:0005654 nucleoplasm; GO:0005730 nucleolus; GO:0005737 cytoplasm; GO:0005764 lysosome; GO:0005765 lysosomal membrane; GO:0005768 endosome; GO:0005770 late endosome; GO:00057…	GO:0000166 nucleotide binding; GO:0001664 G protein-coupled receptor binding; GO:0001786 phosphatidylserine binding; GO:0003676 nucleic acid binding; GO:0003723 RNA binding; GO:0003824 catalytic activity; GO:0005102 signaling receptor binding; GO:0005488 binding; GO:0005504 fatty acid binding; GO:0005515 protein binding; GO:0005524 ATP binding; GO:0005543 phospholipid binding; GO:0008134 transcri…			O	KOG0101	Molecular chaperones HSP70/HSC70, HSP70 superfamily	WP544 Exercise-induced circadian regulation;WP493 Mapk signaling pathway	http://www.wikipathways.org/instance/WP544_r117882;http://www.wikipathways.org/instance/WP493_r117912		R-MMU-112310 Neurotransmitter release cycle;R-MMU-112315 Transmission across Chemical Synapses;R-MMU-112316 Neuronal System;R-MMU-168249 Innate Immune System;R-MMU-168256 Immune System;R-MMU-199991 Membrane Trafficking;R-MMU-199992 trans-Golgi Network Vesicle Budding;R-MMU-2262752 Cellular responses to stress;R-MMU-3371453 Regulation of HSF1-mediated heat shock response;R-MMU-3371497 HSP90 chaper…	https://reactome.org/PathwayBrowser/#/R-MMU-112310;https://reactome.org/PathwayBrowser/#/R-MMU-112315;https://reactome.org/PathwayBrowser/#/R-MMU-112316;https://reactome.org/PathwayBrowser/#/R-MMU-168249;https://reactome.org/PathwayBrowser/#/R-MMU-168256;https://reactome.org/PathwayBrowser/#/R-MMU-199991;https://reactome.org/PathwayBrowser/#/R-MMU-199992;https://reactome.org/PathwayBrowser/#/R-MM…	HALLMARK G2M CHECKPOINT	http://www.gsea-msigdb.org/gsea/msigdb/mouse/geneset/HALLMARK_G2M_CHECKPOINT
P63038	60 kDa heat shock protein, mitochondrial OS=Mus musculus OX=10090 GN=Hspd1 PE=1 SV=1	Hspd1	0.570026	0.0244977	Down	22	10	71	10	10	60.9	3.208e+06	3.92941e+06	3.45122e+06	1.48198e+06	1.89867e+06	2.08825e+06	1.30341	1.31999	1.23264	0.549668	0.676994	0.971372	mitochondria	K04077	groEL; chaperonin GroEL [EC:5.6.1.7]	mmu04940 Type I diabetes mellitus; mmu05134 Legionellosis; mmu03018 RNA degradation; mmu05417 Lipid and atherosclerosis; mmu05152 Tuberculosis	GO:0000302 response to reactive oxygen species; GO:0001666 response to hypoxia; GO:0001775 cell activation; GO:0001816 cytokine production; GO:0001817 regulation of cytokine production; GO:0001819 positive regulation of cytokine production; GO:0002119 nematode larval development; GO:0002164 larval development; GO:0002200 somatic diversification of immune receptors; GO:0002204 somatic recombinatio…	GO:0005576 extracellular region; GO:0005615 extracellular space; GO:0005622 intracellular anatomical structure; GO:0005737 cytoplasm; GO:0005739 mitochondrion; GO:0005740 mitochondrial envelope; GO:0005743 mitochondrial inner membrane; GO:0005759 mitochondrial matrix; GO:0005768 endosome; GO:0005769 early endosome; GO:0005777 peroxisome; GO:0005782 peroxisomal matrix; GO:0005783 endoplasmic retic…	GO:0001530 lipopolysaccharide binding; GO:0002020 protease binding; GO:0002039 p53 binding; GO:0003676 nucleic acid binding; GO:0003677 DNA binding; GO:0003688 DNA replication origin binding; GO:0003690 double-stranded DNA binding; GO:0003697 single-stranded DNA binding; GO:0003723 RNA binding; GO:0003725 double-stranded RNA binding; GO:0003824 catalytic activity; GO:0005488 binding; GO:0005515 p…			O	KOG0356	Mitochondrial chaperonin, Cpn60/Hsp60p	WP1266 SIDS susceptibility pathways	http://www.wikipathways.org/instance/WP1266_r117943		R-MMU-1268020 Mitochondrial protein import;R-MMU-9609507 Protein localization	https://reactome.org/PathwayBrowser/#/R-MMU-1268020;https://reactome.org/PathwayBrowser/#/R-MMU-9609507	HALLMARK MTORC1 SIGNALING;HALLMARK MYC TARGETS V1;HALLMARK MYC TARGETS V2	http://www.gsea-msigdb.org/gsea/msigdb/mouse/geneset/HALLMARK_MTORC1_SIGNALING;http://www.gsea-msigdb.org/gsea/msigdb/mouse/geneset/HALLMARK_MYC_TARGETS_V1;http://www.gsea-msigdb.org/gsea/msigdb/mouse/geneset/HALLMARK_MYC_TARGETS_V2
P63242	Eukaryotic translation initiation factor 5A-1 OS=Mus musculus OX=10090 GN=Eif5a PE=1 SV=2	Eif5a	2.20697	0.00230836	Up	45	6	56	6	6	16.8	2.97568e+06	3.61388e+06	4.45117e+06	8.69711e+06	8.62531e+06	5.49251e+06	0.573428	0.57579	0.754022	1.52996	1.45867	1.21177	cytoplasm	K03263			GO:0000003 reproduction; GO:0002119 nematode larval development; GO:0002164 larval development; GO:0003006 developmental process involved in reproduction; GO:0006403 RNA localization; GO:0006405 RNA export from nucleus; GO:0006406 mRNA export from nucleus; GO:0006412 translation; GO:0006414 translational elongation; GO:0006417 regulation of translation; GO:0006448 regulation of translational elon…	GO:0005622 intracellular anatomical structure; GO:0005634 nucleus; GO:0005635 nuclear envelope; GO:0005642 annulate lamellae; GO:0005643 nuclear pore; GO:0005737 cytoplasm; GO:0005783 endoplasmic reticulum; GO:0005789 endoplasmic reticulum membrane; GO:0005829 cytosol; GO:0012505 endomembrane system; GO:0016020 membrane; GO:0030425 dendrite; GO:0031967 organelle envelope; GO:0031975 envelope; GO:…	GO:0003676 nucleic acid binding; GO:0003723 RNA binding; GO:0003746 translation elongation factor activity; GO:0005488 binding; GO:0005515 protein binding; GO:0008135 translation factor activity, RNA binding; GO:0017069 snRNA binding; GO:0017070 U6 snRNA binding; GO:0047485 protein N-terminus binding; GO:0097159 organic cyclic compound binding; GO:1901363 heterocyclic compound binding;	PF01287	PF01287 Eukaryotic elongation factor 5A hypusine, DNA-binding OB fold	J	KOG3271	Translation initiation factor 5A (eIF-5A)	WP307 Translation factors	http://www.wikipathways.org/instance/WP307_r117950		R-MMU-163841 Gamma carboxylation, hypusine formation and arylsulfatase activation;R-MMU-204626 Hypusine synthesis from eIF5A-lysine;R-MMU-392499 Metabolism of proteins;R-MMU-597592 Post-translational protein modification	https://reactome.org/PathwayBrowser/#/R-MMU-163841;https://reactome.org/PathwayBrowser/#/R-MMU-204626;https://reactome.org/PathwayBrowser/#/R-MMU-392499;https://reactome.org/PathwayBrowser/#/R-MMU-597592	HALLMARK ALLOGRAFT REJECTION	http://www.gsea-msigdb.org/gsea/msigdb/mouse/geneset/HALLMARK_ALLOGRAFT_REJECTION
P67778	Prohibitin 1 OS=Mus musculus OX=10090 GN=Phb1 PE=1 SV=1	Phb1	0.636329	0.0107672	Down	46	10	59	10	10	29.8	3.46333e+06	3.99088e+06	3.90126e+06	1.91505e+06	2.67431e+06	2.08807e+06	1.253	1.19378	1.24074	0.632486	0.849102	0.86489	cytoplasm	K17080			GO:0000003 reproduction; GO:0000122 negative regulation of transcription by RNA polymerase II; GO:0001541 ovarian follicle development; GO:0001552 ovarian follicle atresia; GO:0001558 regulation of cell growth; GO:0001932 regulation of protein phosphorylation; GO:0001933 negative regulation of protein phosphorylation; GO:0001934 positive regulation of protein phosphorylation; GO:0002673 regulatio…	GO:0005622 intracellular anatomical structure; GO:0005634 nucleus; GO:0005654 nucleoplasm; GO:0005737 cytoplasm; GO:0005739 mitochondrion; GO:0005740 mitochondrial envelope; GO:0005741 mitochondrial outer membrane; GO:0005743 mitochondrial inner membrane; GO:0005768 endosome; GO:0005769 early endosome; GO:0005886 plasma membrane; GO:0005887 integral component of plasma membrane; GO:0009986 cell s…	GO:0000981 DNA-binding transcription factor activity, RNA polymerase II-specific; GO:0001067 transcription regulatory region nucleic acid binding; GO:0001664 G protein-coupled receptor binding; GO:0001846 opsonin binding; GO:0001848 complement binding; GO:0001850 complement component C3a binding; GO:0001851 complement component C3b binding; GO:0003676 nucleic acid binding; GO:0003677 DNA binding;…			O	KOG3083	Prohibitin				R-MMU-162582 Signal Transduction;R-MMU-382551 Transport of small molecules;R-MMU-5673000 RAF activation;R-MMU-5673001 RAF/MAP kinase cascade;R-MMU-5683057 MAPK family signaling cascades;R-MMU-5684996 MAPK1/MAPK3 signaling;R-MMU-8949215 Mitochondrial calcium ion transport;R-MMU-8949664 Processing of SMDT1	https://reactome.org/PathwayBrowser/#/R-MMU-162582;https://reactome.org/PathwayBrowser/#/R-MMU-382551;https://reactome.org/PathwayBrowser/#/R-MMU-5673000;https://reactome.org/PathwayBrowser/#/R-MMU-5673001;https://reactome.org/PathwayBrowser/#/R-MMU-5683057;https://reactome.org/PathwayBrowser/#/R-MMU-5684996;https://reactome.org/PathwayBrowser/#/R-MMU-8949215;https://reactome.org/PathwayBrowser/#…	HALLMARK MYC TARGETS V1;HALLMARK MYC TARGETS V2	http://www.gsea-msigdb.org/gsea/msigdb/mouse/geneset/HALLMARK_MYC_TARGETS_V1;http://www.gsea-msigdb.org/gsea/msigdb/mouse/geneset/HALLMARK_MYC_TARGETS_V2
P67984	60S ribosomal protein L22 OS=Mus musculus OX=10090 GN=Rpl22 PE=1 SV=2	Rpl22	2.0917	0.000188404	Up	39	3	153	3	3	14.8	1.59495e+08	1.64287e+08	1.78118e+08	3.51785e+08	3.42427e+08	2.82651e+08	0.703676	0.599276	0.690796	1.41682	1.32581	1.42769	nucleus	K02891	RP-L22e; large subunit ribosomal protein L22e	mmu03010 Ribosome; mmu05171 Coronavirus disease - COVID-19	GO:0001775 cell activation; GO:0002181 cytoplasmic translation; GO:0002376 immune system process; GO:0002520 immune system development; GO:0002521 leukocyte differentiation; GO:0006412 translation; GO:0006518 peptide metabolic process; GO:0006807 nitrogen compound metabolic process; GO:0007275 multicellular organism development; GO:0008152 metabolic process; GO:0009058 biosynthetic process; GO:00…	GO:0005622 intracellular anatomical structure; GO:0005634 nucleus; GO:0005737 cytoplasm; GO:0005783 endoplasmic reticulum; GO:0005789 endoplasmic reticulum membrane; GO:0005791 rough endoplasmic reticulum; GO:0005829 cytosol; GO:0005840 ribosome; GO:0012505 endomembrane system; GO:0015934 large ribosomal subunit; GO:0016020 membrane; GO:0022625 cytosolic large ribosomal subunit; GO:0022626 cytoso…	GO:0003676 nucleic acid binding; GO:0003723 RNA binding; GO:0003735 structural constituent of ribosome; GO:0005198 structural molecule activity; GO:0005488 binding; GO:0005539 glycosaminoglycan binding; GO:0008201 heparin binding; GO:0043167 ion binding; GO:0043168 anion binding; GO:0097159 organic cyclic compound binding; GO:0097367 carbohydrate derivative binding; GO:1901363 heterocyclic compou…			J	KOG3434	60S ribosomal protein L22	WP163 Cytoplasmic ribosomal proteins;WP310 mRNA processing	http://www.wikipathways.org/instance/WP163_r117051;http://www.wikipathways.org/instance/WP310_r122791		R-MMU-156827 L13a-mediated translational silencing of Ceruloplasmin expression;R-MMU-1799339 SRP-dependent cotranslational protein targeting to membrane;R-MMU-392499 Metabolism of proteins;R-MMU-6791226 Major pathway of rRNA processing in the nucleolus and cytosol;R-MMU-72312 rRNA processing;R-MMU-72613 Eukaryotic Translation Initiation;R-MMU-72689 Formation of a pool of free 40S subunits;R-MMU-7…	https://reactome.org/PathwayBrowser/#/R-MMU-156827;https://reactome.org/PathwayBrowser/#/R-MMU-1799339;https://reactome.org/PathwayBrowser/#/R-MMU-392499;https://reactome.org/PathwayBrowser/#/R-MMU-6791226;https://reactome.org/PathwayBrowser/#/R-MMU-72312;https://reactome.org/PathwayBrowser/#/R-MMU-72613;https://reactome.org/PathwayBrowser/#/R-MMU-72689;https://reactome.org/PathwayBrowser/#/R-MMU…	HALLMARK MYC TARGETS V1	http://www.gsea-msigdb.org/gsea/msigdb/mouse/geneset/HALLMARK_MYC_TARGETS_V1
P68254	14-3-3 protein theta OS=Mus musculus OX=10090 GN=Ywhaq PE=1 SV=1	Ywhaq	0.356167	0.00128543	Down	38	9	45	5	7	27.8	2.87273e+06	2.82692e+06	3.97532e+06	1.24528e+06	1.09322e+06	877031	1.45395	1.18295	1.76866	0.575353	0.485569	0.508191	cytoplasm	K16197	YWHAB_Q_Z; 14-3-3 protein beta/theta/zeta	mmu04114 Oocyte meiosis; mmu05203 Viral carcinogenesis; mmu04110 Cell cycle; mmu05160 Hepatitis C; mmu04151 PI3K-Akt signaling pathway; mmu04390 Hippo signaling pathway; mmu05161 Hepatitis B	GO:0006355 regulation of transcription, DNA-templated; GO:0006605 protein targeting; GO:0006810 transport; GO:0006886 intracellular protein transport; GO:0007154 cell communication; GO:0007165 signal transduction; GO:0007264 small GTPase mediated signal transduction; GO:0008104 protein localization; GO:0009889 regulation of biosynthetic process; GO:0009890 negative regulation of biosynthetic proc…	GO:0005622 intracellular anatomical structure; GO:0005737 cytoplasm; GO:0005829 cytosol; GO:0032991 protein-containing complex;	GO:0005488 binding; GO:0005515 protein binding; GO:0008022 protein C-terminus binding; GO:0019904 protein domain specific binding; GO:0042802 identical protein binding; GO:0044325 transmembrane transporter binding; GO:0047485 protein N-terminus binding; GO:0071889 14-3-3 protein binding;			O	KOG0841	Multifunctional chaperone (14-3-3 family)	WP553 Calcium regulation in cardiac cells;WP2573 Primary focal segmental glomerulosclerosis (FSGS);WP385 Myometrial relaxation and contraction pathways	http://www.wikipathways.org/instance/WP553_r117867;http://www.wikipathways.org/instance/WP2573_r117937;http://www.wikipathways.org/instance/WP385_r122794		R-MMU-109581 Apoptosis;R-MMU-109606 Intrinsic Pathway for Apoptosis;R-MMU-111447 Activation of BAD and translocation to mitochondria ;R-MMU-114452 Activation of BH3-only proteins;R-MMU-162582 Signal Transduction;R-MMU-1640170 Cell Cycle;R-MMU-194315 Signaling by Rho GTPases;R-MMU-195258 RHO GTPase Effectors;R-MMU-212436 Generic Transcription Pathway;R-MMU-3700989 Transcriptional Regulation by TP5…	https://reactome.org/PathwayBrowser/#/R-MMU-109581;https://reactome.org/PathwayBrowser/#/R-MMU-109606;https://reactome.org/PathwayBrowser/#/R-MMU-111447;https://reactome.org/PathwayBrowser/#/R-MMU-114452;https://reactome.org/PathwayBrowser/#/R-MMU-162582;https://reactome.org/PathwayBrowser/#/R-MMU-1640170;https://reactome.org/PathwayBrowser/#/R-MMU-194315;https://reactome.org/PathwayBrowser/#/R-M…	HALLMARK MYC TARGETS V1	http://www.gsea-msigdb.org/gsea/msigdb/mouse/geneset/HALLMARK_MYC_TARGETS_V1
P69566	Ran-binding protein 9 OS=Mus musculus OX=10090 GN=Ranbp9 PE=1 SV=1	Ranbp9	0.0445787	2.68046e-06	Down	16	7	21	7	7	71	1.34013e+06	1.845e+06	1.40787e+06	72796.9	69578.6	48387.6	1.82768	2.0804	1.68785	0.0906316	0.0832759	0.075552	nucleus	K23334			GO:0000003 reproduction; GO:0000165 MAPK cascade; GO:0000226 microtubule cytoskeleton organization; GO:0000902 cell morphogenesis; GO:0000904 cell morphogenesis involved in differentiation; GO:0001654 eye development; GO:0001932 regulation of protein phosphorylation; GO:0001933 negative regulation of protein phosphorylation; GO:0002064 epithelial cell development; GO:0002065 columnar/cuboidal epi…	GO:0005622 intracellular anatomical structure; GO:0005634 nucleus; GO:0005737 cytoplasm; GO:0005829 cytosol; GO:0005856 cytoskeleton; GO:0005875 microtubule associated complex; GO:0015630 microtubule cytoskeleton; GO:0016020 membrane; GO:0032991 protein-containing complex; GO:0043226 organelle; GO:0043227 membrane-bounded organelle; GO:0043228 non-membrane-bounded organelle; GO:0043229 intracellu…	GO:0005085 guanyl-nucleotide exchange factor activity; GO:0005488 binding; GO:0005515 protein binding; GO:0008092 cytoskeletal protein binding; GO:0015631 tubulin binding; GO:0019899 enzyme binding; GO:0031267 small GTPase binding; GO:0048487 beta-tubulin binding; GO:0051020 GTPase binding; GO:0098772 molecular function regulator;	PF08513; PF10607	PF08513 LisH; PF10607 CTLH/CRA C-terminal to LisH motif domain	R	KOG1477	SPRY domain-containing proteins				R-MMU-1266738 Developmental Biology;R-MMU-162582 Signal Transduction;R-MMU-373760 L1CAM interactions;R-MMU-422475 Axon guidance;R-MMU-5673001 RAF/MAP kinase cascade;R-MMU-5683057 MAPK family signaling cascades;R-MMU-5684996 MAPK1/MAPK3 signaling;R-MMU-6806834 Signaling by MET;R-MMU-8851805 MET activates RAS signaling;R-MMU-9006934 Signaling by Receptor Tyrosine Kinases;R-MMU-9675108 Nervous syste…	https://reactome.org/PathwayBrowser/#/R-MMU-1266738;https://reactome.org/PathwayBrowser/#/R-MMU-162582;https://reactome.org/PathwayBrowser/#/R-MMU-373760;https://reactome.org/PathwayBrowser/#/R-MMU-422475;https://reactome.org/PathwayBrowser/#/R-MMU-5673001;https://reactome.org/PathwayBrowser/#/R-MMU-5683057;https://reactome.org/PathwayBrowser/#/R-MMU-5684996;https://reactome.org/PathwayBrowser/#/…	HALLMARK MITOTIC SPINDLE	http://www.gsea-msigdb.org/gsea/msigdb/mouse/geneset/HALLMARK_MITOTIC_SPINDLE
P70168	Importin subunit beta-1 OS=Mus musculus OX=10090 GN=Kpnb1 PE=1 SV=2	Kpnb1	0.141702	0.000630102	Down	2	2	6	2	2	97.1	123792	107602	137959	15397.6	24316.4	10426.5	1.92526	1.38362	1.88611	0.218608	0.331885	0.18565	cytoplasm	K14293	KPNB1; importin subunit beta-1	mmu03013 Nucleocytoplasmic transport; mmu05207 Chemical carcinogenesis - receptor activation	GO:0000003 reproduction; GO:0000070 mitotic sister chromatid segregation; GO:0000226 microtubule cytoskeleton organization; GO:0000278 mitotic cell cycle; GO:0000280 nuclear division; GO:0000737 DNA catabolic process, endonucleolytic; GO:0000819 sister chromatid segregation; GO:0001775 cell activation; GO:0002252 immune effector process; GO:0002263 cell activation involved in immune response; GO:…	GO:0005576 extracellular region; GO:0005622 intracellular anatomical structure; GO:0005634 nucleus; GO:0005635 nuclear envelope; GO:0005643 nuclear pore; GO:0005654 nucleoplasm; GO:0005737 cytoplasm; GO:0005783 endoplasmic reticulum; GO:0005829 cytosol; GO:0010494 cytoplasmic stress granule; GO:0012505 endomembrane system; GO:0016020 membrane; GO:0030141 secretory granule; GO:0031090 organelle me…	GO:0005048 signal sequence binding; GO:0005215 transporter activity; GO:0005488 binding; GO:0005515 protein binding; GO:0008092 cytoskeletal protein binding; GO:0008139 nuclear localization sequence binding; GO:0008270 zinc ion binding; GO:0019894 kinesin binding; GO:0019899 enzyme binding; GO:0019904 protein domain specific binding; GO:0031072 heat shock protein binding; GO:0033218 amide binding…			YU	KOG1241	Karyopherin (importin) beta 1	WP1763 Mechanisms associated with pluripotency	http://www.wikipathways.org/instance/WP1763_r120787		R-MMU-109581 Apoptosis;R-MMU-1280215 Cytokine Signaling in Immune system;R-MMU-140342 Apoptosis induced DNA fragmentation;R-MMU-1430728 Metabolism;R-MMU-1640170 Cell Cycle;R-MMU-1655829 Regulation of cholesterol biosynthesis by SREBP (SREBF);R-MMU-168249 Innate Immune System;R-MMU-168256 Immune System;R-MMU-2555396 Mitotic Metaphase and Anaphase;R-MMU-2995383 Initiation of Nuclear Envelope (NE) R…	https://reactome.org/PathwayBrowser/#/R-MMU-109581;https://reactome.org/PathwayBrowser/#/R-MMU-1280215;https://reactome.org/PathwayBrowser/#/R-MMU-140342;https://reactome.org/PathwayBrowser/#/R-MMU-1430728;https://reactome.org/PathwayBrowser/#/R-MMU-1640170;https://reactome.org/PathwayBrowser/#/R-MMU-1655829;https://reactome.org/PathwayBrowser/#/R-MMU-168249;https://reactome.org/PathwayBrowser/#/…	HALLMARK G2M CHECKPOINT;HALLMARK MYC TARGETS V1	http://www.gsea-msigdb.org/gsea/msigdb/mouse/geneset/HALLMARK_G2M_CHECKPOINT;http://www.gsea-msigdb.org/gsea/msigdb/mouse/geneset/HALLMARK_MYC_TARGETS_V1
P70188	Kinesin-associated protein 3 OS=Mus musculus OX=10090 GN=Kifap3 PE=1 SV=1	Kifap3	1.58514	0.0349565	Up	6	4	20	4	4	91.2	219085	408529	396324	512159	580686	399870	0.567953	0.875631	0.903168	1.21204	1.32109	1.1868	cytoplasm	K25388			GO:0000226 microtubule cytoskeleton organization; GO:0002376 immune system process; GO:0002478 antigen processing and presentation of exogenous peptide antigen; GO:0002495 antigen processing and presentation of peptide antigen via MHC class II; GO:0002504 antigen processing and presentation of peptide or polysaccharide antigen via MHC class II; GO:0003008 system process; GO:0006810 transport; GO:…	GO:0000228 nuclear chromosome; GO:0000793 condensed chromosome; GO:0000794 condensed nuclear chromosome; GO:0005622 intracellular anatomical structure; GO:0005634 nucleus; GO:0005694 chromosome; GO:0005737 cytoplasm; GO:0005783 endoplasmic reticulum; GO:0005794 Golgi apparatus; GO:0005813 centrosome; GO:0005815 microtubule organizing center; GO:0005829 cytosol; GO:0005856 cytoskeleton; GO:0005871…	GO:0003774 cytoskeletal motor activity; GO:0003777 microtubule motor activity; GO:0003824 catalytic activity; GO:0005488 binding; GO:0005515 protein binding; GO:0008092 cytoskeletal protein binding; GO:0016462 pyrophosphatase activity; GO:0016787 hydrolase activity; GO:0016817 hydrolase activity, acting on acid anhydrides; GO:0016818 hydrolase activity, acting on acid anhydrides, in phosphorus-co…			U	KOG1222	Kinesin associated protein KAP				R-MMU-109582 Hemostasis;R-MMU-1280218 Adaptive Immune System;R-MMU-168256 Immune System;R-MMU-1852241 Organelle biogenesis and maintenance;R-MMU-199991 Membrane Trafficking;R-MMU-2132295 MHC class II antigen presentation;R-MMU-5617833 Cilium Assembly;R-MMU-5620924 Intraflagellar transport;R-MMU-5653656 Vesicle-mediated transport;R-MMU-6811434 COPI-dependent Golgi-to-ER retrograde traffic;R-MMU-68…	https://reactome.org/PathwayBrowser/#/R-MMU-109582;https://reactome.org/PathwayBrowser/#/R-MMU-1280218;https://reactome.org/PathwayBrowser/#/R-MMU-168256;https://reactome.org/PathwayBrowser/#/R-MMU-1852241;https://reactome.org/PathwayBrowser/#/R-MMU-199991;https://reactome.org/PathwayBrowser/#/R-MMU-2132295;https://reactome.org/PathwayBrowser/#/R-MMU-5617833;https://reactome.org/PathwayBrowser/#/…	HALLMARK MITOTIC SPINDLE	http://www.gsea-msigdb.org/gsea/msigdb/mouse/geneset/HALLMARK_MITOTIC_SPINDLE
P70227	Inositol 1,4,5-trisphosphate receptor type 3 OS=Mus musculus OX=10090 GN=Itpr3 PE=1 SV=3	Itpr3	0.23964	0.00426699	Down	1	3	3	3	3	304.1	188214	193459	189581	49441.8	61932.2	20863.2	1.74549	1.48338	1.54553	0.418574	0.504047	0.221515	plasma membrane	K04960	ITPR3; inositol 1,4,5-triphosphate receptor type 3	mmu04371 Apelin signaling pathway; mmu04218 Cellular senescence; mmu04270 Vascular smooth muscle contraction; mmu04723 Retrograde endocannabinoid signaling; mmu04020 Calcium signaling pathway; mmu05017 Spinocerebellar ataxia; mmu05205 Proteoglycans in cancer; mmu04924 Renin secretion; mmu05163 Human cytomegalovirus infection; mmu04970 Salivary secretion; mmu04022 cGMP-PKG signaling pathway; mmu05…	GO:0001666 response to hypoxia; GO:0001775 cell activation; GO:0002791 regulation of peptide secretion; GO:0003008 system process; GO:0006810 transport; GO:0006811 ion transport; GO:0006812 cation transport; GO:0006816 calcium ion transport; GO:0006873 cellular ion homeostasis; GO:0006874 cellular calcium ion homeostasis; GO:0006875 cellular metal ion homeostasis; GO:0006915 apoptotic process; GO…	GO:0005622 intracellular anatomical structure; GO:0005634 nucleus; GO:0005635 nuclear envelope; GO:0005637 nuclear inner membrane; GO:0005640 nuclear outer membrane; GO:0005654 nucleoplasm; GO:0005730 nucleolus; GO:0005737 cytoplasm; GO:0005783 endoplasmic reticulum; GO:0005789 endoplasmic reticulum membrane; GO:0005791 rough endoplasmic reticulum; GO:0005886 plasma membrane; GO:0005887 integral …	GO:0000822 inositol hexakisphosphate binding; GO:0005215 transporter activity; GO:0005216 ion channel activity; GO:0005217 intracellular ligand-gated ion channel activity; GO:0005220 inositol 1,4,5-trisphosphate-sensitive calcium-release channel activity; GO:0005246 calcium channel regulator activity; GO:0005261 cation channel activity; GO:0005262 calcium channel activity; GO:0005488 binding; GO:…	PF08709; PF02815	PF08709 Inositol 1,4,5-trisphosphate/ryanodine receptor; PF02815 MIR domain	T	KOG3533	Inositol 1,4,5-trisphosphate receptor	WP553 Calcium regulation in cardiac cells;WP2075 Alzheimer's disease;WP385 Myometrial relaxation and contraction pathways	http://www.wikipathways.org/instance/WP553_r117867;http://www.wikipathways.org/instance/WP2075_r116517;http://www.wikipathways.org/instance/WP385_r122794		R-MMU-109582 Hemostasis;R-MMU-114508 Effects of PIP2 hydrolysis;R-MMU-1280218 Adaptive Immune System;R-MMU-139853 Elevation of cytosolic Ca2+ levels;R-MMU-1430728 Metabolism;R-MMU-162582 Signal Transduction;R-MMU-163685 Integration of energy metabolism;R-MMU-168256 Immune System;R-MMU-372790 Signaling by GPCR;R-MMU-381676 Glucagon-like Peptide-1 (GLP1) regulates insulin secretion;R-MMU-388396 GPC…	https://reactome.org/PathwayBrowser/#/R-MMU-109582;https://reactome.org/PathwayBrowser/#/R-MMU-114508;https://reactome.org/PathwayBrowser/#/R-MMU-1280218;https://reactome.org/PathwayBrowser/#/R-MMU-139853;https://reactome.org/PathwayBrowser/#/R-MMU-1430728;https://reactome.org/PathwayBrowser/#/R-MMU-162582;https://reactome.org/PathwayBrowser/#/R-MMU-163685;https://reactome.org/PathwayBrowser/#/R-…
P70257	Nuclear factor 1 X-type OS=Mus musculus OX=10090 GN=Nfix PE=1 SV=2	Nfix	0.457282	0.00770039	Down	12	6	33	3	6	53.4	1.93431e+06	2.33411e+06	2.26003e+06	757165	905016	1.03946e+06	1.36723	1.36407	1.40427	0.488564	0.561389	0.84117	nucleus	K09171			GO:0000122 negative regulation of transcription by RNA polymerase II; GO:0006139 nucleobase-containing compound metabolic process; GO:0006351 transcription, DNA-templated; GO:0006355 regulation of transcription, DNA-templated; GO:0006357 regulation of transcription by RNA polymerase II; GO:0006366 transcription by RNA polymerase II; GO:0006725 cellular aromatic compound metabolic process; GO:0006…	GO:0005622 intracellular anatomical structure; GO:0005634 nucleus; GO:0005654 nucleoplasm; GO:0031974 membrane-enclosed lumen; GO:0031981 nuclear lumen; GO:0043226 organelle; GO:0043227 membrane-bounded organelle; GO:0043229 intracellular organelle; GO:0043231 intracellular membrane-bounded organelle; GO:0043233 organelle lumen; GO:0070013 intracellular organelle lumen;	GO:0000976 transcription cis-regulatory region binding; GO:0000977 RNA polymerase II transcription regulatory region sequence-specific DNA binding; GO:0000981 DNA-binding transcription factor activity, RNA polymerase II-specific; GO:0001067 transcription regulatory region nucleic acid binding; GO:0001228 DNA-binding transcription activator activity, RNA polymerase II-specific; GO:0003676 nucleic …	PF03165	PF03165 MH1 domain	K	KOG3663	Nuclear factor I	WP412 Oxidative stress response	http://www.wikipathways.org/instance/WP412_r117038	Transcription factor
P70372	ELAV-like protein 1 OS=Mus musculus OX=10090 GN=Elavl1 PE=1 SV=2	Elavl1	0.50411	0.00178098	Down	26	7	88	7	7	36.1	1.14463e+07	1.41913e+07	1.3923e+07	7.66987e+06	6.53641e+06	4.46948e+06	1.28232	1.31446	1.37113	0.784387	0.642626	0.573251	nucleus	K13088	ELAVL1; ELAV-like protein 1	mmu04152 AMPK signaling pathway; mmu04657 IL-17 signaling pathway	GO:0000375 RNA splicing, via transesterification reactions; GO:0000377 RNA splicing, via transesterification reactions with bulged adenosine as nucleophile; GO:0000398 mRNA splicing, via spliceosome; GO:0006139 nucleobase-containing compound metabolic process; GO:0006396 RNA processing; GO:0006397 mRNA processing; GO:0006403 RNA localization; GO:0006417 regulation of translation; GO:0006725 cellu…	GO:0005622 intracellular anatomical structure; GO:0005634 nucleus; GO:0005654 nucleoplasm; GO:0005737 cytoplasm; GO:0005829 cytosol; GO:0005938 cell cortex; GO:0010494 cytoplasmic stress granule; GO:0031974 membrane-enclosed lumen; GO:0031981 nuclear lumen; GO:0032991 protein-containing complex; GO:0035770 ribonucleoprotein granule; GO:0036464 cytoplasmic ribonucleoprotein granule; GO:0043226 org…	GO:0003676 nucleic acid binding; GO:0003723 RNA binding; GO:0003725 double-stranded RNA binding; GO:0003727 single-stranded RNA binding; GO:0003729 mRNA binding; GO:0003730 mRNA 3'-UTR binding; GO:0005488 binding; GO:0005515 protein binding; GO:0008187 poly-pyrimidine tract binding; GO:0008266 poly(U) RNA binding; GO:0019899 enzyme binding; GO:0019900 kinase binding; GO:0019901 protein kinase bin…	PF00076	PF00076 RNA recognition motif. (a.k.a. RRM, RBD, or RNP domain)	A	KOG0145	RNA-binding protein ELAV/HU (RRM superfamily)	WP2841 Focal adhesion: PI3K-Akt-mTOR signaling pathway;WP310 mRNA processing	http://www.wikipathways.org/instance/WP2841_r116712;http://www.wikipathways.org/instance/WP310_r122791		R-MMU-450520 HuR (ELAVL1) binds and stabilizes mRNA;R-MMU-450531 Regulation of mRNA stability by proteins that bind AU-rich elements;R-MMU-72163 mRNA Splicing - Major Pathway;R-MMU-72172 mRNA Splicing;R-MMU-72203 Processing of Capped Intron-Containing Pre-mRNA;R-MMU-8953854 Metabolism of RNA	https://reactome.org/PathwayBrowser/#/R-MMU-450520;https://reactome.org/PathwayBrowser/#/R-MMU-450531;https://reactome.org/PathwayBrowser/#/R-MMU-72163;https://reactome.org/PathwayBrowser/#/R-MMU-72172;https://reactome.org/PathwayBrowser/#/R-MMU-72203;https://reactome.org/PathwayBrowser/#/R-MMU-8953854
P70699	Lysosomal alpha-glucosidase OS=Mus musculus OX=10090 GN=Gaa PE=1 SV=2	Gaa	0.613782	0.00725268	Down	7	4	8	4	4	106.2	646054	980092	865819	484776	585234	353683	1.07643	1.35015	1.26813	0.737349	0.855733	0.67467	extracellular	K12316	GAA; lysosomal alpha-glucosidase [EC:3.2.1.20]	mmu04142 Lysosome; mmu01100 Metabolic pathways; mmu00052 Galactose metabolism; mmu00500 Starch and sucrose metabolism	GO:0000023 maltose metabolic process; GO:0000272 polysaccharide catabolic process; GO:0001775 cell activation; GO:0002026 regulation of the force of heart contraction; GO:0002086 diaphragm contraction; GO:0002252 immune effector process; GO:0002263 cell activation involved in immune response; GO:0002274 myeloid leukocyte activation; GO:0002275 myeloid cell activation involved in immune response; …	GO:0000323 lytic vacuole; GO:0005622 intracellular anatomical structure; GO:0005737 cytoplasm; GO:0005764 lysosome; GO:0005765 lysosomal membrane; GO:0005766 primary lysosome; GO:0005773 vacuole; GO:0005774 vacuolar membrane; GO:0005775 vacuolar lumen; GO:0005886 plasma membrane; GO:0012505 endomembrane system; GO:0012506 vesicle membrane; GO:0016020 membrane; GO:0030141 secretory granule; GO:003…	GO:0003824 catalytic activity; GO:0004553 hydrolase activity, hydrolyzing O-glycosyl compounds; GO:0004558 alpha-1,4-glucosidase activity; GO:0005488 binding; GO:0015926 glucosidase activity; GO:0016787 hydrolase activity; GO:0016798 hydrolase activity, acting on glycosyl bonds; GO:0030246 carbohydrate binding; GO:0090599 alpha-glucosidase activity;	PF00088; PF16863; PF13802	PF00088 Trefoil (P-type) domain; PF16863 N-terminal barrel of NtMGAM and CtMGAM, maltase-glucoamylase; PF13802 Galactose mutarotase-like	G	KOG1065	Maltase glucoamylase and related hydrolases, glycosyl hydrolase family 31				R-MMU-1430728 Metabolism;R-MMU-168249 Innate Immune System;R-MMU-168256 Immune System;R-MMU-6798695 Neutrophil degranulation;R-MMU-70221 Glycogen breakdown (glycogenolysis);R-MMU-71387 Metabolism of carbohydrates;R-MMU-8982491 Glycogen metabolism	https://reactome.org/PathwayBrowser/#/R-MMU-1430728;https://reactome.org/PathwayBrowser/#/R-MMU-168249;https://reactome.org/PathwayBrowser/#/R-MMU-168256;https://reactome.org/PathwayBrowser/#/R-MMU-6798695;https://reactome.org/PathwayBrowser/#/R-MMU-70221;https://reactome.org/PathwayBrowser/#/R-MMU-71387;https://reactome.org/PathwayBrowser/#/R-MMU-8982491	HALLMARK HYPOXIA;HALLMARK MYOGENESIS	http://www.gsea-msigdb.org/gsea/msigdb/mouse/geneset/HALLMARK_HYPOXIA;http://www.gsea-msigdb.org/gsea/msigdb/mouse/geneset/HALLMARK_MYOGENESIS
P80313	T-complex protein 1 subunit eta OS=Mus musculus OX=10090 GN=Cct7 PE=1 SV=1	Cct7	0.637482	0.0128872	Down	9	4	14	4	4	59.6	480747	560217	672245	394496	383286	246280	1.14583	1.10398	1.40848	0.858344	0.801713	0.672038	cytoplasm	K09499			GO:0000003 reproduction; GO:0006457 protein folding; GO:0006458 'de novo' protein folding; GO:0006810 transport; GO:0007338 single fertilization; GO:0007339 binding of sperm to zona pellucida; GO:0008037 cell recognition; GO:0009566 fertilization; GO:0009889 regulation of biosynthetic process; GO:0009891 positive regulation of biosynthetic process; GO:0009893 positive regulation of metabolic proc…	GO:0002199 zona pellucida receptor complex; GO:0005622 intracellular anatomical structure; GO:0005737 cytoplasm; GO:0005829 cytosol; GO:0005832 chaperonin-containing T-complex; GO:0005856 cytoskeleton; GO:0005874 microtubule; GO:0015630 microtubule cytoskeleton; GO:0032991 protein-containing complex; GO:0043226 organelle; GO:0043228 non-membrane-bounded organelle; GO:0043229 intracellular organel…	GO:0005488 binding; GO:0005515 protein binding; GO:0042802 identical protein binding; GO:0044183 protein folding chaperone; GO:0051082 unfolded protein binding;			O	KOG0361	Chaperonin complex component, TCP-1 eta subunit (CCT7)				R-MMU-162582 Signal Transduction;R-MMU-194315 Signaling by Rho GTPases;R-MMU-390466 Chaperonin-mediated protein folding;R-MMU-390471 Association of TriC/CCT with target proteins during biosynthesis;R-MMU-391251 Protein folding;R-MMU-392499 Metabolism of proteins;R-MMU-6814122 Cooperation of PDCL (PhLP1) and TRiC/CCT in G-protein beta folding;R-MMU-9012999 RHO GTPase cycle;R-MMU-9013418 RHOBTB2 GT…	https://reactome.org/PathwayBrowser/#/R-MMU-162582;https://reactome.org/PathwayBrowser/#/R-MMU-194315;https://reactome.org/PathwayBrowser/#/R-MMU-390466;https://reactome.org/PathwayBrowser/#/R-MMU-390471;https://reactome.org/PathwayBrowser/#/R-MMU-391251;https://reactome.org/PathwayBrowser/#/R-MMU-392499;https://reactome.org/PathwayBrowser/#/R-MMU-6814122;https://reactome.org/PathwayBrowser/#/R-M…	HALLMARK MYC TARGETS V1	http://www.gsea-msigdb.org/gsea/msigdb/mouse/geneset/HALLMARK_MYC_TARGETS_V1
P80317	T-complex protein 1 subunit zeta OS=Mus musculus OX=10090 GN=Cct6a PE=1 SV=3	Cct6a	0.565176	0.0183945	Down	14	5	9	5	5	58	477779	526003	477747	208674	277642	278658	1.38753	1.263	1.21964	0.553222	0.707605	0.926502	cytoplasm	K09498			GO:0000003 reproduction; GO:0000226 microtubule cytoskeleton organization; GO:0006457 protein folding; GO:0006458 'de novo' protein folding; GO:0006810 transport; GO:0006996 organelle organization; GO:0007010 cytoskeleton organization; GO:0007017 microtubule-based process; GO:0007049 cell cycle; GO:0007098 centrosome cycle; GO:0007099 centriole replication; GO:0007338 single fertilization; GO:000…	GO:0001669 acrosomal vesicle; GO:0002199 zona pellucida receptor complex; GO:0005622 intracellular anatomical structure; GO:0005737 cytoplasm; GO:0005829 cytosol; GO:0005832 chaperonin-containing T-complex; GO:0005856 cytoskeleton; GO:0005874 microtubule; GO:0012505 endomembrane system; GO:0015630 microtubule cytoskeleton; GO:0030141 secretory granule; GO:0031410 cytoplasmic vesicle; GO:0031982 v…	GO:0005488 binding; GO:0005515 protein binding; GO:0019904 protein domain specific binding; GO:0044183 protein folding chaperone; GO:0051082 unfolded protein binding; GO:0071987 WD40-repeat domain binding;			O	KOG0359	Chaperonin complex component, TCP-1 zeta subunit (CCT6)				R-MMU-162582 Signal Transduction;R-MMU-194315 Signaling by Rho GTPases;R-MMU-390466 Chaperonin-mediated protein folding;R-MMU-390471 Association of TriC/CCT with target proteins during biosynthesis;R-MMU-391251 Protein folding;R-MMU-392499 Metabolism of proteins;R-MMU-6814122 Cooperation of PDCL (PhLP1) and TRiC/CCT in G-protein beta folding;R-MMU-9012999 RHO GTPase cycle;R-MMU-9013418 RHOBTB2 GT…	https://reactome.org/PathwayBrowser/#/R-MMU-162582;https://reactome.org/PathwayBrowser/#/R-MMU-194315;https://reactome.org/PathwayBrowser/#/R-MMU-390466;https://reactome.org/PathwayBrowser/#/R-MMU-390471;https://reactome.org/PathwayBrowser/#/R-MMU-391251;https://reactome.org/PathwayBrowser/#/R-MMU-392499;https://reactome.org/PathwayBrowser/#/R-MMU-6814122;https://reactome.org/PathwayBrowser/#/R-M…	HALLMARK MTORC1 SIGNALING	http://www.gsea-msigdb.org/gsea/msigdb/mouse/geneset/HALLMARK_MTORC1_SIGNALING
P81117	Nucleobindin-2 OS=Mus musculus OX=10090 GN=Nucb2 PE=1 SV=2	Nucb2	0.16653	0.00142016	Down	15	5	20	5	5	50.3	1.33e+06	1.5617e+06	1.5134e+06	160706	212588	283686	1.71413	1.66414	1.71462	0.189078	0.240449	0.418591	extracellular	K20371			GO:0002791 regulation of peptide secretion; GO:0002792 negative regulation of peptide secretion; GO:0006807 nitrogen compound metabolic process; GO:0006873 cellular ion homeostasis; GO:0006874 cellular calcium ion homeostasis; GO:0006875 cellular metal ion homeostasis; GO:0006950 response to stress; GO:0006952 defense response; GO:0008152 metabolic process; GO:0009605 response to external stimulu…	GO:0000139 Golgi membrane; GO:0005576 extracellular region; GO:0005615 extracellular space; GO:0005622 intracellular anatomical structure; GO:0005634 nucleus; GO:0005635 nuclear envelope; GO:0005640 nuclear outer membrane; GO:0005737 cytoplasm; GO:0005768 endosome; GO:0005769 early endosome; GO:0005783 endoplasmic reticulum; GO:0005791 rough endoplasmic reticulum; GO:0005793 endoplasmic reticulum…	GO:0001965 G-protein alpha-subunit binding; GO:0003676 nucleic acid binding; GO:0003677 DNA binding; GO:0005102 signaling receptor binding; GO:0005126 cytokine receptor binding; GO:0005164 tumor necrosis factor receptor binding; GO:0005488 binding; GO:0005509 calcium ion binding; GO:0005515 protein binding; GO:0032813 tumor necrosis factor receptor superfamily binding; GO:0043167 ion binding; GO:…	PF13499	PF13499 EF-hand domain pair	R	KOG3866	DNA-binding protein of the nucleobindin family
P81269	Cyclic AMP-dependent transcription factor ATF-1 OS=Mus musculus OX=10090 GN=Atf1 PE=1 SV=1	Atf1	1.5653	0.00417485	Up	9	3	22	3	3	29.2	2.9886e+06	2.96869e+06	2.73024e+06	4.20958e+06	4.72434e+06	3745377	0.912539	0.749456	0.732828	1.17337	1.26594	1.30929	nucleus	K09053	ATF1; activating transcription factor 1	mmu04925 Aldosterone synthesis and secretion; mmu05202 Transcriptional misregulation in cancer	GO:0006139 nucleobase-containing compound metabolic process; GO:0006275 regulation of DNA replication; GO:0006351 transcription, DNA-templated; GO:0006355 regulation of transcription, DNA-templated; GO:0006357 regulation of transcription by RNA polymerase II; GO:0006366 transcription by RNA polymerase II; GO:0006725 cellular aromatic compound metabolic process; GO:0006807 nitrogen compound metabo…	GO:0005622 intracellular anatomical structure; GO:0005634 nucleus; GO:0005654 nucleoplasm; GO:0005667 transcription regulator complex; GO:0031974 membrane-enclosed lumen; GO:0031981 nuclear lumen; GO:0032991 protein-containing complex; GO:0043226 organelle; GO:0043227 membrane-bounded organelle; GO:0043229 intracellular organelle; GO:0043231 intracellular membrane-bounded organelle; GO:0043233 or…	GO:0000976 transcription cis-regulatory region binding; GO:0000977 RNA polymerase II transcription regulatory region sequence-specific DNA binding; GO:0000981 DNA-binding transcription factor activity, RNA polymerase II-specific; GO:0001067 transcription regulatory region nucleic acid binding; GO:0001228 DNA-binding transcription activator activity, RNA polymerase II-specific; GO:0003676 nucleic …			K	KOG3584	cAMP response element binding protein and related transcription factors	WP572 EGFR1 signaling pathway;WP373 IL-3 signaling pathway;WP385 Myometrial relaxation and contraction pathways	http://www.wikipathways.org/instance/WP572_r117874;http://www.wikipathways.org/instance/WP373_r117904;http://www.wikipathways.org/instance/WP385_r122794	Transcription factor	R-MMU-1280215 Cytokine Signaling in Immune system;R-MMU-162582 Signal Transduction;R-MMU-166016 Toll Like Receptor 4 (TLR4) Cascade;R-MMU-166058 MyD88:MAL(TIRAP) cascade initiated on plasma membrane;R-MMU-166166 MyD88-independent TLR4 cascade ;R-MMU-166520 Signaling by NTRKs;R-MMU-168138 Toll Like Receptor 9 (TLR9) Cascade;R-MMU-168142 Toll Like Receptor 10 (TLR10) Cascade;R-MMU-168164 Toll Like …	https://reactome.org/PathwayBrowser/#/R-MMU-1280215;https://reactome.org/PathwayBrowser/#/R-MMU-162582;https://reactome.org/PathwayBrowser/#/R-MMU-166016;https://reactome.org/PathwayBrowser/#/R-MMU-166058;https://reactome.org/PathwayBrowser/#/R-MMU-166166;https://reactome.org/PathwayBrowser/#/R-MMU-166520;https://reactome.org/PathwayBrowser/#/R-MMU-168138;https://reactome.org/PathwayBrowser/#/R-M…	HALLMARK PI3K AKT MTOR SIGNALING	http://www.gsea-msigdb.org/gsea/msigdb/mouse/geneset/HALLMARK_PI3K_AKT_MTOR_SIGNALING
P83887	Tubulin gamma-1 chain OS=Mus musculus OX=10090 GN=Tubg1 PE=1 SV=1	Tubg1	0.449965	0.00955375	Down	41	12	60	12	12	51.1	3.2265e+06	4.08215e+06	3.75294e+06	1.10895e+06	1.95604e+06	1.5076e+06	1.34642	1.40843	1.37669	0.422448	0.716335	0.720265	cytoplasm	K10389	TUBG; tubulin gamma	mmu05165 Human papillomavirus infection	GO:0000003 reproduction; GO:0000070 mitotic sister chromatid segregation; GO:0000086 G2/M transition of mitotic cell cycle; GO:0000212 meiotic spindle organization; GO:0000226 microtubule cytoskeleton organization; GO:0000278 mitotic cell cycle; GO:0000280 nuclear division; GO:0000819 sister chromatid segregation; GO:0003002 regionalization; GO:0003006 developmental process involved in reproducti…	GO:0000228 nuclear chromosome; GO:0000242 pericentriolar material; GO:0000793 condensed chromosome; GO:0000794 condensed nuclear chromosome; GO:0000922 spindle pole; GO:0000930 gamma-tubulin complex; GO:0000931 gamma-tubulin large complex; GO:0005622 intracellular anatomical structure; GO:0005634 nucleus; GO:0005694 chromosome; GO:0005737 cytoplasm; GO:0005768 endosome; GO:0005813 centrosome; GO:…	GO:0000166 nucleotide binding; GO:0001882 nucleoside binding; GO:0001883 purine nucleoside binding; GO:0005198 structural molecule activity; GO:0005200 structural constituent of cytoskeleton; GO:0005488 binding; GO:0005515 protein binding; GO:0005525 GTP binding; GO:0017076 purine nucleotide binding; GO:0019001 guanyl nucleotide binding; GO:0032549 ribonucleoside binding; GO:0032550 purine ribonu…	PF00091; PF03953	PF00091 Tubulin/FtsZ family, GTPase domain; PF03953 Tubulin C-terminal domain	Z	KOG1374	Gamma tubulin				R-MMU-1640170 Cell Cycle;R-MMU-1852241 Organelle biogenesis and maintenance;R-MMU-2565942 Regulation of PLK1 Activity at G2/M Transition;R-MMU-380259 Loss of Nlp from mitotic centrosomes;R-MMU-380270 Recruitment of mitotic centrosome proteins and complexes;R-MMU-380284 Loss of proteins required for interphase microtubule organization from the centrosome;R-MMU-380287 Centrosome maturation;R-MMU-38…	https://reactome.org/PathwayBrowser/#/R-MMU-1640170;https://reactome.org/PathwayBrowser/#/R-MMU-1852241;https://reactome.org/PathwayBrowser/#/R-MMU-2565942;https://reactome.org/PathwayBrowser/#/R-MMU-380259;https://reactome.org/PathwayBrowser/#/R-MMU-380270;https://reactome.org/PathwayBrowser/#/R-MMU-380284;https://reactome.org/PathwayBrowser/#/R-MMU-380287;https://reactome.org/PathwayBrowser/#/R…	HALLMARK APICAL JUNCTION;HALLMARK MTORC1 SIGNALING;HALLMARK E2F TARGETS	http://www.gsea-msigdb.org/gsea/msigdb/mouse/geneset/HALLMARK_APICAL_JUNCTION;http://www.gsea-msigdb.org/gsea/msigdb/mouse/geneset/HALLMARK_MTORC1_SIGNALING;http://www.gsea-msigdb.org/gsea/msigdb/mouse/geneset/HALLMARK_E2F_TARGETS
P84096	Rho-related GTP-binding protein RhoG OS=Mus musculus OX=10090 GN=Rhog PE=1 SV=1	Rhog	0.636575	0.000242813	Down	23	3	26	2	2	21.3	920918	1.12837e+06	1.0641e+06	644689	718582	486018	1.21068	1.22647	1.22972	0.773698	0.829036	0.731506	cytoplasm	K07863	RHOG; Ras homolog gene family, member G	mmu05100 Bacterial invasion of epithelial cells; mmu05135 Yersinia infection; mmu05132 Salmonella infection	GO:0001775 cell activation; GO:0002252 immune effector process; GO:0002263 cell activation involved in immune response; GO:0002274 myeloid leukocyte activation; GO:0002275 myeloid cell activation involved in immune response; GO:0002283 neutrophil activation involved in immune response; GO:0002366 leukocyte activation involved in immune response; GO:0002376 immune system process; GO:0002443 leukoc…	GO:0005622 intracellular anatomical structure; GO:0005737 cytoplasm; GO:0005783 endoplasmic reticulum; GO:0005789 endoplasmic reticulum membrane; GO:0005829 cytosol; GO:0005886 plasma membrane; GO:0012505 endomembrane system; GO:0012506 vesicle membrane; GO:0016020 membrane; GO:0030141 secretory granule; GO:0030659 cytoplasmic vesicle membrane; GO:0030667 secretory granule membrane; GO:0031090 or…	GO:0003824 catalytic activity; GO:0003924 GTPase activity; GO:0016462 pyrophosphatase activity; GO:0016787 hydrolase activity; GO:0016817 hydrolase activity, acting on acid anhydrides; GO:0016818 hydrolase activity, acting on acid anhydrides, in phosphorus-containing anhydrides; GO:0017111 nucleoside-triphosphatase activity;	PF00071	PF00071 Ras family	R	KOG0393	Ras-related small GTPase, Rho type				R-MMU-109582 Hemostasis;R-MMU-114604 GPVI-mediated activation cascade;R-MMU-1257604 PIP3 activates AKT signaling;R-MMU-162582 Signal Transduction;R-MMU-168249 Innate Immune System;R-MMU-168256 Immune System;R-MMU-194315 Signaling by Rho GTPases;R-MMU-195258 RHO GTPase Effectors;R-MMU-199418 Negative regulation of the PI3K/AKT network;R-MMU-5625970 RHO GTPases activate KTN1;R-MMU-6798695 Neutrophi…	https://reactome.org/PathwayBrowser/#/R-MMU-109582;https://reactome.org/PathwayBrowser/#/R-MMU-114604;https://reactome.org/PathwayBrowser/#/R-MMU-1257604;https://reactome.org/PathwayBrowser/#/R-MMU-162582;https://reactome.org/PathwayBrowser/#/R-MMU-168249;https://reactome.org/PathwayBrowser/#/R-MMU-168256;https://reactome.org/PathwayBrowser/#/R-MMU-194315;https://reactome.org/PathwayBrowser/#/R-M…	HALLMARK COMPLEMENT;HALLMARK INFLAMMATORY RESPONSE	http://www.gsea-msigdb.org/gsea/msigdb/mouse/geneset/HALLMARK_COMPLEMENT;http://www.gsea-msigdb.org/gsea/msigdb/mouse/geneset/HALLMARK_INFLAMMATORY_RESPONSE
P84099	60S ribosomal protein L19 OS=Mus musculus OX=10090 GN=Rpl19 PE=1 SV=1	Rpl19	1.88279	0.000814318	Up	33	8	150	8	8	23.5	1.75855e+08	1.97073e+08	1.85024e+08	3.37302e+08	4.02302e+08	247307706	0.742656	0.68811	0.686878	1.30037	1.49099	1.19572	cytoplasm	K02885	RP-L19e; large subunit ribosomal protein L19e	mmu03010 Ribosome; mmu05171 Coronavirus disease - COVID-19	GO:0000184 nuclear-transcribed mRNA catabolic process, nonsense-mediated decay; GO:0000956 nuclear-transcribed mRNA catabolic process; GO:0001889 liver development; GO:0002181 cytoplasmic translation; GO:0002376 immune system process; GO:0002520 immune system development; GO:0006139 nucleobase-containing compound metabolic process; GO:0006401 RNA catabolic process; GO:0006402 mRNA catabolic proce…	GO:0005622 intracellular anatomical structure; GO:0005737 cytoplasm; GO:0005829 cytosol; GO:0005840 ribosome; GO:0005844 polysome; GO:0015934 large ribosomal subunit; GO:0022625 cytosolic large ribosomal subunit; GO:0022626 cytosolic ribosome; GO:0032991 protein-containing complex; GO:0042788 polysomal ribosome; GO:0043226 organelle; GO:0043228 non-membrane-bounded organelle; GO:0043229 intracell…	GO:0003676 nucleic acid binding; GO:0003723 RNA binding; GO:0003735 structural constituent of ribosome; GO:0005198 structural molecule activity; GO:0005488 binding; GO:0019843 rRNA binding; GO:0070180 large ribosomal subunit rRNA binding; GO:0097159 organic cyclic compound binding; GO:1901363 heterocyclic compound binding; GO:1990932 5.8S rRNA binding;			J	KOG1696	60s ribosomal protein L19	WP163 Cytoplasmic ribosomal proteins;WP310 mRNA processing	http://www.wikipathways.org/instance/WP163_r117051;http://www.wikipathways.org/instance/WP310_r122791		R-MMU-156827 L13a-mediated translational silencing of Ceruloplasmin expression;R-MMU-1799339 SRP-dependent cotranslational protein targeting to membrane;R-MMU-392499 Metabolism of proteins;R-MMU-6791226 Major pathway of rRNA processing in the nucleolus and cytosol;R-MMU-72312 rRNA processing;R-MMU-72613 Eukaryotic Translation Initiation;R-MMU-72689 Formation of a pool of free 40S subunits;R-MMU-7…	https://reactome.org/PathwayBrowser/#/R-MMU-156827;https://reactome.org/PathwayBrowser/#/R-MMU-1799339;https://reactome.org/PathwayBrowser/#/R-MMU-392499;https://reactome.org/PathwayBrowser/#/R-MMU-6791226;https://reactome.org/PathwayBrowser/#/R-MMU-72312;https://reactome.org/PathwayBrowser/#/R-MMU-72613;https://reactome.org/PathwayBrowser/#/R-MMU-72689;https://reactome.org/PathwayBrowser/#/R-MMU…
P97452	Ribosome biogenesis protein BOP1 OS=Mus musculus OX=10090 GN=Bop1 PE=1 SV=1	Bop1	2.59286	9.69186e-05	Up	32	18	109	18	18	82.5	3.73179e+06	5.2289e+06	4.35223e+06	1.15799e+07	1.22746e+07	8.26506e+06	0.535889	0.62082	0.549398	1.51801	1.54687	1.35882	nucleus	K14824			GO:0000027 ribosomal large subunit assembly; GO:0000448 cleavage in ITS2 between 5.8S rRNA and LSU-rRNA of tricistronic rRNA transcript (SSU-rRNA, 5.8S rRNA, LSU-rRNA); GO:0000460 maturation of 5.8S rRNA; GO:0000463 maturation of LSU-rRNA from tricistronic rRNA transcript (SSU-rRNA, 5.8S rRNA, LSU-rRNA); GO:0000466 maturation of 5.8S rRNA from tricistronic rRNA transcript (SSU-rRNA, 5.8S rRNA, LS…	GO:0005622 intracellular anatomical structure; GO:0005634 nucleus; GO:0005654 nucleoplasm; GO:0005730 nucleolus; GO:0030684 preribosome; GO:0030686 90S preribosome; GO:0030687 preribosome, large subunit precursor; GO:0031974 membrane-enclosed lumen; GO:0031981 nuclear lumen; GO:0032991 protein-containing complex; GO:0043226 organelle; GO:0043227 membrane-bounded organelle; GO:0043228 non-membrane…	GO:0005488 binding; GO:0043021 ribonucleoprotein complex binding; GO:0044877 protein-containing complex binding;	PF08145	PF08145 BOP1NT (NUC169) domain	J	KOG0650	WD40 repeat nucleolar protein Bop1, involved in ribosome biogenesis				R-MMU-6791226 Major pathway of rRNA processing in the nucleolus and cytosol;R-MMU-72312 rRNA processing;R-MMU-8868773 rRNA processing in the nucleus and cytosol;R-MMU-8953854 Metabolism of RNA	https://reactome.org/PathwayBrowser/#/R-MMU-6791226;https://reactome.org/PathwayBrowser/#/R-MMU-72312;https://reactome.org/PathwayBrowser/#/R-MMU-8868773;https://reactome.org/PathwayBrowser/#/R-MMU-8953854
P97868	E3 ubiquitin-protein ligase RBBP6 OS=Mus musculus OX=10090 GN=Rbbp6 PE=1 SV=5	Rbbp6	0.653585	0.0228832	Down	5	8	36	8	8	199.5	1.7128e+06	2.28386e+06	2.03961e+06	1.47253e+06	1.4405e+06	800997	1.14607	1.2635	1.19969	0.899464	0.84588	0.613613	nucleus	K10624			GO:0000209 protein polyubiquitination; GO:0001654 eye development; GO:0001701 in utero embryonic development; GO:0001745 compound eye morphogenesis; GO:0006275 regulation of DNA replication; GO:0006464 cellular protein modification process; GO:0006508 proteolysis; GO:0006511 ubiquitin-dependent protein catabolic process; GO:0006807 nitrogen compound metabolic process; GO:0006915 apoptotic process…	GO:0005622 intracellular anatomical structure; GO:0005634 nucleus; GO:0005654 nucleoplasm; GO:0005694 chromosome; GO:0005730 nucleolus; GO:0005737 cytoplasm; GO:0005815 microtubule organizing center; GO:0005829 cytosol; GO:0005856 cytoskeleton; GO:0015630 microtubule cytoskeleton; GO:0016604 nuclear body; GO:0016607 nuclear speck; GO:0031974 membrane-enclosed lumen; GO:0031981 nuclear lumen; GO:0…	GO:0003824 catalytic activity; GO:0004842 ubiquitin-protein transferase activity; GO:0005488 binding; GO:0005515 protein binding; GO:0008270 zinc ion binding; GO:0016740 transferase activity; GO:0019787 ubiquitin-like protein transferase activity; GO:0019899 enzyme binding; GO:0019900 kinase binding; GO:0019901 protein kinase binding; GO:0043167 ion binding; GO:0043169 cation binding; GO:0046872 …	PF08783; PF13696; PF04564	PF08783 DWNN domain; PF13696 Zinc knuckle; PF04564 U-box domain	O	KOG0314	Predicted E3 ubiquitin ligase				R-MMU-1280218 Adaptive Immune System;R-MMU-162582 Signal Transduction;R-MMU-168256 Immune System;R-MMU-194315 Signaling by Rho GTPases;R-MMU-9012999 RHO GTPase cycle;R-MMU-9013422 RHOBTB1 GTPase cycle;R-MMU-9706574 RHOBTB GTPase Cycle;R-MMU-9716542 Signaling by Rho GTPases, Miro GTPases and RHOBTB3;R-MMU-983168 Antigen processing: Ubiquitination & Proteasome degradation;R-MMU-983169 Class I MHC m…	https://reactome.org/PathwayBrowser/#/R-MMU-1280218;https://reactome.org/PathwayBrowser/#/R-MMU-162582;https://reactome.org/PathwayBrowser/#/R-MMU-168256;https://reactome.org/PathwayBrowser/#/R-MMU-194315;https://reactome.org/PathwayBrowser/#/R-MMU-9012999;https://reactome.org/PathwayBrowser/#/R-MMU-9013422;https://reactome.org/PathwayBrowser/#/R-MMU-9706574;https://reactome.org/PathwayBrowser/#/…
[truncated: 560 more rows]
