# Supplementary material for: Amuc_1473 Links Gut Microbes to Skeletal Homeostasis and Counteracts Multifactorial Osteoporosis
Source: Adv Sci (Weinh). 2026 Jun 13:e23067. Online ahead of print. doi: 10.1002/advs.202523067 (PMC13335810; doi:10.1002/advs.202523067)
Supplement: Supplementary file 6 — Supporting File 6: advs75639‐sup‐0006‐TableS6.xlsx. [file ADVS-9999-e23067-s002.xlsx]

## Sheet: Akk-EVs vs Vehicle
gene_id	Akk-EVs-1	Akk-EVs-2	Akk-EVs-3	Vehicle-1	Vehicle-2	Vehicle-3	Akk-EVs	Vehicle	log2FoldChange	pvalue	padj	gene_name	gene_chr	gene_start	gene_end	gene_strand	gene_length	gene_biotype	gene_description	tf_family
ENSMUSG00000041859	235.16	183.622	191.321	3483	2977.84	3223.07	203.368	3227.97	-3.99102	1.40E-247	2.59E-243	Mcm3	1	20802968	20820312	-	3752	protein_coding	minichromosome maintenance complex component 3 [Source:MGI Symbol;Acc:MGI:101845]	-
ENSMUSG00000020914	606.464	616.526	641.76	4890.94	4514.32	4927.08	621.583	4777.45	-2.94149	1.53E-239	1.41E-235	Top2a	11	98992943	99024189	-	9013	protein_coding	topoisomerase (DNA) II alpha [Source:MGI Symbol;Acc:MGI:98790]	-
ENSMUSG00000026355	285.792	323.843	364.995	3029.08	2891.36	3041.98	324.877	2987.47	-3.19724	1.71E-196	1.05E-192	Mcm6	1	128331590	128359664	-	4666	protein_coding	minichromosome maintenance complex component 6 [Source:MGI Symbol;Acc:MGI:1298227]	-
ENSMUSG00000050708	113064	129393	113788	23869.3	21979.7	21659.9	118748	22503	2.39969	4.81E-179	2.22E-175	Ftl1	7	45457944	45459884	-	1340	protein_coding	ferritin light polypeptide 1 [Source:MGI Symbol;Acc:MGI:95589]	-
ENSMUSG00000037960	7589.24	8237.41	7618.47	1648.67	1588.37	1656.81	7815.04	1631.28	2.26014	2.61E-176	9.64E-173	Card19	13	49202950	49216037	-	1477	protein_coding	caspase recruitment domain family, member 19 [Source:MGI Symbol;Acc:MGI:1915730]	-
ENSMUSG00000029414	50.6324	46.7402	51.0808	1266.71	1121.37	1304.26	49.4845	1230.78	-4.63461	3.82E-172	1.18E-168	Kntc1	5	123749716	123821593	+	7983	protein_coding	kinetochore associated 1 [Source:MGI Symbol;Acc:MGI:2673709]	-
ENSMUSG00000052336	525.452	378.373	499.663	3962.68	4063.66	4035.1	467.829	4020.48	-3.10217	1.74E-165	4.60E-162	Cx3cr1	9	119901616	120069879	-	4505	protein_coding	chemokine (C-X3-C motif) receptor 1 [Source:MGI Symbol;Acc:MGI:1333815]	-
ENSMUSG00000029730	414.061	451.822	442.081	2715.51	2550.24	2674.01	435.988	2646.59	-2.60137	8.52E-163	1.97E-159	Mcm7	5	138164583	138172422	-	4426	protein_coding	minichromosome maintenance complex component 7 [Source:MGI Symbol;Acc:MGI:1298398]	-
ENSMUSG00000056394	145.146	141.334	135.596	1288.91	1235.72	1309.07	140.692	1277.9	-3.18492	4.56E-146	9.37E-143	Lig1	7	13277283	13311433	+	4268	protein_coding	ligase I, DNA, ATP-dependent [Source:MGI Symbol;Acc:MGI:101789]	-
ENSMUSG00000062382	2674.52	3290.74	3202.3	429.934	427.602	471.035	3055.85	442.857	2.78713	2.61E-143	4.82E-140	Ftl1-ps1	13	74399694	74407346	+	1223	protein_coding	ferritin light polypeptide 1, pseudogene 1 [Source:MGI Symbol;Acc:MGI:3779109]	-
ENSMUSG00000009575	580.585	586.479	540.528	2936.7	2999.94	3326.14	569.197	3087.59	-2.44046	2.86E-139	4.80E-136	Cbx5	15	103191544	103239816	-	9006	protein_coding	chromobox 5 [Source:MGI Symbol;Acc:MGI:109372]	-
ENSMUSG00000058515	3972.96	3847.17	3861.71	857.203	872.5	768.682	3893.94	832.795	2.22494	4.26E-139	6.56E-136	Olfr933	9	38972313	38979861	+	4489	protein_coding	olfactory receptor 933 [Source:MGI Symbol;Acc:MGI:3030767]	-
ENSMUSG00000040204	83.2622	60.0946	73.3706	1514.54	1105.04	1408.29	72.2425	1342.62	-4.21601	4.41E-138	6.26E-135	Pclaf	9	65890237	65903266	+	4813	protein_coding	PCNA clamp associated factor [Source:MGI Symbol;Acc:MGI:1915276]	-
ENSMUSG00000029401	7642.12	8769.36	8083.77	1973.79	1876.64	1871.62	8165.08	1907.35	2.09776	1.43E-135	1.89E-132	Rilpl2	5	124463265	124478366	-	3925	protein_coding	Rab interacting lysosomal protein-like 2 [Source:MGI Symbol;Acc:MGI:1933112]	-
ENSMUSG00000002870	289.167	310.489	301.841	1942.7	2060.18	2363.84	300.499	2122.24	-2.81978	8.13E-135	1.00E-131	Mcm2	6	88883474	88898780	-	6956	protein_coding	minichromosome maintenance complex component 2 [Source:MGI Symbol;Acc:MGI:105380]	-
ENSMUSG00000027715	63.0092	85.6904	68.7269	1281.81	996.456	1229.12	72.4755	1169.13	-4.01413	7.12E-132	8.22E-129	Ccna2	3	36564865	36572150	-	4083	protein_coding	cyclin A2 [Source:MGI Symbol;Acc:MGI:108069]	-
ENSMUSG00000030978	700.978	689.975	752.281	3338.21	3133.5	3271.23	714.411	3247.65	-2.18356	3.38E-131	3.68E-128	Rrm1	7	102441695	102469771	+	11012	protein_coding	ribonucleotide reductase M1 [Source:MGI Symbol;Acc:MGI:98180]	-
ENSMUSG00000025701	185.652	113.512	138.382	1627.35	1626.81	1844.65	145.849	1699.6	-3.54486	4.72E-131	4.85E-128	Alox5	6	116410077	116461178	-	4106	protein_coding	arachidonate 5-lipoxygenase [Source:MGI Symbol;Acc:MGI:87999]	-
ENSMUSG00000015837	32842.4	42537	37560.2	7270.68	7370.12	6769.8	37646.5	7136.87	2.39914	7.71E-131	7.50E-128	Sqstm1	11	50199366	50210827	-	3356	protein_coding	sequestosome 1 [Source:MGI Symbol;Acc:MGI:107931]	-
ENSMUSG00000028832	192.403	165.817	182.962	1932.04	1478.83	1687.63	180.394	1699.5	-3.23584	2.26E-129	2.09E-126	Stmn1	4	134468320	134473843	+	1922	protein_coding	stathmin 1 [Source:MGI Symbol;Acc:MGI:96739]	-
ENSMUSG00000030795	1843.02	1659.28	1755.32	6803.44	6540.87	6833.37	1752.54	6725.89	-1.94031	2.62E-127	2.30E-124	Fus	7	127967457	127985701	+	11695	protein_coding	fused in sarcoma [Source:MGI Symbol;Acc:MGI:1353633]	-
ENSMUSG00000007080	56.2583	46.7402	54.7958	815.453	905.17	1030.69	52.5981	917.104	-4.12156	4.06E-123	3.41E-120	Pole	5	110286306	110337474	+	11160	protein_coding	polymerase (DNA directed), epsilon [Source:MGI Symbol;Acc:MGI:1196391]	-
ENSMUSG00000039242	3534.14	3864.97	3962.94	667.997	746.621	813.956	3787.35	742.858	2.35084	8.86E-122	7.12E-119	B3galnt2	13	13954469	13999103	+	6335	protein_coding	UDP-GalNAc:betaGlcNAc beta 1,3-galactosaminyltransferase, polypeptide 2 [Source:MGI Symbol;Acc:MGI:2145517]	-
ENSMUSG00000027737	4120.35	4780.86	4887.04	868.751	986.847	915.098	4596.08	923.565	2.31562	1.99E-121	1.53E-118	Slc7a11	3	49892526	50443614	-	13922	protein_coding	solute carrier family 7 (cationic amino acid transporter, y+ system), member 11 [Source:MGI Symbol;Acc:MGI:1347355]	-
ENSMUSG00000023030	3668.04	4096.45	3808.77	977.123	958.02	973.857	3857.75	969.667	1.99211	2.29E-116	1.69E-113	Slc11a2	15	100387898	100425072	-	6354	protein_coding	solute carrier family 11 (proton-coupled divalent metal ion transporters), member 2 [Source:MGI Symbol;Acc:MGI:1345279]	-
ENSMUSG00000028068	67.5099	114.625	55.7245	1242.72	1274.16	1333.15	79.2864	1283.34	-4.02834	6.96E-116	4.95E-113	Iqgap3	3	88081971	88121048	+	11384	protein_coding	IQ motif containing GTPase activating protein 3 [Source:MGI Symbol;Acc:MGI:3028642]	-
ENSMUSG00000030142	6872.51	6292.13	6989.71	1701.08	1443.28	1433.33	6718.11	1525.9	2.13808	2.12E-112	1.45E-109	Clec4e	6	123281789	123289870	-	4965	protein_coding	C-type lectin domain family 4, member e [Source:MGI Symbol;Acc:MGI:1861232]	-
ENSMUSG00000002107	244.161	172.494	154.171	1719.74	1698.88	1682.82	190.275	1700.48	-3.16573	2.81E-112	1.85E-109	Celf2	2	6539694	7509563	-	25884	protein_coding	CUGBP, Elav-like family member 2 [Source:MGI Symbol;Acc:MGI:1338822]	-
ENSMUSG00000021996	12808.9	11817.5	13023.7	3559.39	3372.77	3091.1	12550	3341.09	1.90922	4.00E-111	2.55E-108	Esd	14	74732297	74750765	+	3366	protein_coding	esterase D/formylglutathione hydrolase [Source:MGI Symbol;Acc:MGI:95421]	-
ENSMUSG00000005413	6380.81	6473.52	6926.55	1776.59	1655.64	1493.05	6593.63	1641.76	2.00566	9.05E-109	5.58E-106	Hmox1	8	75093621	75100589	+	1751	protein_coding	heme oxygenase 1 [Source:MGI Symbol;Acc:MGI:96163]	-
ENSMUSG00000018326	797.742	756.747	812.649	2968.68	2908.65	2989.96	789.046	2955.76	-1.9048	3.30E-106	1.97E-103	Ywhab	2	163994960	164018588	+	3382	protein_coding	tyrosine 3-monooxygenase/tryptophan 5-monooxygenase activation protein, beta polypeptide [Source:MGI Symbol;Acc:MGI:1891917]	-
ENSMUSG00000012443	124.893	180.284	131.881	1438.15	1198.25	1462.23	145.686	1366.21	-3.23217	3.46E-106	2.00E-103	Kif11	19	37376403	37421859	+	4819	protein_coding	kinesin family member 11 [Source:MGI Symbol;Acc:MGI:1098231]	-
ENSMUSG00000031004	739.233	1119.54	737.421	6261.58	6705.18	7110.79	865.398	6692.52	-2.95211	3.71E-104	2.08E-101	Mki67	7	135689784	135716361	-	10061	protein_coding	antigen identified by monoclonal antibody Ki 67 [Source:MGI Symbol;Acc:MGI:106035]	-
ENSMUSG00000038252	317.297	396.179	353.851	1977.34	1819.95	2102.8	355.775	1966.7	-2.46671	9.28E-104	5.05E-101	Ncapd2	6	125168007	125191701	-	6267	protein_coding	non-SMC condensin I complex, subunit D2 [Source:MGI Symbol;Acc:MGI:1915548]	-
ENSMUSG00000031442	2398.85	2907.91	2366.43	459.248	512.161	475.851	2557.73	482.42	2.40656	1.94E-103	1.02E-100	Mcf2l	8	12873806	13020905	+	12760	protein_coding	mcf.2 transforming sequence-like [Source:MGI Symbol;Acc:MGI:103263]	-
ENSMUSG00000026365	245.286	164.704	213.611	1565.17	1460.57	1674.15	207.867	1566.63	-2.91347	3.51E-103	1.80E-100	Cfh	1	140084708	140183764	-	8383	protein_coding	complement component factor h [Source:MGI Symbol;Acc:MGI:88385]	-
ENSMUSG00000020330	61.8841	74.5618	70.5844	813.677	723.56	735.932	69.0101	757.723	-3.45558	4.03E-103	2.01E-100	Hmmr	11	40701395	40733422	-	5431	protein_coding	hyaluronan mediated motility receptor (RHAMM) [Source:MGI Symbol;Acc:MGI:104667]	-
ENSMUSG00000020649	112.517	94.5933	73.3706	1029.53	896.522	1102.93	93.4935	1009.66	-3.44234	5.65E-102	2.75E-99	Rrm2	12	24708241	24714146	+	2771	protein_coding	ribonucleotide reductase M2 [Source:MGI Symbol;Acc:MGI:98181]	-
ENSMUSG00000022034	47.2569	43.4016	34.3634	754.161	641.883	654.054	41.674	683.366	-4.04668	2.13E-101	1.01E-98	Esco2	14	65819038	65833994	-	6648	protein_coding	establishment of sister chromatid cohesion N-acetyltransferase 2 [Source:MGI Symbol;Acc:MGI:1919238]	-
ENSMUSG00000022033	61.8841	71.2232	34.3634	1033.09	841.751	894.87	55.8236	923.235	-4.06659	5.44E-101	2.51E-98	Pbk	14	65805837	65817822	+	1791	protein_coding	PDZ binding kinase [Source:MGI Symbol;Acc:MGI:1289156]	-
ENSMUSG00000017756	9105.96	12373.9	10290.5	1545.63	1990.03	1580.71	10590.1	1705.46	2.63464	1.00E-100	4.51E-98	Slc12a7	13	73733094	73816754	+	12669	protein_coding	solute carrier family 12, member 7 [Source:MGI Symbol;Acc:MGI:1342283]	-
ENSMUSG00000028496	1666.37	1839.56	1707.96	371.307	400.696	374.709	1737.96	382.237	2.18505	6.41E-100	2.82E-97	Mllt3	4	87769925	88033364	-	12004	protein_coding	myeloid/lymphoid or mixed-lineage leukemia; translocated to, 3 [Source:MGI Symbol;Acc:MGI:1917372]	-
ENSMUSG00000001228	187.903	287.119	206.181	1741.94	1672.93	1946.75	227.067	1787.21	-2.97844	3.38E-99	1.45E-96	Uhrf1	17	56303321	56323486	+	4259	protein_coding	ubiquitin-like, containing PHD and RING finger domains, 1 [Source:MGI Symbol;Acc:MGI:1338889]	-
ENSMUSG00000107881	193.528	152.462	162.53	1101.48	1164.61	1066.33	169.507	1110.81	-2.71399	6.60E-98	2.77E-95	Gm44250	6	5216258	5220486	-	4229	TEC	predicted gene, 44250 [Source:MGI Symbol;Acc:MGI:5690642]	-
ENSMUSG00000022673	329.673	388.389	377.998	1730.4	1647.95	1779.14	365.353	1719.16	-2.23329	3.08E-96	1.26E-93	Mcm4	16	15623897	15637400	-	3589	protein_coding	minichromosome maintenance complex component 4 [Source:MGI Symbol;Acc:MGI:103199]	-
ENSMUSG00000020156	124.893	81.239	106.805	1038.41	883.07	1076.93	104.313	999.47	-3.25989	6.06E-95	2.44E-92	Mum1	10	80226434	80243903	+	10361	protein_coding	melanoma associated antigen (mutated) 1 [Source:MGI Symbol;Acc:MGI:1915364]	-
ENSMUSG00000020826	989.02	1159.6	863.73	71.9518	110.504	75.1344	1004.12	85.8633	3.54947	2.68E-94	1.05E-91	Nos2	11	78920787	78960254	+	4412	protein_coding	nitric oxide synthase 2, inducible [Source:MGI Symbol;Acc:MGI:97361]	-
ENSMUSG00000053063	82.1371	68.9975	78.943	986.006	723.56	868.862	76.6925	859.476	-3.48561	4.28E-94	1.65E-91	Clec12a	6	129342691	129365303	+	5528	protein_coding	C-type lectin domain family 12, member a [Source:MGI Symbol;Acc:MGI:3040968]	-
ENSMUSG00000030717	5363.66	6411.2	5971.81	1409.72	1181.91	1071.15	5915.56	1220.93	2.27607	8.79E-93	3.31E-90	Nupr1	7	126623249	126630861	-	2514	protein_coding	nuclear protein transcription regulator 1 [Source:MGI Symbol;Acc:MGI:1891834]	-
ENSMUSG00000024210	511.95	582.027	526.596	26.6488	33.6316	21.1917	540.191	27.1574	4.31415	1.23E-92	4.53E-90	Ip6k3	17	27143969	27167764	-	2307	protein_coding	inositol hexaphosphate kinase 3 [Source:MGI Symbol;Acc:MGI:3045325]	-
ENSMUSG00000026605	43.8814	103.496	69.6556	1110.37	960.903	1190.59	72.3444	1087.29	-3.91023	1.79E-92	6.47E-90	Cenpf	1	189640606	189688086	-	15433	protein_coding	centromere protein F [Source:MGI Symbol;Acc:MGI:1313302]	-
ENSMUSG00000027323	42.7563	50.0788	52.0095	679.544	579.424	621.303	48.2815	626.757	-3.69399	2.46E-92	8.75E-90	Rad51	2	119112793	119147445	+	6649	protein_coding	RAD51 recombinase [Source:MGI Symbol;Acc:MGI:97890]	-
ENSMUSG00000029472	905.758	863.582	843.297	3000.65	2911.54	3130.6	870.879	3014.26	-1.79183	6.88E-92	2.40E-89	Anapc5	5	122787459	122821339	-	6111	protein_coding	anaphase-promoting complex subunit 5 [Source:MGI Symbol;Acc:MGI:1929722]	-
ENSMUSG00000006678	69.7602	62.3203	91.9454	833.219	771.605	719.556	74.6753	774.793	-3.36445	7.47E-92	2.56E-89	Pola1	X	93304767	93632155	-	8813	protein_coding	polymerase (DNA directed), alpha 1 [Source:MGI Symbol;Acc:MGI:99660]	-
ENSMUSG00000028312	407.31	517.481	468.086	2175.43	2069.78	2071.01	464.292	2105.41	-2.18074	1.70E-91	5.72E-89	Smc2	4	52439243	52488260	+	5478	protein_coding	structural maintenance of chromosomes 2 [Source:MGI Symbol;Acc:MGI:106067]	-
ENSMUSG00000018819	469.194	393.953	303.699	2936.7	2385.92	2853.18	388.949	2725.27	-2.81236	1.73E-90	5.71E-88	Lsp1	7	142460809	142494867	+	5174	protein_coding	lymphocyte specific 1 [Source:MGI Symbol;Acc:MGI:96832]	-
ENSMUSG00000060594	7816.52	6844.11	8069.84	1417.72	1719.06	1218.53	7576.82	1451.77	2.3839	3.76E-90	1.22E-87	Layn	9	51054640	51077094	-	2409	protein_coding	layilin [Source:MGI Symbol;Acc:MGI:2685357]	-
ENSMUSG00000020069	3691.67	3842.72	3868.21	1161.89	1188.64	1055.73	3800.86	1135.42	1.74305	2.60E-89	8.27E-87	Hnrnph3	10	63014664	63024217	-	3151	protein_coding	heterogeneous nuclear ribonucleoprotein H3 [Source:MGI Symbol;Acc:MGI:1926462]	-
ENSMUSG00000056429	8069.68	10125.9	9631.98	2490.77	2475.29	2368.66	9275.87	2444.91	1.92373	4.56E-88	1.43E-85	Tgoln1	6	72608432	72617000	-	5013	protein_coding	trans-golgi network protein [Source:MGI Symbol;Acc:MGI:105080]	-
ENSMUSG00000028414	4634.56	6474.64	5468.43	1043.74	1164.61	1104.86	5525.87	1104.41	2.3231	4.74E-88	1.46E-85	Fktn	4	53713998	53777890	+	8426	protein_coding	fukutin [Source:MGI Symbol;Acc:MGI:2179507]	-
ENSMUSG00000027306	47.2569	31.1602	44.5796	697.31	546.754	652.128	40.9989	632.064	-3.94243	7.18E-88	2.17E-85	Nusap1	2	119618298	119651244	+	4059	protein_coding	nucleolar and spindle associated protein 1 [Source:MGI Symbol;Acc:MGI:2675669]	-
ENSMUSG00000028702	93.3887	76.7875	89.1592	781.698	673.593	809.139	86.4451	754.81	-3.12518	2.22E-87	6.62E-85	Rad54l	4	116094264	116123690	-	7706	protein_coding	RAD54 like (S. cerevisiae) [Source:MGI Symbol;Acc:MGI:894697]	-
ENSMUSG00000028124	2437.11	2526.2	2632.05	689.316	702.42	603.001	2531.79	664.912	1.92887	4.90E-87	1.44E-84	Gclm	3	122245557	122270732	+	6291	protein_coding	glutamate-cysteine ligase, modifier subunit [Source:MGI Symbol;Acc:MGI:104995]	-
ENSMUSG00000033952	66.3847	72.3361	59.4395	601.375	641.883	681.989	66.0534	641.749	-3.28519	7.81E-87	2.26E-84	Aspm	1	139454772	139494091	+	11590	protein_coding	abnormal spindle microtubule assembly [Source:MGI Symbol;Acc:MGI:1334448]	-
ENSMUSG00000032218	28.1291	65.6589	39.9359	736.395	647.648	710.887	44.5746	698.31	-3.9739	5.10E-86	1.45E-83	Ccnb2	9	70407692	70421547	-	1531	protein_coding	cyclin B2 [Source:MGI Symbol;Acc:MGI:88311]	-
ENSMUSG00000054717	463.568	403.969	437.437	2966.9	2089	2567.09	434.992	2541	-2.54652	1.39E-85	3.90E-83	Hmgb2	8	57511907	57515999	+	3003	protein_coding	high mobility group box 2 [Source:MGI Symbol;Acc:MGI:96157]	HMG
ENSMUSG00000026669	23.6285	25.5958	15.7886	570.284	482.373	635.752	21.671	562.803	-4.71721	3.80E-85	1.05E-82	Mcm10	2	4989714	5012791	-	7692	protein_coding	minichromosome maintenance 10 replication initiation factor [Source:MGI Symbol;Acc:MGI:1917274]	-
ENSMUSG00000018882	4823.58	5006.77	4767.23	1583.83	1622.96	1441.04	4865.86	1549.28	1.65092	4.87E-85	1.32E-82	Mrpl45	11	97315716	97329920	+	2596	protein_coding	mitochondrial ribosomal protein L45 [Source:MGI Symbol;Acc:MGI:1914286]	-
ENSMUSG00000053158	202.53	162.478	166.245	1105.04	980.121	1129.91	177.084	1071.69	-2.59982	6.31E-85	1.69E-82	Fes	7	80377756	80387946	-	5074	protein_coding	feline sarcoma oncogene [Source:MGI Symbol;Acc:MGI:95514]	-
ENSMUSG00000024661	185194	230488	200409	61573.8	58425.8	55763.2	205364	58587.6	1.80951	1.14E-84	3.00E-82	Fth1	19	9982703	9985092	+	866	protein_coding	ferritin heavy polypeptide 1 [Source:MGI Symbol;Acc:MGI:95588]	-
ENSMUSG00000004880	371.304	357.229	330.632	1658.44	1445.2	1634.65	353.055	1579.43	-2.16327	3.52E-84	9.16E-82	Lbr	1	181815335	181843046	-	4761	protein_coding	lamin B receptor [Source:MGI Symbol;Acc:MGI:2138281]	-
ENSMUSG00000039994	99.0145	80.1261	73.3706	715.964	668.788	764.829	84.1704	716.527	-3.09598	5.25E-84	1.35E-81	Timeless	10	128232065	128252941	+	6115	protein_coding	timeless circadian clock 1 [Source:MGI Symbol;Acc:MGI:1321393]	-
ENSMUSG00000027699	109.141	106.835	109.592	734.619	698.576	741.711	108.522	724.969	-2.73956	6.46E-83	1.64E-80	Ect2	3	27097222	27153878	-	5386	protein_coding	ect2 oncogene [Source:MGI Symbol;Acc:MGI:95281]	-
ENSMUSG00000035455	122.643	105.722	106.805	822.56	706.264	829.368	111.723	786.064	-2.81694	7.98E-81	1.99E-78	Fignl1	11	11787431	11808962	-	4839	protein_coding	fidgetin-like 1 [Source:MGI Symbol;Acc:MGI:1890648]	-
ENSMUSG00000028064	847.249	658.815	683.554	3021.09	3082.58	3458.11	729.873	3187.26	-2.12747	1.30E-80	3.20E-78	Sema4a	3	88435959	88461182	-	5406	protein_coding	sema domain, immunoglobulin domain (Ig), transmembrane domain (TM) and short cytoplasmic domain, (semaphorin) 4A [Source:MGI Symbol;Acc:MGI:107560]	-
ENSMUSG00000028066	130.519	124.641	111.449	899.841	742.778	871.751	122.203	838.123	-2.78173	1.88E-80	4.57E-78	Pmf1	3	88394143	88410331	-	4063	protein_coding	polyamine-modulated factor 1 [Source:MGI Symbol;Acc:MGI:1914287]	-
ENSMUSG00000022003	2931.06	3268.48	3288.67	934.485	980.121	891.017	3162.74	935.207	1.75803	2.66E-80	6.38E-78	Slc25a30	14	75760117	75787037	-	4571	protein_coding	solute carrier family 25, member 30 [Source:MGI Symbol;Acc:MGI:1914804]	-
ENSMUSG00000026434	822.496	763.424	801.504	2721.73	2541.59	2557.46	795.808	2606.93	-1.71188	2.91E-80	6.91E-78	Nucks1	1	131910534	131936321	+	6779	protein_coding	nuclear casein kinase and cyclin-dependent kinase substrate 1 [Source:MGI Symbol;Acc:MGI:1934811]	-
ENSMUSG00000027641	247.536	195.864	190.392	1170.77	1086.78	1224.3	211.264	1160.62	-2.46108	1.74E-79	4.08E-77	Rbl1	2	157145893	157204534	-	5993	protein_coding	RB transcriptional corepressor like 1 [Source:MGI Symbol;Acc:MGI:103300]	-
ENSMUSG00000099843	632.343	661.041	703.986	75.5049	79.7549	102.106	665.79	85.7885	2.95911	3.49E-78	8.07E-76	Gm7160	1	105979350	105990282	-	1417	lincRNA	predicted gene 7160 [Source:MGI Symbol;Acc:MGI:3646078]	-
ENSMUSG00000042489	77.6364	43.4016	86.373	835.884	699.537	792.764	69.137	776.062	-3.47892	3.81E-78	8.70E-76	Clspn	4	126556935	126593903	+	7186	protein_coding	claspin [Source:MGI Symbol;Acc:MGI:2445153]	-
ENSMUSG00000023004	1286.06	1234.16	1258.44	4527.63	3895.5	4726.72	1259.56	4383.28	-1.79916	4.63E-78	1.04E-75	Tuba1b	15	98931425	98934565	-	1875	protein_coding	tubulin, alpha 1B [Source:MGI Symbol;Acc:MGI:107804]	-
ENSMUSG00000028678	37.1304	35.6116	36.2209	622.694	454.507	589.516	36.321	555.572	-3.93573	5.17E-78	1.15E-75	Kif2c	4	117159639	117182639	-	4363	protein_coding	kinesin family member 2C [Source:MGI Symbol;Acc:MGI:1921054]	-
ENSMUSG00000024056	21.3781	27.8216	17.6461	536.529	422.797	478.741	22.2819	479.356	-4.44108	3.00E-76	6.60E-74	Ndc80	17	71496100	71526857	-	6493	protein_coding	NDC80 kinetochore complex component [Source:MGI Symbol;Acc:MGI:1914302]	-
ENSMUSG00000042029	358.928	378.373	374.283	1361.75	1388.5	1438.15	370.528	1396.14	-1.91335	5.43E-76	1.18E-73	Ncapg2	12	116405402	116463731	+	9939	protein_coding	non-SMC condensin II complex, subunit G2 [Source:MGI Symbol;Acc:MGI:1923294]	-
ENSMUSG00000016356	615.465	773.44	734.635	57.7391	90.3249	80.9139	707.847	76.326	3.21771	7.27E-76	1.56E-73	Col20a1	2	180986535	181018363	+	5142	protein_coding	collagen, type XX, alpha 1 [Source:MGI Symbol;Acc:MGI:1920618]	-
ENSMUSG00000040713	12010	10981.7	11532.2	4254.04	4413.43	4056.29	11508	4241.25	1.44006	1.72E-75	3.64E-73	Creg1	1	165763746	165775308	+	2362	protein_coding	cellular repressor of E1A-stimulated genes 1 [Source:MGI Symbol;Acc:MGI:1344382]	-
ENSMUSG00000038379	40.5059	50.0788	47.3658	521.428	478.53	487.41	45.9835	495.789	-3.42871	4.19E-75	8.80E-73	Ttk	9	83834689	83872389	+	4919	protein_coding	Ttk protein kinase [Source:MGI Symbol;Acc:MGI:1194921]	-
ENSMUSG00000020085	2854.54	3032.55	2916.25	900.729	997.417	969.041	2934.45	955.729	1.61875	1.30E-74	2.70E-72	Aifm2	10	61715263	61739260	+	4121	protein_coding	apoptosis-inducing factor, mitochondrion-associated 2 [Source:MGI Symbol;Acc:MGI:1918611]	-
ENSMUSG00000017493	429.813	376.148	351.993	1586.49	1492.28	1581.67	385.985	1553.48	-2.01122	2.33E-74	4.79E-72	Igfbp4	11	99041244	99054392	+	4416	protein_coding	insulin-like growth factor binding protein 4 [Source:MGI Symbol;Acc:MGI:96439]	-
ENSMUSG00000038732	55.1331	32.273	49.2233	512.545	507.357	540.389	45.5431	520.097	-3.50973	3.33E-74	6.77E-72	Mboat1	13	30136489	30246717	+	3659	protein_coding	membrane bound O-acyltransferase domain containing 1 [Source:MGI Symbol;Acc:MGI:2387184]	-
ENSMUSG00000020788	1304.07	1150.7	1048.55	4029.3	4824.69	4830.75	1167.77	4561.58	-1.96661	2.85E-73	5.72E-71	Atp2a3	11	72961169	72993044	+	5281	protein_coding	ATPase, Ca++ transporting, ubiquitous [Source:MGI Symbol;Acc:MGI:1194503]	-
ENSMUSG00000003541	3045.82	4154.32	3495.78	843.879	844.634	743.638	3565.31	810.717	2.13655	6.63E-73	1.32E-70	Ier3	17	35821684	35822923	+	1131	protein_coding	immediate early response 3 [Source:MGI Symbol;Acc:MGI:104814]	-
ENSMUSG00000026483	273.415	265.974	247.045	1060.62	1117.53	1159.77	262.145	1112.64	-2.08722	9.13E-73	1.80E-70	Fam129a	1	151571186	151721939	+	7380	protein_coding	family with sequence similarity 129, member A [Source:MGI Symbol;Acc:MGI:2137237]	-
ENSMUSG00000037544	43.8814	75.6747	64.0832	595.157	553.48	594.332	61.2131	580.99	-3.24364	4.39E-72	8.54E-70	Dlgap5	14	47387779	47418407	-	6805	protein_coding	DLG associated protein 5 [Source:MGI Symbol;Acc:MGI:2183453]	-
ENSMUSG00000037966	12039.3	12560.9	11435.6	3823.21	4425.92	4248.94	12011.9	4166.03	1.52778	8.31E-72	1.60E-69	Ninj1	13	49187485	49196244	+	1570	protein_coding	ninjurin 1 [Source:MGI Symbol;Acc:MGI:1196617]	-
ENSMUSG00000026622	159.773	162.478	162.53	866.086	767.761	844.78	161.594	826.209	-2.3541	1.48E-71	2.81E-69	Nek2	1	191821444	191833050	+	4516	protein_coding	NIMA (never in mitosis gene a)-related expressed kinase 2 [Source:MGI Symbol;Acc:MGI:109359]	-
ENSMUSG00000005410	536.704	782.343	591.608	2981.11	2842.35	3119.04	636.885	2980.83	-2.22733	3.79E-71	7.15E-69	Mcm5	8	75109569	75128439	+	3993	protein_coding	minichromosome maintenance complex component 5 [Source:MGI Symbol;Acc:MGI:103197]	-
ENSMUSG00000035713	1540.35	2350.37	1736.75	272.706	321.902	246.595	1875.82	280.401	2.74193	8.38E-71	1.57E-68	Usp35	7	97309380	97332020	-	5288	protein_coding	ubiquitin specific peptidase 35 [Source:MGI Symbol;Acc:MGI:2685339]	-
ENSMUSG00000001020	613.215	612.075	656.62	1932.04	2038.07	2055.6	627.303	2008.57	-1.67784	1.42E-70	2.63E-68	S100a4	3	90603771	90606045	+	584	protein_coding	S100 calcium binding protein A4 [Source:MGI Symbol;Acc:MGI:1330282]	-
ENSMUSG00000089774	30057.7	37704.9	32597	8579.14	10160.6	8112.59	33453.2	8950.77	1.90207	2.21E-70	4.04E-68	Slc5a3	16	92058322	92087473	+	10913	protein_coding	solute carrier family 5 (inositol transporters), member 3 [Source:MGI Symbol;Acc:MGI:1858226]	-
ENSMUSG00000049932	259.913	254.846	260.048	1190.31	1018.56	1164.58	258.269	1124.48	-2.12233	3.72E-70	6.74E-68	H2afx	9	44334694	44336077	+	1384	protein_coding	H2A histone family, member X [Source:MGI Symbol;Acc:MGI:102688]	-
ENSMUSG00000025395	77.6364	50.0788	63.1544	707.081	547.715	786.021	63.6232	680.272	-3.41945	3.93E-70	7.06E-68	Prim1	10	128015168	128030037	+	3868	protein_coding	DNA primase, p49 subunit [Source:MGI Symbol;Acc:MGI:97757]	-
ENSMUSG00000004267	3960.58	6177.5	4373.44	851.873	923.428	763.866	4837.18	846.389	2.51464	8.95E-70	1.59E-67	Eno2	6	124760053	124769673	-	4705	protein_coding	enolase 2, gamma neuronal [Source:MGI Symbol;Acc:MGI:95394]	-
ENSMUSG00000032400	42.7563	52.3046	44.5796	604.039	442.015	583.736	46.5468	543.264	-3.54714	1.41E-69	2.48E-67	Zwilch	9	64137144	64173104	-	4283	protein_coding	zwilch kinetochore protein [Source:MGI Symbol;Acc:MGI:1915264]	-
ENSMUSG00000015880	79.8867	144.672	108.663	944.256	858.086	814.919	111.074	872.42	-2.97385	1.45E-69	2.53E-67	Ncapg	5	45669919	45700546	+	7066	protein_coding	non-SMC condensin I complex, subunit G [Source:MGI Symbol;Acc:MGI:1930197]	-
ENSMUSG00000027326	124.893	133.544	161.601	772.815	764.879	821.662	140.013	786.452	-2.48379	2.40E-69	4.15E-67	Knl1	2	119047119	119105501	+	8542	protein_coding	kinetochore scaffold 1 [Source:MGI Symbol;Acc:MGI:1923714]	-
ENSMUSG00000039396	21.3781	25.5958	23.2185	446.812	360.339	450.806	23.3975	419.319	-4.16405	3.45E-68	5.90E-66	Neil3	8	53586867	53639065	-	5555	protein_coding	nei like 3 (E. coli) [Source:MGI Symbol;Acc:MGI:2384588]	-
ENSMUSG00000037474	167.65	160.252	232.185	1117.47	1025.28	1042.25	186.696	1061.67	-2.50071	3.96E-68	6.72E-66	Dtl	1	191537356	191575544	-	13709	protein_coding	denticleless E3 ubiquitin protein ligase [Source:MGI Symbol;Acc:MGI:1924093]	-
ENSMUSG00000003779	58.5086	89.029	81.7293	608.481	559.245	629.973	76.4223	599.233	-2.96742	7.97E-68	1.34E-65	Kif20a	18	34624624	34633265	+	3796	protein_coding	kinesin family member 20A [Source:MGI Symbol;Acc:MGI:1201682]	-
ENSMUSG00000027203	155.273	127.979	149.527	883.852	728.364	842.853	144.26	818.357	-2.50323	9.92E-68	1.65E-65	Dut	2	125247190	125258608	+	2410	protein_coding	deoxyuridine triphosphatase [Source:MGI Symbol;Acc:MGI:1346051]	-
ENSMUSG00000024066	91.1384	120.189	94.7316	678.656	621.704	734.968	102.02	678.443	-2.73597	1.70E-67	2.80E-65	Xdh	17	73883895	73950196	-	9175	protein_coding	xanthine dehydrogenase [Source:MGI Symbol;Acc:MGI:98973]	-
ENSMUSG00000050410	95.639	82.3518	96.5891	641.348	558.285	634.789	91.5267	611.474	-2.73795	1.80E-67	2.94E-65	Tcf19	17	35512734	35516824	-	1782	protein_coding	transcription factor 19 [Source:MGI Symbol;Acc:MGI:103180]	-
ENSMUSG00000039953	358.928	278.216	324.131	1288.91	1307.79	1389.02	320.425	1328.57	-2.05163	2.75E-67	4.45E-65	Clstn1	4	149586468	149648899	+	4662	protein_coding	calsyntenin 1 [Source:MGI Symbol;Acc:MGI:1929895]	-
ENSMUSG00000025495	3206.72	3163.87	3136.36	1068.62	1158.85	1177.11	3168.98	1134.86	1.48178	2.92E-67	4.69E-65	Ptdss2	7	141122382	141157606	+	5631	protein_coding	phosphatidylserine synthase 2 [Source:MGI Symbol;Acc:MGI:1351664]	-
ENSMUSG00000019122	2048.93	1570.25	1626.23	7121.45	6338.11	6170.65	1748.47	6543.4	-1.90447	5.13E-67	8.17E-65	Ccl9	11	83572919	83578636	-	3045	protein_coding	chemokine (C-C motif) ligand 9 [Source:MGI Symbol;Acc:MGI:104533]	-
ENSMUSG00000019773	25.8788	28.9344	40.8646	525.87	397.814	474.888	31.8926	466.19	-3.85384	6.25E-67	9.87E-65	Fbxo5	10	5799160	5805600	-	2003	protein_coding	F-box protein 5 [Source:MGI Symbol;Acc:MGI:1914391]	-
ENSMUSG00000020611	12446.6	19922.5	15338.2	3157.88	3442.91	3175.87	15902.4	3258.89	2.28681	2.02E-66	3.16E-64	Gna13	11	109362831	109401369	+	6421	protein_coding	guanine nucleotide binding protein, alpha 13 [Source:MGI Symbol;Acc:MGI:95768]	-
ENSMUSG00000049130	192.403	152.462	208.967	923.825	911.897	990.232	184.611	941.985	-2.34713	2.08E-66	3.23E-64	C5ar1	7	16246743	16259540	-	2570	protein_coding	complement component 5a receptor 1 [Source:MGI Symbol;Acc:MGI:88232]	-
ENSMUSG00000021377	1109.41	920.338	1066.2	3443.02	3134.46	3365.63	1031.98	3314.37	-1.68304	3.12E-66	4.81E-64	Dek	13	47084775	47106201	-	3185	protein_coding	DEK oncogene (DNA binding) [Source:MGI Symbol;Acc:MGI:1926209]	-
ENSMUSG00000026683	136.145	121.302	127.238	858.98	674.554	752.307	128.228	761.947	-2.57186	4.12E-66	6.30E-64	Nuf2	1	169497934	169531464	-	6341	protein_coding	NUF2, NDC80 kinetochore complex component [Source:MGI Symbol;Acc:MGI:1914227]	-
ENSMUSG00000028760	933.887	806.826	861.872	2576.94	2679.96	2573.83	867.528	2610.24	-1.58935	1.08E-65	1.64E-63	Eif4g3	4	137993022	138208508	+	11063	protein_coding	eukaryotic translation initiation factor 4 gamma, 3 [Source:MGI Symbol;Acc:MGI:1923935]	-
ENSMUSG00000020143	1751.88	1376.61	1338.32	5117.46	5985.46	5805.57	1488.94	5636.17	-1.92108	3.27E-65	4.92E-63	Dock2	11	34226815	34783892	-	11425	protein_coding	dedicator of cyto-kinesis 2 [Source:MGI Symbol;Acc:MGI:2149010]	-
ENSMUSG00000057424	875.378	1137.35	882.305	179.435	177.767	186.873	965.01	181.358	2.41125	7.76E-65	1.16E-62	Olfr934	9	38981026	38988315	-	2473	protein_coding	olfactory receptor 934 [Source:MGI Symbol;Acc:MGI:3030768]	-
ENSMUSG00000034311	43.8814	63.4332	49.2233	481.455	443.937	494.153	52.1793	473.182	-3.18333	1.50E-64	2.21E-62	Kif4	X	100625737	100727214	+	5514	protein_coding	kinesin family member 4 [Source:MGI Symbol;Acc:MGI:108389]	-
ENSMUSG00000029413	86.6377	43.4016	42.7221	734.619	590.955	646.348	57.5872	657.307	-3.52455	1.82E-63	2.66E-61	Naaa	5	92257659	92278170	-	3721	protein_coding	N-acylethanolamine acid amidase [Source:MGI Symbol;Acc:MGI:1914361]	-
ENSMUSG00000032366	5990.38	6295.46	6359.09	2513.87	2277.34	2203.94	6214.98	2331.72	1.4142	5.33E-63	7.76E-61	Tpm1	9	67022590	67049406	-	6485	protein_coding	tropomyosin 1, alpha [Source:MGI Symbol;Acc:MGI:98809]	-
ENSMUSG00000005686	2721.77	2635.26	2966.4	837.661	968.59	834.184	2774.48	880.145	1.65699	1.75E-62	2.53E-60	Ampd3	7	110768206	110812405	+	5627	protein_coding	adenosine monophosphate deaminase 3 [Source:MGI Symbol;Acc:MGI:1096344]	-
ENSMUSG00000001248	4095.6	5358.43	4312.15	1288.91	1282.81	1363.98	4588.73	1311.9	1.80637	3.72E-62	5.33E-60	Gramd1a	7	31130127	31155896	-	5239	protein_coding	GRAM domain containing 1A [Source:MGI Symbol;Acc:MGI:105490]	-
ENSMUSG00000034329	43.8814	51.1917	51.0808	428.157	405.501	451.769	48.718	428.476	-3.13379	1.23E-61	1.74E-59	Brip1	11	86058138	86201193	-	7454	protein_coding	BRCA1 interacting protein C-terminal helicase 1 [Source:MGI Symbol;Acc:MGI:2442836]	-
ENSMUSG00000073557	4125.98	5364	4535.97	1087.27	1370.25	1101.97	4675.32	1186.5	1.97854	1.43E-61	2.01E-59	Ppp1r12b	1	134754658	134955942	-	14983	protein_coding	protein phosphatase 1, regulatory subunit 12B [Source:MGI Symbol;Acc:MGI:1916417]	-
ENSMUSG00000074622	88.888	77.9004	86.373	500.109	575.581	604.928	84.3871	560.206	-2.7295	1.46E-61	2.04E-59	Mafb	2	160363703	160367065	-	3363	protein_coding	v-maf musculoaponeurotic fibrosarcoma oncogene family, protein B (avian) [Source:MGI Symbol;Acc:MGI:104555]	TF_bZIP
ENSMUSG00000024013	72.0106	56.756	55.7245	490.338	477.569	621.303	61.497	529.737	-3.11106	5.88E-61	8.17E-59	Fgd2	17	29360914	29379660	+	4134	protein_coding	FYVE, RhoGEF and PH domain containing 2 [Source:MGI Symbol;Acc:MGI:1347084]	-
ENSMUSG00000070348	1387.33	1287.58	1135.85	3731.72	4185.69	3848.23	1270.25	3921.88	-1.62744	6.95E-61	9.58E-59	Ccnd1	7	144929931	144939925	-	4709	protein_coding	cyclin D1 [Source:MGI Symbol;Acc:MGI:88313]	-
ENSMUSG00000079334	756.111	875.823	716.989	156.34	170.08	147.379	782.974	157.933	2.30898	7.27E-61	9.95E-59	Nat6	9	107578887	107584050	+	3154	protein_coding	N-acetyltransferase 6 [Source:MGI Symbol;Acc:MGI:1888902]	-
ENSMUSG00000030867	52.8828	61.2075	44.5796	509.88	421.836	572.177	52.8899	501.298	-3.25201	8.86E-61	1.20E-58	Plk1	7	122159439	122169873	+	2199	protein_coding	polo like kinase 1 [Source:MGI Symbol;Acc:MGI:97621]	-
ENSMUSG00000040466	1979.17	2095.52	1966.15	711.523	654.375	707.034	2013.61	690.977	1.54269	9.48E-61	1.28E-58	Blvrb	7	27447978	27466144	+	2782	protein_coding	biliverdin reductase B (flavin reductase (NADPH)) [Source:MGI Symbol;Acc:MGI:2385271]	-
ENSMUSG00000035683	45.0066	28.9344	69.6556	586.274	516.966	539.426	47.8656	547.555	-3.49609	2.56E-60	3.43E-58	Melk	4	44300876	44364675	+	2972	protein_coding	maternal embryonic leucine zipper kinase [Source:MGI Symbol;Acc:MGI:106924]	-
ENSMUSG00000048327	52.8828	72.3361	36.2209	596.933	481.412	548.096	53.8133	542.147	-3.34731	3.27E-60	4.35E-58	Ckap2l	2	129268210	129297212	-	3137	protein_coding	cytoskeleton associated protein 2-like [Source:MGI Symbol;Acc:MGI:1917716]	-
ENSMUSG00000023055	1588.73	1517.94	1637.37	535.641	504.474	484.52	1581.35	508.212	1.63746	4.51E-60	5.96E-58	Calcoco1	15	102706777	102722178	-	5731	protein_coding	calcium binding and coiled coil domain 1 [Source:MGI Symbol;Acc:MGI:1914738]	-
ENSMUSG00000034574	1385.08	2648.61	1805.47	264.711	260.405	256.227	1946.39	260.448	2.90153	8.05E-60	1.06E-57	Daam1	12	71831078	71992333	+	8096	protein_coding	dishevelled associated activator of morphogenesis 1 [Source:MGI Symbol;Acc:MGI:1914596]	-
ENSMUSG00000037313	144.021	149.124	183.891	838.549	732.208	801.433	159.012	790.73	-2.30892	1.33E-59	1.73E-57	Tacc3	5	33658128	33678995	+	3552	protein_coding	transforming, acidic coiled-coil containing protein 3 [Source:MGI Symbol;Acc:MGI:1341163]	-
ENSMUSG00000038644	358.928	376.148	415.147	1253.38	1309.71	1337.97	383.408	1300.35	-1.75969	7.93E-59	1.03E-56	Pold1	7	44532746	44548849	-	4859	protein_coding	polymerase (DNA directed), delta 1, catalytic subunit [Source:MGI Symbol;Acc:MGI:97741]	-
ENSMUSG00000017707	11409.2	8030.42	10254.2	35613.5	33278	35425.9	9897.94	34772.4	-1.81272	1.08E-58	1.38E-56	Serinc3	2	163623272	163645131	-	3840	protein_coding	serine incorporator 3 [Source:MGI Symbol;Acc:MGI:1349457]	-
ENSMUSG00000022150	691.977	761.198	688.198	2063.51	2079.39	2307.01	713.791	2149.97	-1.5912	1.43E-58	1.83E-56	Dab2	15	6299788	6440712	+	7342	protein_coding	disabled 2, mitogen-responsive phosphoprotein [Source:MGI Symbol;Acc:MGI:109175]	-
ENSMUSG00000075486	1659.62	1749.42	1629.01	589.827	551.558	530.757	1679.35	557.381	1.59043	2.38E-58	3.02E-56	Commd6	14	101632981	101640686	-	5145	protein_coding	COMM domain containing 6 [Source:MGI Symbol;Acc:MGI:1913450]	-
ENSMUSG00000030346	31.5046	21.1444	10.2162	424.604	343.042	449.843	20.9551	405.83	-4.30806	3.36E-58	4.23E-56	Rad51ap1	6	126923050	126939587	-	4813	protein_coding	RAD51 associated protein 1 [Source:MGI Symbol;Acc:MGI:1098224]	-
ENSMUSG00000005470	162.024	165.817	157.886	877.634	688.006	830.331	161.909	798.657	-2.30354	5.13E-58	6.41E-56	Asf1b	8	83955507	83970197	+	2338	protein_coding	anti-silencing function 1B histone chaperone [Source:MGI Symbol;Acc:MGI:1914179]	-
ENSMUSG00000029580	7589.24	5031.25	6289.44	23669.5	24568.4	23518	6303.31	23918.6	-1.92397	1.02E-57	1.26E-55	Actb	5	142903115	142906754	-	2679	protein_coding	actin, beta [Source:MGI Symbol;Acc:MGI:87904]	-
ENSMUSG00000047735	100.14	61.2075	83.5867	582.72	526.575	613.597	81.6446	574.297	-2.81402	1.04E-57	1.29E-55	Samd9l	6	3372257	3399572	-	5427	protein_coding	sterile alpha motif domain containing 9-like [Source:MGI Symbol;Acc:MGI:1343184]	-
ENSMUSG00000026571	2349.34	2379.3	2314.42	729.289	868.656	725.336	2347.69	774.427	1.6003	1.49E-57	1.83E-55	Dcaf6	1	165328698	165460475	-	6424	protein_coding	DDB1 and CUL4 associated factor 6 [Source:MGI Symbol;Acc:MGI:1921356]	-
ENSMUSG00000068854	516.451	595.382	589.751	86.1645	98.0121	110.775	567.194	98.3172	2.53092	2.53E-57	3.08E-55	Hist2h2be	3	96221119	96223738	+	2620	protein_coding	histone cluster 2, H2be [Source:MGI Symbol;Acc:MGI:2448415]	-
ENSMUSG00000068040	4779.7	5673.37	5179.59	1592.71	1877.6	1805.15	5210.89	1758.49	1.56746	3.39E-57	4.09E-55	Tm9sf4	2	153161303	153210466	+	7281	protein_coding	transmembrane 9 superfamily protein member 4 [Source:MGI Symbol;Acc:MGI:2139220]	-
ENSMUSG00000019873	391.557	344.987	407.718	1256.05	1359.68	1284.03	381.421	1299.92	-1.76725	4.33E-57	5.20E-55	Reep3	10	67009189	67096945	-	8294	protein_coding	receptor accessory protein 3 [Source:MGI Symbol;Acc:MGI:88930]	-
ENSMUSG00000058099	741.484	556.431	620.399	2151.45	2214.88	2396.59	639.438	2254.31	-1.81828	5.48E-57	6.54E-55	Nfam1	15	82992973	83033306	-	7970	protein_coding	Nfat activating molecule with ITAM motif 1 [Source:MGI Symbol;Acc:MGI:1921289]	-
ENSMUSG00000051457	14.6271	11.1286	10.2162	346.434	292.114	361.223	11.9906	333.257	-4.80843	6.61E-57	7.83E-55	Spn	7	127132232	127137823	-	4681	protein_coding	sialophorin [Source:MGI Symbol;Acc:MGI:98384]	-
ENSMUSG00000051278	55.1331	64.546	84.5155	495.668	474.686	515.345	68.0649	495.233	-2.85189	7.63E-57	8.93E-55	Zgrf1	3	127553489	127618023	+	10553	protein_coding	zinc finger, GRF-type containing 1 [Source:MGI Symbol;Acc:MGI:1918893]	-
ENSMUSG00000030605	3805.31	4171.01	3684.32	1341.32	1514.38	1377.46	3886.88	1411.06	1.46183	7.63E-57	8.93E-55	Mfge8	7	79133768	79149060	-	4694	protein_coding	milk fat globule-EGF factor 8 protein [Source:MGI Symbol;Acc:MGI:102768]	-
ENSMUSG00000022021	49.5073	41.1759	31.5772	411.28	375.713	385.304	40.7535	390.766	-3.27434	1.47E-56	1.70E-54	Diaph3	14	86655367	87141235	-	5569	protein_coding	diaphanous related formin 3 [Source:MGI Symbol;Acc:MGI:1927222]	-
ENSMUSG00000029363	162.024	150.236	154.171	757.714	656.297	701.254	155.477	705.088	-2.18183	1.49E-56	1.72E-54	Rfc5	5	117378103	117389047	-	4669	protein_coding	replication factor C (activator 1) 5 [Source:MGI Symbol;Acc:MGI:1919401]	-
ENSMUSG00000025207	1733.88	1749.42	1615.08	519.652	599.603	539.426	1699.46	552.894	1.62009	1.57E-56	1.80E-54	Sema4g	19	44989101	45003397	+	4872	protein_coding	sema domain, immunoglobulin domain (Ig), transmembrane domain (TM) and short cytoplasmic domain, (semaphorin) 4G [Source:MGI Symbol;Acc:MGI:1347047]	-
ENSMUSG00000043460	275.665	482.982	358.494	10.6595	9.60903	8.66935	372.381	9.64597	5.26742	2.11E-56	2.41E-54	Elfn2	15	78667331	78718771	-	8112	protein_coding	leucine rich repeat and fibronectin type III, extracellular 2 [Source:MGI Symbol;Acc:MGI:3608416]	-
ENSMUSG00000027995	661.597	498.563	610.183	2128.35	1933.34	2115.32	590.114	2059	-1.80255	8.71E-56	9.87E-54	Tlr2	3	83836272	83841767	-	3014	protein_coding	toll-like receptor 2 [Source:MGI Symbol;Acc:MGI:1346060]	-
ENSMUSG00000034641	684.1	559.77	604.611	1906.28	1943.91	1848.5	616.16	1899.56	-1.62475	8.79E-56	9.91E-54	Cd300ld	11	114982274	114989922	-	2645	protein_coding	CD300 molecule like family member d [Source:MGI Symbol;Acc:MGI:2442358]	-
ENSMUSG00000017499	27.004	57.8689	55.7245	492.114	431.445	489.337	46.8658	470.965	-3.31936	1.29E-55	1.44E-53	Cdc6	11	98907801	98923940	+	5229	protein_coding	cell division cycle 6 [Source:MGI Symbol;Acc:MGI:1345150]	-
ENSMUSG00000020530	4011.21	4344.62	4052.1	1717.96	1621.04	1547.96	4135.98	1628.99	1.34395	1.29E-55	1.44E-53	Ggnbp2	11	84832361	84870817	-	4726	protein_coding	gametogenetin binding protein 2 [Source:MGI Symbol;Acc:MGI:2387356]	-
ENSMUSG00000061607	361.178	260.41	326.917	1343.99	1192.48	1357.23	316.168	1297.9	-2.03697	1.54E-55	1.71E-53	Mdc1	17	35841515	35859670	+	7421	protein_coding	mediator of DNA damage checkpoint 1 [Source:MGI Symbol;Acc:MGI:3525201]	-
ENSMUSG00000027222	1345.7	1622.55	1443.26	421.939	461.233	416.129	1470.51	433.1	1.76365	2.34E-55	2.57E-53	Pex16	2	92374676	92381217	+	1775	protein_coding	peroxisomal biogenesis factor 16 [Source:MGI Symbol;Acc:MGI:1338829]	-
ENSMUSG00000058290	101.265	193.638	115.164	934.485	961.864	1154.95	136.689	1017.1	-2.89868	2.51E-55	2.75E-53	Espl1	15	102296266	102324357	+	8749	protein_coding	extra spindle pole bodies 1, separase [Source:MGI Symbol;Acc:MGI:2146156]	-
ENSMUSG00000017861	173.275	182.51	200.608	771.039	731.247	790.837	185.464	764.374	-2.04028	3.53E-55	3.84E-53	Mybl2	2	163054687	163084688	+	4632	protein_coding	myeloblastosis oncogene-like 2 [Source:MGI Symbol;Acc:MGI:101785]	MYB
ENSMUSG00000027680	6856.76	8073.82	7209.82	2671.1	2700.14	2277.15	7380.13	2549.46	1.53332	3.92E-55	4.24E-53	Fxr1	3	34019943	34070322	+	6553	protein_coding	fragile X mental retardation gene 1, autosomal homolog [Source:MGI Symbol;Acc:MGI:104860]	-
ENSMUSG00000034472	468.069	619.865	416.076	39.9732	62.4587	50.0896	501.337	50.8405	3.30419	4.17E-55	4.48E-53	Rasd2	8	75213944	75224113	+	3176	protein_coding	RASD family, member 2 [Source:MGI Symbol;Acc:MGI:1922391]	-
ENSMUSG00000019850	1088.03	1423.35	1277.95	242.504	324.785	269.713	1263.11	279.001	2.17982	5.44E-55	5.82E-53	Tnfaip3	10	19000910	19015657	-	7226	protein_coding	tumor necrosis factor, alpha-induced protein 3 [Source:MGI Symbol;Acc:MGI:1196377]	-
ENSMUSG00000024795	212.656	307.15	259.119	1237.39	1073.33	1113.53	259.642	1141.42	-2.13623	7.29E-55	7.74E-53	Kif20b	19	34922361	34975745	+	6957	protein_coding	kinesin family member 20B [Source:MGI Symbol;Acc:MGI:2444576]	-
ENSMUSG00000021811	154.148	150.236	164.387	819.895	649.57	787.948	156.257	752.471	-2.26634	8.54E-55	9.02E-53	Dnajc9	14	20384638	20388910	-	2377	protein_coding	DnaJ heat shock protein family (Hsp40) member C9 [Source:MGI Symbol;Acc:MGI:1915326]	-
ENSMUSG00000025403	1859.9	1983.12	1937.35	4546.29	4445.14	4477.24	1926.79	4489.55	-1.22032	1.09E-54	1.14E-52	Shmt2	10	127517123	127522444	-	3109	protein_coding	serine hydroxymethyltransferase 2 (mitochondrial) [Source:MGI Symbol;Acc:MGI:1277989]	-
ENSMUSG00000046591	46.1318	56.756	51.0808	381.078	402.618	398.79	51.3229	394.162	-2.94087	1.15E-54	1.20E-52	Ticrr	7	79660196	79698148	+	10007	protein_coding	TOPBP1-interacting checkpoint and replication regulator [Source:MGI Symbol;Acc:MGI:1924261]	-
ENSMUSG00000020808	29.2543	22.2573	21.3611	408.615	302.684	340.031	24.2909	350.443	-3.85925	1.20E-54	1.24E-52	Pimreg	11	72042032	72047370	+	2529	protein_coding	PICALM interacting mitotic regulator [Source:MGI Symbol;Acc:MGI:1924434]	-
ENSMUSG00000034023	37.1304	52.3046	62.2257	454.806	402.618	524.014	50.5536	460.479	-3.17598	1.95E-54	2.01E-52	Fancd2	6	113531682	113597017	+	7937	protein_coding	Fanconi anemia, complementation group D2 [Source:MGI Symbol;Acc:MGI:2448480]	-
ENSMUSG00000027763	4143.98	4221.09	4133.83	9033.05	8925.83	8907.28	4166.3	8955.39	-1.10404	2.31E-54	2.37E-52	Mbnl1	3	60472830	60629750	+	18717	protein_coding	muscleblind like splicing factor 1 [Source:MGI Symbol;Acc:MGI:1928482]	-
ENSMUSG00000004099	2406.73	2604.1	2362.72	5701.95	5866.31	6107.08	2457.85	5891.78	-1.26154	4.13E-54	4.22E-52	Dnmt1	9	20907209	20959888	-	7377	protein_coding	DNA methyltransferase (cytosine-5) 1 [Source:MGI Symbol;Acc:MGI:94912]	-
ENSMUSG00000038070	29.2543	24.483	25.076	316.232	304.606	343.884	26.2711	321.574	-3.61668	5.83E-54	5.92E-52	Cntln	4	84884309	85131921	+	7102	protein_coding	centlein, centrosomal protein [Source:MGI Symbol;Acc:MGI:2443104]	-
ENSMUSG00000069793	56.2583	56.756	63.1544	391.737	412.227	421.908	58.7229	408.624	-2.7947	1.36E-53	1.37E-51	Slfn9	11	82978390	82991830	-	5965	protein_coding	schlafen 9 [Source:MGI Symbol;Acc:MGI:2445121]	-
ENSMUSG00000079293	38.2556	32.273	43.6509	481.455	329.59	463.329	38.0598	424.791	-3.47374	1.39E-53	1.40E-51	Clec7a	6	129461591	129472779	-	2638	polymorphic_pseudogene	C-type lectin domain family 7, member a [Source:MGI Symbol;Acc:MGI:1861431]	-
ENSMUSG00000035356	2473.11	3254.01	2734.22	876.745	872.5	851.523	2820.45	866.923	1.70181	1.65E-53	1.65E-51	Nfkbiz	16	55811375	55838899	-	5018	protein_coding	nuclear factor of kappa light polypeptide gene enhancer in B cells inhibitor, zeta [Source:MGI Symbol;Acc:MGI:1931595]	-
ENSMUSG00000030144	4405.02	3892.79	4440.31	1561.62	1342.38	1226.23	4246.04	1376.74	1.62455	2.25E-53	2.23E-51	Clec4d	6	123262111	123275265	+	1599	protein_coding	C-type lectin domain family 4, member d [Source:MGI Symbol;Acc:MGI:1298389]	-
ENSMUSG00000044244	358.928	407.308	382.642	47.9678	57.6542	47.1998	382.959	50.9406	2.9115	2.36E-53	2.34E-51	Il20rb	9	100457719	100486788	-	4206	protein_coding	interleukin 20 receptor beta [Source:MGI Symbol;Acc:MGI:2143266]	-
ENSMUSG00000032555	1184.8	1251.97	1352.25	3347.09	3142.15	3363.71	1263.01	3284.32	-1.3779	3.27E-53	3.21E-51	Topbp1	9	103305215	103350428	+	11226	protein_coding	topoisomerase (DNA) II binding protein 1 [Source:MGI Symbol;Acc:MGI:1920018]	-
ENSMUSG00000020883	2260.46	2395.99	2485.31	879.41	932.076	831.294	2380.59	880.927	1.43452	4.10E-53	4.01E-51	Fbxl20	11	98082556	98150403	-	12106	protein_coding	F-box and leucine-rich repeat protein 20 [Source:MGI Symbol;Acc:MGI:1919444]	-
ENSMUSG00000001517	280.166	344.987	275.836	1079.28	1160.77	1309.07	300.33	1183.04	-1.97936	8.16E-53	7.94E-51	Foxm1	6	128362967	128376146	+	5754	protein_coding	forkhead box M1 [Source:MGI Symbol;Acc:MGI:1347487]	Fork
ENSMUSG00000032042	4527.66	5764.63	5256.68	1815.67	1795.93	1831.16	5182.99	1814.25	1.51446	1.02E-52	9.91E-51	Srpr	9	35200175	35247973	+	3364	protein_coding	signal recognition particle receptor ('docking protein') [Source:MGI Symbol;Acc:MGI:1914648]	-
ENSMUSG00000024679	64.1344	41.1759	63.1544	430.822	405.501	463.329	56.1549	433.217	-2.9422	1.31E-52	1.26E-50	Ms4a6d	19	11586604	11604849	-	1735	protein_coding	membrane-spanning 4-domains, subfamily A, member 6D [Source:MGI Symbol;Acc:MGI:1916024]	-
ENSMUSG00000039187	19.1278	22.2573	16.7173	314.456	274.818	310.17	19.3675	299.815	-3.96145	1.64E-52	1.57E-50	Fanci	7	79391929	79450264	+	5774	protein_coding	Fanconi anemia, complementation group I [Source:MGI Symbol;Acc:MGI:2384790]	-
ENSMUSG00000038393	4562.54	5227.12	4351.15	11685.5	12133.3	11833.7	4713.61	11884.2	-1.33438	2.02E-52	1.93E-50	Txnip	3	96557957	96561883	+	3123	protein_coding	thioredoxin interacting protein [Source:MGI Symbol;Acc:MGI:1889549]	-
ENSMUSG00000034453	322.922	299.36	274.908	978.011	1074.29	1060.55	299.063	1037.62	-1.79681	2.49E-52	2.36E-50	Polr3b	10	84622292	84727178	+	5262	protein_coding	polymerase (RNA) III (DNA directed) polypeptide B [Source:MGI Symbol;Acc:MGI:1917678]	-
ENSMUSG00000059498	38.2556	36.7245	33.4347	318.897	338.238	356.407	36.1383	337.847	-3.22885	3.57E-52	3.37E-50	Fcgr3	1	171051174	171064935	-	1736	protein_coding	Fc receptor, IgG, low affinity III [Source:MGI Symbol;Acc:MGI:95500]	-
ENSMUSG00000016541	4664.93	4857.65	4559.19	1988	2022.7	1813.82	4693.92	1941.51	1.27342	3.96E-52	3.72E-50	Atxn10	15	85336245	85463212	+	1937	protein_coding	ataxin 10 [Source:MGI Symbol;Acc:MGI:1859293]	-
ENSMUSG00000020610	1873.4	1708.24	1837.05	683.986	626.509	632.863	1806.23	647.786	1.47908	4.30E-52	4.02E-50	Amz2	11	109425946	109452813	+	5584	protein_coding	archaelysin family metallopeptidase 2 [Source:MGI Symbol;Acc:MGI:104837]	-
ENSMUSG00000005233	86.6377	81.239	91.9454	650.231	461.233	576.993	86.6074	562.819	-2.69835	6.01E-52	5.58E-50	Spc25	2	69193895	69206194	-	3188	protein_coding	SPC25, NDC80 kinetochore complex component, homolog (S. cerevisiae) [Source:MGI Symbol;Acc:MGI:1913692]	-
ENSMUSG00000020739	241.911	203.654	230.328	929.155	804.276	952.665	225.297	895.365	-1.99028	6.67E-52	6.17E-50	Nup85	11	115564434	115583985	+	3385	protein_coding	nucleoporin 85 [Source:MGI Symbol;Acc:MGI:3046173]	-
ENSMUSG00000039156	1748.51	1974.22	1917.85	692.869	685.124	656.944	1880.19	678.312	1.47088	8.27E-52	7.61E-50	Stim2	5	53998499	54121057	+	5133	protein_coding	stromal interaction molecule 2 [Source:MGI Symbol;Acc:MGI:2151156]	-
ENSMUSG00000029082	142.896	112.399	125.38	717.741	590.955	614.561	126.892	641.086	-2.33808	8.35E-52	7.64E-50	Bst1	5	43818885	43843986	+	3317	protein_coding	bone marrow stromal cell antigen 1 [Source:MGI Symbol;Acc:MGI:105370]	-
ENSMUSG00000025757	15077.2	15365.3	16419.2	3840.98	5143.71	3340.59	15620.6	4108.43	1.92686	8.75E-52	7.97E-50	Hspa4l	3	40744495	40796103	+	11792	protein_coding	heat shock protein 4 like [Source:MGI Symbol;Acc:MGI:107422]	-
ENSMUSG00000025474	136.145	164.704	156.029	678.656	636.118	759.05	152.292	691.274	-2.18129	1.50E-51	1.36E-49	Tubgcp2	7	139995955	140036669	-	3980	protein_coding	tubulin, gamma complex associated protein 2 [Source:MGI Symbol;Acc:MGI:1921487]	-
ENSMUSG00000026360	96.7642	153.575	114.235	789.693	624.587	812.029	121.525	742.103	-2.61192	1.56E-51	1.41E-49	Rgs2	1	143999338	144004161	-	3627	protein_coding	regulator of G-protein signaling 2 [Source:MGI Symbol;Acc:MGI:1098271]	-
ENSMUSG00000024856	1430.08	1463.41	1370.82	468.131	516.005	497.043	1421.44	493.726	1.5257	2.23E-51	2.00E-49	Cdk2ap2	19	4097182	4099019	+	1636	protein_coding	CDK2-associated protein 2 [Source:MGI Symbol;Acc:MGI:1098779]	-
ENSMUSG00000054455	7580.24	8077.16	7744.78	3487.44	3563.03	3643.05	7800.72	3564.51	1.12994	2.28E-51	2.04E-49	Vapb	2	173737511	173784336	+	7131	protein_coding	vesicle-associated membrane protein, associated protein B and C [Source:MGI Symbol;Acc:MGI:1928744]	-
ENSMUSG00000062825	2959.18	3179.45	2866.1	7059.27	6713.83	6845.9	3001.58	6873	-1.19553	5.79E-51	5.15E-49	Actg1	11	120345690	120348542	-	2658	protein_coding	actin, gamma, cytoplasmic 1 [Source:MGI Symbol;Acc:MGI:87906]	-
ENSMUSG00000000056	805.618	879.162	853.514	251.387	212.36	232.146	846.098	231.964	1.86604	7.65E-51	6.77E-49	Narf	11	121237253	121255856	+	4806	protein_coding	nuclear prelamin A recognition factor [Source:MGI Symbol;Acc:MGI:1914858]	-
ENSMUSG00000053012	100.14	42.2888	65.0119	639.571	540.027	628.046	69.1468	602.548	-3.1265	1.03E-50	9.05E-49	Krcc1	6	71271677	71285319	+	1913	protein_coding	lysine-rich coiled-coil 1 [Source:MGI Symbol;Acc:MGI:1889377]	-
ENSMUSG00000038708	7446.34	10612.3	8698.59	2507.65	2828.9	2494.85	8919.07	2610.47	1.77262	1.10E-50	9.63E-49	Golga4	9	118506267	118582519	+	13602	protein_coding	golgi autoantigen, golgin subfamily a, 4 [Source:MGI Symbol;Acc:MGI:1859646]	-
ENSMUSG00000063856	1273.69	1175.18	1210.15	3631.34	3018.2	3331.92	1219.67	3327.15	-1.44805	1.61E-50	1.41E-48	Gpx1	9	108338903	108340343	+	1441	protein_coding	glutathione peroxidase 1 [Source:MGI Symbol;Acc:MGI:104887]	-
ENSMUSG00000028874	77.6364	46.7402	57.582	438.817	440.093	417.092	60.6529	432.001	-2.8355	2.29E-50	1.98E-48	Fgr	4	132974095	133001910	+	3863	protein_coding	FGR proto-oncogene, Src family tyrosine kinase [Source:MGI Symbol;Acc:MGI:95527]	-
ENSMUSG00000022322	27.004	31.1602	46.4371	505.439	331.511	409.386	34.8671	415.445	-3.55915	3.63E-50	3.14E-48	Shcbp1	8	4735976	4779567	-	6295	protein_coding	Shc SH2-domain binding protein 1 [Source:MGI Symbol;Acc:MGI:1338802]	-
ENSMUSG00000052384	914.759	845.776	822.865	2277.58	2155.3	2355.17	861.133	2262.69	-1.39449	4.18E-50	3.59E-48	Nrros	16	32142785	32165594	-	4177	protein_coding	negative regulator of reactive oxygen species [Source:MGI Symbol;Acc:MGI:2445095]	-
ENSMUSG00000001642	137485	110910	119185	26639.9	37765.4	24002.5	122527	29469.3	2.05582	4.45E-50	3.81E-48	Akr1b3	6	34302434	34317478	-	8384	protein_coding	aldo-keto reductase family 1, member B3 (aldose reductase) [Source:MGI Symbol;Acc:MGI:1353494]	-
ENSMUSG00000015340	6083.77	5968.28	5980.17	12335.7	13526.6	12916.4	6010.74	12926.2	-1.10468	1.09E-49	9.29E-48	Cybb	X	9435252	9487771	-	5808	protein_coding	cytochrome b-245, beta polypeptide [Source:MGI Symbol;Acc:MGI:88574]	-
ENSMUSG00000058624	159.773	100.158	116.093	666.22	635.157	697.401	125.341	666.259	-2.41313	1.18E-49	1.00E-47	Gda	19	21391307	21473445	-	6135	protein_coding	guanine deaminase [Source:MGI Symbol;Acc:MGI:95678]	-
ENSMUSG00000039748	20.253	48.966	27.8622	379.301	342.081	390.121	32.3604	370.501	-3.52322	1.35E-49	1.14E-47	Exo1	1	175880581	175913489	+	8422	protein_coding	exonuclease 1 [Source:MGI Symbol;Acc:MGI:1349427]	-
ENSMUSG00000031328	1841.9	2103.31	1993.08	4968.22	5902.83	6294.91	1979.43	5721.99	-1.53126	1.45E-49	1.22E-47	Flna	X	74223461	74249820	-	9400	protein_coding	filamin, alpha [Source:MGI Symbol;Acc:MGI:95556]	-
ENSMUSG00000025026	106.891	102.383	124.451	590.715	522.731	687.768	111.242	600.405	-2.42795	2.09E-49	1.75E-47	Add3	19	53140445	53247399	+	4938	protein_coding	adducin 3 (gamma) [Source:MGI Symbol;Acc:MGI:1351615]	-
ENSMUSG00000022945	201.405	208.105	208.038	736.395	747.582	728.225	205.849	737.401	-1.84045	2.52E-49	2.10E-47	Chaf1b	16	93883901	93906115	+	4681	protein_coding	chromatin assembly factor 1, subunit B (p60) [Source:MGI Symbol;Acc:MGI:1314881]	-
ENSMUSG00000041498	58.5086	27.8216	47.3658	382.854	388.205	434.431	44.5653	401.83	-3.17035	2.75E-49	2.28E-47	Kif14	1	136466343	136531511	+	10358	protein_coding	kinesin family member 14 [Source:MGI Symbol;Acc:MGI:1098226]	-
ENSMUSG00000020076	3837.94	4251.14	4211.84	1759.71	1625.85	1559.52	4100.31	1648.36	1.31457	3.52E-49	2.91E-47	Ddx50	10	62615895	62651218	-	10129	protein_coding	DEAD (Asp-Glu-Ala-Asp) box polypeptide 50 [Source:MGI Symbol;Acc:MGI:2182303]	-
ENSMUSG00000015357	2069.18	2334.79	2244.77	851.873	864.813	787.948	2216.24	834.878	1.40846	4.34E-49	3.56E-47	Clpx	9	65294260	65330658	+	3494	protein_coding	caseinolytic mitochondrial matrix peptidase chaperone subunit [Source:MGI Symbol;Acc:MGI:1346017]	-
ENSMUSG00000037989	292.543	320.504	287.91	5.32976	3.84361	5.77957	300.319	4.98431	5.91025	5.10E-49	4.17E-47	Wnk2	13	49036303	49148014	-	8481	protein_coding	WNK lysine deficient protein kinase 2 [Source:MGI Symbol;Acc:MGI:1922857]	-
ENSMUSG00000029915	1031.78	715.571	979.822	3923.59	3201.73	3260.64	909.057	3461.99	-1.92875	1.02E-48	8.33E-47	Clec5a	6	40574894	40585821	-	3840	protein_coding	C-type lectin domain family 5, member a [Source:MGI Symbol;Acc:MGI:1345151]	-
ENSMUSG00000031647	1225.3	1556.9	1335.53	407.727	422.797	372.782	1372.58	401.102	1.77457	1.04E-48	8.42E-47	Mfap3l	8	60632827	60676729	+	6837	protein_coding	microfibrillar-associated protein 3-like [Source:MGI Symbol;Acc:MGI:1918556]	-
ENSMUSG00000034206	20.253	22.2573	23.2185	284.254	261.366	323.656	21.9096	289.758	-3.72118	1.07E-48	8.66E-47	Polq	16	37011786	37095417	+	9685	protein_coding	polymerase (DNA directed), theta [Source:MGI Symbol;Acc:MGI:2155399]	-
ENSMUSG00000025762	994.646	961.513	1055.05	327.78	294.036	270.676	1003.74	297.498	1.75384	1.11E-48	8.93E-47	Larp1b	3	40949828	41040234	+	8366	protein_coding	La ribonucleoprotein domain family, member 1B [Source:MGI Symbol;Acc:MGI:1914604]	-
ENSMUSG00000020865	50.6324	37.8373	51.0808	327.78	392.048	403.606	46.5169	374.478	-3.00396	1.53E-48	1.23E-46	Abcc3	11	94343295	94392997	-	5698	protein_coding	ATP-binding cassette, sub-family C (CFTR/MRP), member 3 [Source:MGI Symbol;Acc:MGI:1923658]	-
ENSMUSG00000053907	1844.15	1388.85	1669.88	5097.92	4541.23	5031.11	1634.29	4890.08	-1.58115	2.02E-48	1.61E-46	Mat2a	6	72432799	72439558	-	4486	protein_coding	methionine adenosyltransferase II, alpha [Source:MGI Symbol;Acc:MGI:2443731]	-
ENSMUSG00000020493	63.0092	90.1419	65.0119	455.694	424.719	457.549	72.721	445.988	-2.62085	2.78E-48	2.21E-46	Prr11	11	87089153	87108708	-	3824	protein_coding	proline rich 11 [Source:MGI Symbol;Acc:MGI:2444496]	-
ENSMUSG00000025856	1567.36	1840.68	1635.51	467.242	568.854	555.802	1681.18	530.633	1.66436	3.37E-48	2.66E-46	Pdgfa	5	138976014	138997370	-	3119	protein_coding	platelet derived growth factor, alpha [Source:MGI Symbol;Acc:MGI:97527]	-
ENSMUSG00000017009	885.505	975.981	854.442	2457.91	2649.21	2294.49	905.309	2467.2	-1.44711	4.02E-48	3.17E-46	Sdc4	2	164424247	164443887	-	2547	protein_coding	syndecan 4 [Source:MGI Symbol;Acc:MGI:1349164]	-
ENSMUSG00000032525	6065.77	7026.62	6594.99	2032.42	2607.89	2252.1	6562.46	2297.47	1.51443	6.08E-48	4.76E-46	Nktr	9	121719169	121756843	+	21283	protein_coding	natural killer tumor recognition sequence [Source:MGI Symbol;Acc:MGI:97346]	-
ENSMUSG00000028527	1579.73	1698.23	1699.6	453.918	565.011	400.717	1659.19	473.215	1.81027	8.67E-48	6.76E-46	Ak4	4	101419277	101466995	+	4646	protein_coding	adenylate kinase 4 [Source:MGI Symbol;Acc:MGI:87979]	-
ENSMUSG00000036002	745.984	1010.48	773.642	190.095	199.868	175.314	843.369	188.425	2.16149	1.41E-47	1.10E-45	Fam214b	4	43032414	43046220	-	4129	protein_coding	family with sequence similarity 214, member B [Source:MGI Symbol;Acc:MGI:2441854]	-
ENSMUSG00000046179	39.3808	27.8216	19.5036	336.663	289.232	360.26	28.902	328.718	-3.5265	2.30E-47	1.78E-45	E2f8	7	48866429	48881596	-	5443	protein_coding	E2F transcription factor 8 [Source:MGI Symbol;Acc:MGI:1922038]	E2F
ENSMUSG00000000028	49.5073	26.7087	56.6532	482.343	361.299	432.504	44.2897	425.382	-3.25239	2.42E-47	1.86E-45	Cdc45	16	18780447	18811987	-	3506	protein_coding	cell division cycle 45 [Source:MGI Symbol;Acc:MGI:1338073]	-
ENSMUSG00000038943	177.776	284.893	236.829	1127.24	958.02	1096.19	233.166	1060.49	-2.18478	2.95E-47	2.26E-45	Prc1	7	80294450	80316259	+	8225	protein_coding	protein regulator of cytokinesis 1 [Source:MGI Symbol;Acc:MGI:1858961]	-
ENSMUSG00000052593	1719.25	1694.89	1768.32	3873.85	3997.36	3740.34	1727.49	3870.52	-1.1636	3.34E-47	2.55E-45	Adam17	12	21323509	21373632	-	7154	protein_coding	a disintegrin and metallopeptidase domain 17 [Source:MGI Symbol;Acc:MGI:1096335]	-
ENSMUSG00000023015	520.951	599.833	480.159	1618.47	1600.86	1861.98	533.648	1693.77	-1.66777	4.83E-47	3.67E-45	Racgap1	15	99620496	99651656	-	7079	protein_coding	Rac GTPase-activating protein 1 [Source:MGI Symbol;Acc:MGI:1349423]	-
ENSMUSG00000022962	1031.78	975.981	1045.76	2376.18	2428.2	2478.47	1017.84	2427.62	-1.25357	5.44E-47	4.12E-45	Gart	16	91621186	91646952	-	5144	protein_coding	phosphoribosylglycinamide formyltransferase [Source:MGI Symbol;Acc:MGI:95654]	-
ENSMUSG00000042606	164.274	139.108	154.171	804.794	616.9	668.503	152.518	696.732	-2.19201	6.57E-47	4.96E-45	Hirip3	7	126861972	126865377	+	3265	protein_coding	HIRA interacting protein 3 [Source:MGI Symbol;Acc:MGI:2142364]	-
ENSMUSG00000027490	175.526	110.173	185.748	833.219	750.465	876.568	157.149	820.084	-2.37927	1.70E-46	1.27E-44	E2f1	2	154559407	154569892	-	3154	protein_coding	E2F transcription factor 1 [Source:MGI Symbol;Acc:MGI:101941]	E2F
ENSMUSG00000073538	1073.41	1484.56	1133.99	290.472	314.215	329.435	1230.65	311.374	1.98283	2.52E-46	1.88E-44	E330020D12Rik	1	153404827	153414233	-	2287	processed_transcript	Riken cDNA E330020D12 gene [Source:MGI Symbol;Acc:MGI:3761270]	-
ENSMUSG00000021306	5372.66	6837.43	5592.88	2068.84	2180.29	2215.5	5934.32	2154.87	1.46146	2.53E-46	1.89E-44	Gpr137b	13	13357620	13394014	-	5026	protein_coding	G protein-coupled receptor 137B [Source:MGI Symbol;Acc:MGI:1891463]	-
ENSMUSG00000024759	1025.03	1147.36	1033.69	2577.83	2865.41	2646.08	1068.69	2696.44	-1.33549	4.84E-46	3.59E-44	Atl3	19	7494040	7538608	+	6698	protein_coding	atlastin GTPase 3 [Source:MGI Symbol;Acc:MGI:1924270]	-
ENSMUSG00000023939	2054.55	1968.65	1780.4	652.896	745.661	709.923	1934.53	702.827	1.46066	5.10E-46	3.77E-44	Mrpl14	17	45686322	45698495	+	949	protein_coding	mitochondrial ribosomal protein L14 [Source:MGI Symbol;Acc:MGI:1333864]	-
ENSMUSG00000052087	24.7536	27.8216	27.8622	322.45	261.366	281.272	26.8125	288.363	-3.425	5.15E-46	3.79E-44	Rgs14	13	55369732	55384687	+	4239	protein_coding	regulator of G-protein signaling 14 [Source:MGI Symbol;Acc:MGI:1859709]	-
ENSMUSG00000026656	37.1304	51.1917	26.0048	341.105	328.629	394.937	38.109	354.89	-3.2345	6.33E-46	4.64E-44	Fcgr2b	1	170958617	170976547	-	5790	protein_coding	Fc receptor, IgG, low affinity IIb [Source:MGI Symbol;Acc:MGI:95499]	-
ENSMUSG00000032691	159.773	102.383	102.162	629.8	629.391	644.422	121.439	634.538	-2.39103	6.43E-46	4.70E-44	Nlrp3	11	59541568	59566956	+	4057	protein_coding	NLR family, pyrin domain containing 3 [Source:MGI Symbol;Acc:MGI:2653833]	-
ENSMUSG00000025981	775.239	840.211	871.16	233.621	226.773	173.387	828.87	211.26	1.97141	8.18E-46	5.95E-44	Coq10b	1	55052770	55072702	+	4805	protein_coding	coenzyme Q10B [Source:MGI Symbol;Acc:MGI:1915126]	-
ENSMUSG00000027947	324.048	333.859	307.413	1031.31	944.567	977.71	321.773	984.529	-1.61481	8.55E-46	6.20E-44	Il6ra	3	89864059	89913196	-	8642	protein_coding	interleukin 6 receptor, alpha [Source:MGI Symbol;Acc:MGI:105304]	-
ENSMUSG00000029071	2902.93	3722.53	3023.05	1122.8	1033.93	1134.72	3216.17	1097.15	1.55132	1.17E-45	8.46E-44	Dvl1	4	155847402	155859303	+	4996	protein_coding	dishevelled segment polarity protein 1 [Source:MGI Symbol;Acc:MGI:94941]	-
ENSMUSG00000006611	21.3781	22.2573	26.9335	285.142	262.326	262.007	23.523	269.825	-3.51115	1.20E-45	8.60E-44	Hfe	13	23702034	23710854	-	3572	protein_coding	hemochromatosis [Source:MGI Symbol;Acc:MGI:109191]	-
ENSMUSG00000032376	2183.95	2521.75	2320	917.607	915.74	953.629	2341.9	928.992	1.33398	1.73E-45	1.24E-43	Usp3	9	66514637	66593142	-	6848	protein_coding	ubiquitin specific peptidase 3 [Source:MGI Symbol;Acc:MGI:2152450]	-
ENSMUSG00000030786	292.543	250.394	261.905	922.048	838.868	899.686	268.281	886.867	-1.72596	1.96E-45	1.40E-43	Itgam	7	128062640	128118491	+	5024	protein_coding	integrin alpha M [Source:MGI Symbol;Acc:MGI:96607]	-
ENSMUSG00000049339	6842.13	7835.67	7135.52	3133.9	3242.09	3286.65	7271.11	3220.88	1.17474	2.38E-45	1.69E-43	Retreg2	1	75142778	75147913	+	2999	protein_coding	reticulophagy regulator family member 2 [Source:MGI Symbol;Acc:MGI:2388278]	-
ENSMUSG00000036777	489.447	675.508	567.461	1916.94	1770.94	2060.42	577.472	1916.1	-1.73045	2.49E-45	1.76E-43	Anln	9	22332012	22389188	-	9063	protein_coding	anillin, actin binding protein [Source:MGI Symbol;Acc:MGI:1920174]	-
ENSMUSG00000069515	17419.8	18322.2	18226.6	40019.4	35862.8	40482	17989.5	38788.1	-1.10845	3.17E-45	2.24E-43	Lyz1	10	117287797	117292868	-	1263	protein_coding	lysozyme 1 [Source:MGI Symbol;Acc:MGI:96902]	-
ENSMUSG00000038387	974.393	927.015	890.663	259.382	260.405	314.023	930.69	277.936	1.74384	3.67E-45	2.58E-43	Rras	7	45017961	45021647	+	1121	protein_coding	related RAS viral (r-ras) oncogene [Source:MGI Symbol;Acc:MGI:98179]	-
ENSMUSG00000028693	453.442	402.856	417.934	1522.53	1207.85	1362.05	424.744	1364.15	-1.68404	4.20E-45	2.94E-43	Nasp	4	116601052	116627941	-	7518	protein_coding	nuclear autoantigenic sperm protein (histone-binding) [Source:MGI Symbol;Acc:MGI:1355328]	-
ENSMUSG00000031129	28.1291	18.9187	27.8622	266.488	294.036	265.86	24.97	275.461	-3.45707	5.09E-45	3.55E-43	Slc9a9	9	94669909	95230445	+	5679	protein_coding	solute carrier family 9 (sodium/hydrogen exchanger), member 9 [Source:MGI Symbol;Acc:MGI:2679732]	-
ENSMUSG00000028645	4082.1	4987.85	4384.59	1424.82	1757.49	1448.74	4484.85	1543.69	1.53883	5.80E-45	4.03E-43	Slc2a1	4	119108711	119137983	+	3506	protein_coding	solute carrier family 2 (facilitated glucose transporter), member 1 [Source:MGI Symbol;Acc:MGI:95755]	-
ENSMUSG00000024007	96.7642	101.271	81.7293	534.753	429.524	502.822	93.2547	489.033	-2.39592	5.98E-45	4.14E-43	Ppil1	17	29250803	29264158	-	2163	protein_coding	peptidylprolyl isomerase (cyclophilin)-like 1 [Source:MGI Symbol;Acc:MGI:1916066]	-
ENSMUSG00000006517	2612.63	2929.05	2476.03	899.841	1061.8	900.649	2672.57	954.096	1.48596	7.12E-45	4.91E-43	Mvd	8	122433601	122443422	-	1859	protein_coding	mevalonate (diphospho) decarboxylase [Source:MGI Symbol;Acc:MGI:2179327]	-
ENSMUSG00000032397	375.805	292.683	330.632	1303.13	1121.37	1074.04	333.04	1166.18	-1.80867	1.07E-44	7.35E-43	Tipin	9	64281581	64305424	+	1869	protein_coding	timeless interacting protein [Source:MGI Symbol;Acc:MGI:1921571]	-
ENSMUSG00000051235	45.0066	51.1917	50.152	335.775	314.215	375.672	48.7834	341.887	-2.80734	1.22E-44	8.33E-43	Gen1	12	11238920	11265801	-	7763	protein_coding	GEN1, Holliday junction 5' flap endonuclease [Source:MGI Symbol;Acc:MGI:2443149]	-
ENSMUSG00000027187	3294.48	2847.82	3196.73	1175.21	1316.44	1215.64	3113.01	1235.76	1.33322	1.45E-44	9.89E-43	Cat	2	103453849	103485160	-	2613	protein_coding	catalase [Source:MGI Symbol;Acc:MGI:88271]	-
ENSMUSG00000021270	4119.23	4105.35	4222.99	9704.6	9241	8468.99	4149.19	9138.2	-1.13905	1.58E-44	1.07E-42	Hsp90aa1	12	110690605	110702728	-	3931	protein_coding	heat shock protein 90, alpha (cytosolic), class A member 1 [Source:MGI Symbol;Acc:MGI:96250]	-
ENSMUSG00000092203	2225.58	2426.04	2387.79	1009.1	991.652	945.922	2346.47	982.225	1.25634	1.72E-44	1.16E-42	1110038B12Rik	17	34950238	34952471	-	1811	processed_transcript	RIKEN cDNA 1110038B12 gene [Source:MGI Symbol;Acc:MGI:1916013]	-
ENSMUSG00000073490	77.6364	101.271	79.8718	434.375	457.39	546.169	86.2596	479.311	-2.47639	1.96E-44	1.32E-42	Ifi207	1	173723427	173741747	-	3422	protein_coding	interferon activated gene 207 [Source:MGI Symbol;Acc:MGI:2138302]	-
ENSMUSG00000044864	1142.04	1608.09	1293.74	269.153	344.003	358.333	1347.96	323.83	2.05845	2.17E-44	1.46E-42	Ankrd50	3	38449259	38484844	-	8490	protein_coding	ankyrin repeat domain 50 [Source:MGI Symbol;Acc:MGI:2139777]	-
ENSMUSG00000016921	1245.56	1093.94	1208.29	3586.04	2882.71	3288.57	1182.6	3252.44	-1.45954	2.18E-44	1.46E-42	Srsf6	2	162931528	162937121	+	4810	protein_coding	serine/arginine-rich splicing factor 6 [Source:MGI Symbol;Acc:MGI:1915246]	-
ENSMUSG00000000751	986.77	1003.8	1012.33	2399.28	2236.02	2370.59	1000.97	2335.3	-1.2221	3.15E-44	2.10E-42	Rpa1	11	75298166	75348324	-	5578	protein_coding	replication protein A1 [Source:MGI Symbol;Acc:MGI:1915525]	-
ENSMUSG00000039005	380.306	247.056	370.568	1261.38	1347.19	1370.72	332.643	1326.43	-1.99363	3.18E-44	2.11E-42	Tlr4	4	66827584	66930284	+	5556	protein_coding	toll-like receptor 4 [Source:MGI Symbol;Acc:MGI:96824]	-
ENSMUSG00000035376	1323.19	1374.39	1185.07	405.062	471.803	419.982	1294.22	432.282	1.58185	3.69E-44	2.45E-42	Hacd2	16	35022428	35109177	+	3749	protein_coding	3-hydroxyacyl-CoA dehydratase 2 [Source:MGI Symbol;Acc:MGI:1918007]	-
ENSMUSG00000041431	231.784	286.006	325.06	1217.85	965.707	1157.84	280.95	1113.8	-1.98399	4.35E-44	2.87E-42	Ccnb1	13	100778650	100786570	-	4217	protein_coding	cyclin B1 [Source:MGI Symbol;Acc:MGI:88302]	-
ENSMUSG00000005732	376.93	347.213	347.349	1292.47	1037.78	1127.02	357.164	1152.42	-1.69106	6.94E-44	4.57E-42	Ranbp1	16	18239784	18248732	-	1666	protein_coding	RAN binding protein 1 [Source:MGI Symbol;Acc:MGI:96269]	-
ENSMUSG00000048701	2394.35	2805.53	2540.11	986.006	1070.45	1006.61	2580	1021.02	1.33747	7.15E-44	4.68E-42	Ccdc6	10	70097121	70193200	+	6385	protein_coding	coiled-coil domain containing 6 [Source:MGI Symbol;Acc:MGI:1923801]	-
ENSMUSG00000040359	1782.26	2183.44	1930.85	743.501	691.85	699.328	1965.52	711.56	1.46552	8.14E-44	5.32E-42	Ufl1	4	25248600	25281821	-	5706	protein_coding	UFM1 specific ligase 1 [Source:MGI Symbol;Acc:MGI:1914740]	-
ENSMUSG00000051378	34.8801	64.546	40.8646	360.647	346.886	381.451	46.7636	362.995	-2.96154	9.79E-44	6.37E-42	Kif18b	11	102905529	102925124	-	3572	protein_coding	kinesin family member 18B [Source:MGI Symbol;Acc:MGI:2446979]	-
ENSMUSG00000048920	56.2583	62.3203	77.0856	357.094	491.021	477.778	65.2214	441.964	-2.75234	1.17E-43	7.56E-42	Fkrp	7	16809246	16816732	-	5337	protein_coding	fukutin related protein [Source:MGI Symbol;Acc:MGI:2447586]	-
ENSMUSG00000030754	5610.07	7193.55	6729.66	2522.75	2422.44	2195.27	6511.09	2380.15	1.45181	1.20E-43	7.76E-42	Copb1	7	114215559	114254711	-	5582	protein_coding	coatomer protein complex, subunit beta 1 [Source:MGI Symbol;Acc:MGI:1917599]	-
ENSMUSG00000005142	1104.91	994.899	1085.7	2473.9	2860.61	2887.86	1061.84	2740.79	-1.36761	1.36E-43	8.78E-42	Man2b1	8	85083270	85098282	+	8026	protein_coding	mannosidase 2, alpha B1 [Source:MGI Symbol;Acc:MGI:107286]	-
ENSMUSG00000043157	65.2596	58.9817	60.3682	468.131	348.808	378.562	61.5365	398.5	-2.69681	1.52E-43	9.76E-42	Arl11	14	61309753	61311936	+	2184	protein_coding	ADP-ribosylation factor-like 11 [Source:MGI Symbol;Acc:MGI:2444054]	-
ENSMUSG00000027263	1310.82	1337.66	1440.48	478.79	522.731	519.198	1362.99	506.906	1.42799	1.99E-43	1.27E-41	Tubgcp4	2	121170654	121198770	+	8395	protein_coding	tubulin, gamma complex associated protein 4 [Source:MGI Symbol;Acc:MGI:1196293]	-
ENSMUSG00000005583	951.89	1165.17	964.034	2690.64	2738.57	2633.56	1027.03	2687.59	-1.38848	3.17E-43	2.02E-41	Mef2c	13	83504034	83667080	+	15715	protein_coding	myocyte enhancer factor 2C [Source:MGI Symbol;Acc:MGI:99458]	SRF
ENSMUSG00000030980	2278.46	2350.37	2368.29	1007.32	1037.78	1046.1	2332.37	1030.4	1.17886	3.77E-43	2.39E-41	Knop1	7	118842222	118856254	-	5880	protein_coding	lysine rich nucleolar protein 1 [Source:MGI Symbol;Acc:MGI:1913606]	-
ENSMUSG00000004356	370.179	402.856	402.145	1058.85	1193.44	1232.97	391.727	1161.75	-1.56739	3.90E-43	2.47E-41	Utp20	10	88746607	88826804	-	10199	protein_coding	UTP20 small subunit processome component [Source:MGI Symbol;Acc:MGI:1917933]	-
ENSMUSG00000022350	399.434	329.407	390.071	1114.81	1362.56	1183.85	372.971	1220.41	-1.70917	6.30E-43	3.97E-41	Washc5	15	59331997	59374167	-	4244	protein_coding	WASH complex subunit 5 [Source:MGI Symbol;Acc:MGI:2146110]	-
ENSMUSG00000030161	2578.88	2873.41	2610.69	1141.46	1071.41	969.041	2687.66	1060.63	1.34093	7.15E-43	4.50E-41	Gabarapl1	6	129533160	129542346	+	2013	protein_coding	gamma-aminobutyric acid (GABA) A receptor-associated protein-like 1 [Source:MGI Symbol;Acc:MGI:1914980]	-
ENSMUSG00000019528	3075.08	3463.23	3088.07	1327.11	1420.21	1336.04	3208.79	1361.12	1.23717	7.50E-43	4.70E-41	Gyg	3	20122084	20155317	-	2344	protein_coding	glycogenin [Source:MGI Symbol;Acc:MGI:1351614]	-
ENSMUSG00000017466	61.8841	37.8373	50.152	346.434	358.417	332.325	49.9578	345.725	-2.79135	8.29E-43	5.18E-41	Timp2	11	118301069	118355740	-	3896	protein_coding	tissue inhibitor of metalloproteinase 2 [Source:MGI Symbol;Acc:MGI:98753]	-
ENSMUSG00000024750	3953.83	4608.36	4131.97	1746.38	1834.36	1605.76	4231.39	1728.83	1.29123	1.26E-42	7.86E-41	Zfand5	19	21272278	21282289	+	6193	protein_coding	zinc finger, AN1-type domain 5 [Source:MGI Symbol;Acc:MGI:1278334]	-
ENSMUSG00000019214	30.3795	28.9344	34.3634	279.812	255.6	292.831	31.2258	276.081	-3.13871	1.73E-42	1.08E-40	Chtf18	17	25718926	25727419	-	4584	protein_coding	CTF18, chromosome transmission fidelity factor 18 [Source:MGI Symbol;Acc:MGI:2384887]	-
ENSMUSG00000017716	140.646	205.88	185.748	850.097	680.319	786.021	177.425	772.146	-2.12043	1.79E-42	1.10E-40	Birc5	11	117849251	117855743	+	3402	protein_coding	baculoviral IAP repeat-containing 5 [Source:MGI Symbol;Acc:MGI:1203517]	-
ENSMUSG00000003863	569.334	519.707	466.228	117.255	117.23	127.15	518.423	120.545	2.10369	2.17E-42	1.34E-40	Ppfia3	7	45339122	45367019	-	7899	protein_coding	protein tyrosine phosphatase, receptor type, f polypeptide (PTPRF), interacting protein (liprin), alpha 3 [Source:MGI Symbol;Acc:MGI:1924037]	-
ENSMUSG00000020358	2767.91	2096.63	2599.55	6701.28	6461.11	6657.1	2488.03	6606.5	-1.40872	2.18E-42	1.34E-40	Hnrnpab	11	51600100	51606847	-	2782	protein_coding	heterogeneous nuclear ribonucleoprotein A/B [Source:MGI Symbol;Acc:MGI:1330294]	-
ENSMUSG00000015882	2190.7	3063.71	2575.4	716.853	876.343	756.16	2609.94	783.119	1.73701	3.03E-42	1.86E-40	Lcorl	5	45697181	45857615	-	18855	protein_coding	ligand dependent nuclear receptor corepressor-like [Source:MGI Symbol;Acc:MGI:2651932]	HTH
ENSMUSG00000020901	5476.18	7616.43	5671.82	1877.85	2144.74	1966.02	6254.81	1996.2	1.64769	3.26E-42	1.99E-40	Pik3r5	11	68432121	68497849	+	5550	protein_coding	phosphoinositide-3-kinase regulatory subunit 5 [Source:MGI Symbol;Acc:MGI:2443588]	-
ENSMUSG00000039234	1300.69	1369.93	1338.32	391.737	507.357	448.88	1336.31	449.325	1.57343	3.48E-42	2.11E-40	Sec24d	3	123267455	123365641	+	6325	protein_coding	Sec24 related gene family, member D (S. cerevisiae) [Source:MGI Symbol;Acc:MGI:1916858]	-
ENSMUSG00000024590	214.907	333.859	325.988	1352.87	1085.82	1314.85	291.585	1251.18	-2.09922	3.74E-42	2.27E-40	Lmnb1	18	56707813	56753424	+	2962	protein_coding	lamin B1 [Source:MGI Symbol;Acc:MGI:96795]	-
ENSMUSG00000022788	151.897	158.027	153.242	610.258	538.106	642.495	154.389	596.953	-1.95136	7.39E-42	4.47E-40	Fgd4	16	16416917	16600549	-	17517	protein_coding	FYVE, RhoGEF and PH domain containing 4 [Source:MGI Symbol;Acc:MGI:2183747]	-
ENSMUSG00000028793	2296.46	2934.62	2500.17	857.203	846.555	980.6	2577.08	894.786	1.52622	8.69E-42	5.24E-40	Rnf19b	4	129058271	129085886	+	2872	protein_coding	ring finger protein 19B [Source:MGI Symbol;Acc:MGI:1922484]	-
ENSMUSG00000020899	498.448	372.809	424.435	1272.04	1372.17	1459.34	431.897	1367.85	-1.66344	1.07E-41	6.44E-40	Pfas	11	68985697	69008460	-	7933	protein_coding	phosphoribosylformylglycinamidine synthase (FGAR amidotransferase) [Source:MGI Symbol;Acc:MGI:2684864]	-
ENSMUSG00000020130	3742.3	4477.05	3906.29	1695.75	1676.78	1522.92	4041.88	1631.81	1.30833	1.67E-41	9.96E-40	Tbc1d15	10	115197872	115251467	-	4261	protein_coding	TBC1 domain family, member 15 [Source:MGI Symbol;Acc:MGI:1913937]	-
ENSMUSG00000059089	9.00132	14.4672	17.6461	259.382	229.656	214.807	13.7049	234.615	-4.07803	1.83E-41	1.09E-39	Fcgr4	1	171018920	171029761	+	1256	protein_coding	Fc receptor, IgG, low affinity IV [Source:MGI Symbol;Acc:MGI:2179523]	-
ENSMUSG00000032594	1867.77	2150.05	1889.06	789.693	768.722	803.36	1968.96	787.258	1.32226	2.69E-41	1.60E-39	Ip6k1	9	108002501	108048782	+	6487	protein_coding	inositol hexaphosphate kinase 1 [Source:MGI Symbol;Acc:MGI:1351633]	-
ENSMUSG00000020573	434.314	238.153	372.425	1477.23	1616.24	1549.89	348.297	1547.79	-2.15106	2.74E-41	1.62E-39	Pik3cg	12	32173473	32208659	-	8426	protein_coding	phosphatidylinositol-4,5-bisphosphate 3-kinase catalytic subunit gamma [Source:MGI Symbol;Acc:MGI:1353576]	-
ENSMUSG00000004508	3492.51	5417.42	3797.62	932.708	1233.8	947.849	4235.85	1038.12	2.02876	3.95E-41	2.33E-39	Gab2	7	97081586	97308946	+	6168	protein_coding	growth factor receptor bound protein 2-associated protein 2 [Source:MGI Symbol;Acc:MGI:1333854]	-
ENSMUSG00000034652	466.944	357.229	434.651	1240.95	1265.51	1412.14	419.608	1306.2	-1.63759	5.05E-41	2.98E-39	Cd300a	11	114890041	114904654	+	4738	protein_coding	CD300A molecule [Source:MGI Symbol;Acc:MGI:2443411]	-
ENSMUSG00000002835	183.402	258.184	270.264	906.059	862.891	935.327	237.283	901.425	-1.92209	5.59E-41	3.28E-39	Chaf1a	17	56040439	56072289	+	8854	protein_coding	chromatin assembly factor 1, subunit A (p150) [Source:MGI Symbol;Acc:MGI:1351331]	-
ENSMUSG00000036390	528.828	646.573	646.404	165.223	131.644	142.563	607.268	146.476	2.05079	5.73E-41	3.35E-39	Gadd45a	6	67035096	67037457	-	1764	protein_coding	growth arrest and DNA-damage-inducible 45 alpha [Source:MGI Symbol;Acc:MGI:107799]	-
ENSMUSG00000013833	48.3821	38.9502	42.7221	278.036	313.254	322.692	43.3515	304.661	-2.81364	6.35E-41	3.70E-39	Med16	10	79894708	79908923	-	4663	protein_coding	mediator complex subunit 16 [Source:MGI Symbol;Acc:MGI:2158394]	-
ENSMUSG00000005667	973.268	902.532	925.027	2483.67	2141.85	2239.58	933.609	2288.37	-1.2938	1.06E-40	6.16E-39	Mthfd2	6	83305691	83325908	-	3487	protein_coding	methylenetetrahydrofolate dehydrogenase (NAD+ dependent), methenyltetrahydrofolate cyclohydrolase [Source:MGI Symbol;Acc:MGI:1338850]	-
ENSMUSG00000032783	37.1304	26.7087	31.5772	264.711	262.326	273.566	31.8055	266.868	-3.06967	1.10E-40	6.36E-39	Troap	15	99074575	99083409	+	3520	protein_coding	trophinin associated protein [Source:MGI Symbol;Acc:MGI:1925983]	-
ENSMUSG00000062116	675.099	721.135	736.492	234.509	204.672	198.432	710.909	212.538	1.74113	1.12E-40	6.46E-39	Zfp954	7	7114690	7121488	-	2394	protein_coding	zinc finger protein 954 [Source:MGI Symbol;Acc:MGI:1917764]	zf-C2H2
ENSMUSG00000016559	2935.56	2333.67	2652.49	6937.57	6198.78	6541.51	2640.57	6559.29	-1.31275	1.16E-40	6.66E-39	H3f3b	11	116021912	116027962	-	2976	protein_coding	H3 histone, family 3B [Source:MGI Symbol;Acc:MGI:1101768]	-
ENSMUSG00000050271	192.403	141.334	148.599	596.933	773.527	751.344	160.778	707.268	-2.13904	1.23E-40	7.04E-39	Prag1	8	36094828	36147787	+	9606	protein_coding	PEAK1 related kinase activating pseudokinase 1 [Source:MGI Symbol;Acc:MGI:1196223]	-
ENSMUSG00000032115	9721.43	10823.7	10188.3	4300.23	4987.09	4470.49	10244.5	4585.94	1.15964	1.68E-40	9.64E-39	Hyou1	9	44379490	44392369	+	7230	protein_coding	hypoxia up-regulated 1 [Source:MGI Symbol;Acc:MGI:108030]	-
ENSMUSG00000040751	3897.57	3468.79	3351.83	1542.97	1315.48	1269.58	3572.73	1376.01	1.37592	2.11E-40	1.20E-38	Lat2	5	134600022	134615025	-	2621	protein_coding	linker for activation of T cells family, member 2 [Source:MGI Symbol;Acc:MGI:1926479]	-
ENSMUSG00000026209	1486.34	1485.67	1391.25	601.375	589.033	596.259	1454.42	595.556	1.28762	2.46E-40	1.40E-38	Dnpep	1	75307896	75317990	-	4289	protein_coding	aspartyl aminopeptidase [Source:MGI Symbol;Acc:MGI:1278328]	-
ENSMUSG00000010051	823.621	866.92	802.433	256.717	288.271	284.162	830.991	276.383	1.58858	2.56E-40	1.45E-38	Hyal1	9	107576927	107581710	+	3777	protein_coding	hyaluronoglucosaminidase 1 [Source:MGI Symbol;Acc:MGI:96298]	-
ENSMUSG00000037703	727.982	811.277	790.359	256.717	248.874	256.227	776.539	253.939	1.61272	2.77E-40	1.57E-38	Lzts3	2	130632839	130642803	-	4252	protein_coding	leucine zipper, putative tumor suppressor family member 3 [Source:MGI Symbol;Acc:MGI:2656976]	-
ENSMUSG00000032067	158.648	102.383	123.523	620.917	533.301	647.311	128.185	600.51	-2.2296	2.97E-40	1.67E-38	Pts	9	50521617	50528724	-	6101	protein_coding	6-pyruvoyl-tetrahydropterin synthase [Source:MGI Symbol;Acc:MGI:1338783]	-
ENSMUSG00000031824	423.062	399.518	417.934	1055.29	1205.93	1219.49	413.505	1160.24	-1.4879	3.19E-40	1.79E-38	6430548M08Rik	8	120114152	120165306	+	6626	protein_coding	RIKEN cDNA 6430548M08 gene [Source:MGI Symbol;Acc:MGI:2443793]	-
ENSMUSG00000018008	2471.99	1555.78	2152.82	6638.22	6954.05	7709.94	2060.2	7100.74	-1.78506	3.23E-40	1.81E-38	Cyth4	15	78597047	78622019	+	7552	protein_coding	cytohesin 4 [Source:MGI Symbol;Acc:MGI:2441702]	-
ENSMUSG00000034088	9152.09	10842.6	9557.68	4382.84	4527.77	4450.27	9850.8	4453.63	1.14524	3.24E-40	1.81E-38	Hdlbp	1	93405940	93478815	-	11320	protein_coding	high density lipoprotein (HDL) binding protein [Source:MGI Symbol;Acc:MGI:99256]	-
ENSMUSG00000022390	75.3861	51.1917	56.6532	333.998	374.752	393.974	61.077	367.575	-2.59262	3.65E-40	2.03E-38	Zc3h7b	15	81745057	81796260	+	10045	protein_coding	zinc finger CCCH type containing 7B [Source:MGI Symbol;Acc:MGI:1328310]	-
ENSMUSG00000032078	2069.18	2404.9	2229.91	893.623	962.825	877.531	2234.66	911.326	1.29413	3.86E-40	2.14E-38	Zpr1	9	46273064	46282643	+	3583	protein_coding	ZPR1 zinc finger [Source:MGI Symbol;Acc:MGI:1330262]	-
ENSMUSG00000061175	13935.2	19346	14808.8	5380.39	5913.4	5567.65	16030	5620.48	1.512	3.90E-40	2.16E-38	Fnip2	3	79455974	79567796	-	8364	protein_coding	folliculin interacting protein 2 [Source:MGI Symbol;Acc:MGI:2683054]	-
ENSMUSG00000041268	2045.55	2776.59	2396.15	631.577	830.22	731.115	2406.1	730.971	1.71935	4.67E-40	2.58E-38	Dmxl2	9	54365158	54501626	-	13285	protein_coding	Dmx-like 2 [Source:MGI Symbol;Acc:MGI:2444630]	-
ENSMUSG00000003848	2690.27	3055.92	2785.3	1233.84	1276.08	1173.25	2843.83	1227.72	1.21173	5.22E-40	2.87E-38	Nob1	8	107412486	107425051	-	3486	protein_coding	NIN1/RPN12 binding protein 1 homolog [Source:MGI Symbol;Acc:MGI:1914869]	-
ENSMUSG00000021890	3754.68	4725.22	4288.93	1679.76	1750.76	1741.58	4256.27	1724.03	1.30392	6.49E-40	3.56E-38	Eaf1	14	31494399	31509858	+	5490	protein_coding	ELL associated factor 1 [Source:MGI Symbol;Acc:MGI:1921677]	-
ENSMUSG00000030208	1498.72	1078.36	1344.82	3687.31	3856.1	3564.07	1307.3	3702.49	-1.50177	6.64E-40	3.63E-38	Emp1	6	135362545	135383173	+	5935	protein_coding	epithelial membrane protein 1 [Source:MGI Symbol;Acc:MGI:107941]	-
ENSMUSG00000026955	15.7523	8.9029	12.0736	211.414	211.399	301.501	12.243	241.438	-4.30305	7.02E-40	3.83E-38	Sapcd2	2	25372321	25378213	+	3499	protein_coding	suppressor APC domain containing 2 [Source:MGI Symbol;Acc:MGI:1919330]	-
ENSMUSG00000017781	1449.21	1136.23	1400.54	3482.11	3293.01	3487.01	1328.66	3420.71	-1.36394	9.35E-40	5.08E-38	Pitpna	11	75588097	75628804	+	4129	protein_coding	phosphatidylinositol transfer protein, alpha [Source:MGI Symbol;Acc:MGI:99887]	-
ENSMUSG00000025058	142.896	151.349	127.238	548.965	514.083	537.5	140.494	533.516	-1.92856	9.38E-40	5.09E-38	5430427O19Rik	X	85870354	85891499	+	3754	protein_coding	RIKEN cDNA 5430427O19 gene [Source:MGI Symbol;Acc:MGI:1918648]	-
ENSMUSG00000024251	128.269	103.496	105.877	444.147	573.659	562.544	112.547	526.783	-2.2283	9.70E-40	5.24E-38	Thada	17	84190056	84466196	-	7884	protein_coding	thyroid adenoma associated [Source:MGI Symbol;Acc:MGI:3039623]	-
ENSMUSG00000022360	814.62	1039.41	919.454	2360.2	2355.17	2525.67	924.496	2413.68	-1.38442	1.10E-39	5.92E-38	Atad2	15	58094044	58135082	-	16023	protein_coding	ATPase family, AAA domain containing 2 [Source:MGI Symbol;Acc:MGI:1917722]	-
ENSMUSG00000042595	1422.21	1678.2	1662.45	609.369	614.978	562.544	1587.62	595.63	1.41459	1.17E-39	6.27E-38	Fam199x	X	137049594	137082503	+	8299	protein_coding	family with sequence similarity 199, X-linked [Source:MGI Symbol;Acc:MGI:2384304]	-
ENSMUSG00000002055	245.286	272.651	269.335	959.357	763.918	893.906	262.424	872.394	-1.73269	1.88E-39	1.01E-37	Spag5	11	78301529	78322457	+	5624	protein_coding	sperm associated antigen 5 [Source:MGI Symbol;Acc:MGI:1927470]	-
ENSMUSG00000058542	355.552	377.26	379.855	80.8347	49.9669	57.7957	370.889	62.8658	2.55611	2.33E-39	1.24E-37	Gm15590	17	6131854	6132405	-	552	processed_pseudogene	predicted gene 15590 [Source:MGI Symbol;Acc:MGI:3831433]	-
ENSMUSG00000107002	1482.97	1594.73	1529.64	653.784	634.196	648.275	1535.78	645.418	1.25055	2.36E-39	1.26E-37	0610012G03Rik	16	31947050	31948494	-	1445	protein_coding	RIKEN cDNA 0610012G03 gene [Source:MGI Symbol;Acc:MGI:1913301]	-
ENSMUSG00000029762	9793.44	7074.47	9045.94	2671.99	3094.11	2285.82	8637.95	2683.97	1.68635	2.39E-39	1.27E-37	Akr1b8	6	34354119	34368463	+	1499	protein_coding	aldo-keto reductase family 1, member B8 [Source:MGI Symbol;Acc:MGI:107673]	-
ENSMUSG00000019961	1380.58	1313.18	1455.34	3130.35	2923.07	3136.38	1383.03	3063.26	-1.14669	2.87E-39	1.52E-37	Tmpo	10	91147571	91181315	-	10998	protein_coding	thymopoietin [Source:MGI Symbol;Acc:MGI:106920]	-
ENSMUSG00000028093	2532.75	3158.3	2495.53	1036.64	940.724	1022.02	2728.86	999.794	1.44815	2.92E-39	1.54E-37	Acp6	3	97158777	97177299	+	8503	protein_coding	acid phosphatase 6, lysophosphatidic [Source:MGI Symbol;Acc:MGI:1931010]	-
ENSMUSG00000042228	942.888	985.996	973.321	2200.3	2148.58	2088.35	967.402	2145.74	-1.14925	3.75E-39	1.97E-37	Lyn	4	3678115	3813122	+	4073	protein_coding	LYN proto-oncogene, Src family tyrosine kinase [Source:MGI Symbol;Acc:MGI:96892]	-
ENSMUSG00000047415	591.837	685.523	565.604	121.696	170.08	151.232	614.321	147.669	2.058	3.75E-39	1.97E-37	Gpr68	12	100876682	100908198	-	7159	protein_coding	G protein-coupled receptor 68 [Source:MGI Symbol;Acc:MGI:2441763]	-
ENSMUSG00000068744	1346.82	1810.63	1380.11	493.003	440.093	468.145	1512.52	467.08	1.69447	3.97E-39	2.08E-37	Psrc1	3	108383839	108388231	+	3364	protein_coding	proline/serine-rich coiled-coil 1 [Source:MGI Symbol;Acc:MGI:1913099]	-
ENSMUSG00000019558	1381.7	1828.43	1524.99	542.747	541.949	508.602	1578.38	531.099	1.5711	4.12E-39	2.15E-37	Slc6a8	X	73673150	73682502	+	5210	protein_coding	solute carrier family 6 (neurotransmitter transporter, creatine), member 8 [Source:MGI Symbol;Acc:MGI:2147834]	-
ENSMUSG00000109498	308.295	341.649	305.556	60.4039	48.0451	38.5304	318.5	48.9932	2.69569	4.16E-39	2.17E-37	Gm45222	7	90145948	90150254	+	4307	TEC	predicted gene 45222 [Source:MGI Symbol;Acc:MGI:5753798]	-
ENSMUSG00000109953	339.8	395.066	367.782	67.5103	77.8331	77.0609	367.549	74.1348	2.31136	6.60E-39	3.43E-37	5430430B14Rik	8	27279441	27281070	+	1630	TEC	RIKEN cDNA 5430430B14 gene [Source:MGI Symbol;Acc:MGI:1918674]	-
ENSMUSG00000029366	343.175	287.119	356.637	1040.19	951.294	975.784	328.977	989.09	-1.58642	6.66E-39	3.45E-37	Dck	5	88764996	88783281	+	3781	protein_coding	deoxycytidine kinase [Source:MGI Symbol;Acc:MGI:102726]	-
ENSMUSG00000038866	3390.12	5884.82	4075.32	1040.19	1209.78	1055.73	4450.09	1101.9	2.01386	8.91E-39	4.60E-37	Zcchc2	1	105990406	106034074	+	6774	protein_coding	zinc finger, CCHC domain containing 2 [Source:MGI Symbol;Acc:MGI:2444114]	-
ENSMUSG00000025283	13534.6	17948.3	13073.9	5604.24	4693.05	4831.72	14852.3	5043	1.55819	9.04E-39	4.65E-37	Sat1	X	155213132	155216449	-	2774	protein_coding	spermidine/spermine N1-acetyl transferase 1 [Source:MGI Symbol;Acc:MGI:98233]	-
ENSMUSG00000072825	1119.54	1674.86	1277.02	336.663	393.009	300.537	1357.14	343.403	1.98249	1.15E-38	5.91E-37	Cep170b	12	112720455	112746592	+	8002	protein_coding	centrosomal protein 170B [Source:MGI Symbol;Acc:MGI:2145043]	-
ENSMUSG00000022508	4299.26	5694.52	4518.33	1409.72	1814.18	1394.8	4837.37	1539.57	1.65176	1.34E-38	6.87E-37	Bcl6	16	23965052	23988852	-	6700	protein_coding	B cell leukemia/lymphoma 6 [Source:MGI Symbol;Acc:MGI:107187]	ZBTB
ENSMUSG00000032254	482.696	547.529	449.511	1445.25	1276.08	1524.84	493.245	1415.39	-1.52237	1.37E-38	6.98E-37	Kif23	9	61915905	61946774	-	7901	protein_coding	kinesin family member 23 [Source:MGI Symbol;Acc:MGI:1919069]	-
ENSMUSG00000002346	524.327	548.641	531.24	113.702	155.666	108.849	534.736	126.072	2.08575	1.59E-38	8.11E-37	Slc25a42	8	70184340	70212305	-	5996	protein_coding	solute carrier family 25, member 42 [Source:MGI Symbol;Acc:MGI:1920345]	-
ENSMUSG00000031712	623.341	880.274	710.487	168.776	193.141	191.689	738.034	184.535	2.00045	1.65E-38	8.39E-37	Il15	8	82331632	82403222	-	2261	protein_coding	interleukin 15 [Source:MGI Symbol;Acc:MGI:103014]	-
ENSMUSG00000031256	448.941	352.778	453.226	1226.73	1204.01	1217.56	418.315	1216.1	-1.5381	1.79E-38	9.05E-37	Cstf2	X	134059187	134086819	+	9180	protein_coding	cleavage stimulation factor, 3' pre-RNA subunit 2 [Source:MGI Symbol;Acc:MGI:1343054]	-
ENSMUSG00000046341	32.6298	30.0473	29.7197	326.004	225.812	281.272	30.7989	277.696	-3.17531	1.98E-38	9.99E-37	Gm11223	4	69925630	69926079	-	450	processed_pseudogene	predicted gene 11223 [Source:MGI Symbol;Acc:MGI:3651631]	-
ENSMUSG00000029642	2201.95	2655.29	2446.31	1021.54	1019.52	961.335	2434.51	1000.8	1.28244	2.54E-38	1.28E-36	Polr1d	5	147077050	147111597	+	3043	protein_coding	polymerase (RNA) I polypeptide D [Source:MGI Symbol;Acc:MGI:108403]	-
ENSMUSG00000029304	133841	135213	134592	66487	61907.1	53620.9	134549	60671.7	1.14902	2.68E-38	1.35E-36	Spp1	5	104435118	104441050	+	1648	protein_coding	secreted phosphoprotein 1 [Source:MGI Symbol;Acc:MGI:98389]	-
ENSMUSG00000028657	3533.02	2609.66	2984.98	8368.61	7860.18	7622.29	3042.55	7950.36	-1.38587	3.15E-38	1.58E-36	Ppt1	4	122836242	122859175	+	3674	protein_coding	palmitoyl-protein thioesterase 1 [Source:MGI Symbol;Acc:MGI:1298204]	-
ENSMUSG00000064341	23245.9	17207.1	20700.7	50492.4	56258.9	51082.7	20384.6	52611.3	-1.36789	3.16E-38	1.58E-36	mt-Nd1	MT	2751	3707	+	957	protein_coding	mitochondrially encoded NADH dehydrogenase 1 [Source:MGI Symbol;Acc:MGI:101787]	-
ENSMUSG00000043953	355.552	503.014	367.782	77.2815	61.4978	50.0896	408.783	62.9563	2.69463	3.84E-38	1.91E-36	Ccrl2	9	111054486	111057519	-	2598	protein_coding	chemokine (C-C motif) receptor-like 2 [Source:MGI Symbol;Acc:MGI:1920904]	-
ENSMUSG00000079418	1242.18	1415.56	1281.66	530.311	488.139	459.476	1313.14	492.642	1.41362	4.10E-38	2.04E-36	Atg4a	X	140956907	141164270	+	2661	protein_coding	autophagy related 4A, cysteine peptidase [Source:MGI Symbol;Acc:MGI:2147903]	-
ENSMUSG00000038174	2136.69	3801.54	2666.42	678.656	735.091	610.708	2868.22	674.818	2.08747	4.16E-38	2.06E-36	Fam126b	1	58522806	58586323	-	12041	protein_coding	family with sequence similarity 126, member B [Source:MGI Symbol;Acc:MGI:1098784]	-
ENSMUSG00000058325	193.528	199.202	212.682	644.901	722.599	632.863	201.804	666.787	-1.72241	5.10E-38	2.52E-36	Dock1	7	134670654	135173639	+	9330	protein_coding	dedicator of cytokinesis 1 [Source:MGI Symbol;Acc:MGI:2429765]	-
ENSMUSG00000000290	1709.13	1424.46	1645.73	3589.59	3627.41	3804.88	1593.11	3673.96	-1.20521	5.45E-38	2.69E-36	Itgb2	10	77530252	77565708	+	3052	protein_coding	integrin beta 2 [Source:MGI Symbol;Acc:MGI:96611]	-
ENSMUSG00000029106	393.808	370.583	364.995	978.899	985.886	1015.28	376.462	993.354	-1.40058	7.87E-38	3.87E-36	Add1	5	34573664	34632308	+	8561	protein_coding	adducin 1 (alpha) [Source:MGI Symbol;Acc:MGI:87918]	-
ENSMUSG00000040658	72.0106	55.6431	68.7269	353.541	332.472	344.847	65.4602	343.62	-2.39035	8.09E-38	3.96E-36	Dnph1	17	46496711	46499624	+	1190	protein_coding	2'-deoxynucleoside 5'-phosphate N-hydrolase 1 [Source:MGI Symbol;Acc:MGI:3039376]	-
ENSMUSG00000017057	137.27	90.1419	128.166	568.508	485.256	556.765	118.526	536.843	-2.17727	8.10E-38	3.96E-36	Il13ra1	X	36112110	36171259	+	3712	protein_coding	interleukin 13 receptor, alpha 1 [Source:MGI Symbol;Acc:MGI:105052]	-
ENSMUSG00000006301	3032.32	3060.37	3152.15	1529.64	1412.53	1387.1	3081.61	1443.09	1.09439	8.32E-38	4.06E-36	Tmbim1	1	74288247	74305622	-	12659	protein_coding	transmembrane BAX inhibitor motif containing 1 [Source:MGI Symbol;Acc:MGI:1916910]	-
ENSMUSG00000074476	13.502	26.7087	23.2185	250.499	208.516	262.007	21.1431	240.341	-3.50023	9.57E-38	4.66E-36	Spc24	9	21755442	21760303	-	2573	protein_coding	SPC24, NDC80 kinetochore complex component, homolog (S. cerevisiae) [Source:MGI Symbol;Acc:MGI:1914879]	-
ENSMUSG00000087659	464.693	437.355	447.653	117.255	122.035	108.849	449.901	116.046	1.95462	1.17E-37	5.69E-36	Gm12606	4	89235699	89273403	-	1331	lincRNA	predicted gene 12606 [Source:MGI Symbol;Acc:MGI:3649222]	-
ENSMUSG00000036768	106.891	190.3	129.095	842.99	614.017	855.376	142.095	770.794	-2.44131	1.30E-37	6.28E-36	Kif15	9	122951046	123018733	+	11020	protein_coding	kinesin family member 15 [Source:MGI Symbol;Acc:MGI:1098258]	-
ENSMUSG00000029516	82.1371	72.3361	88.2305	356.206	470.842	413.239	80.9012	413.429	-2.34939	1.37E-37	6.61E-36	Cit	5	115845278	116008947	+	16417	protein_coding	citron [Source:MGI Symbol;Acc:MGI:105313]	-
ENSMUSG00000030591	8985.57	9529.44	9053.37	4850.97	4557.56	4398.25	9189.46	4602.26	0.997513	2.01E-37	9.69E-36	Psmd8	7	29174188	29180701	-	3057	protein_coding	proteasome (prosome, macropain) 26S subunit, non-ATPase, 8 [Source:MGI Symbol;Acc:MGI:1888669]	-
ENSMUSG00000020668	2123.19	1812.85	2018.16	663.555	832.142	699.328	1984.73	731.675	1.44019	2.45E-37	1.18E-35	Kif3c	12	3365132	3406494	+	7406	protein_coding	kinesin family member 3C [Source:MGI Symbol;Acc:MGI:107979]	-
ENSMUSG00000028954	3239.35	4380.23	3310.96	1330.66	1282.81	1177.11	3643.51	1263.52	1.52753	2.56E-37	1.23E-35	Nub1	5	24685532	24710378	+	4319	protein_coding	negative regulator of ubiquitin-like proteins 1 [Source:MGI Symbol;Acc:MGI:1889001]	-
ENSMUSG00000025747	24.7536	40.0631	38.0784	311.791	246.952	273.566	34.2984	277.436	-3.01025	2.68E-37	1.28E-35	Tyms	5	30058202	30073617	-	6089	protein_coding	thymidylate synthase [Source:MGI Symbol;Acc:MGI:98878]	-
ENSMUSG00000051747	401.684	447.371	394.715	76.3932	88.4031	104.995	414.59	89.9306	2.20664	2.77E-37	1.32E-35	Ttn	2	76703980	76982547	-	116825	protein_coding	titin [Source:MGI Symbol;Acc:MGI:98864]	-
ENSMUSG00000109704	41.6311	31.1602	41.7934	320.674	245.991	386.268	38.1949	317.644	-3.05203	3.89E-37	1.85E-35	Gm38414	8	36156010	36161588	+	2143	lincRNA	predicted gene, 38414 [Source:MGI Symbol;Acc:MGI:5621299]	-
ENSMUSG00000034893	1960.04	2479.46	2254.06	894.511	874.422	814.919	2231.18	861.284	1.37315	4.09E-37	1.94E-35	Cog3	14	75702350	75754517	-	5185	protein_coding	component of oligomeric golgi complex 3 [Source:MGI Symbol;Acc:MGI:2450151]	-
ENSMUSG00000078816	822.496	1511.27	976.107	223.85	192.181	224.44	1103.29	213.49	2.36894	4.33E-37	2.05E-35	Prkcg	7	3289179	3331099	+	3612	protein_coding	protein kinase C, gamma [Source:MGI Symbol;Acc:MGI:97597]	-
ENSMUSG00000015522	2567.63	3144.95	2802.01	1073.06	1184.79	1200.22	2838.2	1152.69	1.30022	4.65E-37	2.19E-35	Arnt	3	95434388	95497240	+	8007	protein_coding	aryl hydrocarbon receptor nuclear translocator [Source:MGI Symbol;Acc:MGI:88071]	bHLH
ENSMUSG00000015363	1808.14	2025.41	2094.31	858.98	820.611	770.609	1975.95	816.733	1.27473	4.80E-37	2.26E-35	Trabd	15	89075124	89087077	+	5591	protein_coding	TraB domain containing [Source:MGI Symbol;Acc:MGI:1915226]	-
ENSMUSG00000037112	1911.66	2468.33	2124.03	465.466	735.091	511.492	2168.01	570.683	1.92623	4.95E-37	2.32E-35	Sik2	9	50892801	51009073	-	9539	protein_coding	salt inducible kinase 2 [Source:MGI Symbol;Acc:MGI:2445031]	-
ENSMUSG00000026797	5666.33	6080.68	5727.55	2124.8	2730.89	2225.13	5824.85	2360.27	1.30343	5.52E-37	2.58E-35	Stxbp1	2	32787602	32847245	-	4997	protein_coding	syntaxin binding protein 1 [Source:MGI Symbol;Acc:MGI:107363]	-
ENSMUSG00000001403	83.2622	130.205	71.5131	581.832	460.272	601.075	94.9934	547.726	-2.53459	5.57E-37	2.60E-35	Ube2c	2	164769898	164778822	+	2600	protein_coding	ubiquitin-conjugating enzyme E2C [Source:MGI Symbol;Acc:MGI:1915862]	-
ENSMUSG00000024621	11679.2	9601.78	11224.8	22833.6	25019	25423.4	10835.3	24425.3	-1.17259	6.48E-37	3.02E-35	Csf1r	18	61105572	61132149	+	4885	protein_coding	colony stimulating factor 1 receptor [Source:MGI Symbol;Acc:MGI:1339758]	-
ENSMUSG00000034285	126.018	109.061	117.95	448.588	453.546	457.549	117.676	453.228	-1.94543	7.63E-37	3.54E-35	Nipsnap1	11	4873951	4894200	+	2649	protein_coding	nipsnap homolog 1 [Source:MGI Symbol;Acc:MGI:1278344]	-
ENSMUSG00000014850	949.639	1213.02	1056.91	381.078	351.69	340.994	1073.19	357.921	1.58359	8.22E-37	3.81E-35	Msh3	13	92211872	92355003	-	11254	protein_coding	mutS homolog 3 [Source:MGI Symbol;Acc:MGI:109519]	-
ENSMUSG00000024781	22835.2	20774.9	21856.1	11160.5	11675	10949.4	21822.1	11261.6	0.954378	1.06E-36	4.88E-35	Lipa	19	34492318	34527474	-	2969	protein_coding	lysosomal acid lipase A [Source:MGI Symbol;Acc:MGI:96789]	-
ENSMUSG00000032336	1721.5	1344.34	1554.71	4381.95	3687.94	3888.69	1540.18	3986.19	-1.372	1.16E-36	5.33E-35	Nptn	9	58582240	58657955	+	6168	protein_coding	neuroplastin [Source:MGI Symbol;Acc:MGI:108077]	-
ENSMUSG00000029060	1948.79	2500.6	2082.24	799.464	818.689	859.229	2177.21	825.794	1.3986	1.36E-36	6.24E-35	Mib2	4	155654677	155669198	-	4724	protein_coding	mindbomb E3 ubiquitin protein ligase 2 [Source:MGI Symbol;Acc:MGI:2679684]	-
ENSMUSG00000031490	4667.19	4705.18	4705	2307.79	2463.75	2405.26	4692.46	2392.27	0.972098	1.57E-36	7.18E-35	Eif4ebp1	8	27260329	27276674	+	2196	protein_coding	eukaryotic translation initiation factor 4E binding protein 1 [Source:MGI Symbol;Acc:MGI:103267]	-
ENSMUSG00000063894	237.41	170.268	211.753	667.997	775.449	787.948	206.477	743.798	-1.84816	1.59E-36	7.30E-35	Zkscan8	13	21513222	21531120	-	8902	protein_coding	zinc finger with KRAB and SCAN domains 8 [Source:MGI Symbol;Acc:MGI:1913815]	zf-C2H2
ENSMUSG00000021877	3216.85	4252.25	3783.69	1519.87	1326.05	1254.17	3750.93	1366.69	1.4563	2.01E-36	9.19E-35	Arf4	14	26638074	26665084	+	3603	protein_coding	ADP-ribosylation factor 4 [Source:MGI Symbol;Acc:MGI:99433]	-
ENSMUSG00000038260	534.453	829.083	660.335	130.579	116.269	165.681	674.624	137.51	2.29505	2.07E-36	9.43E-35	Trpm4	7	45302632	45333780	-	10826	protein_coding	transient receptor potential cation channel, subfamily M, member 4 [Source:MGI Symbol;Acc:MGI:1915917]	-
ENSMUSG00000058427	357.803	656.589	456.012	80.8347	48.0451	61.6487	490.135	63.5095	2.94454	2.29E-36	1.04E-34	Cxcl2	5	90903871	90905938	+	2068	protein_coding	chemokine (C-X-C motif) ligand 2 [Source:MGI Symbol;Acc:MGI:1340094]	-
ENSMUSG00000019977	2607.01	3484.37	3025.84	1199.2	1066.6	995.049	3039.07	1086.95	1.48303	2.61E-36	1.18E-34	Hbs1l	10	21295979	21368898	+	6051	protein_coding	Hbs1-like (S. cerevisiae) [Source:MGI Symbol;Acc:MGI:1891704]	-
ENSMUSG00000060032	4927.1	5220.44	4834.1	2372.63	2043.84	2388.89	4993.88	2268.45	1.13824	2.68E-36	1.21E-34	H2afj	6	136808244	136810074	+	1831	protein_coding	H2A histone family, member J [Source:MGI Symbol;Acc:MGI:3606192]	-
ENSMUSG00000060044	1642.74	2220.16	1866.77	446.812	651.492	448.88	1909.89	515.728	1.88929	3.87E-36	1.74E-34	Tmem26	10	68723646	68782650	+	5282	protein_coding	transmembrane protein 26 [Source:MGI Symbol;Acc:MGI:2143537]	-
ENSMUSG00000034663	2544	3181.67	2854.95	986.894	1201.13	1094.26	2860.21	1094.1	1.38675	4.59E-36	2.06E-34	Bmp2k	5	96997689	97091867	+	8480	protein_coding	BMP2 inducible kinase [Source:MGI Symbol;Acc:MGI:2155456]	-
ENSMUSG00000033917	1741.76	2399.33	1953.14	725.736	715.873	682.952	2031.41	708.187	1.52004	4.65E-36	2.09E-34	Gde1	7	118688545	118705778	-	1692	protein_coding	glycerophosphodiester phosphodiesterase 1 [Source:MGI Symbol;Acc:MGI:1891827]	-
ENSMUSG00000026158	231.784	204.767	296.269	916.719	822.533	825.515	244.273	854.922	-1.80272	4.67E-36	2.09E-34	Ogfrl1	1	23366424	23397772	-	8109	protein_coding	opioid growth factor receptor-like 1 [Source:MGI Symbol;Acc:MGI:1917405]	-
ENSMUSG00000028459	1484.09	1248.63	1247.3	3691.75	3012.43	3436.92	1326.67	3380.36	-1.35001	4.76E-36	2.12E-34	Cd72	4	43446462	43454628	-	3422	protein_coding	CD72 antigen [Source:MGI Symbol;Acc:MGI:88345]	-
ENSMUSG00000026475	235.16	347.213	261.905	27.5371	36.5143	39.4937	281.426	34.515	3.0308	4.79E-36	2.13E-34	Rgs16	1	153740349	153745468	+	2339	protein_coding	regulator of G-protein signaling 16 [Source:MGI Symbol;Acc:MGI:108407]	-
ENSMUSG00000028884	334.174	366.132	372.425	1116.58	918.623	1037.43	357.577	1024.21	-1.51752	5.52E-36	2.45E-34	Rpa2	4	132768332	132778752	+	2993	protein_coding	replication protein A2 [Source:MGI Symbol;Acc:MGI:1339939]	-
ENSMUSG00000021288	4312.76	4140.96	4098.54	1940.03	2124.56	2097.98	4184.09	2054.19	1.02644	5.70E-36	2.53E-34	Klc1	12	111758849	111807844	+	4070	protein_coding	kinesin light chain 1 [Source:MGI Symbol;Acc:MGI:107978]	-
ENSMUSG00000030243	273.415	264.861	258.19	838.549	715.873	812.992	265.489	789.138	-1.57268	6.27E-36	2.77E-34	Recql	6	142350342	142387087	-	7688	protein_coding	RecQ protein-like [Source:MGI Symbol;Acc:MGI:103021]	-
ENSMUSG00000030284	1536.98	1605.86	1379.18	588.05	633.235	616.487	1507.34	612.591	1.2986	7.56E-36	3.34E-34	Creld1	6	113483297	113493343	+	4251	protein_coding	cysteine-rich with EGF-like domains 1 [Source:MGI Symbol;Acc:MGI:2152539]	-
ENSMUSG00000031821	68.6351	58.9817	52.9383	322.45	303.645	326.546	60.185	317.547	-2.40536	1.03E-35	4.51E-34	Gins2	8	120578633	120589304	-	4097	protein_coding	GINS complex subunit 2 (Psf2 homolog) [Source:MGI Symbol;Acc:MGI:1921019]	-
ENSMUSG00000051506	783.115	797.923	757.853	1766.82	2285.03	2061.38	779.63	2037.74	-1.38618	1.29E-35	5.66E-34	Wdfy4	14	32959547	33185508	-	10552	protein_coding	WD repeat and FYVE domain containing 4 [Source:MGI Symbol;Acc:MGI:3584510]	-
ENSMUSG00000022102	279.041	239.266	260.048	816.342	715.873	829.368	259.451	787.194	-1.60147	1.35E-35	5.92E-34	Dok2	14	70766036	70778495	+	2902	protein_coding	docking protein 2 [Source:MGI Symbol;Acc:MGI:1332623]	-
ENSMUSG00000048922	151.897	224.798	206.181	746.166	678.397	695.475	194.292	706.679	-1.86111	1.37E-35	6.00E-34	Cdca2	14	67676331	67715841	-	5715	protein_coding	cell division cycle associated 2 [Source:MGI Symbol;Acc:MGI:1919787]	-
ENSMUSG00000006418	2383.1	2990.26	2385.01	1012.65	1008.95	1036.47	2586.12	1019.36	1.34285	1.71E-35	7.47E-34	Rnf114	2	167492645	167516173	+	3356	protein_coding	ring finger protein 114 [Source:MGI Symbol;Acc:MGI:1933159]	-
ENSMUSG00000107092	4564.79	4113.14	4295.43	2039.52	2089	1806.11	4324.46	1978.21	1.12819	1.85E-35	8.04E-34	Gm7993	5	95974240	95975623	+	1384	processed_pseudogene	predicted gene 7993 [Source:MGI Symbol;Acc:MGI:3647399]	-
ENSMUSG00000045273	49.5073	40.0631	61.2969	363.312	291.154	299.574	50.2891	318.013	-2.65196	2.02E-35	8.77E-34	Cenph	13	100759674	100775899	-	1784	protein_coding	centromere protein H [Source:MGI Symbol;Acc:MGI:1349448]	-
ENSMUSG00000041135	1143.17	1522.4	1297.45	444.147	455.468	473.924	1321.01	457.846	1.52885	2.41E-35	1.04E-33	Ripk2	4	16122733	16163647	-	2816	protein_coding	receptor (TNFRSF)-interacting serine-threonine kinase 2 [Source:MGI Symbol;Acc:MGI:1891456]	-
ENSMUSG00000034243	4798.83	5539.83	4899.11	1859.2	2348.45	1982.39	5079.26	2063.35	1.29977	2.48E-35	1.07E-33	Golgb1	16	36875140	36933085	+	11862	protein_coding	golgi autoantigen, golgin subfamily b, macrogolgin 1 [Source:MGI Symbol;Acc:MGI:1099447]	-
ENSMUSG00000041147	201.405	135.769	184.82	605.816	761.996	703.181	173.998	690.331	-1.98653	2.52E-35	1.09E-33	Brca2	5	150522630	150570329	+	13643	protein_coding	breast cancer 2, early onset [Source:MGI Symbol;Acc:MGI:109337]	-
ENSMUSG00000104068	312.796	381.712	380.784	56.8508	82.6376	61.6487	358.431	67.0457	2.42166	2.97E-35	1.28E-33	Gm37199	3	50624347	50628411	-	4065	TEC	predicted gene, 37199 [Source:MGI Symbol;Acc:MGI:5610427]	-
ENSMUSG00000044857	2682.39	3195.03	2658.99	1148.56	1253.02	1195.41	2845.47	1199	1.24673	3.74E-35	1.60E-33	Lemd2	17	27189601	27204438	-	2595	protein_coding	LEM domain containing 2 [Source:MGI Symbol;Acc:MGI:2385045]	-
ENSMUSG00000026547	784.24	860.243	773.642	2186.98	1789.2	2059.45	806.042	2011.88	-1.3203	3.74E-35	1.60E-33	Tagln2	1	172500047	172507380	+	2082	protein_coding	transgelin 2 [Source:MGI Symbol;Acc:MGI:1312985]	-
ENSMUSG00000108461	281.291	283.78	238.687	35.5317	34.5925	49.1263	267.919	39.7502	2.75354	3.94E-35	1.68E-33	AV356131	7	116443575	116444324	+	750	bidirectional_promoter_lncRNA	expressed sequence AV356131 [Source:MGI Symbol;Acc:MGI:2142184]	-
ENSMUSG00000029759	414.061	309.376	412.361	1134.35	1198.25	1078.85	378.599	1137.15	-1.58514	4.29E-35	1.83E-33	Pon3	6	5220852	5256286	-	3385	protein_coding	paraoxonase 3 [Source:MGI Symbol;Acc:MGI:106686]	-
ENSMUSG00000018293	3039.07	2475.01	2546.61	6178.08	6106.54	7100.2	2686.9	6461.6	-1.26618	4.64E-35	1.97E-33	Pfn1	11	70651850	70654644	-	2405	protein_coding	profilin 1 [Source:MGI Symbol;Acc:MGI:97549]	-
ENSMUSG00000009013	244.161	144.672	189.463	890.958	722.599	783.131	192.765	798.896	-2.05217	5.95E-35	2.52E-33	Dynll1	5	115297110	115300999	-	3890	protein_coding	dynein light chain LC8-type 1 [Source:MGI Symbol;Acc:MGI:1861457]	-
ENSMUSG00000023009	1283.81	1465.64	1196.22	330.445	471.803	422.872	1315.22	408.373	1.68803	8.78E-35	3.71E-33	Nckap5l	15	99422035	99457748	-	5002	protein_coding	NCK-associated protein 5-like [Source:MGI Symbol;Acc:MGI:3609653]	-
ENSMUSG00000086841	2564.25	2390.43	2361.79	1163.66	1027.21	974.82	2438.82	1055.23	1.20795	1.00E-34	4.23E-33	2410006H16Rik	11	62602877	62604807	+	462	processed_transcript	RIKEN cDNA 2410006H16 gene [Source:MGI Symbol;Acc:MGI:1916471]	-
ENSMUSG00000030830	307.17	310.489	276.765	778.145	884.031	903.539	298.141	855.238	-1.52176	1.14E-34	4.82E-33	Itgal	7	127296260	127335138	+	6569	protein_coding	integrin alpha L [Source:MGI Symbol;Acc:MGI:96606]	-
ENSMUSG00000023973	371.304	313.827	359.423	1025.09	894.6	994.085	348.185	971.259	-1.47958	1.21E-34	5.08E-33	Cnpy3	17	46735705	46752214	-	2659	protein_coding	canopy FGF signaling regulator 3 [Source:MGI Symbol;Acc:MGI:1919279]	-
ENSMUSG00000039100	4607.55	5497.54	5174.02	1936.48	2374.39	2027.66	5093.04	2112.84	1.26956	1.32E-34	5.52E-33	2025-03-06	15	31455891	31531053	-	9174	protein_coding	membrane-associated ring finger (C3HC4) 6 [Source:MGI Symbol;Acc:MGI:2442773]	-
ENSMUSG00000037731	106.891	115.738	145.812	508.992	456.429	573.14	122.814	512.854	-2.05597	1.45E-34	6.05E-33	Themis2	4	132781843	132796387	-	3079	protein_coding	thymocyte selection associated family member 2 [Source:MGI Symbol;Acc:MGI:2446213]	-
ENSMUSG00000060131	519.826	307.15	461.585	1551.85	1508.62	1526.77	429.52	1529.08	-1.83114	1.46E-34	6.09E-33	Atp8b4	2	126320973	126500674	-	6660	protein_coding	ATPase, class I, type 8B, member 4 [Source:MGI Symbol;Acc:MGI:1859664]	-
ENSMUSG00000035024	474.82	407.308	457.87	1192.98	1103.12	1320.63	446.666	1205.58	-1.43201	1.51E-34	6.30E-33	Ncapd3	9	27030175	27095315	+	7891	protein_coding	non-SMC condensin II complex, subunit D3 [Source:MGI Symbol;Acc:MGI:2142989]	-
ENSMUSG00000002546	2239.08	2723.18	2358.07	1064.18	1046.42	1021.06	2440.11	1043.89	1.22475	2.06E-34	8.56E-33	Golga2	2	32287384	32307921	+	5500	protein_coding	golgi autoantigen, golgin subfamily a, 2 [Source:MGI Symbol;Acc:MGI:2139395]	-
ENSMUSG00000033735	92.2635	54.5303	81.7293	385.519	367.065	440.21	76.1744	397.598	-2.38164	2.10E-34	8.70E-33	Spr	6	85130176	85137766	-	3545	protein_coding	sepiapterin reductase [Source:MGI Symbol;Acc:MGI:103078]	-
ENSMUSG00000011179	11635.3	11602.7	11222	5566.05	5603.99	4589.94	11486.7	5253.32	1.12856	2.38E-34	9.86E-33	Odc1	12	17544794	17551505	+	3405	protein_coding	ornithine decarboxylase, structural 1 [Source:MGI Symbol;Acc:MGI:97402]	-
ENSMUSG00000026196	15.7523	20.0315	21.3611	208.749	190.259	201.322	19.0483	200.11	-3.38544	2.70E-34	1.11E-32	Bard1	1	71027498	71103146	-	5659	protein_coding	BRCA1 associated RING domain 1 [Source:MGI Symbol;Acc:MGI:1328361]	-
ENSMUSG00000028136	4709.94	4372.44	4846.17	2282.03	2364.78	2355.17	4642.85	2333.99	0.992455	3.55E-34	1.46E-32	Snx27	3	94497544	94582716	-	6886	protein_coding	sorting nexin family member 27 [Source:MGI Symbol;Acc:MGI:1923992]	-
ENSMUSG00000021831	3656.79	5386.26	4362.3	1530.53	1649.87	1399.62	4468.45	1526.67	1.54935	3.56E-34	1.46E-32	Ero1l	14	45283087	45318771	-	5285	protein_coding	ERO1-like (S. cerevisiae) [Source:MGI Symbol;Acc:MGI:1354385]	-
ENSMUSG00000078584	689.726	805.713	696.556	216.744	260.405	230.219	730.665	235.789	1.6321	3.72E-34	1.52E-32	AU022252	4	119203570	119232712	-	9570	protein_coding	expressed sequence AU022252 [Source:MGI Symbol;Acc:MGI:2140466]	-
ENSMUSG00000038095	6950.15	9739.78	8226.79	2894.95	3367.96	3093.99	8305.57	3118.97	1.41309	3.88E-34	1.59E-32	Sbno1	5	124368702	124426001	-	19933	protein_coding	strawberry notch 1 [Source:MGI Symbol;Acc:MGI:2384298]	-
ENSMUSG00000028560	700.978	736.715	653.834	1758.82	1606.63	1563.37	697.176	1642.94	-1.23792	3.95E-34	1.61E-32	Usp1	4	98923810	98935543	+	3733	protein_coding	ubiquitin specific peptidase 1 [Source:MGI Symbol;Acc:MGI:2385198]	-
ENSMUSG00000063445	119.268	120.189	112.378	473.46	402.618	470.071	117.278	448.717	-1.93769	4.13E-34	1.68E-32	Nmral1	16	4710059	4719356	-	3891	protein_coding	NmrA-like family domain containing 1 [Source:MGI Symbol;Acc:MGI:1915074]	-
ENSMUSG00000017428	2821.91	3169.43	3043.49	1385.74	1488.44	1419.85	3011.61	1431.34	1.07338	5.18E-34	2.10E-32	Psmd11	11	80428615	80473248	+	6383	protein_coding	proteasome (prosome, macropain) 26S subunit, non-ATPase, 11 [Source:MGI Symbol;Acc:MGI:1916327]	-
ENSMUSG00000032423	1678.75	1566.91	1655.95	3627.79	3367.96	3229.81	1633.87	3408.52	-1.06087	5.19E-34	2.10E-32	Syncrip	9	88447009	88482574	-	12297	protein_coding	synaptotagmin binding, cytoplasmic RNA interacting protein [Source:MGI Symbol;Acc:MGI:1891690]	-
ENSMUSG00000062591	459.067	558.657	481.088	94.1591	119.152	140.636	499.604	117.982	2.08449	5.24E-34	2.12E-32	Tubb4a	17	57080066	57087782	-	2228	protein_coding	tubulin, beta 4A class IVA [Source:MGI Symbol;Acc:MGI:107848]	-
ENSMUSG00000034041	550.206	307.15	519.167	1897.39	1668.13	1834.05	458.841	1799.86	-1.97071	5.59E-34	2.25E-32	Lyl1	8	84701457	84704715	+	1800	protein_coding	lymphoblastomic leukemia 1 [Source:MGI Symbol;Acc:MGI:96891]	bHLH
ENSMUSG00000028556	663.847	498.563	598.11	1515.43	1622.96	1529.66	586.84	1556.02	-1.4066	6.28E-34	2.53E-32	Dock7	4	98936671	99120915	-	16818	protein_coding	dedicator of cytokinesis 7 [Source:MGI Symbol;Acc:MGI:1914549]	-
ENSMUSG00000037062	6064.64	7529.63	6272.72	2987.33	2887.51	2638.37	6622.33	2837.74	1.22242	6.59E-34	2.65E-32	Sh3glb1	3	144683678	144720335	-	7467	protein_coding	SH3-domain GRB2-like B1 (endophilin) [Source:MGI Symbol;Acc:MGI:1859730]	-
ENSMUSG00000027954	401.684	524.158	450.44	84.3879	122.035	100.179	458.761	102.201	2.1685	9.21E-34	3.69E-32	Efna1	3	89271733	89281142	-	1830	protein_coding	ephrin A1 [Source:MGI Symbol;Acc:MGI:103236]	-
ENSMUSG00000039917	58.5086	34.4987	46.4371	270.041	297.88	289.942	46.4815	285.954	-2.62152	1.20E-33	4.79E-32	Rhbdd2	5	135632618	135646448	+	7534	protein_coding	rhomboid domain containing 2 [Source:MGI Symbol;Acc:MGI:1915612]	-
ENSMUSG00000022433	2171.57	2679.77	2194.62	917.607	958.981	998.902	2348.65	958.497	1.29289	1.26E-33	5.03E-32	Csnk1e	15	79417856	79455566	-	6590	protein_coding	casein kinase 1, epsilon [Source:MGI Symbol;Acc:MGI:1351660]	-
ENSMUSG00000020986	1157.79	1213.02	1248.23	474.349	517.927	419.982	1206.35	470.752	1.35784	1.39E-33	5.54E-32	Sec23a	12	58958383	59012017	-	4840	protein_coding	SEC23 homolog A, COPII coat complex component [Source:MGI Symbol;Acc:MGI:1349635]	-
ENSMUSG00000041390	4794.33	5607.72	4850.82	2345.98	2470.48	2244.4	5084.29	2353.62	1.11105	1.40E-33	5.58E-32	Mdfic	6	15720661	15802169	+	7427	protein_coding	MyoD family inhibitor domain containing [Source:MGI Symbol;Acc:MGI:104611]	-
ENSMUSG00000023992	1660.74	1433.37	1392.18	3739.71	3179.63	3676.77	1495.43	3532.04	-1.24059	1.93E-33	7.66E-32	Trem2	17	48346401	48354147	+	4946	protein_coding	triggering receptor expressed on myeloid cells 2 [Source:MGI Symbol;Acc:MGI:1913150]	-
ENSMUSG00000051413	2264.96	3042.57	2473.24	954.915	1027.21	997.939	2593.59	993.353	1.38457	2.06E-33	8.15E-32	Plagl2	2	153227759	153241426	-	5735	protein_coding	pleiomorphic adenoma gene-like 2 [Source:MGI Symbol;Acc:MGI:1933165]	zf-C2H2
ENSMUSG00000022718	142.896	94.5933	167.173	572.949	584.229	582.773	134.888	579.984	-2.09793	2.06E-33	8.15E-32	Dgcr8	16	18253948	18289246	-	7696	protein_coding	DGCR8, microprocessor complex subunit [Source:MGI Symbol;Acc:MGI:2151114]	-
ENSMUSG00000082087	778.614	585.366	596.252	168.776	177.767	120.408	653.411	155.65	2.06809	2.30E-33	9.05E-32	Gm12138	11	40672906	40673856	-	951	processed_pseudogene	predicted gene 12138 [Source:MGI Symbol;Acc:MGI:3651749]	-
ENSMUSG00000030095	2345.97	2594.08	2471.38	1166.33	1165.58	1219.49	2470.48	1183.8	1.06147	2.37E-33	9.31E-32	Tmem43	6	91473703	91488463	+	3973	protein_coding	transmembrane protein 43 [Source:MGI Symbol;Acc:MGI:1921372]	-
ENSMUSG00000071866	4104.6	3755.91	4588.91	9053.49	8866.25	8540.27	4149.81	8820	-1.08737	2.40E-33	9.41E-32	Ppia	11	6415443	6419817	+	3508	protein_coding	peptidylprolyl isomerase A [Source:MGI Symbol;Acc:MGI:97749]	-
ENSMUSG00000104960	894.506	827.97	846.084	339.328	330.551	330.399	856.187	333.426	1.36019	2.44E-33	9.56E-32	Snhg8	3	123507552	123508404	-	853	processed_transcript	small nucleolar RNA host gene 8 [Source:MGI Symbol;Acc:MGI:1917145]	-
ENSMUSG00000032754	2492.24	2621.9	2432.37	1245.39	1224.19	1241.64	2515.51	1237.07	1.02366	2.52E-33	9.86E-32	Slc8b1	5	120511168	120534024	+	3463	protein_coding	solute carrier family 8 (sodium/lithium/calcium exchanger), member B1 [Source:MGI Symbol;Acc:MGI:2180781]	-
ENSMUSG00000019849	551.331	537.513	521.953	1196.53	1417.33	1394.8	536.932	1336.22	-1.31554	3.44E-33	1.34E-31	Prep	10	45067203	45167198	+	10933	protein_coding	prolyl endopeptidase [Source:MGI Symbol;Acc:MGI:1270863]	-
ENSMUSG00000076617	139.52	173.607	168.102	542.747	514.083	578.92	160.41	545.25	-1.76336	3.48E-33	1.36E-31	Ighm	12	113418558	113422730	-	1886	IG_C_gene	immunoglobulin heavy constant mu [Source:MGI Symbol;Acc:MGI:96448]	-
ENSMUSG00000001630	4235.12	5273.86	4521.11	2007.54	2149.54	1899.55	4676.7	2018.88	1.21187	3.93E-33	1.53E-31	Stk38l	6	146724995	146778812	+	4880	protein_coding	serine/threonine kinase 38 like [Source:MGI Symbol;Acc:MGI:1922250]	-
ENSMUSG00000039043	115.892	66.7718	96.5891	456.583	400.696	481.631	93.0843	446.303	-2.26077	4.13E-33	1.60E-31	Arpin	7	79925361	79935359	-	2277	protein_coding	actin-related protein 2/3 complex inhibitor [Source:MGI Symbol;Acc:MGI:1917670]	-
ENSMUSG00000027488	2641.89	2479.46	2506.67	1091.71	1272.24	1133.76	2542.67	1165.9	1.12509	4.44E-33	1.72E-31	Snta1	2	154376313	154408099	-	3094	protein_coding	syntrophin, acidic 1 [Source:MGI Symbol;Acc:MGI:101772]	-
ENSMUSG00000024165	445.565	420.662	410.504	1045.52	1044.5	1215.64	425.577	1101.89	-1.37307	4.83E-33	1.87E-31	Jpt2	17	24937419	24960689	-	4840	protein_coding	Jupiter microtubule associated homolog 2 [Source:MGI Symbol;Acc:MGI:1196260]	-
ENSMUSG00000044477	2477.61	3358.62	2769.51	1083.72	1126.18	934.363	2868.58	1048.09	1.45239	4.94E-33	1.90E-31	Zfand3	17	30005051	30210828	+	3527	protein_coding	zinc finger, AN1-type domain 3 [Source:MGI Symbol;Acc:MGI:1096572]	-
ENSMUSG00000078671	2144.56	3058.15	2617.19	778.145	972.434	896.796	2606.64	882.458	1.56301	5.09E-33	1.96E-31	Chd2	7	73426638	73541830	-	14300	protein_coding	chromodomain helicase DNA binding protein 2 [Source:MGI Symbol;Acc:MGI:2448567]	-
ENSMUSG00000022507	2853.42	4809.79	3427.99	1083.72	1130.02	1048.03	3697.07	1087.26	1.7656	5.32E-33	2.04E-31	1810013L24Rik	16	8830100	8858922	+	4960	protein_coding	RIKEN cDNA 1810013L24 gene [Source:MGI Symbol;Acc:MGI:1916303]	-
ENSMUSG00000002885	13.502	14.4672	11.1449	159.005	193.141	264.897	13.038	205.681	-3.98754	6.62E-33	2.53E-31	Adgre5	8	83723251	83741326	-	3757	protein_coding	adhesion G protein-coupled receptor E5 [Source:MGI Symbol;Acc:MGI:1347095]	-
ENSMUSG00000024188	2869.17	3634.61	3284.96	1415.94	1374.09	1438.15	3262.91	1409.39	1.21113	7.13E-33	2.72E-31	Luc7l	17	26252910	26285504	+	7509	protein_coding	Luc7-like [Source:MGI Symbol;Acc:MGI:1914228]	-
ENSMUSG00000047414	781.99	1325.42	944.53	246.946	265.209	239.852	1017.31	250.669	2.02074	7.19E-33	2.74E-31	Flrt2	12	95692226	95785215	+	7721	protein_coding	fibronectin leucine rich transmembrane protein 2 [Source:MGI Symbol;Acc:MGI:3603594]	-
ENSMUSG00000056498	37.1304	53.4174	54.7958	280.701	268.092	288.978	48.4479	279.257	-2.52052	8.29E-33	3.15E-31	Tmem154	3	84666192	84704575	+	4738	protein_coding	transmembrane protein 154 [Source:MGI Symbol;Acc:MGI:2444725]	-
ENSMUSG00000027006	589.587	439.581	588.822	1558.95	1443.28	1460.3	539.33	1487.51	-1.46254	8.42E-33	3.20E-31	Dnajc10	2	80315466	80354043	+	5004	protein_coding	DnaJ heat shock protein family (Hsp40) member C10 [Source:MGI Symbol;Acc:MGI:1914111]	-
ENSMUSG00000018378	132.769	87.9162	97.5179	423.716	449.703	525.941	106.068	466.453	-2.1394	1.10E-32	4.17E-31	Cuedc1	11	88098058	88194140	+	5779	protein_coding	CUE domain containing 1 [Source:MGI Symbol;Acc:MGI:2144281]	-
ENSMUSG00000021624	324.048	238.153	306.485	948.697	832.142	871.751	289.562	884.197	-1.60965	1.29E-32	4.87E-31	Cd180	13	102693558	102739629	+	4509	protein_coding	CD180 antigen [Source:MGI Symbol;Acc:MGI:1194924]	-
ENSMUSG00000037270	4068.6	5193.73	4605.63	1543.85	1975.62	1854.28	4622.65	1791.25	1.36804	1.57E-32	5.94E-31	4932438A13Rik	3	36863104	37053033	+	32279	protein_coding	RIKEN cDNA 4932438A13 gene [Source:MGI Symbol;Acc:MGI:2444631]	-
ENSMUSG00000048277	604.214	510.804	523.81	1439.04	1259.74	1474.75	546.276	1391.18	-1.34949	1.65E-32	6.23E-31	Syngr2	11	117809668	117814283	+	1776	protein_coding	synaptogyrin 2 [Source:MGI Symbol;Acc:MGI:1328324]	-
ENSMUSG00000051220	95.639	100.158	73.3706	437.929	402.618	353.517	89.7224	398.021	-2.15645	1.69E-32	6.35E-31	Ercc6l	X	102141716	102157091	-	5302	protein_coding	excision repair cross-complementing rodent repair deficiency complementation group 6 like [Source:MGI Symbol;Acc:MGI:2654144]	-
ENSMUSG00000028613	1488.59	1802.84	1507.35	605.816	683.202	620.34	1599.59	636.453	1.32951	1.72E-32	6.45E-31	Lrp8	4	107802261	107876840	+	10514	protein_coding	low density lipoprotein receptor-related protein 8, apolipoprotein e receptor [Source:MGI Symbol;Acc:MGI:1340044]	-
ENSMUSG00000028330	2880.42	3077.07	3146.58	1556.29	1492.28	1495.94	3034.69	1514.84	1.0025	1.82E-32	6.81E-31	Ncbp1	4	46138613	46172403	+	3386	protein_coding	nuclear cap binding protein subunit 1 [Source:MGI Symbol;Acc:MGI:1891840]	-
ENSMUSG00000027447	12152.9	10455.3	10714.9	25707.2	21591.5	24567	11107.7	23955.2	-1.10885	2.19E-32	8.17E-31	Cst3	2	148871722	148875692	-	1266	protein_coding	cystatin C [Source:MGI Symbol;Acc:MGI:102519]	-
ENSMUSG00000046295	4.50066	2.22573	10.2162	210.526	155.666	201.322	5.64751	189.171	-5.00735	2.22E-32	8.28E-31	Ankle1	8	71406010	71409904	+	2558	protein_coding	ankyrin repeat and LEM domain containing 1 [Source:MGI Symbol;Acc:MGI:1918775]	-
ENSMUSG00000036026	1439.09	1643.7	1343.89	563.178	629.391	576.03	1475.56	589.533	1.32328	2.37E-32	8.80E-31	Tmem63b	17	45660171	45686905	-	5098	protein_coding	transmembrane protein 63b [Source:MGI Symbol;Acc:MGI:2387609]	-
ENSMUSG00000015947	101.265	93.4805	84.5155	411.28	348.808	385.304	93.0869	381.797	-2.04027	2.69E-32	9.99E-31	Fcgr1	3	96282909	96293969	-	2589	protein_coding	Fc receptor, IgG, high affinity I [Source:MGI Symbol;Acc:MGI:95498]	-
ENSMUSG00000053219	9.00132	6.67718	10.2162	190.095	179.689	150.269	8.63155	173.351	-4.31593	2.89E-32	1.07E-30	Raet1e	10	22158569	22374139	+	2159	protein_coding	retinoic acid early transcript 1E [Source:MGI Symbol;Acc:MGI:2675273]	-
ENSMUSG00000015749	2324.59	1707.13	2192.76	5387.5	4978.44	5070.61	2074.83	5145.51	-1.31013	3.01E-32	1.11E-30	Anp32e	3	95929246	95947390	+	3566	protein_coding	acidic (leucine-rich) nuclear phosphoprotein 32 family, member E [Source:MGI Symbol;Acc:MGI:1913721]	-
ENSMUSG00000024826	2210.95	2897.89	2454.66	1009.99	1049.31	1039.36	2521.17	1032.88	1.28742	3.64E-32	1.34E-30	Dpf2	19	5896516	5913010	-	6501	protein_coding	D4, zinc and double PHD fingers family 2 [Source:MGI Symbol;Acc:MGI:109529]	-
ENSMUSG00000047514	2530.5	2975.8	2714.71	1273.81	1123.3	1266.69	2740.33	1221.27	1.16579	4.24E-32	1.56E-30	Tspyl1	10	34282190	34285275	+	3086	protein_coding	testis-specific protein, Y-encoded-like 1 [Source:MGI Symbol;Acc:MGI:1298395]	-
ENSMUSG00000035161	967.642	962.626	1004.9	421.939	406.462	391.084	978.389	406.495	1.26712	4.84E-32	1.78E-30	Ints6	14	62676330	62761169	-	16805	protein_coding	integrator complex subunit 6 [Source:MGI Symbol;Acc:MGI:1202397]	-
ENSMUSG00000049878	1210.68	1467.87	1312.31	502.774	568.854	498.969	1330.29	523.533	1.34559	5.11E-32	1.87E-30	Rlf	4	121145373	121215084	-	9492	protein_coding	rearranged L-myc fusion sequence [Source:MGI Symbol;Acc:MGI:1924705]	zf-C2H2
ENSMUSG00000055681	2679.02	2827.78	2597.69	1269.37	1186.71	1365.9	2701.5	1274	1.08421	5.55E-32	2.03E-30	Cope	8	70302518	70312993	+	3353	protein_coding	coatomer protein complex, subunit epsilon [Source:MGI Symbol;Acc:MGI:1891702]	-
ENSMUSG00000029135	4695.31	7022.16	5554.8	1751.71	2191.82	1927.49	5757.43	1957.01	1.55689	5.75E-32	2.10E-30	Fosl2	5	32135801	32157842	+	9680	protein_coding	fos-like antigen 2 [Source:MGI Symbol;Acc:MGI:102858]	TF_bZIP
ENSMUSG00000040322	358.928	281.554	345.492	982.452	925.349	865.972	328.658	924.591	-1.49149	7.04E-32	2.57E-30	Slc25a24	3	109123149	109168457	+	3431	protein_coding	solute carrier family 25 (mitochondrial carrier, phosphate carrier), member 24 [Source:MGI Symbol;Acc:MGI:1917160]	-
ENSMUSG00000021752	248.661	351.665	286.052	47.0795	39.397	58.7589	295.46	48.4118	2.60987	8.38E-32	3.05E-30	Kctd6	14	8214140	8223563	+	3257	protein_coding	potassium channel tetramerisation domain containing 6 [Source:MGI Symbol;Acc:MGI:1918643]	-
ENSMUSG00000073409	1147.67	1080.59	1109.85	485.896	444.898	488.373	1112.7	473.056	1.23371	8.55E-32	3.10E-30	H2-Q6	17	35424850	35430055	+	2085	protein_coding	histocompatibility 2, Q region locus 6 [Source:MGI Symbol;Acc:MGI:95935]	-
ENSMUSG00000036339	198.029	117.963	117.95	603.151	603.447	670.43	144.648	625.676	-2.11771	8.79E-32	3.19E-30	Tmem260	14	48446124	48524246	+	21065	protein_coding	transmembrane protein 260 [Source:MGI Symbol;Acc:MGI:2443219]	-
ENSMUSG00000036391	1604.49	2481.68	1865.84	610.258	628.43	664.65	1984	634.446	1.64484	1.07E-31	3.88E-30	Sec24a	11	51692264	51763634	-	10683	protein_coding	Sec24 related gene family, member A (S. cerevisiae) [Source:MGI Symbol;Acc:MGI:1924621]	-
ENSMUSG00000027195	983.394	795.697	882.305	2136.35	1985.23	2007.44	887.132	2043	-1.20374	1.19E-31	4.29E-30	Hsd17b12	2	94032689	94157964	-	2407	protein_coding	hydroxysteroid (17-beta) dehydrogenase 12 [Source:MGI Symbol;Acc:MGI:1926967]	-
ENSMUSG00000028069	194.654	153.575	169.031	633.353	515.044	616.487	172.42	588.295	-1.7717	1.32E-31	4.75E-30	Gpatch4	3	88043108	88055993	+	2447	protein_coding	G patch domain containing 4 [Source:MGI Symbol;Acc:MGI:1913864]	-
ENSMUSG00000055612	178.901	267.087	260.048	827.889	738.934	828.405	235.345	798.409	-1.7599	1.37E-31	4.92E-30	Cdca7	2	72476159	72486893	+	3202	protein_coding	cell division cycle associated 7 [Source:MGI Symbol;Acc:MGI:1914203]	-
ENSMUSG00000029430	4826.96	4566.08	4776.52	9211.6	8383.88	9068.14	4723.18	8887.87	-0.912069	1.43E-31	5.15E-30	Ran	5	129020069	129024323	+	2646	protein_coding	RAN, member RAS oncogene family [Source:MGI Symbol;Acc:MGI:1333112]	-
ENSMUSG00000087590	659.347	735.602	688.198	251.387	178.728	217.697	694.382	215.937	1.68344	1.49E-31	5.34E-30	Epb41l4aos	18	33794892	33795986	+	430	lincRNA	erythrocyte membrane protein band 4.1 like 4a, opposite strand [Source:MGI Symbol;Acc:MGI:1916999]	-
ENSMUSG00000020477	1722.63	1832.89	1603.01	779.033	759.113	662.724	1719.51	733.623	1.22805	1.87E-31	6.70E-30	Mrps24	11	5703983	5715680	-	1466	protein_coding	mitochondrial ribosomal protein S24 [Source:MGI Symbol;Acc:MGI:1928142]	-
ENSMUSG00000043091	1232.06	1087.27	1226.87	2898.5	2431.08	2682.68	1182.06	2670.76	-1.17575	1.97E-31	7.03E-30	Tuba1c	15	99029891	99038110	+	2287	protein_coding	tubulin, alpha 1C [Source:MGI Symbol;Acc:MGI:1095409]	-
ENSMUSG00000026977	3363.12	3808.22	3527.36	1766.82	1797.85	1625.02	3566.23	1729.9	1.0436	2.24E-31	7.98E-30	2025-03-07	2	60209887	60250676	+	10391	protein_coding	membrane-associated ring finger (C3HC4) 7 [Source:MGI Symbol;Acc:MGI:1931053]	-
ENSMUSG00000045328	185.652	328.295	214.539	950.474	941.685	909.319	242.829	933.826	-1.94498	2.31E-31	8.21E-30	Cenpe	3	135212537	135273611	+	8620	protein_coding	centromere protein E [Source:MGI Symbol;Acc:MGI:1098230]	-
ENSMUSG00000021127	2493.37	4214.41	2831.73	782.586	963.785	927.62	3179.84	891.331	1.83503	2.40E-31	8.53E-30	Zfp36l1	12	80107754	80113013	-	2990	protein_coding	zinc finger protein 36, C3H type-like 1 [Source:MGI Symbol;Acc:MGI:107946]	-
ENSMUSG00000041189	298.169	577.576	364.067	24.8722	57.6542	52.0161	413.27	44.8475	3.20907	2.62E-31	9.25E-30	Chrnb1	11	69784036	69795943	-	2531	protein_coding	cholinergic receptor, nicotinic, beta polypeptide 1 (muscle) [Source:MGI Symbol;Acc:MGI:87890]	-
ENSMUSG00000032231	2419.11	2273.58	2071.09	5059.72	4633.47	4496.5	2254.59	4729.9	-1.06958	2.62E-31	9.25E-30	Anxa2	9	69453620	69491795	+	3731	protein_coding	annexin A2 [Source:MGI Symbol;Acc:MGI:88246]	-
ENSMUSG00000061411	986.77	1320.97	973.321	336.663	385.322	345.811	1093.69	355.932	1.61924	2.77E-31	9.77E-30	Nol4l	2	153407462	153529971	-	9083	protein_coding	nucleolar protein 4-like [Source:MGI Symbol;Acc:MGI:1918765]	-
ENSMUSG00000031511	1179.17	1593.62	1307.67	3220.06	3527.47	3282.79	1360.15	3343.44	-1.29773	2.94E-31	1.03E-29	Arhgef7	8	11727721	11835219	+	15751	protein_coding	Rho guanine nucleotide exchange factor (GEF7) [Source:MGI Symbol;Acc:MGI:1860493]	-
ENSMUSG00000039126	88.888	105.722	96.5891	341.993	441.054	448.88	97.0664	410.642	-2.08006	3.94E-31	1.39E-29	Prune2	19	16956118	17223932	+	20297	protein_coding	prune homolog 2 [Source:MGI Symbol;Acc:MGI:1925004]	-
ENSMUSG00000026315	536.704	464.064	515.452	1241.83	1218.42	1142.43	505.406	1200.9	-1.24842	3.99E-31	1.40E-29	Serpinb8	1	107590006	107610484	+	4795	protein_coding	serine (or cysteine) peptidase inhibitor, clade B, member 8 [Source:MGI Symbol;Acc:MGI:894657]	-
ENSMUSG00000031711	1738.38	1792.82	1850.98	895.4	820.611	820.698	1794.06	845.57	1.08513	4.19E-31	1.47E-29	Zfp330	8	82763607	82774160	-	5686	protein_coding	zinc finger protein 330 [Source:MGI Symbol;Acc:MGI:1353574]	-
ENSMUSG00000044783	806.743	1029.4	890.663	2148.78	2054.41	2296.41	908.935	2166.54	-1.25326	4.50E-31	1.57E-29	Hjurp	1	88262471	88277633	-	8331	protein_coding	Holliday junction recognition protein [Source:MGI Symbol;Acc:MGI:2685821]	-
ENSMUSG00000030279	385.932	388.389	364.995	886.517	936.88	956.518	379.772	926.638	-1.28763	4.56E-31	1.59E-29	C2cd5	6	143010920	143100141	-	12621	protein_coding	C2 calcium-dependent domain containing 5 [Source:MGI Symbol;Acc:MGI:1921991]	-
ENSMUSG00000001627	2832.04	4682.93	3456.78	1232.06	956.098	1050.92	3657.25	1079.69	1.75981	4.60E-31	1.60E-29	Ifrd1	12	40201567	40248504	-	5858	protein_coding	interferon-related developmental regulator 1 [Source:MGI Symbol;Acc:MGI:1316717]	-
ENSMUSG00000020255	3126.83	4560.51	3427.06	1287.14	1390.43	1359.16	3704.8	1345.57	1.46113	4.78E-31	1.66E-29	D10Wsu102e	10	83360221	83488505	+	123179	protein_coding	DNA segment, Chr 10, Wayne State University 102, expressed [Source:MGI Symbol;Acc:MGI:106381]	-
ENSMUSG00000039263	516.451	528.61	461.585	1177.88	1184.79	1357.23	502.215	1239.97	-1.30526	5.30E-31	1.84E-29	Npepl1	2	174110349	174123070	+	2998	protein_coding	aminopeptidase-like 1 [Source:MGI Symbol;Acc:MGI:2448523]	-
ENSMUSG00000033762	33.755	40.0631	49.2233	233.621	253.678	322.692	41.0138	269.997	-2.70891	6.05E-31	2.09E-29	Recql4	15	76703553	76710548	-	4342	protein_coding	RecQ protein-like 4 [Source:MGI Symbol;Acc:MGI:1931028]	-
ENSMUSG00000021770	2350.47	3389.78	2852.17	1073.95	1107.92	995.049	2864.14	1058.97	1.43541	6.11E-31	2.11E-29	Samd8	14	21750531	21798726	+	7639	protein_coding	sterile alpha motif domain containing 8 [Source:MGI Symbol;Acc:MGI:1914880]	-
ENSMUSG00000031016	151.897	191.412	184.82	549.854	538.106	589.516	176.043	559.158	-1.66548	6.43E-31	2.22E-29	Wee1	7	110122046	110143286	+	3419	protein_coding	WEE 1 homolog 1 (S. pombe) [Source:MGI Symbol;Acc:MGI:103075]	-
ENSMUSG00000020152	4113.6	3545.58	3923	7854.29	7578.64	7357.39	3860.73	7596.77	-0.976493	6.57E-31	2.26E-29	Actr2	11	20062304	20112913	-	5204	protein_coding	ARP2 actin-related protein 2 [Source:MGI Symbol;Acc:MGI:1913963]	-
ENSMUSG00000079671	34.8801	23.3701	30.6485	223.85	194.102	253.338	29.6329	223.763	-2.91549	7.77E-31	2.67E-29	2610203C22Rik	1	9560832	9631175	-	4910	processed_transcript	RIKEN cDNA 2610203C22 gene [Source:MGI Symbol;Acc:MGI:1919731]	-
ENSMUSG00000031485	1924.03	2432.72	2033.02	918.495	896.522	887.163	2129.92	900.727	1.24134	8.28E-31	2.84E-29	Plpbp	8	27042555	27056132	+	12648	protein_coding	pyridoxal phosphate binding protein [Source:MGI Symbol;Acc:MGI:1891207]	-
ENSMUSG00000025130	23151.4	24558.7	23476.7	12896.2	13137.5	11554.3	23728.9	12529.3	0.92131	9.18E-31	3.14E-29	P4hb	11	120560298	120573253	-	2861	protein_coding	prolyl 4-hydroxylase, beta polypeptide [Source:MGI Symbol;Acc:MGI:97464]	-
ENSMUSG00000015176	1922.91	1581.38	1988.44	4559.61	4157.83	3956.11	1830.91	4224.52	-1.20582	1.13E-30	3.86E-29	Nolc1	19	46075863	46085530	+	4483	protein_coding	nucleolar and coiled-body phosphoprotein 1 [Source:MGI Symbol;Acc:MGI:1918019]	-
ENSMUSG00000027291	3930.2	4717.43	4024.24	1918.71	2065.94	1868.73	4223.95	1951.13	1.11419	1.17E-30	3.99E-29	Vps39	2	120316461	120353137	-	8605	protein_coding	VPS39 HOPS complex subunit [Source:MGI Symbol;Acc:MGI:2443189]	-
ENSMUSG00000058239	1783.39	2079.94	1987.51	877.634	795.628	913.172	1950.28	862.144	1.17775	1.50E-30	5.09E-29	Usf2	7	30945248	30956803	-	2651	protein_coding	upstream transcription factor 2 [Source:MGI Symbol;Acc:MGI:99961]	bHLH
ENSMUSG00000019916	3977.46	4725.22	3886.78	1878.74	2004.44	1753.14	4196.49	1878.77	1.15918	1.56E-30	5.31E-29	P4ha1	10	59323296	59373304	+	4114	protein_coding	procollagen-proline, 2-oxoglutarate 4-dioxygenase (proline 4-hydroxylase), alpha 1 polypeptide [Source:MGI Symbol;Acc:MGI:97463]	-
ENSMUSG00000020400	3418.25	3885	3362.97	1589.16	1794.01	1614.43	3555.41	1665.86	1.09369	1.59E-30	5.40E-29	Tnip1	11	54910785	54962917	-	3539	protein_coding	TNFAIP3 interacting protein 1 [Source:MGI Symbol;Acc:MGI:1926194]	-
ENSMUSG00000055239	2573.25	2749.88	2759.29	1367.97	1334.69	1197.33	2694.14	1300	1.05123	1.67E-30	5.66E-29	Kcmf1	6	72841114	72899979	-	6325	protein_coding	potassium channel modulatory factor 1 [Source:MGI Symbol;Acc:MGI:1921537]	-
ENSMUSG00000018476	572.709	891.403	697.485	186.542	208.516	185.909	720.532	193.656	1.89574	1.71E-30	5.79E-29	Kdm6b	11	69398508	69413675	-	6954	protein_coding	KDM1 lysine (K)-specific demethylase 6B [Source:MGI Symbol;Acc:MGI:2448492]	-
ENSMUSG00000029319	148.522	107.948	124.451	507.215	450.663	438.284	126.974	465.388	-1.8753	1.78E-30	6.02E-29	Coq2	5	100654723	100675140	-	2624	protein_coding	coenzyme Q2 4-hydroxybenzoate polyprenyltransferase [Source:MGI Symbol;Acc:MGI:1919133]	-
ENSMUSG00000038685	178.901	182.51	176.461	544.524	509.278	541.353	179.291	531.718	-1.56901	2.07E-30	6.97E-29	Rtel1	2	181319739	181356616	+	6616	protein_coding	regulator of telomere elongation helicase 1 [Source:MGI Symbol;Acc:MGI:2139369]	-
ENSMUSG00000056770	3825.56	4124.27	3988.95	2102.59	2088.04	1900.51	3979.59	2030.38	0.970768	2.08E-30	6.99E-29	Setd3	12	108106431	108179314	-	6035	protein_coding	SET domain containing 3 [Source:MGI Symbol;Acc:MGI:1289184]	-
ENSMUSG00000025001	604.214	615.413	549.815	1516.32	1292.41	1372.65	589.814	1393.79	-1.24214	2.08E-30	6.99E-29	Hells	19	38930915	38971051	+	7205	protein_coding	helicase, lymphoid specific [Source:MGI Symbol;Acc:MGI:106209]	-
ENSMUSG00000069237	1067.78	1187.42	1239.87	499.221	496.787	493.19	1165.03	496.399	1.23142	2.22E-30	7.43E-29	Fam8a1	13	46669522	46678056	+	3827	protein_coding	family with sequence similarity 8, member A1 [Source:MGI Symbol;Acc:MGI:2145496]	-
ENSMUSG00000025134	634.593	554.206	554.459	1496.77	1280.88	1399.62	581.086	1392.43	-1.26186	2.31E-30	7.72E-29	Alyref	11	120592121	120598365	-	3839	protein_coding	Aly/REF export factor [Source:MGI Symbol;Acc:MGI:1341044]	-
ENSMUSG00000020250	7430.59	8457.76	8242.58	3942.25	4310.61	4110.24	8043.64	4121.03	0.96498	2.38E-30	7.95E-29	Txnrd1	10	82833951	82897712	+	7086	protein_coding	thioredoxin reductase 1 [Source:MGI Symbol;Acc:MGI:1354175]	-
ENSMUSG00000039813	2117.56	2837.8	2198.33	787.916	953.216	911.245	2384.56	884.126	1.43154	2.43E-30	8.09E-29	Tbc1d2	4	46604390	46650209	-	5425	protein_coding	TBC1 domain family, member 2 [Source:MGI Symbol;Acc:MGI:2652885]	-
ENSMUSG00000060477	2536.12	3674.67	2658.99	952.25	1103.12	1047.06	2956.59	1034.14	1.51549	2.73E-30	9.06E-29	Irak2	6	113638467	113695026	+	4412	protein_coding	interleukin-1 receptor-associated kinase 2 [Source:MGI Symbol;Acc:MGI:2429603]	-
ENSMUSG00000031506	649.22	430.678	625.972	1612.25	1706.56	1674.15	568.623	1664.32	-1.5483	2.88E-30	9.54E-29	Ptpn7	1	135132700	135145317	+	6102	protein_coding	protein tyrosine phosphatase, non-receptor type 7 [Source:MGI Symbol;Acc:MGI:2156893]	-
ENSMUSG00000024330	383.681	636.558	443.938	108.372	102.817	81.8772	488.059	97.6885	2.31902	2.94E-30	9.73E-29	Col11a2	17	34039437	34066685	+	6831	protein_coding	collagen, type XI, alpha 2 [Source:MGI Symbol;Acc:MGI:88447]	-
ENSMUSG00000027293	1545.98	1491.24	1528.71	2842.54	3036.45	2913.86	1521.97	2930.95	-0.945311	3.04E-30	1.01E-28	Ehd4	2	120089175	120154606	-	4007	protein_coding	EH-domain containing 4 [Source:MGI Symbol;Acc:MGI:1919619]	-
ENSMUSG00000020077	2526	2306.96	2313.5	5078.37	4596.96	4542.74	2382.15	4739.36	-0.992747	3.08E-30	1.02E-28	Srgn	10	62493833	62527451	-	2196	protein_coding	serglycin [Source:MGI Symbol;Acc:MGI:97756]	-
ENSMUSG00000022142	841.624	811.277	932.457	1795.24	1876.64	1984.32	861.786	1885.4	-1.12816	3.16E-30	1.04E-28	Nup155	15	8109273	8161247	+	11951	protein_coding	nucleoporin 155 [Source:MGI Symbol;Acc:MGI:2181182]	-
ENSMUSG00000024158	1976.92	1915.24	1883.49	952.25	948.411	849.596	1925.21	916.753	1.07	3.25E-30	1.07E-28	Hagh	17	24840143	24864450	+	1908	protein_coding	hydroxyacyl glutathione hydrolase [Source:MGI Symbol;Acc:MGI:95745]	-
ENSMUSG00000059824	522.077	550.867	465.3	151.01	168.158	124.261	512.748	147.81	1.79315	3.56E-30	1.17E-28	Dbp	7	45705088	45710203	+	2993	protein_coding	D site albumin promoter binding protein [Source:MGI Symbol;Acc:MGI:94866]	TF_bZIP
ENSMUSG00000047180	49.5073	24.483	52.9383	271.818	268.092	289.942	42.3095	276.617	-2.69866	3.66E-30	1.20E-28	Neurl3	1	36264597	36274679	-	3217	protein_coding	neuralized E3 ubiquitin protein ligase 3 [Source:MGI Symbol;Acc:MGI:2429944]	-
ENSMUSG00000027199	895.631	755.634	865.587	1929.37	1767.1	1974.69	838.951	1890.39	-1.17171	3.92E-30	1.28E-28	Gatm	2	122594467	122611303	-	3001	protein_coding	glycine amidinotransferase (L-arginine:glycine amidinotransferase) [Source:MGI Symbol;Acc:MGI:1914342]	-
ENSMUSG00000036752	694.227	706.668	759.711	1752.6	1489.4	1747.36	720.202	1663.12	-1.20673	3.98E-30	1.30E-28	Tubb4b	2	25222160	25224702	-	2088	protein_coding	tubulin, beta 4B class IVB [Source:MGI Symbol;Acc:MGI:1915472]	-
ENSMUSG00000022636	1843.02	1452.29	1643.87	3862.3	3602.42	3526.5	1646.39	3663.74	-1.15415	4.00E-30	1.31E-28	Alcam	16	52248996	52454074	-	7121	protein_coding	activated leukocyte cell adhesion molecule [Source:MGI Symbol;Acc:MGI:1313266]	-
ENSMUSG00000028882	265.539	241.491	288.839	785.251	688.006	736.895	265.29	736.717	-1.47158	4.07E-30	1.33E-28	Ppp1r8	4	132826929	132843169	-	2924	protein_coding	protein phosphatase 1, regulatory subunit 8 [Source:MGI Symbol;Acc:MGI:2140494]	-
ENSMUSG00000030541	1497.59	941.482	1094.06	3769.92	3265.15	3507.23	1177.71	3514.1	-1.5777	4.27E-30	1.39E-28	Idh2	7	80094846	80115392	-	2588	protein_coding	isocitrate dehydrogenase 2 (NADP+), mitochondrial [Source:MGI Symbol;Acc:MGI:96414]	-
ENSMUSG00000024350	990.145	1020.5	1033.69	400.62	462.194	406.496	1014.78	423.104	1.26275	4.53E-30	1.47E-28	Dnajc18	18	35671103	35703144	-	5169	protein_coding	DnaJ heat shock protein family (Hsp40) member C18 [Source:MGI Symbol;Acc:MGI:1923844]	-
ENSMUSG00000026069	21.3781	13.3544	15.7886	166.999	167.197	201.322	16.8404	178.506	-3.41022	5.48E-30	1.77E-28	Il1rl1	1	40429570	40465415	+	6894	protein_coding	interleukin 1 receptor-like 1 [Source:MGI Symbol;Acc:MGI:98427]	-
ENSMUSG00000042613	648.095	500.788	515.452	1349.32	1399.07	1433.33	554.778	1393.91	-1.33032	6.50E-30	2.10E-28	Pbxip1	3	89436706	89450952	+	4674	protein_coding	pre B cell leukemia transcription factor interacting protein 1 [Source:MGI Symbol;Acc:MGI:2441670]	-
ENSMUSG00000001542	1939.78	2695.35	2129.6	812.788	882.109	685.842	2254.91	793.58	1.50638	7.78E-30	2.51E-28	Ell2	13	75706757	75772364	+	9828	protein_coding	elongation factor RNA polymerase II 2 [Source:MGI Symbol;Acc:MGI:2183438]	-
ENSMUSG00000035181	4982.23	5189.28	5178.66	1745.5	2471.44	2053.67	5116.72	2090.2	1.29189	8.01E-30	2.58E-28	Heatr5a	12	51875871	51971321	-	20676	protein_coding	HEAT repeat containing 5A [Source:MGI Symbol;Acc:MGI:2444133]	-
ENSMUSG00000040945	4253.12	3896.13	3608.16	7613.56	7652.63	7560.64	3919.14	7608.94	-0.957529	9.05E-30	2.91E-28	Rcc2	4	140700541	140723220	+	4155	protein_coding	regulator of chromosome condensation 2 [Source:MGI Symbol;Acc:MGI:1919784]	-
ENSMUSG00000026353	2702.65	3020.31	2879.1	1458.58	1479.79	1432.37	2867.35	1456.91	0.976844	1.04E-29	3.33E-28	Ubxn4	1	128243964	128279378	+	4659	protein_coding	UBX domain protein 4 [Source:MGI Symbol;Acc:MGI:1915062]	-
ENSMUSG00000026864	21411.9	24073.4	22697.5	12776.3	12059.3	11689.2	22727.6	12174.9	0.900502	1.10E-29	3.53E-28	Hspa5	2	34771970	34777547	+	4229	protein_coding	heat shock protein 5 [Source:MGI Symbol;Acc:MGI:95835]	-
ENSMUSG00000001441	3521.77	4813.13	4009.38	1661.11	1793.04	1586.49	4114.76	1680.21	1.29215	1.19E-29	3.81E-28	Npepps	11	97205842	97280638	-	7206	protein_coding	aminopeptidase puromycin sensitive [Source:MGI Symbol;Acc:MGI:1101358]	-
ENSMUSG00000026604	122.643	249.281	156.029	7.10635	8.64813	5.77957	175.984	7.17801	4.61501	1.68E-29	5.36E-28	Ptpn14	1	189728268	189876695	+	13413	protein_coding	protein tyrosine phosphatase, non-receptor type 14 [Source:MGI Symbol;Acc:MGI:102467]	-
ENSMUSG00000005125	4299.26	5098.02	4141.26	1956.02	2200.47	1948.68	4512.85	2035.06	1.14884	1.71E-29	5.45E-28	Ndrg1	15	66929318	66969640	-	6596	protein_coding	N-myc downstream regulated gene 1 [Source:MGI Symbol;Acc:MGI:1341799]	-
ENSMUSG00000035704	94.5139	67.8846	102.162	355.317	371.869	454.659	88.1867	393.949	-2.15388	1.77E-29	5.62E-28	Alg8	7	97371606	97392185	+	2784	protein_coding	asparagine-linked glycosylation 8 (alpha-1,3-glucosyltransferase) [Source:MGI Symbol;Acc:MGI:2141959]	-
ENSMUSG00000030695	52818.6	54892	48731.1	26425.8	27758.6	23060.5	52147.2	25748.3	1.01809	1.89E-29	5.99E-28	Aldoa	7	126795234	126800751	-	2911	protein_coding	aldolase A, fructose-bisphosphate [Source:MGI Symbol;Acc:MGI:87994]	-
ENSMUSG00000028437	1792.39	2097.75	1915.07	890.07	916.701	915.098	1935.07	907.29	1.09282	1.96E-29	6.23E-28	Ubap1	4	41348996	41390525	+	3583	protein_coding	ubiquitin-associated protein 1 [Source:MGI Symbol;Acc:MGI:2149543]	-
ENSMUSG00000027244	3261.85	4068.63	3440.99	1534.08	1707.52	1595.16	3590.49	1612.26	1.15512	2.00E-29	6.33E-28	Atg13	2	91674618	91710576	-	4368	protein_coding	autophagy related 13 [Source:MGI Symbol;Acc:MGI:1196429]	-
ENSMUSG00000026489	397.183	531.948	425.364	116.366	129.722	98.2526	451.498	114.78	1.97511	2.02E-29	6.37E-28	Coq8a	1	180165238	180199602	-	5293	protein_coding	coenzyme Q8A [Source:MGI Symbol;Acc:MGI:1914676]	-
ENSMUSG00000055805	1229.81	1159.6	1184.15	2280.25	2401.3	2572.87	1191.18	2418.14	-1.02145	2.36E-29	7.46E-28	Fmnl1	11	103171107	103198901	+	4886	protein_coding	formin-like 1 [Source:MGI Symbol;Acc:MGI:1888994]	-
ENSMUSG00000037373	967.642	786.794	895.307	1921.38	1974.66	1929.41	883.248	1941.82	-1.13639	2.43E-29	7.65E-28	Ctbp1	5	33247723	33274994	-	4476	protein_coding	C-terminal binding protein 1 [Source:MGI Symbol;Acc:MGI:1201685]	-
ENSMUSG00000025041	201.405	185.848	227.542	604.928	608.251	572.177	204.931	595.119	-1.53491	2.73E-29	8.57E-28	Nt5c2	19	46886831	47015153	-	4475	protein_coding	5'-nucleotidase, cytosolic II [Source:MGI Symbol;Acc:MGI:2178563]	-
ENSMUSG00000074825	249.787	228.137	270.264	702.64	654.375	675.246	249.396	677.42	-1.43952	2.76E-29	8.66E-28	Itpripl1	2	127138772	127143442	-	3738	protein_coding	inositol 1,4,5-triphosphate receptor interacting protein-like 1 [Source:MGI Symbol;Acc:MGI:1920588]	-
ENSMUSG00000032458	4079.85	5253.83	4781.16	2176.32	2167.8	2076.79	4704.95	2140.3	1.13639	2.89E-29	9.07E-28	Copb2	9	98563721	98588382	+	6351	protein_coding	coatomer protein complex, subunit beta 2 (beta prime) [Source:MGI Symbol;Acc:MGI:1354962]	-
ENSMUSG00000078773	40.5059	41.1759	39.9359	251.387	210.438	234.072	40.5393	231.966	-2.51773	3.35E-29	1.05E-27	Rad54b	4	11558922	11615805	+	5782	protein_coding	RAD54 homolog B (S. cerevisiae) [Source:MGI Symbol;Acc:MGI:3605986]	-
ENSMUSG00000002944	360.053	282.667	326.917	864.309	817.728	858.266	323.212	846.768	-1.38947	4.45E-29	1.39E-27	Cd36	5	17781690	17888801	-	3590	protein_coding	CD36 molecule [Source:MGI Symbol;Acc:MGI:107899]	-
ENSMUSG00000042349	126.018	131.318	127.238	444.147	391.087	449.843	128.191	428.359	-1.74094	5.09E-29	1.59E-27	Ikbke	1	131254343	131279606	-	9018	protein_coding	inhibitor of kappaB kinase epsilon [Source:MGI Symbol;Acc:MGI:1929612]	-
ENSMUSG00000029787	1171.3	1211.91	1228.73	529.423	578.463	508.602	1203.98	538.829	1.16026	5.59E-29	1.74E-27	Avl9	6	56714899	56761912	+	8590	protein_coding	AVL9 cell migration associated [Source:MGI Symbol;Acc:MGI:1926187]	-
ENSMUSG00000021948	5876.74	7378.28	6482.62	2990.88	3009.55	3263.53	6579.21	3087.99	1.09129	6.02E-29	1.87E-27	Prkcd	14	30595354	30626210	-	5544	protein_coding	protein kinase C, delta [Source:MGI Symbol;Acc:MGI:97598]	-
ENSMUSG00000024989	135.02	154.688	151.385	648.454	447.781	531.72	147.031	542.652	-1.8837	6.41E-29	1.99E-27	Cep55	19	38055025	38074425	+	2778	protein_coding	centrosomal protein 55 [Source:MGI Symbol;Acc:MGI:1921357]	-
ENSMUSG00000039062	968.767	982.658	931.528	1913.38	2198.55	1960.24	960.984	2024.06	-1.07493	6.79E-29	2.10E-27	Anpep	7	79821803	79861059	-	4135	protein_coding	alanyl (membrane) aminopeptidase [Source:MGI Symbol;Acc:MGI:5000466]	-
ENSMUSG00000000058	37.1304	13.3544	16.7173	201.643	205.633	246.595	22.4007	217.957	-3.29653	7.45E-29	2.30E-27	Cav2	6	17281185	17289115	+	3335	protein_coding	caveolin 2 [Source:MGI Symbol;Acc:MGI:107571]	-
ENSMUSG00000027469	545.705	804.6	639.903	2004.88	1710.41	1805.15	663.403	1840.15	-1.47225	7.73E-29	2.39E-27	Tpx2	2	152847964	152895321	+	4677	protein_coding	TPX2, microtubule-associated [Source:MGI Symbol;Acc:MGI:1919369]	-
ENSMUSG00000033777	854	580.914	806.148	2045.74	1997.72	1974.69	747.021	2006.05	-1.42449	7.75E-29	2.39E-27	Tlr13	X	106143204	106160493	+	4304	protein_coding	toll-like receptor 13 [Source:MGI Symbol;Acc:MGI:3045213]	-
ENSMUSG00000042599	5045.24	6283.22	5740.55	2076.83	2695.33	2039.22	5689.67	2270.46	1.32551	9.52E-29	2.93E-27	Kdm7a	6	39136623	39206789	-	10057	protein_coding	lysine (K)-specific demethylase 7A [Source:MGI Symbol;Acc:MGI:2443388]	-
ENSMUSG00000032437	5230.89	5453.03	5426.64	2826.55	3077.77	2822.36	5370.19	2908.89	0.884618	9.95E-29	3.06E-27	Stt3b	9	115242581	115310421	-	4221	protein_coding	STT3, subunit of the oligosaccharyltransferase complex, homolog B (S. cerevisiae) [Source:MGI Symbol;Acc:MGI:1915542]	-
ENSMUSG00000003360	4084.35	5387.37	4547.12	1998.66	2147.62	2057.53	4672.95	2067.93	1.17617	1.14E-28	3.49E-27	Ddx23	15	98645134	98662894	-	6229	protein_coding	DEAD (Asp-Glu-Ala-Asp) box polypeptide 23 [Source:MGI Symbol;Acc:MGI:1921601]	-
ENSMUSG00000037236	6963.65	7790.04	7873.87	3897.83	3719.65	3209.59	7542.52	3609.02	1.0634	1.34E-28	4.09E-27	Matr3	18	35562146	35593835	+	9869	protein_coding	matrin 3 [Source:MGI Symbol;Acc:MGI:1298379]	-
ENSMUSG00000040451	1831.77	2125.57	1940.14	870.527	975.316	885.237	1965.83	910.36	1.11079	1.46E-28	4.45E-27	Sgms1	19	32122727	32389714	-	10299	protein_coding	sphingomyelin synthase 1 [Source:MGI Symbol;Acc:MGI:2444110]	-
ENSMUSG00000020190	3552.15	5220.44	3592.37	1385.74	1538.41	1505.58	4121.65	1476.57	1.48088	1.59E-28	4.84E-27	Mknk2	10	80665327	80678112	-	3892	protein_coding	MAP kinase-interacting serine/threonine kinase 2 [Source:MGI Symbol;Acc:MGI:894279]	-
ENSMUSG00000018042	1088.03	964.852	1011.4	2112.36	2069.78	2013.22	1021.43	2065.12	-1.0159	1.71E-28	5.21E-27	Cyb5r3	15	83153494	83172592	-	4298	protein_coding	cytochrome b5 reductase 3 [Source:MGI Symbol;Acc:MGI:94893]	-
ENSMUSG00000020929	1097.04	896.967	1002.11	2072.39	2302.32	2185.64	998.705	2186.78	-1.1306	1.72E-28	5.23E-27	Eftud2	11	102838473	102880985	-	8395	protein_coding	elongation factor Tu GTP binding domain containing 2 [Source:MGI Symbol;Acc:MGI:1336880]	-
ENSMUSG00000037466	66.3847	70.1104	61.2969	285.142	269.053	314.986	65.9307	289.727	-2.13851	1.73E-28	5.24E-27	Tedc1	12	113156421	113166048	+	4299	protein_coding	tubulin epsilon and delta complex 1 [Source:MGI Symbol;Acc:MGI:2144738]	-
ENSMUSG00000098702	324.048	328.295	333.418	95.9357	83.5985	81.8772	328.587	87.1371	1.91351	1.79E-28	5.43E-27	1500015A07Rik	18	61726390	61735917	+	2296	antisense	RIKEN cDNA 1500015A07 gene [Source:MGI Symbol;Acc:MGI:1916232]	-
ENSMUSG00000046562	1172.42	1561.35	1290.95	529.423	538.106	507.639	1341.57	525.056	1.35314	1.97E-28	5.96E-27	Unc119b	5	115122550	115134975	-	4603	protein_coding	unc-119 lipid binding chaperone B [Source:MGI Symbol;Acc:MGI:2147162]	-
ENSMUSG00000005043	274.54	154.688	209.896	730.177	831.181	756.16	213.041	772.506	-1.85891	2.10E-28	6.35E-27	Sgsh	11	119343425	119355536	-	4414	protein_coding	N-sulfoglucosamine sulfohydrolase (sulfamidase) [Source:MGI Symbol;Acc:MGI:1350341]	-
ENSMUSG00000028165	399.434	316.053	363.138	974.458	866.734	936.29	359.542	925.827	-1.36472	2.21E-28	6.67E-27	Cisd2	3	135406412	135423925	-	7667	protein_coding	CDGSH iron sulfur domain 2 [Source:MGI Symbol;Acc:MGI:1914256]	-
ENSMUSG00000024222	201.405	231.475	196.893	645.789	562.128	597.222	209.924	601.713	-1.52123	2.47E-28	7.44E-27	Fkbp5	17	28399094	28517527	-	9468	protein_coding	FK506 binding protein 5 [Source:MGI Symbol;Acc:MGI:104670]	-
ENSMUSG00000002365	2685.77	1846.24	2355.29	5467.45	6137.29	5638.93	2295.77	5747.89	-1.32397	2.66E-28	7.98E-27	Snx9	17	5841329	5931954	+	3617	protein_coding	sorting nexin 9 [Source:MGI Symbol;Acc:MGI:1913866]	-
ENSMUSG00000053040	1245.56	1341	1214.79	572.949	550.597	605.891	1267.12	576.479	1.13588	2.84E-28	8.53E-27	Aph1c	9	66814994	66834726	-	5205	protein_coding	aph1 homolog C, gamma secretase subunit [Source:MGI Symbol;Acc:MGI:1915568]	-
ENSMUSG00000055116	1254.56	1497.91	1297.45	582.72	608.251	537.5	1349.97	576.157	1.22804	2.86E-28	8.58E-27	Arntl	7	113207465	113314126	+	7523	protein_coding	aryl hydrocarbon receptor nuclear translocator-like [Source:MGI Symbol;Acc:MGI:1096381]	bHLH
ENSMUSG00000057147	175.526	116.851	150.456	474.349	547.715	523.051	147.611	515.038	-1.80235	2.92E-28	8.73E-27	Dph6	2	114516416	114654964	-	7407	protein_coding	diphthamine biosynthesis 6 [Source:MGI Symbol;Acc:MGI:1913882]	-
ENSMUSG00000036438	2123.19	1749.42	2187.19	4989.54	4234.7	4406.92	2019.93	4543.72	-1.16924	3.09E-28	9.23E-27	Calm2	17	87433412	87446935	-	1467	protein_coding	calmodulin 2 [Source:MGI Symbol;Acc:MGI:103250]	-
ENSMUSG00000033487	2336.97	3082.63	2505.74	1065.95	1178.07	1093.3	2641.78	1112.44	1.24776	3.50E-28	1.04E-26	Fndc3a	14	72537946	72710003	-	9944	protein_coding	fibronectin type III domain containing 3A [Source:MGI Symbol;Acc:MGI:1196463]	-
ENSMUSG00000029471	1423.33	1287.58	1293.74	2519.2	2829.86	2769.38	1334.88	2706.14	-1.01974	3.60E-28	1.07E-26	Camkk2	5	122731170	122779409	-	10921	protein_coding	calcium/calmodulin-dependent protein kinase kinase 2, beta [Source:MGI Symbol;Acc:MGI:2444812]	-
ENSMUSG00000003380	3518.39	3682.46	3186.51	1646.01	1685.42	1820.56	3462.46	1717.33	1.01142	3.66E-28	1.09E-26	Rabac1	7	24969752	24972754	-	1523	protein_coding	Rab acceptor 1 (prenylated) [Source:MGI Symbol;Acc:MGI:1201692]	-
ENSMUSG00000032667	1111.66	844.663	1074.55	2685.31	2248.51	2501.59	1010.29	2478.47	-1.29431	3.77E-28	1.12E-26	Pon2	6	5264147	5298455	-	7339	protein_coding	paraoxonase 2 [Source:MGI Symbol;Acc:MGI:106687]	-
ENSMUSG00000022912	140.646	127.979	109.592	446.812	405.501	422.872	126.072	425.061	-1.75833	4.35E-28	1.29E-26	Pros1	16	62854307	62929346	+	4088	protein_coding	protein S (alpha) [Source:MGI Symbol;Acc:MGI:1095733]	-
ENSMUSG00000022749	2868.05	3412.04	3268.24	1594.49	1571.08	1517.14	3182.77	1560.9	1.02798	4.40E-28	1.30E-26	Tbc1d23	16	57168862	57231504	-	9802	protein_coding	TBC1 domain family, member 23 [Source:MGI Symbol;Acc:MGI:1914831]	-
ENSMUSG00000031134	2039.92	2339.24	2220.62	1107.7	933.037	931.474	2199.93	990.737	1.15044	4.50E-28	1.33E-26	Rbmx	X	57383530	57393036	-	4330	protein_coding	RNA binding motif protein, X chromosome [Source:MGI Symbol;Acc:MGI:1343044]	-
ENSMUSG00000000194	2347.09	2475.01	2438.88	1089.05	1288.57	1120.27	2420.33	1165.96	1.05402	4.79E-28	1.41E-26	Gpr107	2	31152316	31218775	+	12766	protein_coding	G protein-coupled receptor 107 [Source:MGI Symbol;Acc:MGI:2139054]	-
ENSMUSG00000028614	560.332	618.752	589.751	1463.02	1373.13	1224.3	589.612	1353.48	-1.19905	5.25E-28	1.55E-26	Ndc1	4	107367784	107416346	+	4924	protein_coding	NDC1 transmembrane nucleoporin [Source:MGI Symbol;Acc:MGI:1920037]	-
ENSMUSG00000036103	2084.93	1448.95	1967.07	4422.81	4911.17	4519.62	1833.65	4617.87	-1.33219	5.29E-28	1.56E-26	Colec12	18	9707648	9877995	+	3322	protein_coding	collectin sub-family member 12 [Source:MGI Symbol;Acc:MGI:2152907]	-
ENSMUSG00000015312	2215.45	4006.31	2426.8	308.238	336.316	343.884	2882.85	329.479	3.12928	5.38E-28	1.58E-26	Gadd45b	10	80930073	80932204	+	1589	protein_coding	growth arrest and DNA-damage-inducible 45 beta [Source:MGI Symbol;Acc:MGI:107776]	-
ENSMUSG00000021115	293.668	270.426	320.416	880.299	728.364	777.352	294.837	795.338	-1.43011	5.41E-28	1.59E-26	Vrk1	12	106010228	106077426	+	5122	protein_coding	vaccinia related kinase 1 [Source:MGI Symbol;Acc:MGI:1261847]	-
ENSMUSG00000027993	29.2543	15.5801	26.0048	198.978	169.119	213.844	23.613	193.98	-3.03387	5.52E-28	1.61E-26	Trim2	3	84160439	84306877	-	19751	protein_coding	tripartite motif-containing 2 [Source:MGI Symbol;Acc:MGI:1933163]	-
ENSMUSG00000019303	27.004	20.0315	19.5036	209.637	162.393	180.13	22.1797	184.053	-3.06078	6.17E-28	1.80E-26	Psmc3ip	11	101091823	101095436	-	1818	protein_coding	proteasome (prosome, macropain) 26S subunit, ATPase 3, interacting protein [Source:MGI Symbol;Acc:MGI:1098610]	-
ENSMUSG00000028497	203.655	111.286	133.739	571.173	604.408	596.259	149.56	590.613	-1.98434	6.41E-28	1.87E-26	Hacd4	4	88396144	88438928	-	6756	protein_coding	3-hydroxyacyl-CoA dehydratase 4 [Source:MGI Symbol;Acc:MGI:1914025]	-
ENSMUSG00000026113	1260.18	1776.13	1603.94	481.455	619.782	487.41	1546.75	529.549	1.547	6.77E-28	1.97E-26	Inpp4a	1	37299865	37410736	+	10387	protein_coding	inositol polyphosphate-4-phosphatase, type I [Source:MGI Symbol;Acc:MGI:1931123]	-
ENSMUSG00000048779	464.693	220.347	339.919	1289.8	1372.17	1373.61	341.653	1345.19	-1.97746	7.65E-28	2.22E-26	P2ry6	7	100937630	100974649	-	2887	protein_coding	pyrimidinergic receptor P2Y, G-protein coupled, 6 [Source:MGI Symbol;Acc:MGI:2673874]	-
ENSMUSG00000041133	1329.95	1329.87	1347.6	2622.24	2429.16	2580.58	1335.81	2543.99	-0.929354	7.88E-28	2.29E-26	Smc1a	X	152016428	152062694	+	5769	protein_coding	structural maintenance of chromosomes 1A [Source:MGI Symbol;Acc:MGI:1344345]	-
ENSMUSG00000020185	13.502	12.2415	2.78622	153.675	146.057	176.277	9.5099	158.67	-4.10833	8.11E-28	2.35E-26	E2f7	10	110745439	110787384	+	9009	protein_coding	E2F transcription factor 7 [Source:MGI Symbol;Acc:MGI:1289147]	E2F
ENSMUSG00000004952	2998.57	3355.28	2968.26	1509.21	1631.61	1577.82	3107.37	1572.88	0.982222	8.94E-28	2.59E-26	Rasa4	5	136083916	136111860	+	7485	protein_coding	RAS p21 protein activator 4 [Source:MGI Symbol;Acc:MGI:1858600]	-
ENSMUSG00000021431	1768.76	1940.83	1803.62	948.697	873.461	857.302	1837.74	893.153	1.04046	1.19E-27	3.45E-26	Snrnp48	13	38204938	38227665	+	10129	protein_coding	small nuclear ribonucleoprotein 48 (U11/U12) [Source:MGI Symbol;Acc:MGI:1915047]	-
ENSMUSG00000010154	266.664	333.859	298.126	74.6166	73.9895	64.5385	299.55	71.0482	2.07511	1.40E-27	4.04E-26	Spire2	8	123332713	123369515	+	2510	protein_coding	spire type actin nucleation factor 2 [Source:MGI Symbol;Acc:MGI:2446256]	-
ENSMUSG00000023940	25.8788	30.0473	30.6485	242.504	164.314	231.183	28.8582	212.667	-2.87895	1.41E-27	4.05E-26	Sgo1	17	53674786	53689333	-	3810	protein_coding	shugoshin 1 [Source:MGI Symbol;Acc:MGI:1919665]	-
ENSMUSG00000015002	675.099	642.122	712.345	1458.58	1428.86	1375.54	676.522	1420.99	-1.06985	1.44E-27	4.15E-26	Efr3a	15	65787034	65873816	+	11399	protein_coding	EFR3 homolog A [Source:MGI Symbol;Acc:MGI:1923990]	-
ENSMUSG00000028334	5050.87	4809.79	4725.44	2632.9	2774.13	2688.46	4862.03	2698.5	0.849345	1.57E-27	4.52E-26	Nans	4	46489248	46503632	+	4581	protein_coding	N-acetylneuraminic acid synthase (sialic acid synthase) [Source:MGI Symbol;Acc:MGI:2149820]	-
ENSMUSG00000032527	91.1384	93.4805	127.238	421.051	381.478	377.598	103.952	393.376	-1.91268	1.87E-27	5.35E-26	Pccb	9	100982032	101034898	-	2771	protein_coding	propionyl Coenzyme A carboxylase, beta polypeptide [Source:MGI Symbol;Acc:MGI:1914154]	-
ENSMUSG00000000982	8641.27	8776.04	7898.95	4506.31	3999.28	3552.51	8438.75	4019.37	1.06981	2.05E-27	5.88E-26	Ccl3	11	83647844	83649355	-	766	protein_coding	chemokine (C-C motif) ligand 3 [Source:MGI Symbol;Acc:MGI:98260]	-
ENSMUSG00000033066	8242.96	8380.97	8240.72	14030.6	15838.6	14626.2	8288.22	14831.8	-0.839541	2.18E-27	6.24E-26	Gas7	11	67455437	67688990	+	11342	protein_coding	growth arrest specific 7 [Source:MGI Symbol;Acc:MGI:1202388]	-
ENSMUSG00000028603	868.627	666.605	769.927	1865.42	1675.81	1826.34	768.386	1789.19	-1.21958	2.37E-27	6.75E-26	Scp2	4	108043839	108144998	-	3478	protein_coding	sterol carrier protein 2, liver [Source:MGI Symbol;Acc:MGI:98254]	-
ENSMUSG00000035671	1300.69	1315.4	1282.59	443.258	599.603	540.389	1299.56	527.75	1.30099	2.41E-27	6.87E-26	Zswim4	8	84210678	84237055	-	4625	protein_coding	zinc finger SWIM-type containing 4 [Source:MGI Symbol;Acc:MGI:2443726]	-
ENSMUSG00000028885	403.934	251.507	391.929	1113.03	1030.09	1179.03	349.123	1107.38	-1.66376	2.48E-27	7.05E-26	Smpdl3b	4	132732966	132757252	-	2006	protein_coding	sphingomyelin phosphodiesterase, acid-like 3B [Source:MGI Symbol;Acc:MGI:1916022]	-
ENSMUSG00000022186	2468.61	2271.35	2066.45	4713.28	4422.07	4371.28	2268.81	4502.21	-0.989371	2.56E-27	7.27E-26	Oxct1	15	4026383	4155344	+	3701	protein_coding	3-oxoacid CoA transferase 1 [Source:MGI Symbol;Acc:MGI:1914291]	-
ENSMUSG00000052085	797.742	701.104	742.993	1526.09	1956.4	1889.92	747.28	1790.8	-1.26069	2.67E-27	7.57E-26	Dock8	19	24999529	25202432	+	7810	protein_coding	dedicator of cytokinesis 8 [Source:MGI Symbol;Acc:MGI:1921396]	-
ENSMUSG00000013495	45.0066	38.9502	51.0808	235.398	218.125	257.191	45.0125	236.904	-2.38977	2.67E-27	7.57E-26	Tmem175	5	108629770	108648782	+	5928	protein_coding	transmembrane protein 175 [Source:MGI Symbol;Acc:MGI:1919642]	-
ENSMUSG00000031391	111.391	120.189	113.306	369.53	392.048	488.373	114.962	416.651	-1.85751	3.39E-27	9.57E-26	L1cam	X	73853778	73896105	-	7347	protein_coding	L1 cell adhesion molecule [Source:MGI Symbol;Acc:MGI:96721]	-
ENSMUSG00000035969	2179.44	2933.51	2128.68	784.363	982.043	917.988	2413.88	894.798	1.43176	3.58E-27	1.01E-25	Rusc2	4	43381979	43427088	+	7923	protein_coding	RUN and SH3 domain containing 2 [Source:MGI Symbol;Acc:MGI:2140371]	-
ENSMUSG00000042650	4700.94	6934.25	5419.21	2071.5	2422.44	2097.98	5684.8	2197.31	1.3714	4.77E-27	1.35E-25	Alkbh5	11	60536381	60558512	+	5987	protein_coding	alkB homolog 5, RNA demethylase [Source:MGI Symbol;Acc:MGI:2144489]	-
ENSMUSG00000023277	378.055	286.006	356.637	841.214	906.131	975.784	340.233	907.71	-1.41465	4.87E-27	1.37E-25	Twf2	9	106203108	106215389	+	2319	protein_coding	twinfilin actin binding protein 2 [Source:MGI Symbol;Acc:MGI:1346078]	-
ENSMUSG00000023307	1945.41	2323.66	2083.17	1039.3	912.858	998.902	2117.41	983.688	1.10571	5.65E-27	1.59E-25	2025-03-05	19	37207543	37222139	+	2396	protein_coding	membrane-associated ring finger (C3HC4) 5 [Source:MGI Symbol;Acc:MGI:1915207]	-
ENSMUSG00000059791	214.907	232.588	199.679	620.029	546.754	654.054	215.725	606.946	-1.49446	6.57E-27	1.84E-25	Nrm	17	35861318	35865402	+	1466	protein_coding	nurim (nuclear envelope membrane protein) [Source:MGI Symbol;Acc:MGI:2146855]	-
ENSMUSG00000030512	974.393	1034.96	1052.26	483.232	404.54	408.423	1020.54	432.065	1.23938	7.16E-27	2.01E-25	Snrpa1	7	66059003	66074587	+	3172	protein_coding	small nuclear ribonucleoprotein polypeptide A' [Source:MGI Symbol;Acc:MGI:1916231]	-
ENSMUSG00000074578	1608.99	2027.64	1765.54	807.459	719.716	611.671	1800.72	712.949	1.33606	8.13E-27	2.27E-25	Zfas1	2	167062934	167065862	+	2929	processed_transcript	zinc finger, NFX1-type containing 1, antisense RNA 1 [Source:MGI Symbol;Acc:MGI:1916199]	-
ENSMUSG00000103845	153.022	140.221	147.67	13.3244	18.2572	8.66935	146.971	13.417	3.45333	8.35E-27	2.33E-25	Gm19026	1	6429655	6441296	-	4530	processed_pseudogene	predicted gene, 19026 [Source:MGI Symbol;Acc:MGI:5011211]	-
ENSMUSG00000110218	176.651	386.163	302.77	23.0956	41.3188	35.6407	288.528	33.3517	3.11784	8.76E-27	2.44E-25	Gm20219	17	56551414	56554387	-	1269	protein_coding	predicted gene, 20219 [Source:MGI Symbol;Acc:MGI:5012404]	-
ENSMUSG00000036620	4820.21	5537.61	4996.63	2608.03	2813.52	2607.55	5118.15	2676.37	0.93534	9.02E-27	2.51E-25	Mgat4b	11	50210890	50235103	+	2719	protein_coding	mannoside acetylglucosaminyltransferase 4, isoenzyme B [Source:MGI Symbol;Acc:MGI:2143974]	-
ENSMUSG00000062075	389.307	412.872	391.929	960.245	859.047	1019.13	398.036	946.141	-1.2495	9.61E-27	2.67E-25	Lmnb2	10	80901203	80918245	-	4286	protein_coding	lamin B2 [Source:MGI Symbol;Acc:MGI:96796]	-
ENSMUSG00000028042	2929.93	4156.54	3359.26	1367.08	1495.16	1437.19	3481.91	1433.14	1.28074	9.87E-27	2.74E-25	Zbtb7b	3	89377644	89394776	-	5591	protein_coding	zinc finger and BTB domain containing 7B [Source:MGI Symbol;Acc:MGI:102755]	ZBTB
ENSMUSG00000041168	5830.61	6900.86	6083.26	3185.42	3346.82	3245.23	6271.58	3259.16	0.944307	1.00E-26	2.78E-25	Lonp1	17	56614297	56626887	-	4374	protein_coding	lon peptidase 1, mitochondrial [Source:MGI Symbol;Acc:MGI:1921392]	-
ENSMUSG00000037286	378.055	310.489	347.349	865.198	832.142	820.698	345.298	839.346	-1.28157	1.02E-26	2.82E-25	Stag1	9	100597798	100959375	+	11781	protein_coding	stromal antigen 1 [Source:MGI Symbol;Acc:MGI:1098658]	-
ENSMUSG00000038239	109.141	180.284	130.953	4.44147	4.80451	5.77957	140.126	5.00852	4.80918	1.19E-26	3.28E-25	Hrc	7	45335290	45338974	+	2566	protein_coding	histidine rich calcium binding protein [Source:MGI Symbol;Acc:MGI:96226]	-
ENSMUSG00000020590	1334.45	1590.28	1475.77	666.22	700.498	627.083	1466.83	664.6	1.14221	1.19E-26	3.28E-25	Snx13	12	35047186	35147479	+	7866	protein_coding	sorting nexin 13 [Source:MGI Symbol;Acc:MGI:2661416]	-
ENSMUSG00000025277	1225.3	1575.81	1242.66	445.923	573.659	494.153	1347.92	504.578	1.41781	1.36E-26	3.73E-25	Abhd6	14	8002902	8056763	+	2365	protein_coding	abhydrolase domain containing 6 [Source:MGI Symbol;Acc:MGI:1913332]	-
ENSMUSG00000004266	2159.19	1933.04	1957.79	3729.06	3715.81	3976.34	2016.67	3807.07	-0.916938	1.45E-26	3.98E-25	Ptpn6	6	124720707	124738714	-	2802	protein_coding	protein tyrosine phosphatase, non-receptor type 6 [Source:MGI Symbol;Acc:MGI:96055]	-
ENSMUSG00000031482	65.2596	54.5303	65.9407	276.259	301.723	246.595	61.9102	274.859	-2.14797	1.48E-26	4.07E-25	Slc25a15	8	22375551	22398597	-	5629	protein_coding	solute carrier family 25 (mitochondrial carrier ornithine transporter), member 15 [Source:MGI Symbol;Acc:MGI:1342274]	-
ENSMUSG00000031903	1404.21	1627.01	1458.12	686.651	681.28	734.005	1496.45	700.645	1.09474	1.52E-26	4.18E-25	Pla2g15	8	106150399	106164715	+	3013	protein_coding	phospholipase A2, group XV [Source:MGI Symbol;Acc:MGI:2178076]	-
ENSMUSG00000035754	447.816	419.549	419.791	990.447	914.779	972.894	429.052	959.373	-1.16164	1.74E-26	4.75E-25	Wdr18	10	79960152	79970203	+	6005	protein_coding	WD repeat domain 18 [Source:MGI Symbol;Acc:MGI:2158400]	-
ENSMUSG00000023923	177.776	107.948	143.026	468.131	523.692	550.022	142.917	513.948	-1.8465	1.74E-26	4.75E-25	Tbc1d5	17	50733124	51179352	-	13334	protein_coding	TBC1 domain family, member 5 [Source:MGI Symbol;Acc:MGI:1919488]	-
ENSMUSG00000047547	509.7	410.646	407.718	1107.7	1012.79	1174.22	442.688	1098.24	-1.31238	1.92E-26	5.25E-25	Cltb	13	54592401	54611344	-	4868	protein_coding	clathrin, light polypeptide (Lcb) [Source:MGI Symbol;Acc:MGI:1921575]	-
ENSMUSG00000059263	2395.48	3247.33	2838.23	1155.67	1291.45	1187.7	2827.01	1211.61	1.22254	2.04E-26	5.57E-25	Usp47	7	112023504	112111661	+	13755	protein_coding	ubiquitin specific peptidase 47 [Source:MGI Symbol;Acc:MGI:1922246]	-
ENSMUSG00000022412	1880.15	2564.04	2074.81	913.166	938.802	879.457	2173	910.475	1.25483	2.48E-26	6.75E-25	Mief1	15	80234018	80253371	+	8106	protein_coding	mitochondrial elongation factor 1 [Source:MGI Symbol;Acc:MGI:2146020]	-
ENSMUSG00000049313	1205.05	1275.34	1241.73	2508.54	3686.02	3121.93	1240.71	3105.5	-1.32345	2.62E-26	7.12E-25	Sorl1	9	41964720	42124297	-	11321	protein_coding	sortilin-related receptor, LDLR class A repeats-containing [Source:MGI Symbol;Acc:MGI:1202296]	-
ENSMUSG00000003363	3944.83	4164.33	3821.77	1923.16	2206.23	2112.43	3976.98	2080.61	0.934737	2.92E-26	7.92E-25	Pld3	7	27532000	27553218	-	2924	protein_coding	phospholipase D family, member 3 [Source:MGI Symbol;Acc:MGI:1333782]	-
ENSMUSG00000029992	2270.58	2660.85	2407.3	1103.26	1270.31	1099.08	2446.25	1157.55	1.07962	2.93E-26	7.95E-25	Gfpt1	6	87042846	87092197	+	10072	protein_coding	glutamine fructose-6-phosphate transaminase 1 [Source:MGI Symbol;Acc:MGI:95698]	-
ENSMUSG00000039910	20040.3	24090.1	20215.9	10634.6	11345.4	11161.3	21448.8	11047.1	0.95721	2.96E-26	8.01E-25	Cited2	10	17723218	17725674	+	2457	protein_coding	Cbp/p300-interacting transactivator, with Glu/Asp-rich carboxy-terminal domain, 2 [Source:MGI Symbol;Acc:MGI:1306784]	-
ENSMUSG00000017999	445.565	500.788	487.589	1028.64	1059.88	1044.18	477.981	1044.23	-1.12683	3.23E-26	8.72E-25	Ddx27	2	167015193	167034947	+	4817	protein_coding	DEAD (Asp-Glu-Ala-Asp) box polypeptide 27 [Source:MGI Symbol;Acc:MGI:2385884]	-
ENSMUSG00000004565	1684.37	1965.32	1828.69	788.804	877.304	905.465	1826.13	857.191	1.09156	3.28E-26	8.85E-25	Pnpla6	8	3515384	3544267	+	9698	protein_coding	patatin-like phospholipase domain containing 6 [Source:MGI Symbol;Acc:MGI:1354723]	-
ENSMUSG00000054823	2994.06	3197.25	3030.48	1451.47	1704.64	1465.12	3073.93	1540.41	0.996909	3.29E-26	8.88E-25	Nsd3	8	25601601	25719667	+	16513	protein_coding	nuclear receptor binding SET domain protein 3 [Source:MGI Symbol;Acc:MGI:2142581]	-
ENSMUSG00000033222	357.803	400.631	444.867	968.24	928.232	958.445	401.1	951.639	-1.24411	3.53E-26	9.51E-25	Ttf2	3	100938860	100969663	-	7672	protein_coding	transcription termination factor, RNA polymerase II [Source:MGI Symbol;Acc:MGI:1921294]	-
ENSMUSG00000073411	11490.2	12629.9	11038.1	6454.34	6083.48	6601.23	11719.4	6379.68	0.877242	3.62E-26	9.74E-25	H2-D1	17	35262730	35267499	+	2579	protein_coding	histocompatibility 2, D region locus 1 [Source:MGI Symbol;Acc:MGI:95896]	-
ENSMUSG00000031756	76.5112	66.7718	55.7245	289.584	258.483	315.95	66.3358	288.005	-2.12486	3.73E-26	1.00E-24	Cenpn	8	116921730	116941507	+	3294	protein_coding	centromere protein N [Source:MGI Symbol;Acc:MGI:1919405]	-
ENSMUSG00000024581	2879.3	3681.35	3157.72	1520.76	1573	1433.33	3239.46	1509.03	1.10204	3.93E-26	1.05E-24	Napg	18	62977836	62999450	+	5139	protein_coding	N-ethylmaleimide sensitive fusion protein attachment protein gamma [Source:MGI Symbol;Acc:MGI:104561]	-
ENSMUSG00000039713	141.771	124.641	118.879	385.519	417.032	483.557	128.43	428.703	-1.74101	3.99E-26	1.07E-24	Plekhg5	4	152072498	152115400	+	4945	protein_coding	pleckstrin homology domain containing, family G (with RhoGef domain) member 5 [Source:MGI Symbol;Acc:MGI:2652860]	-
ENSMUSG00000021112	1418.83	1835.11	1535.21	675.103	710.107	601.075	1596.38	662.095	1.26942	4.42E-26	1.18E-24	Mpp5	12	78748907	78840714	+	8777	protein_coding	membrane protein, palmitoylated 5 (MAGUK p55 subfamily member 5) [Source:MGI Symbol;Acc:MGI:1927339]	-
ENSMUSG00000022125	3918.95	3837.15	4244.35	2186.98	2223.53	2067.16	4000.15	2159.22	0.889774	4.58E-26	1.22E-24	Cln5	14	103070216	103077628	+	2563	protein_coding	ceroid-lipofuscinosis, neuronal 5 [Source:MGI Symbol;Acc:MGI:2442253]	-
ENSMUSG00000041695	4005.59	6598.16	4483.96	1784.58	1776.71	1678.96	5029.24	1746.75	1.52552	4.90E-26	1.31E-24	Kcnj2	11	111066164	111076821	+	5444	protein_coding	potassium inwardly-rectifying channel, subfamily J, member 2 [Source:MGI Symbol;Acc:MGI:104744]	-
ENSMUSG00000051319	867.502	854.679	894.378	370.418	407.423	384.341	872.186	387.394	1.17157	4.93E-26	1.31E-24	1500011K16Rik	2	127791388	127792488	-	800	protein_coding	RIKEN cDNA 1500011K16 gene [Source:MGI Symbol;Acc:MGI:1915135]	-
ENSMUSG00000029432	273.415	206.992	246.117	644.013	640.922	716.666	242.175	667.2	-1.46172	5.62E-26	1.49E-24	Nipsnap2	5	129725063	129758327	+	2750	protein_coding	nipsnap homolog 2 [Source:MGI Symbol;Acc:MGI:1278343]	-
ENSMUSG00000011877	3368.74	4777.52	3695.46	1415.05	1690.23	1626.95	3947.24	1577.41	1.32338	6.05E-26	1.61E-24	Git1	11	77493562	77507786	+	4838	protein_coding	G protein-coupled receptor kinase-interactor 1 [Source:MGI Symbol;Acc:MGI:1927140]	-
ENSMUSG00000026134	141.771	107.948	125.38	445.923	390.127	402.643	125.033	412.898	-1.72408	6.30E-26	1.67E-24	Prim2	1	33453810	33669795	-	5938	protein_coding	DNA primase, p58 subunit [Source:MGI Symbol;Acc:MGI:97758]	-
ENSMUSG00000042997	2264.96	2972.46	2489.03	1095.27	1186.71	1166.51	2575.48	1149.5	1.1639	6.53E-26	1.73E-24	Nhlrc3	3	53448583	53463332	-	9046	protein_coding	NHL repeat containing 3 [Source:MGI Symbol;Acc:MGI:2444520]	-
ENSMUSG00000112716	553.581	418.436	550.744	161.669	164.314	134.857	507.587	153.613	1.72455	6.54E-26	1.73E-24	4930471E19Rik	10	120632672	120699203	-	1923	lincRNA	RIKEN cDNA 4930471E19 gene [Source:MGI Symbol;Acc:MGI:1922162]	-
ENSMUSG00000024965	1345.7	1115.09	1210.15	2416.16	2454.15	2639.34	1223.65	2503.21	-1.0327	7.73E-26	2.04E-24	Fermt3	19	6998958	7019469	-	2587	protein_coding	fermitin family member 3 [Source:MGI Symbol;Acc:MGI:2147790]	-
ENSMUSG00000029993	123.768	103.496	124.451	386.408	393.009	367.002	117.239	382.14	-1.7027	8.04E-26	2.12E-24	Nfu1	6	87009236	87028461	+	4822	protein_coding	NFU1 iron-sulfur cluster scaffold [Source:MGI Symbol;Acc:MGI:1913290]	-
ENSMUSG00000068015	1018.27	1412.22	1185.07	476.125	482.373	425.761	1205.19	461.42	1.38487	8.16E-26	2.15E-24	Lrch1	14	74754675	74947876	-	7734	protein_coding	leucine-rich repeats and calponin homology (CH) domain containing 1 [Source:MGI Symbol;Acc:MGI:2443390]	-
ENSMUSG00000025574	582.836	673.282	537.741	1436.37	1290.49	1596.12	597.953	1441	-1.27028	8.79E-26	2.31E-24	Tk1	11	117815526	117826092	-	5198	protein_coding	thymidine kinase 1 [Source:MGI Symbol;Acc:MGI:98763]	-
ENSMUSG00000000600	1666.37	2028.75	1768.32	791.469	886.913	840.927	1821.15	839.77	1.11692	8.98E-26	2.36E-24	Krit1	5	3803184	3845564	+	21853	protein_coding	KRIT1, ankyrin repeat containing [Source:MGI Symbol;Acc:MGI:1930618]	-
ENSMUSG00000030091	285.792	227.024	241.473	618.252	799.471	817.809	251.43	745.177	-1.56786	9.25E-26	2.42E-24	Nup210	6	91013068	91116829	-	10474	protein_coding	nucleoporin 210 [Source:MGI Symbol;Acc:MGI:1859555]	-
ENSMUSG00000045435	722.356	758.972	734.635	332.222	277.701	268.75	738.654	292.891	1.33318	1.01E-25	2.64E-24	Tmem60	5	20882191	20886870	+	3176	protein_coding	transmembrane protein 60 [Source:MGI Symbol;Acc:MGI:2673965]	-
ENSMUSG00000040414	1652.87	2156.73	1828.69	831.443	790.823	855.376	1879.43	825.88	1.18616	1.04E-25	2.70E-24	Slc25a28	19	43663822	43674881	-	1514	protein_coding	solute carrier family 25, member 28 [Source:MGI Symbol;Acc:MGI:2180509]	-
ENSMUSG00000044811	147.397	172.494	155.1	497.444	433.367	472.961	158.33	467.924	-1.56418	1.16E-25	3.04E-24	Cd300c2	11	114996721	115001880	-	1275	protein_coding	CD300C molecule 2 [Source:MGI Symbol;Acc:MGI:2153249]	-
ENSMUSG00000068823	15702.8	17717.9	16487.9	9401.7	9652.27	8920.76	16636.2	9324.91	0.835152	1.17E-25	3.05E-24	Csde1	3	103020426	103058186	+	10902	protein_coding	cold shock domain containing E1, RNA binding [Source:MGI Symbol;Acc:MGI:92356]	CSD
ENSMUSG00000030410	293.668	296.022	216.397	50.6327	63.4196	54.9059	268.695	56.3194	2.25338	1.37E-25	3.57E-24	Dmwd	7	19076227	19082776	+	2556	protein_coding	dystrophia myotonica-containing WD repeat motif [Source:MGI Symbol;Acc:MGI:94907]	-
ENSMUSG00000016206	1538.1	1748.31	1707.96	811.012	705.303	610.708	1664.79	709.007	1.23093	1.40E-25	3.64E-24	H2-M3	17	37270220	37274484	+	1438	protein_coding	histocompatibility 2, M region locus 3 [Source:MGI Symbol;Acc:MGI:95915]	-
ENSMUSG00000112980	21.3781	13.3544	29.7197	166.999	171.041	192.652	21.4841	176.897	-3.02162	1.51E-25	3.91E-24	D430020J02Rik	12	116401947	116405210	-	2941	bidirectional_promoter_lncRNA	RIKEN cDNA D430020J02 gene [Source:MGI Symbol;Acc:MGI:2442237]	-
ENSMUSG00000020283	837.123	1023.83	902.737	389.961	398.775	373.745	921.231	387.494	1.24919	1.81E-25	4.70E-24	Pex13	11	23646479	23665959	-	4644	protein_coding	peroxisomal biogenesis factor 13 [Source:MGI Symbol;Acc:MGI:1919379]	-
ENSMUSG00000014470	2223.33	2507.28	2224.34	1224.96	1179.99	1129.91	2318.31	1178.28	0.975966	1.96E-25	5.06E-24	Rnf166	8	122466147	122476064	-	1985	protein_coding	ring finger protein 166 [Source:MGI Symbol;Acc:MGI:1915968]	-
ENSMUSG00000026437	3186.47	3671.33	3285.89	1672.66	1842.05	1712.68	3381.23	1742.46	0.956442	2.13E-25	5.50E-24	Cdk18	1	132112237	132139684	-	4764	protein_coding	cyclin-dependent kinase 18 [Source:MGI Symbol;Acc:MGI:97518]	-
ENSMUSG00000022463	5875.61	8066.03	6020.1	2517.42	3001.86	2802.13	6653.92	2773.8	1.26234	2.22E-25	5.73E-24	Srebf2	15	82147181	82205379	+	7184	protein_coding	sterol regulatory element binding factor 2 [Source:MGI Symbol;Acc:MGI:107585]	bHLH
ENSMUSG00000030347	119.268	139.108	143.955	481.455	382.439	447.916	134.11	437.27	-1.70315	2.23E-25	5.73E-24	D6Wsu163e	6	126939962	126975967	+	6784	protein_coding	DNA segment, Chr 6, Wayne State University 163, expressed [Source:MGI Symbol;Acc:MGI:107893]	-
ENSMUSG00000012422	2239.08	2152.28	2339.5	1227.62	1110.8	1168.44	2243.62	1168.95	0.940658	2.38E-25	6.13E-24	Tmem167	13	90089123	90143907	+	10807	protein_coding	transmembrane protein 167 [Source:MGI Symbol;Acc:MGI:1913324]	-
ENSMUSG00000028106	1901.53	2127.79	2109.17	1025.09	1082.94	1041.29	2046.16	1049.77	0.963226	2.76E-25	7.10E-24	Rprd2	3	95760341	95818863	-	11403	protein_coding	regulation of nuclear pre-mRNA domain containing 2 [Source:MGI Symbol;Acc:MGI:1922387]	-
ENSMUSG00000027562	9491.89	6130.76	7800.5	20184.7	19159.4	18470.5	7807.72	19271.6	-1.30352	2.80E-25	7.18E-24	Car2	3	14886273	14900770	+	2422	protein_coding	carbonic anhydrase 2 [Source:MGI Symbol;Acc:MGI:88269]	-
ENSMUSG00000025016	2946.81	2275.8	2820.59	5744.59	5645.3	5403.89	2681.07	5597.93	-1.06191	2.87E-25	7.36E-24	Tm9sf3	19	41210842	41264004	-	6144	protein_coding	transmembrane 9 superfamily member 3 [Source:MGI Symbol;Acc:MGI:1914262]	-
ENSMUSG00000025044	1442.46	920.338	1297.45	3273.36	3280.52	3030.42	1220.08	3194.77	-1.38847	3.10E-25	7.93E-24	Msr1	8	39581685	39642673	-	6344	protein_coding	macrophage scavenger receptor 1 [Source:MGI Symbol;Acc:MGI:98257]	-
ENSMUSG00000029175	1641.62	1552.44	1511.06	796.799	772.566	816.845	1568.37	795.403	0.979139	3.10E-25	7.93E-24	Slc35f6	5	30647933	30659729	+	8495	protein_coding	solute carrier family 35, member F6 [Source:MGI Symbol;Acc:MGI:1922169]	-
ENSMUSG00000040435	984.519	1336.55	1240.8	465.466	429.524	497.043	1187.29	464.011	1.3558	3.16E-25	8.06E-24	Ppp1r15a	7	45522916	45526268	-	2937	protein_coding	protein phosphatase 1, regulatory subunit 15A [Source:MGI Symbol;Acc:MGI:1927072]	-
ENSMUSG00000040850	2221.08	2607.44	2500.17	1114.81	1285.69	1154.95	2442.9	1185.15	1.04391	3.38E-25	8.62E-24	Psme4	11	30771726	30880361	+	8382	protein_coding	proteasome (prosome, macropain) activator subunit 4 [Source:MGI Symbol;Acc:MGI:2143994]	-
ENSMUSG00000028175	11.2517	22.2573	14.8599	181.212	128.761	177.24	16.1229	162.404	-3.33626	3.50E-25	8.89E-24	Depdc1a	3	159495433	159529955	+	3323	protein_coding	DEP domain containing 1a [Source:MGI Symbol;Acc:MGI:1923381]	-
ENSMUSG00000018765	3301.23	3718.07	3500.43	1735.73	1903.55	1914.96	3506.58	1851.41	0.921655	3.60E-25	9.13E-24	Fxr2	11	69632990	69653297	+	3766	protein_coding	fragile X mental retardation, autosomal homolog 2 [Source:MGI Symbol;Acc:MGI:1346074]	-
ENSMUSG00000028973	157.523	116.851	134.668	415.721	433.367	429.614	136.347	426.234	-1.64493	3.81E-25	9.65E-24	Abcb8	5	24393663	24410054	+	4739	protein_coding	ATP-binding cassette, sub-family B (MDR/TAP), member 8 [Source:MGI Symbol;Acc:MGI:1351667]	-
ENSMUSG00000045294	1092.54	1703.79	1081.06	374.86	407.423	433.468	1292.46	405.25	1.67299	4.07E-25	1.03E-23	Insig1	5	28071363	28078662	+	3093	protein_coding	insulin induced gene 1 [Source:MGI Symbol;Acc:MGI:1916289]	-
ENSMUSG00000048000	3666.91	5158.12	3924.86	1745.5	1893.94	1735.8	4249.96	1791.74	1.246	4.08E-25	1.03E-23	Gigyf2	1	87326998	87450796	+	14216	protein_coding	GRB10 interacting GYF protein 2 [Source:MGI Symbol;Acc:MGI:2138584]	-
ENSMUSG00000071537	1328.82	1669.29	1419.12	622.694	677.436	664.65	1472.41	654.927	1.16885	4.21E-25	1.06E-23	Klrg2	6	38625693	38637242	-	3422	protein_coding	killer cell lectin-like receptor subfamily G, member 2 [Source:MGI Symbol;Acc:MGI:1921503]	-
ENSMUSG00000032411	768.488	642.122	737.421	1523.42	1835.32	1537.36	716.01	1632.04	-1.18815	4.25E-25	1.07E-23	Tfdp2	9	96196275	96323646	+	14029	protein_coding	transcription factor Dp 2 [Source:MGI Symbol;Acc:MGI:107167]	E2F
ENSMUSG00000016552	293.668	235.927	246.117	644.901	706.264	657.907	258.571	669.691	-1.37418	4.26E-25	1.07E-23	Foxred2	15	77940522	77956722	-	5939	protein_coding	FAD-dependent oxidoreductase domain containing 2 [Source:MGI Symbol;Acc:MGI:106315]	-
ENSMUSG00000039367	3996.59	4700.73	4128.26	2000.44	2276.38	2202.01	4275.19	2159.61	0.985303	4.41E-25	1.11E-23	Sec24c	14	20674308	20694852	+	6293	protein_coding	Sec24 related gene family, member C (S. cerevisiae) [Source:MGI Symbol;Acc:MGI:1919746]	-
ENSMUSG00000020472	1608.99	1857.37	1564	667.108	820.611	745.564	1676.79	744.428	1.17162	4.57E-25	1.15E-23	Zkscan17	11	59485520	59526751	-	4573	protein_coding	zinc finger with KRAB and SCAN domains 17 [Source:MGI Symbol;Acc:MGI:2679270]	zf-C2H2
ENSMUSG00000016984	66.3847	55.6431	64.0832	265.6	258.483	246.595	62.037	256.892	-2.04898	4.60E-25	1.15E-23	Etaa1	11	17938756	17953875	-	4185	protein_coding	Ewing tumor-associated antigen 1 [Source:MGI Symbol;Acc:MGI:1915395]	-
ENSMUSG00000041096	717.855	669.943	737.421	286.919	250.796	309.207	708.407	282.307	1.32764	4.64E-25	1.16E-23	Tspyl2	X	152336852	152342425	-	2820	protein_coding	TSPY-like 2 [Source:MGI Symbol;Acc:MGI:106244]	-
ENSMUSG00000022822	6663.23	7632.01	7096.51	3053.95	3900.3	3263.53	7130.59	3405.93	1.06611	4.70E-25	1.18E-23	Abcc5	16	20331303	20426394	-	10681	protein_coding	ATP-binding cassette, sub-family C (CFTR/MRP), member 5 [Source:MGI Symbol;Acc:MGI:1351644]	-
ENSMUSG00000051212	813.494	1288.7	955.675	294.913	225.812	344.847	1019.29	288.524	1.82051	5.14E-25	1.28E-23	Gpr183	14	121952551	121965195	-	2887	protein_coding	G protein-coupled receptor 183 [Source:MGI Symbol;Acc:MGI:2442034]	-
ENSMUSG00000041064	30.3795	31.1602	26.9335	219.408	161.432	186.873	29.491	189.238	-2.68703	5.89E-25	1.47E-23	Pif1	9	65587160	65595967	+	4388	protein_coding	PIF1 5'-to-3' DNA helicase [Source:MGI Symbol;Acc:MGI:2143057]	-
ENSMUSG00000097277	336.424	447.371	374.283	106.595	96.0903	122.334	386.026	108.34	1.83313	5.89E-25	1.47E-23	2900076A07Rik	7	81523550	81531498	+	1993	lincRNA	RIKEN cDNA 2900076A07 gene [Source:MGI Symbol;Acc:MGI:1920242]	-
ENSMUSG00000020492	39.3808	30.0473	32.506	273.594	163.353	242.742	33.978	226.563	-2.7403	6.38E-25	1.59E-23	Ska2	11	87109234	87124635	+	3272	protein_coding	spindle and kinetochore associated complex subunit 2 [Source:MGI Symbol;Acc:MGI:1913390]	-
ENSMUSG00000024805	662.722	844.663	693.77	254.94	260.405	299.574	733.718	271.64	1.43364	6.43E-25	1.60E-23	Pcgf5	19	36348309	36460970	+	12629	protein_coding	polycomb group ring finger 5 [Source:MGI Symbol;Acc:MGI:1923505]	-
ENSMUSG00000062031	43.8814	32.273	38.0784	198.089	198.907	210.954	38.0776	202.65	-2.41226	6.54E-25	1.62E-23	Pgghg	7	140941391	140947664	+	3346	protein_coding	protein glucosylgalactosylhydroxylysine glucosidase [Source:MGI Symbol;Acc:MGI:2444047]	-
ENSMUSG00000048807	2929.93	3319.67	2969.19	1502.99	1685.42	1574.93	3072.93	1587.78	0.95264	7.36E-25	1.82E-23	Slc35e4	11	3907021	3914664	-	3063	protein_coding	solute carrier family 35, member E4 [Source:MGI Symbol;Acc:MGI:2144150]	-
ENSMUSG00000017631	13444.6	15112.7	13988.7	6324.65	7985.1	6648.43	14182	6986.06	1.02157	7.57E-25	1.87E-23	Abr	11	76416734	76622314	-	9730	protein_coding	active BCR-related gene [Source:MGI Symbol;Acc:MGI:107771]	-
ENSMUSG00000044201	30.3795	18.9187	10.2162	188.318	172.963	164.718	19.8381	175.333	-3.17056	8.87E-25	2.19E-23	Cdc25c	18	34732997	34751533	-	1941	protein_coding	cell division cycle 25C [Source:MGI Symbol;Acc:MGI:88350]	-
ENSMUSG00000063146	1289.44	1935.27	1472.06	556.072	623.626	549.059	1565.59	576.252	1.44187	9.71E-25	2.40E-23	Clip2	5	134489383	134552434	-	5187	protein_coding	CAP-GLY domain containing linker protein 2 [Source:MGI Symbol;Acc:MGI:1313136]	-
ENSMUSG00000038526	106.891	245.943	154.171	11.5478	8.64813	14.4489	169.001	11.5483	3.87094	1.01E-24	2.49E-23	Car14	3	95897768	95904691	-	2543	protein_coding	carbonic anhydrase 14 [Source:MGI Symbol;Acc:MGI:1344341]	-
ENSMUSG00000004105	488.322	624.316	498.734	171.441	186.415	191.689	537.124	183.182	1.55195	1.02E-24	2.51E-23	Angptl2	2	33216069	33247717	+	6286	protein_coding	angiopoietin-like 2 [Source:MGI Symbol;Acc:MGI:1347002]	-
ENSMUSG00000006731	429.813	328.295	356.637	858.091	950.333	1025.87	371.581	944.766	-1.34689	1.03E-24	2.53E-23	B4galnt1	10	127165225	127172330	+	3454	protein_coding	beta-1,4-N-acetyl-galactosaminyl transferase 1 [Source:MGI Symbol;Acc:MGI:1342057]	-
ENSMUSG00000089715	524.327	486.321	529.383	1059.73	1078.13	1077.89	513.344	1071.92	-1.06152	1.05E-24	2.58E-23	Cbx6	15	79823896	79834688	-	10609	protein_coding	chromobox 6 [Source:MGI Symbol;Acc:MGI:3512628]	-
ENSMUSG00000079084	331.924	253.733	304.627	745.278	735.091	756.16	296.761	745.51	-1.32849	1.06E-24	2.60E-23	Ccdc82	9	13246955	13292520	+	9835	protein_coding	coiled-coil domain containing 82 [Source:MGI Symbol;Acc:MGI:1913646]	-
ENSMUSG00000042632	838.248	898.08	781.072	315.344	375.713	361.223	839.133	350.76	1.25857	1.25E-24	3.06E-23	Pla2g6	15	79286228	79328390	-	5434	protein_coding	phospholipase A2, group VI [Source:MGI Symbol;Acc:MGI:1859152]	-
ENSMUSG00000042622	365.679	507.465	389.143	87.0527	129.722	109.812	420.762	108.862	1.95212	1.27E-24	3.11E-23	Maff	15	79346621	79359076	+	2594	protein_coding	v-maf musculoaponeurotic fibrosarcoma oncogene family, protein F (avian) [Source:MGI Symbol;Acc:MGI:96910]	TF_bZIP
ENSMUSG00000090213	2848.92	3157.19	2902.32	1625.58	1617.2	1631.76	2969.48	1624.85	0.869786	1.37E-24	3.35E-23	Tmem189	2	167642608	167689822	-	3265	protein_coding	transmembrane protein 189 [Source:MGI Symbol;Acc:MGI:2142624]	-
ENSMUSG00000051439	6091.64	5934.9	6099.97	11093	9849.25	10621.9	6042.17	10521.4	-0.800196	1.46E-24	3.55E-23	Cd14	18	36725074	36726736	-	1572	protein_coding	CD14 antigen [Source:MGI Symbol;Acc:MGI:88318]	-
ENSMUSG00000026277	1934.16	1970.88	1955.93	975.346	971.473	1093.3	1953.66	1013.37	0.947242	1.66E-24	4.04E-23	Stk25	1	93619751	93658659	-	5812	protein_coding	serine/threonine kinase 25 (yeast) [Source:MGI Symbol;Acc:MGI:1891699]	-
ENSMUSG00000066637	48.3821	21.1444	36.2209	233.621	202.75	215.77	35.2491	217.381	-2.6247	1.67E-24	4.06E-23	Ttc32	12	9029997	9041988	+	2107	protein_coding	tetratricopeptide repeat domain 32 [Source:MGI Symbol;Acc:MGI:1922766]	-
ENSMUSG00000029227	2413.48	2827.78	2520.6	1275.59	1335.65	1366.87	2587.29	1326.04	0.96436	1.77E-24	4.30E-23	Fip1l1	5	74535449	74598800	+	13122	protein_coding	FIP1 like 1 (S. cerevisiae) [Source:MGI Symbol;Acc:MGI:1914149]	-
ENSMUSG00000056962	1376.08	1584.72	1456.27	754.161	692.811	688.732	1472.35	711.901	1.04794	1.78E-24	4.31E-23	Jmjd6	11	116837432	116843449	-	4698	protein_coding	jumonji domain containing 6 [Source:MGI Symbol;Acc:MGI:1858910]	-
ENSMUSG00000037148	1471.72	2005.38	1627.16	707.97	733.169	592.406	1701.42	677.848	1.32735	2.05E-24	4.96E-23	Arhgap10	8	77250366	77517953	-	3084	protein_coding	Rho GTPase activating protein 10 [Source:MGI Symbol;Acc:MGI:1925764]	-
ENSMUSG00000006398	120.393	209.218	167.173	603.151	529.457	561.581	165.595	564.73	-1.76951	2.07E-24	5.01E-23	Cdc20	4	118432901	118437352	-	1868	protein_coding	cell division cycle 20 [Source:MGI Symbol;Acc:MGI:1859866]	-
ENSMUSG00000027067	1577.48	1342.11	1649.45	3054.84	2995.13	3000.56	1523.01	3016.84	-0.985454	2.19E-24	5.30E-23	Ssrp1	2	85037234	85047109	+	3737	protein_coding	structure specific recognition protein 1 [Source:MGI Symbol;Acc:MGI:107912]	HMG
ENSMUSG00000017721	565.958	496.337	534.026	1176.1	1152.12	1073.07	532.107	1133.77	-1.0915	2.29E-24	5.52E-23	Pigt	2	164497520	164508301	+	3856	protein_coding	phosphatidylinositol glycan anchor biosynthesis, class T [Source:MGI Symbol;Acc:MGI:1926178]	-
ENSMUSG00000022325	72.0106	70.1104	52.0095	273.594	249.835	283.199	64.7102	268.876	-2.06298	2.42E-24	5.84E-23	Pop1	15	34495304	34530648	+	3795	protein_coding	processing of precursor 1, ribonuclease P/MRP family, (S. cerevisiae) [Source:MGI Symbol;Acc:MGI:1914974]	-
ENSMUSG00000047250	12.3768	15.5801	14.8599	143.904	122.996	158.938	14.2723	141.946	-3.31123	2.56E-24	6.17E-23	Ptgs1	2	36230426	36252272	+	3884	protein_coding	prostaglandin-endoperoxide synthase 1 [Source:MGI Symbol;Acc:MGI:97797]	-
ENSMUSG00000041992	355.552	371.696	346.421	755.049	871.539	866.935	357.89	831.174	-1.21593	2.77E-24	6.66E-23	Rapgef5	12	117516479	117759737	+	12785	protein_coding	Rap guanine nucleotide exchange factor (GEF) 5 [Source:MGI Symbol;Acc:MGI:2444365]	-
ENSMUSG00000040797	117.017	182.51	103.09	7.99464	8.64813	3.85304	134.206	6.83194	4.28874	2.81E-24	6.76E-23	Iqsec3	6	121372933	121473678	-	13577	protein_coding	IQ motif and Sec7 domain 3 [Source:MGI Symbol;Acc:MGI:2677208]	-
ENSMUSG00000000441	1059.91	1138.46	1201.79	520.54	564.05	498.969	1133.39	527.853	1.10315	3.13E-24	7.51E-23	Raf1	6	115618067	115676635	-	6845	protein_coding	v-raf-leukemia viral oncogene 1 [Source:MGI Symbol;Acc:MGI:97847]	-
ENSMUSG00000027342	3876.19	3386.44	3961.08	8373.05	6956.94	7185.93	3741.24	7505.31	-1.00429	3.19E-24	7.63E-23	Pcna	2	132249162	132253314	-	2400	protein_coding	proliferating cell nuclear antigen [Source:MGI Symbol;Acc:MGI:97503]	-
ENSMUSG00000054499	893.381	1307.61	1027.19	363.312	428.563	369.892	1076.06	387.256	1.47455	3.19E-24	7.63E-23	Dedd2	7	25199915	25220615	-	5981	protein_coding	death effector domain-containing DNA binding protein 2 [Source:MGI Symbol;Acc:MGI:1914629]	-
ENSMUSG00000054766	4556.92	4198.83	4789.52	8153.64	8085.04	7758.11	4515.09	7998.93	-0.824825	3.52E-24	8.41E-23	Set	2	30057378	30072577	+	4070	protein_coding	SET nuclear oncogene [Source:MGI Symbol;Acc:MGI:1860267]	-
ENSMUSG00000071414	420.812	301.586	312.057	97.7123	84.5594	69.3548	344.818	83.8755	2.03622	3.54E-24	8.44E-23	Gm6736	12	13455023	13455970	-	948	processed_pseudogene	predicted gene 6736 [Source:MGI Symbol;Acc:MGI:3643048]	-
ENSMUSG00000116908	241.911	356.116	282.337	58.6274	77.8331	57.7957	293.455	64.7521	2.18113	3.80E-24	9.04E-23	AC154232.2	16	36875140	36880234	+	5095	TEC	TEC	-
ENSMUSG00000038740	282.416	176.945	240.544	674.215	700.498	696.438	233.302	690.384	-1.56476	3.90E-24	9.28E-23	Mvb12b	2	33729953	33887946	-	8741	protein_coding	multivesicular body subunit 12B [Source:MGI Symbol;Acc:MGI:1919793]	-
ENSMUSG00000034799	546.83	796.81	505.235	169.664	170.08	192.652	616.292	177.465	1.79526	4.03E-24	9.58E-23	Unc13a	8	71624417	71671757	-	12623	protein_coding	unc-13 homolog A [Source:MGI Symbol;Acc:MGI:3051532]	-
ENSMUSG00000026723	47.2569	18.9187	37.1497	230.956	210.438	209.028	34.4418	216.807	-2.65211	4.13E-24	9.81E-23	Trdmt1	2	13509014	13544668	-	3835	protein_coding	tRNA aspartic acid methyltransferase 1 [Source:MGI Symbol;Acc:MGI:1274787]	-
ENSMUSG00000073434	141.771	130.205	136.525	397.955	385.322	470.071	136.167	417.783	-1.6171	4.35E-24	1.03E-22	Wdr90	17	25844771	25861501	-	8466	protein_coding	WD repeat domain 90 [Source:MGI Symbol;Acc:MGI:1921267]	-
ENSMUSG00000024601	506.324	437.355	435.58	1036.64	1008.95	974.82	459.753	1006.8	-1.13217	4.37E-24	1.03E-22	Isoc1	18	58659482	58679570	+	2563	protein_coding	isochorismatase domain containing 1 [Source:MGI Symbol;Acc:MGI:1913557]	-
ENSMUSG00000027533	2686.89	2937.96	2567.97	1495	1273.2	1261.87	2730.94	1343.36	1.0229	4.94E-24	1.17E-22	Fabp5	3	10012548	10016607	+	3567	protein_coding	fatty acid binding protein 5, epidermal [Source:MGI Symbol;Acc:MGI:101790]	-
ENSMUSG00000036636	2088.31	2615.23	2314.42	1083.72	1157.89	1153.99	2339.32	1131.86	1.04754	5.11E-24	1.21E-22	Clcn7	17	25133391	25162104	+	5291	protein_coding	chloride channel, voltage-sensitive 7 [Source:MGI Symbol;Acc:MGI:1347048]	-
ENSMUSG00000069892	63.0092	26.7087	48.2946	237.174	263.287	262.007	46.0042	254.156	-2.46458	5.13E-24	1.21E-22	9930111J21Rik2	11	49015874	49051242	-	7017	protein_coding	RIKEN cDNA 9930111J21 gene 2 [Source:MGI Symbol;Acc:MGI:3711310]	-
ENSMUSG00000058126	4094.48	3853.84	4183.05	8050.6	7244.25	6932.59	4043.79	7409.15	-0.873542	5.29E-24	1.25E-22	Tpm3-rs7	14	113314608	113316754	+	2147	protein_coding	tropomyosin 3, related sequence 7 [Source:MGI Symbol;Acc:MGI:99705]	-
ENSMUSG00000007833	274.54	211.444	229.399	591.603	636.118	690.658	238.461	639.46	-1.42391	5.55E-24	1.30E-22	Aldh16a1	7	45140684	45154584	-	5622	protein_coding	aldehyde dehydrogenase 16 family, member A1 [Source:MGI Symbol;Acc:MGI:1916998]	-
ENSMUSG00000029512	851.75	1416.67	949.174	290.472	319.02	363.149	1072.53	324.214	1.72612	5.85E-24	1.37E-22	Ulk1	5	110784488	110810097	-	6488	protein_coding	unc-51 like kinase 1 [Source:MGI Symbol;Acc:MGI:1270126]	-
ENSMUSG00000034883	5.62583	2.22573	3.71497	129.691	109.543	173.387	3.85551	137.54	-5.16121	6.86E-24	1.61E-22	Lrr1	12	69168814	69179009	+	1500	protein_coding	leucine rich repeat protein 1 [Source:MGI Symbol;Acc:MGI:1916956]	-
ENSMUSG00000020571	7602.74	7277.01	7572.96	4571.16	4287.55	4465.68	7484.24	4441.46	0.752796	7.05E-24	1.65E-22	Pdia6	12	17266545	17284770	+	3745	protein_coding	protein disulfide isomerase associated 6 [Source:MGI Symbol;Acc:MGI:1919103]	-
ENSMUSG00000032487	1974.66	4172.12	2424.94	207.861	267.131	194.579	2857.24	223.19	3.67834	7.51E-24	1.76E-22	Ptgs2	1	150100031	150108227	+	4580	protein_coding	prostaglandin-endoperoxide synthase 2 [Source:MGI Symbol;Acc:MGI:97798]	-
ENSMUSG00000030108	1832.89	1649.26	1571.43	711.523	617.86	836.111	1684.53	721.831	1.22232	7.90E-24	1.85E-22	Slc6a13	6	121300227	121337733	+	2904	protein_coding	solute carrier family 6 (neurotransmitter transporter, GABA), member 13 [Source:MGI Symbol;Acc:MGI:95629]	-
ENSMUSG00000073700	939.513	1341	1085.7	426.381	459.312	383.378	1122.07	423.023	1.40716	8.49E-24	1.98E-22	Klhl21	4	152008803	152017680	+	3986	protein_coding	kelch-like 21 [Source:MGI Symbol;Acc:MGI:1919288]	-
ENSMUSG00000005198	1704.63	1761.66	1706.1	3061.95	3987.75	3793.32	1724.13	3614.34	-1.06774	9.25E-24	2.16E-22	Polr2a	11	69733997	69758637	-	7067	protein_coding	polymerase (RNA) II (DNA directed) polypeptide A [Source:MGI Symbol;Acc:MGI:98086]	-
ENSMUSG00000035614	1566.23	2512.84	1974.5	654.672	781.214	743.638	2017.86	726.508	1.47406	9.46E-24	2.20E-22	Togaram1	12	64965804	65022573	+	12476	protein_coding	TOG array regulator of axonemal microtubules 1 [Source:MGI Symbol;Acc:MGI:2684313]	-
ENSMUSG00000040785	1633.74	1797.27	1663.38	739.06	888.835	843.817	1698.13	823.904	1.04382	1.01E-23	2.36E-22	Ttc3	16	94370618	94469343	+	16220	protein_coding	tetratricopeptide repeat domain 3 [Source:MGI Symbol;Acc:MGI:1276539]	-
ENSMUSG00000017288	252.037	200.315	273.979	604.928	729.325	682.952	242.11	672.402	-1.47046	1.07E-23	2.48E-22	Vps53	11	76046226	76179647	-	5203	protein_coding	VPS53 GARP complex subunit [Source:MGI Symbol;Acc:MGI:1915549]	-
ENSMUSG00000051098	52.8828	22.2573	31.5772	269.153	210.438	208.064	35.5724	229.218	-2.69424	1.09E-23	2.52E-22	Mblac2	13	81711341	81753275	+	3957	protein_coding	metallo-beta-lactamase domain containing 2 [Source:MGI Symbol;Acc:MGI:1920102]	-
ENSMUSG00000045799	846.124	682.185	726.276	1661.11	1517.27	1593.23	751.528	1590.54	-1.0823	1.13E-23	2.62E-22	Gm9800	14	8800000	8800335	-	336	processed_pseudogene	predicted gene 9800 [Source:MGI Symbol;Acc:MGI:3710580]	-
ENSMUSG00000038150	917.01	1229.71	1055.05	433.487	464.116	418.055	1067.26	438.553	1.28313	1.19E-23	2.76E-22	Ormdl3	11	98581256	98587368	-	2184	protein_coding	ORM1-like 3 (S. cerevisiae) [Source:MGI Symbol;Acc:MGI:1913862]	-
ENSMUSG00000078249	4374.64	5578.78	4613.99	2443.69	2419.55	2200.09	4855.8	2354.45	1.04415	1.29E-23	2.97E-22	Hmga1b	11	120762794	120764419	+	1626	protein_coding	high mobility group AT-hook 1B [Source:MGI Symbol;Acc:MGI:96161]	HMGI/HMGY
ENSMUSG00000025237	1043.03	1164.05	1125.63	536.529	547.715	480.667	1110.91	521.637	1.09056	1.30E-23	3.01E-22	Parp6	9	59617284	59650285	+	7763	protein_coding	poly (ADP-ribose) polymerase family, member 6 [Source:MGI Symbol;Acc:MGI:1914537]	-
ENSMUSG00000022439	1210.68	1056.11	1059.69	2049.29	2223.53	2215.5	1108.83	2162.77	-0.964299	1.46E-23	3.36E-22	Parvg	15	84324026	84342978	+	3090	protein_coding	parvin, gamma [Source:MGI Symbol;Acc:MGI:2158329]	-
ENSMUSG00000020057	5671.96	6618.2	6085.11	3493.66	3205.57	3332.88	6125.09	3344.04	0.873051	1.49E-23	3.43E-22	Dram1	10	88322804	88379080	-	3045	protein_coding	DNA-damage regulated autophagy modulator 1 [Source:MGI Symbol;Acc:MGI:1918962]	-
ENSMUSG00000004567	1983.67	2295.84	2045.09	1127.24	1070.45	1056.7	2108.2	1084.8	0.958226	1.60E-23	3.68E-22	Mcoln1	8	3500457	3515232	+	7555	protein_coding	mucolipin 1 [Source:MGI Symbol;Acc:MGI:1890498]	-
ENSMUSG00000048612	6491.08	6965.41	6885.69	3154.33	3930.09	3471.59	6780.73	3518.67	0.946603	1.61E-23	3.71E-22	Myof	19	37899036	38043577	-	12603	protein_coding	myoferlin [Source:MGI Symbol;Acc:MGI:1919192]	-
ENSMUSG00000020897	315.046	436.242	365.924	958.468	864.813	976.747	372.404	933.343	-1.32575	1.70E-23	3.90E-22	Aurkb	11	69045647	69051664	+	2946	protein_coding	aurora kinase B [Source:MGI Symbol;Acc:MGI:107168]	-
ENSMUSG00000078452	9.00132	8.9029	8.35867	122.584	117.23	122.334	8.7543	120.716	-3.78869	1.74E-23	3.99E-22	Raet1d	10	22360552	22374139	+	1441	protein_coding	retinoic acid early transcript delta [Source:MGI Symbol;Acc:MGI:1861032]	-
ENSMUSG00000079020	304.92	340.536	290.696	699.975	756.23	731.115	312.051	729.107	-1.22578	1.77E-23	4.05E-22	Slc45a4	15	73577424	73645762	-	8471	protein_coding	solute carrier family 45, member 4 [Source:MGI Symbol;Acc:MGI:2146236]	-
ENSMUSG00000015087	2554.12	2783.27	2490.88	1374.19	1441.35	1434.3	2609.43	1416.61	0.881144	1.77E-23	4.05E-22	Rabl6	2	25583018	25608521	-	6379	protein_coding	RAB, member RAS oncogene family-like 6 [Source:MGI Symbol;Acc:MGI:2442633]	-
ENSMUSG00000038482	1623.61	1611.43	1675.45	3475	2846.19	3233.67	1636.83	3184.96	-0.96033	1.91E-23	4.36E-22	Tfdp1	8	13338751	13378448	+	3670	protein_coding	transcription factor Dp 1 [Source:MGI Symbol;Acc:MGI:101934]	E2F
ENSMUSG00000030595	814.62	1043.87	856.3	365.977	306.528	383.378	904.928	351.961	1.36176	2.04E-23	4.65E-22	Nfkbib	7	28758251	28767512	-	2169	protein_coding	nuclear factor of kappa light polypeptide gene enhancer in B cells inhibitor, beta [Source:MGI Symbol;Acc:MGI:104752]	-
ENSMUSG00000041219	529.953	629.88	537.741	1181.43	1199.21	1359.16	565.858	1246.6	-1.14003	2.11E-23	4.81E-22	Arhgap11a	2	113831492	113848661	-	5332	protein_coding	Rho GTPase activating protein 11A [Source:MGI Symbol;Acc:MGI:2444300]	-
ENSMUSG00000082536	1864.4	1840.68	1794.33	821.671	962.825	975.784	1833.13	920.093	0.994865	2.19E-23	4.98E-22	Gm13456	2	40555752	40557116	+	1365	processed_pseudogene	predicted gene 13456 [Source:MGI Symbol;Acc:MGI:3651389]	-
ENSMUSG00000052253	2388.73	2733.19	2448.16	1296.02	1342.38	1130.87	2523.36	1256.42	1.00577	2.28E-23	5.18E-22	Zfp622	15	25984366	25998481	+	7130	protein_coding	zinc finger protein 622 [Source:MGI Symbol;Acc:MGI:1289282]	-
ENSMUSG00000024773	1859.9	2155.62	1761.82	766.597	965.707	859.229	1925.78	863.844	1.15665	2.35E-23	5.33E-22	Atg2a	19	6241668	6262335	+	7693	protein_coding	autophagy related 2A [Source:MGI Symbol;Acc:MGI:1916291]	-
ENSMUSG00000002103	380.306	309.376	342.706	782.586	809.08	788.911	344.129	793.526	-1.20551	2.37E-23	5.37E-22	Acp2	2	91202885	91214098	+	5186	protein_coding	acid phosphatase 2, lysosomal [Source:MGI Symbol;Acc:MGI:87882]	-
ENSMUSG00000023088	6618.22	7477.33	6865.26	3227.17	3957.96	3644.98	6986.93	3610.04	0.952774	2.38E-23	5.39E-22	Abcc1	16	14361558	14475737	+	15092	protein_coding	ATP-binding cassette, sub-family C (CFTR/MRP), member 1 [Source:MGI Symbol;Acc:MGI:102676]	-
ENSMUSG00000027828	6352.68	6859.69	6885.69	3992.88	3936.82	3725.89	6699.35	3885.2	0.786069	2.39E-23	5.41E-22	Ssr3	3	65379655	65392623	-	4172	protein_coding	signal sequence receptor, gamma [Source:MGI Symbol;Acc:MGI:1914687]	-
ENSMUSG00000046711	4309.38	5578.78	4561.98	2329.11	2435.89	2244.4	4816.71	2336.46	1.04362	2.49E-23	5.62E-22	Hmga1	17	27556497	27563674	+	2125	protein_coding	high mobility group AT-hook 1 [Source:MGI Symbol;Acc:MGI:96160]	HMGI/HMGY
ENSMUSG00000036461	576.085	499.675	549.815	1130.8	1097.35	1135.68	541.858	1121.28	-1.04898	2.57E-23	5.78E-22	Elf1	14	79481194	79582494	+	6737	protein_coding	E74-like factor 1 [Source:MGI Symbol;Acc:MGI:107180]	ETS
ENSMUSG00000037411	289.167	558.657	395.644	93.2708	96.0903	77.0609	414.489	88.8073	2.22188	3.01E-23	6.78E-22	Serpine1	5	137061504	137072268	-	3876	protein_coding	serine (or cysteine) peptidase inhibitor, clade E, member 1 [Source:MGI Symbol;Acc:MGI:97608]	-
ENSMUSG00000010057	653.721	644.348	632.473	291.36	238.304	265.86	643.514	265.175	1.27778	3.16E-23	7.11E-22	Nprl2	9	107542226	107545706	+	2013	protein_coding	nitrogen permease regulator-like 2 [Source:MGI Symbol;Acc:MGI:1914482]	-
ENSMUSG00000059291	18749.8	21083.2	18576.7	10910.9	11374.2	11380.9	19469.9	11222	0.794888	3.19E-23	7.18E-22	Rpl11	4	136028265	136053428	-	2697	protein_coding	ribosomal protein L11 [Source:MGI Symbol;Acc:MGI:1914275]	-
ENSMUSG00000070461	298.169	264.861	319.487	82.6113	82.6376	87.6568	294.172	84.3019	1.80464	3.26E-23	7.31E-22	9230112E08Rik	2	180983924	180987275	+	3352	sense_overlapping	RIKEN cDNA 9230112E08 gene [Source:MGI Symbol;Acc:MGI:2444774]	-
ENSMUSG00000041112	536.704	659.928	576.749	1224.07	1397.15	1257.06	591.127	1292.76	-1.12904	3.57E-23	7.99E-22	Elmo1	13	20090596	20608353	+	12580	protein_coding	engulfment and cell motility 1 [Source:MGI Symbol;Acc:MGI:2153044]	-
ENSMUSG00000041650	292.543	209.218	245.188	631.577	688.006	657.907	248.983	659.163	-1.40502	3.66E-23	8.19E-22	Pcca	14	122534324	122891100	+	5210	protein_coding	propionyl-Coenzyme A carboxylase, alpha polypeptide [Source:MGI Symbol;Acc:MGI:97499]	-
ENSMUSG00000038843	265.539	278.216	268.406	656.449	645.727	603.965	270.72	635.38	-1.23121	3.79E-23	8.48E-22	Gcnt1	19	17326141	17356667	-	5571	protein_coding	glucosaminyl (N-acetyl) transferase 1, core 2 [Source:MGI Symbol;Acc:MGI:95676]	-
ENSMUSG00000026048	799.992	1021.61	832.152	374.86	357.456	298.611	884.584	343.642	1.363	3.81E-23	8.51E-22	Ercc5	1	44147744	44181260	+	5864	protein_coding	excision repair cross-complementing rodent repair deficiency, complementation group 5 [Source:MGI Symbol;Acc:MGI:103582]	-
ENSMUSG00000023904	978.894	1209.68	1073.63	513.434	396.853	409.386	1087.4	439.891	1.30459	3.82E-23	8.52E-22	Hcfc1r1	17	23673596	23675227	+	958	protein_coding	host cell factor C1 regulator 1 (XPO1-dependent) [Source:MGI Symbol;Acc:MGI:2663619]	-
ENSMUSG00000040128	1841.9	2531.76	1991.22	969.128	834.064	908.355	2121.63	903.849	1.23057	3.87E-23	8.63E-22	Pnrc1	4	33245423	33290163	-	2095	protein_coding	proline-rich nuclear receptor coactivator 1 [Source:MGI Symbol;Acc:MGI:1917838]	-
ENSMUSG00000034064	456.817	437.355	476.444	952.25	951.294	945.922	456.872	949.822	-1.05493	4.15E-23	9.23E-22	Poglut1	16	38525137	38550258	-	4658	protein_coding	protein O-glucosyltransferase 1 [Source:MGI Symbol;Acc:MGI:2444232]	-
ENSMUSG00000030435	1401.96	1470.09	1304.88	2516.53	2515.64	2685.57	1392.31	2572.58	-0.886359	4.59E-23	1.02E-21	U2af2	7	5062143	5079938	+	4113	protein_coding	U2 small nuclear ribonucleoprotein auxiliary factor (U2AF) 2 [Source:MGI Symbol;Acc:MGI:98886]	-
ENSMUSG00000032586	41.6311	71.2232	43.6509	248.722	228.695	277.419	52.1684	251.612	-2.27558	4.84E-23	1.07E-21	Traip	9	107950136	107972270	+	6281	protein_coding	TRAF-interacting protein [Source:MGI Symbol;Acc:MGI:1096377]	-
ENSMUSG00000040463	2529.37	2630.81	2510.39	4232.72	4808.36	4824.01	2556.86	4621.7	-0.85404	4.91E-23	1.09E-21	Mybbp1a	11	72441355	72451768	+	5803	protein_coding	MYB binding protein (P160) 1a [Source:MGI Symbol;Acc:MGI:106181]	-
ENSMUSG00000039997	115.892	82.3518	114.235	350.876	335.355	372.782	104.16	353.004	-1.75791	5.01E-23	1.11E-21	Ifi203	1	173920407	173942672	-	6706	protein_coding	interferon activated gene 203 [Source:MGI Symbol;Acc:MGI:96428]	-
ENSMUSG00000029686	572.709	383.938	514.523	1283.58	1206.89	1207.93	490.39	1232.8	-1.32953	5.01E-23	1.11E-21	Cul1	6	47453398	47526139	+	4040	protein_coding	cullin 1 [Source:MGI Symbol;Acc:MGI:1349658]	-
ENSMUSG00000097715	3332.74	4656.22	3793.91	1578.5	1787.28	1827.31	3927.62	1731.03	1.18215	5.09E-23	1.12E-21	Gpr137b-ps	13	12615057	12650388	-	4716	transcribed_unprocessed_pseudogene	G protein-coupled receptor 137B, pseudogene [Source:MGI Symbol;Acc:MGI:3710533]	-
ENSMUSG00000052139	336.424	275.99	340.848	776.368	733.169	750.38	317.754	753.306	-1.2439	5.16E-23	1.14E-21	Babam2	5	31697684	32084962	+	4781	protein_coding	BRISC and BRCA1 A complex member 2 [Source:MGI Symbol;Acc:MGI:1333875]	-
ENSMUSG00000057329	70.8854	80.1261	82.658	251.387	306.528	336.178	77.8898	298.031	-1.93274	5.65E-23	1.24E-21	Bcl2	1	106538178	106714274	-	9157	protein_coding	B cell leukemia/lymphoma 2 [Source:MGI Symbol;Acc:MGI:88138]	-
ENSMUSG00000049775	5246.65	4406.94	4841.53	12578.2	9247.73	9960.12	4831.7	10595.4	-1.1329	6.24E-23	1.37E-21	Tmsb4x	X	167207093	167209315	-	1371	protein_coding	thymosin, beta 4, X chromosome [Source:MGI Symbol;Acc:MGI:99510]	-
ENSMUSG00000032497	1864.4	2058.8	1822.19	1013.54	990.691	873.678	1915.13	959.304	0.996792	6.40E-23	1.41E-21	Lrrfip2	9	111117592	111225668	+	6334	protein_coding	leucine rich repeat (in FLII) interacting protein 2 [Source:MGI Symbol;Acc:MGI:1918518]	-
ENSMUSG00000021990	444.44	436.242	396.573	871.416	958.981	925.694	425.752	918.697	-1.11087	6.45E-23	1.42E-21	Spata13	14	60634001	60764556	+	9102	protein_coding	spermatogenesis associated 13 [Source:MGI Symbol;Acc:MGI:104838]	-
ENSMUSG00000024644	4044.97	3844.94	3692.68	2232.28	2249.47	2193.35	3860.86	2225.03	0.794851	6.58E-23	1.44E-21	Cndp2	18	84667470	84685633	-	2119	protein_coding	CNDP dipeptidase 2 (metallopeptidase M20 family) [Source:MGI Symbol;Acc:MGI:1913304]	-
ENSMUSG00000026499	1836.27	2847.82	2218.76	960.245	884.031	847.67	2300.95	897.315	1.35828	7.21E-23	1.58E-21	Acbd3	1	180726043	180754204	+	6780	protein_coding	acyl-Coenzyme A binding domain containing 3 [Source:MGI Symbol;Acc:MGI:2181074]	-
ENSMUSG00000028521	717.855	820.18	725.347	334.887	338.238	294.758	754.461	322.627	1.2248	7.59E-23	1.66E-21	Slc35d1	4	103170649	103215164	-	8528	protein_coding	solute carrier family 35 (UDP-glucuronic acid/UDP-N-acetylgalactosamine dual transporter), member D1 [Source:MGI Symbol;Acc:MGI:2140361]	-
ENSMUSG00000031885	982.269	768.988	897.164	1942.7	1743.08	1907.26	882.807	1864.34	-1.07849	7.79E-23	1.70E-21	Cbfb	8	105170674	105217989	+	3480	protein_coding	core binding factor beta [Source:MGI Symbol;Acc:MGI:99851]	CBF
ENSMUSG00000026664	132.769	123.528	120.736	425.492	335.355	429.614	125.678	396.821	-1.66042	8.60E-23	1.88E-21	Phyh	2	4919019	4938730	+	1893	protein_coding	phytanoyl-CoA hydroxylase [Source:MGI Symbol;Acc:MGI:891978]	-
ENSMUSG00000028986	877.629	1068.35	922.24	438.817	389.166	431.541	956.073	419.841	1.18666	9.58E-23	2.09E-21	Klhl7	5	24100605	24160792	+	3959	protein_coding	kelch-like 7 [Source:MGI Symbol;Acc:MGI:1196453]	-
ENSMUSG00000045193	129.394	94.5933	127.238	383.743	348.808	430.578	117.075	387.709	-1.72506	1.08E-22	2.34E-21	Cirbp	10	80165985	80172786	+	2604	protein_coding	cold inducible RNA binding protein [Source:MGI Symbol;Acc:MGI:893588]	-
ENSMUSG00000044700	207.03	208.105	181.105	479.678	527.536	553.875	198.747	520.363	-1.39072	1.15E-22	2.51E-21	Tmem201	4	149715375	149738044	-	8944	protein_coding	transmembrane protein 201 [Source:MGI Symbol;Acc:MGI:1196277]	-
ENSMUSG00000042015	264.414	213.67	252.618	588.05	634.196	596.259	243.567	606.168	-1.31444	1.25E-22	2.72E-21	Wdr41	13	94976344	95023314	+	5726	protein_coding	WD repeat domain 41 [Source:MGI Symbol;Acc:MGI:2445123]	-
ENSMUSG00000029328	6037.64	7146.8	6364.67	3694.41	3147.92	3387.79	6516.37	3410.04	0.934112	1.36E-22	2.95E-21	Hnrnpdl	5	100033577	100039664	-	4818	protein_coding	heterogeneous nuclear ribonucleoprotein D-like [Source:MGI Symbol;Acc:MGI:1355299]	-
ENSMUSG00000036427	15412.5	17706.8	14997.3	8219.38	9202.57	8805.17	16038.9	8742.37	0.875457	1.40E-22	3.04E-21	Gpi1	7	34201330	34230336	-	6452	protein_coding	glucose phosphate isomerase 1 [Source:MGI Symbol;Acc:MGI:95797]	-
ENSMUSG00000066979	1187.05	1157.38	1217.58	2205.63	2055.37	2200.09	1187.34	2153.7	-0.858828	1.49E-22	3.22E-21	Bub3	7	131560222	131571895	+	7006	protein_coding	BUB3 mitotic checkpoint protein [Source:MGI Symbol;Acc:MGI:1343463]	-
ENSMUSG00000033705	8093.31	9194.47	8416.26	2692.42	4265.45	3556.36	8568.01	3504.74	1.28982	1.53E-22	3.32E-21	Stard9	2	120629121	120731895	+	22053	protein_coding	START domain containing 9 [Source:MGI Symbol;Acc:MGI:3045258]	-
ENSMUSG00000026727	326.298	224.798	259.119	747.943	667.827	762.903	270.072	726.224	-1.42824	1.54E-22	3.32E-21	Rsu1	2	13076821	13271415	-	9299	protein_coding	Ras suppressor protein 1 [Source:MGI Symbol;Acc:MGI:103040]	-
ENSMUSG00000043207	596.338	430.678	591.608	1493.22	1372.17	1205.04	539.541	1356.81	-1.32956	1.61E-22	3.47E-21	Zmpste24	4	121059237	121098241	-	7145	protein_coding	zinc metallopeptidase, STE24 [Source:MGI Symbol;Acc:MGI:1890508]	-
ENSMUSG00000031600	1280.44	1100.62	1238.94	600.486	595.76	556.765	1206.67	584.337	1.04616	1.71E-22	3.68E-21	Vps37a	8	40511783	40551134	+	6379	protein_coding	vacuolar protein sorting 37A [Source:MGI Symbol;Acc:MGI:1261835]	-
ENSMUSG00000097042	747.11	784.568	708.63	323.339	322.863	355.443	746.769	333.882	1.16101	1.85E-22	3.99E-21	Gm17491	8	22480291	22483332	+	2311	sense_intronic	predicted gene, 17491 [Source:MGI Symbol;Acc:MGI:4937125]	-
ENSMUSG00000025007	1043.03	1259.76	1149.78	2192.31	2553.12	2253.07	1150.86	2332.83	-1.01921	1.92E-22	4.13E-21	Aldh18a1	19	40550257	40588463	-	4072	protein_coding	aldehyde dehydrogenase 18 family, member A1 [Source:MGI Symbol;Acc:MGI:1888908]	-
ENSMUSG00000043015	73.1357	63.4332	55.7245	243.392	245.991	254.301	64.0978	247.895	-1.95689	1.93E-22	4.14E-21	Nemp2	1	52630703	52651919	+	7078	protein_coding	nuclear envelope integral membrane protein 2 [Source:MGI Symbol;Acc:MGI:2444113]	-
ENSMUSG00000021175	568.208	511.917	522.882	1095.27	1092.55	1051.88	534.336	1079.9	-1.01566	2.07E-22	4.43E-21	Cdca7l	12	117804289	117878706	+	3258	protein_coding	cell division cycle associated 7 like [Source:MGI Symbol;Acc:MGI:2384982]	-
ENSMUSG00000074280	851.75	860.243	742.993	369.53	349.769	378.562	818.329	365.953	1.15987	2.15E-22	4.61E-21	Gm6166	9	57483963	57484371	+	409	processed_pseudogene	predicted gene 6166 [Source:MGI Symbol;Acc:MGI:3645893]	-
ENSMUSG00000040010	757.236	1203	975.179	2300.68	2644.4	2476.54	978.473	2473.88	-1.33802	2.32E-22	4.96E-21	Slc7a5	8	121881150	121907694	-	3708	protein_coding	solute carrier family 7 (cationic amino acid transporter, y+ system), member 5 [Source:MGI Symbol;Acc:MGI:1298205]	-
ENSMUSG00000025907	1178.05	1520.17	1360.61	610.258	634.196	525.941	1352.94	590.131	1.19688	2.32E-22	4.96E-21	Rb1cc1	1	6206197	6276648	+	14690	protein_coding	RB1-inducible coiled-coil 1 [Source:MGI Symbol;Acc:MGI:1341850]	-
ENSMUSG00000028820	2253.71	2266.9	2484.38	4192.74	4168.4	3943.59	2335	4101.58	-0.812307	2.33E-22	4.98E-21	Sfpq	4	127021324	127037013	+	4743	protein_coding	splicing factor proline/glutamine rich (polypyrimidine tract binding protein associated) [Source:MGI Symbol;Acc:MGI:1918764]	-
ENSMUSG00000039356	176.651	174.719	183.891	475.237	436.25	528.83	178.42	480.106	-1.42709	2.50E-22	5.32E-21	Exosc2	2	31670715	31681349	+	2888	protein_coding	exosome component 2 [Source:MGI Symbol;Acc:MGI:2385133]	-
ENSMUSG00000041231	82.1371	63.4332	88.2305	315.344	261.366	296.684	77.9336	291.131	-1.89721	2.56E-22	5.45E-21	Ublcp1	11	44454571	44470498	-	2542	protein_coding	ubiquitin-like domain containing CTD phosphatase 1 [Source:MGI Symbol;Acc:MGI:1933105]	-
ENSMUSG00000043336	13.502	28.9344	22.2898	174.105	133.565	188.799	21.5754	165.49	-2.93681	2.61E-22	5.54E-21	Filip1l	16	57353093	57573126	+	5335	protein_coding	filamin A interacting protein 1-like [Source:MGI Symbol;Acc:MGI:1925999]	-
ENSMUSG00000033732	2873.67	2837.8	2812.23	4605.8	4836.22	4750.8	2841.23	4730.94	-0.735643	2.62E-22	5.57E-21	Sf3b3	8	110810239	110846787	-	10919	protein_coding	splicing factor 3b, subunit 3 [Source:MGI Symbol;Acc:MGI:1289341]	-
ENSMUSG00000013629	714.48	804.6	805.219	1442.59	1766.14	1779.14	774.766	1662.62	-1.10078	2.63E-22	5.59E-21	Cad	5	31054780	31078479	+	8183	protein_coding	carbamoyl-phosphate synthetase 2, aspartate transcarbamylase, and dihydroorotase [Source:MGI Symbol;Acc:MGI:1916969]	-
ENSMUSG00000027242	165.399	153.575	196.893	472.572	454.507	491.263	171.956	472.781	-1.45489	2.64E-22	5.61E-21	Wdr76	2	121506723	121544860	+	6305	protein_coding	WD repeat domain 76 [Source:MGI Symbol;Acc:MGI:1926186]	-
ENSMUSG00000030064	1325.44	1347.68	1292.81	2278.47	2369.59	2333.02	1321.98	2327.03	-0.816011	2.76E-22	5.84E-21	Frmd4b	6	97286867	97617541	-	14302	protein_coding	FERM domain containing 4B [Source:MGI Symbol;Acc:MGI:2141794]	-
ENSMUSG00000034330	1354.7	1204.12	1218.51	2231.39	2648.25	2534.34	1259.11	2471.33	-0.973039	2.89E-22	6.12E-21	Plcg2	8	117498291	117635142	+	4298	protein_coding	phospholipase C, gamma 2 [Source:MGI Symbol;Acc:MGI:97616]	-
ENSMUSG00000018965	2084.93	1874.06	1931.78	3801.9	3407.36	3478.34	1963.59	3562.53	-0.859687	2.98E-22	6.29E-21	Ywhah	5	33018816	33027966	+	3709	protein_coding	tyrosine 3-monooxygenase/tryptophan 5-monooxygenase activation protein, eta polypeptide [Source:MGI Symbol;Acc:MGI:109194]	-
ENSMUSG00000022253	2104.06	2202.36	2141.68	1080.16	1212.66	976.747	2149.36	1089.86	0.979782	3.00E-22	6.34E-21	Nadk2	15	9071260	9110891	+	5118	protein_coding	NAD kinase 2, mitochondrial [Source:MGI Symbol;Acc:MGI:1915896]	-
ENSMUSG00000025912	48.3821	58.9817	47.3658	240.727	194.102	266.823	51.5766	233.884	-2.18422	3.12E-22	6.58E-21	Mybl1	1	9667415	9700209	-	5402	protein_coding	myeloblastosis oncogene-like 1 [Source:MGI Symbol;Acc:MGI:99925]	MYB
ENSMUSG00000027330	2414.6	2541.78	2500.17	1415.94	1419.25	1440.08	2485.52	1425.09	0.802585	3.13E-22	6.59E-21	Cdc25b	2	131186949	131198497	+	3728	protein_coding	cell division cycle 25B [Source:MGI Symbol;Acc:MGI:99701]	-
ENSMUSG00000070713	36.0053	45.6274	54.7958	264.711	195.063	215.77	45.4761	225.182	-2.30014	3.21E-22	6.75E-21	Gm10282	8	72304110	72305260	-	1151	protein_coding	predicted pseudogene 10282 [Source:MGI Symbol;Acc:MGI:3704312]	-
ENSMUSG00000005102	1224.18	1582.49	1305.81	620.917	562.128	643.458	1370.83	608.835	1.17057	3.27E-22	6.86E-21	Eif2ak4	2	118388618	118475234	+	7457	protein_coding	eukaryotic translation initiation factor 2 alpha kinase 4 [Source:MGI Symbol;Acc:MGI:1353427]	-
ENSMUSG00000061046	247.536	180.284	210.824	628.912	536.184	570.251	212.881	578.449	-1.44299	3.50E-22	7.34E-21	Haghl	17	25779843	25785673	-	2643	protein_coding	hydroxyacylglutathione hydrolase-like [Source:MGI Symbol;Acc:MGI:1919877]	-
ENSMUSG00000001151	334.174	375.035	403.074	786.14	902.288	848.633	370.761	845.687	-1.18741	3.65E-22	7.66E-21	Pcnt	10	76351263	76442786	-	12154	protein_coding	pericentrin (kendrin) [Source:MGI Symbol;Acc:MGI:102722]	-
ENSMUSG00000027465	2206.45	2440.51	2431.45	1332.44	1290.49	1280.17	2359.47	1301.04	0.858924	3.67E-22	7.69E-21	Tbc1d20	2	152293828	152313996	+	4171	protein_coding	TBC1 domain family, member 20 [Source:MGI Symbol;Acc:MGI:1914481]	-
ENSMUSG00000051510	4247.5	5904.85	4869.39	2274.03	2348.45	2424.53	5007.25	2349	1.09199	3.77E-22	7.88E-21	Mafg	11	120625117	120633600	-	5613	protein_coding	v-maf musculoaponeurotic fibrosarcoma oncogene family, protein G (avian) [Source:MGI Symbol;Acc:MGI:96911]	TF_bZIP
ENSMUSG00000044847	627.842	963.739	720.703	266.488	275.779	263.934	770.762	268.734	1.5198	3.93E-22	8.20E-21	Lsm11	11	45928269	45944935	-	6453	protein_coding	U7 snRNP-specific Sm-like protein LSM11 [Source:MGI Symbol;Acc:MGI:1919540]	-
ENSMUSG00000039842	869.753	922.563	944.53	443.258	452.585	410.349	912.282	435.398	1.06743	3.95E-22	8.23E-21	Mcph1	8	18595131	18803189	+	7806	protein_coding	microcephaly, primary autosomal recessive 1 [Source:MGI Symbol;Acc:MGI:2443308]	-
ENSMUSG00000042675	930.512	779.004	938.029	413.945	364.182	380.488	882.515	386.205	1.19227	4.29E-22	8.93E-21	Ypel3	7	126776955	126780514	+	1848	protein_coding	yippee like 3 [Source:MGI Symbol;Acc:MGI:1913340]	-
ENSMUSG00000024663	642.469	593.156	605.54	1229.4	1155.97	1309.07	613.722	1231.48	-1.00501	4.37E-22	9.09E-21	Rab3il1	19	10001669	10038380	+	4543	protein_coding	RAB3A interacting protein (rabin3)-like 1 [Source:MGI Symbol;Acc:MGI:1922010]	-
ENSMUSG00000068742	1769.88	2533.99	1911.35	829.666	913.819	876.568	2071.74	873.351	1.24613	4.43E-22	9.22E-21	Cry2	2	92403646	92434043	-	6320	protein_coding	cryptochrome 2 (photolyase-like) [Source:MGI Symbol;Acc:MGI:1270859]	-
ENSMUSG00000025423	1467.22	1484.56	1476.7	789.693	819.65	780.242	1476.16	796.528	0.890113	4.48E-22	9.31E-21	Pias2	18	77065208	77155708	+	5433	protein_coding	protein inhibitor of activated STAT 2 [Source:MGI Symbol;Acc:MGI:1096566]	zf-MIZ
ENSMUSG00000002897	282.416	294.909	263.763	657.337	621.704	647.311	280.363	642.118	-1.19725	4.72E-22	9.80E-21	Il17ra	6	120463247	120487559	+	8662	protein_coding	interleukin 17 receptor A [Source:MGI Symbol;Acc:MGI:107399]	-
ENSMUSG00000035365	54.0079	35.6116	39.0071	234.509	181.611	221.55	42.8756	212.557	-2.31456	4.81E-22	9.95E-21	Parpbp	10	88091432	88146941	-	3594	protein_coding	PARP1 binding protein [Source:MGI Symbol;Acc:MGI:1922567]	-
ENSMUSG00000059005	330.799	434.016	320.416	972.681	898.444	835.147	361.744	902.091	-1.32043	4.81E-22	9.95E-21	Hnrnpa3	2	75659261	75669407	+	5396	protein_coding	heterogeneous nuclear ribonucleoprotein A3 [Source:MGI Symbol;Acc:MGI:1917171]	-
ENSMUSG00000024151	255.412	214.783	273.979	613.811	680.319	591.442	248.058	628.524	-1.33875	4.85E-22	1.00E-20	Msh2	17	87672330	87723713	+	5518	protein_coding	mutS homolog 2 [Source:MGI Symbol;Acc:MGI:101816]	-
ENSMUSG00000029657	7442.97	9108.78	7658.4	3614.47	4423.04	3470.63	8070.05	3836.04	1.07296	5.20E-22	1.07E-20	Hsph1	5	149614287	149636376	-	7266	protein_coding	heat shock 105kDa/110kDa protein 1 [Source:MGI Symbol;Acc:MGI:105053]	-
ENSMUSG00000039480	88.888	56.756	69.6556	291.36	315.176	250.448	71.7666	285.661	-1.99457	5.23E-22	1.08E-20	Nt5dc1	10	34288288	34418552	-	3505	protein_coding	5'-nucleotidase domain containing 1 [Source:MGI Symbol;Acc:MGI:2442446]	-
ENSMUSG00000040345	556.957	402.856	464.371	1086.38	1068.52	1203.11	474.728	1119.34	-1.23788	5.33E-22	1.10E-20	Arhgap9	10	127321964	127329943	+	3787	protein_coding	Rho GTPase activating protein 9 [Source:MGI Symbol;Acc:MGI:2143764]	-
ENSMUSG00000047205	706.604	811.277	745.779	320.674	359.378	305.354	754.553	328.468	1.19998	5.40E-22	1.11E-20	Dusp18	11	3895240	3901296	+	4632	protein_coding	dual specificity phosphatase 18 [Source:MGI Symbol;Acc:MGI:1922469]	-
ENSMUSG00000024527	2417.98	2515.07	2583.76	1477.23	1344.3	1346.64	2505.6	1389.39	0.85064	5.47E-22	1.12E-20	Afg3l2	18	67404767	67449166	-	3085	protein_coding	AFG3-like AAA ATPase 2 [Source:MGI Symbol;Acc:MGI:1916847]	-
ENSMUSG00000027968	178.901	103.496	104.019	477.014	477.569	440.21	128.806	464.931	-1.85702	5.88E-22	1.21E-20	Larp7	3	127536714	127553349	-	2366	protein_coding	La ribonucleoprotein domain family, member 7 [Source:MGI Symbol;Acc:MGI:107634]	-
ENSMUSG00000002603	1245.56	1221.92	1305.81	2250.05	2471.44	2210.68	1257.76	2310.72	-0.876974	6.01E-22	1.23E-20	Tgfb1	7	25687002	25705077	+	5042	protein_coding	transforming growth factor, beta 1 [Source:MGI Symbol;Acc:MGI:98725]	-
ENSMUSG00000018796	1433.46	1659.28	1339.25	707.97	736.052	688.732	1477.33	710.918	1.05459	6.13E-22	1.26E-20	Acsl1	8	46471037	46536051	+	10483	protein_coding	acyl-CoA synthetase long-chain family member 1 [Source:MGI Symbol;Acc:MGI:102797]	-
ENSMUSG00000032475	1142.04	1720.49	1396.83	589.827	566.933	532.683	1419.79	563.148	1.33386	6.27E-22	1.28E-20	Nck1	9	100492293	100546134	-	4792	protein_coding	non-catalytic region of tyrosine kinase adaptor protein 1 [Source:MGI Symbol;Acc:MGI:109601]	-
ENSMUSG00000015189	191.278	126.866	171.817	468.131	469.881	528.83	163.321	488.947	-1.58074	6.47E-22	1.32E-20	Casd1	6	4600839	4643355	+	4037	protein_coding	CAS1 domain containing 1 [Source:MGI Symbol;Acc:MGI:2384865]	-
ENSMUSG00000032897	132.769	86.8033	107.734	381.078	365.143	339.068	109.102	361.763	-1.73044	6.85E-22	1.40E-20	Nfyc	4	120757438	120831572	-	2942	protein_coding	nuclear transcription factor-Y gamma [Source:MGI Symbol;Acc:MGI:107901]	NF-YC
ENSMUSG00000048440	68.6351	48.966	50.152	265.6	217.164	232.146	55.9177	238.303	-2.09665	6.86E-22	1.40E-20	Cyp4f16	17	32536558	32551798	+	3017	protein_coding	cytochrome P450, family 4, subfamily f, polypeptide 16 [Source:MGI Symbol;Acc:MGI:1917351]	-
ENSMUSG00000026749	255.412	355.003	268.406	706.193	757.191	826.478	292.941	763.288	-1.3828	7.33E-22	1.49E-20	Nek6	2	38511643	38594606	+	10714	protein_coding	NIMA (never in mitosis gene a)-related expressed kinase 6 [Source:MGI Symbol;Acc:MGI:1891638]	-
ENSMUSG00000044066	365.679	269.313	321.345	746.166	764.879	796.617	318.779	769.221	-1.27075	7.42E-22	1.51E-20	Cep68	11	20227037	20249429	-	5865	protein_coding	centrosomal protein 68 [Source:MGI Symbol;Acc:MGI:2667663]	-
ENSMUSG00000002910	639.094	699.991	524.739	190.095	207.555	255.264	621.275	217.638	1.51305	7.57E-22	1.54E-20	Arrdc2	8	70835129	70839720	-	3232	protein_coding	arrestin domain containing 2 [Source:MGI Symbol;Acc:MGI:1918057]	-
ENSMUSG00000026187	92.2635	74.5618	92.8742	399.732	284.427	297.648	86.5665	327.269	-1.91744	7.86E-22	1.60E-20	Xrcc5	1	72307421	72394952	+	2555	protein_coding	X-ray repair complementing defective repair in Chinese hamster cells 5 [Source:MGI Symbol;Acc:MGI:104517]	-
ENSMUSG00000037826	749.36	1041.64	873.946	359.759	372.83	333.288	888.315	355.292	1.32192	7.89E-22	1.60E-20	Ppm1k	6	57506502	57535468	-	6022	protein_coding	protein phosphatase 1K (PP2C domain containing) [Source:MGI Symbol;Acc:MGI:2442111]	-
ENSMUSG00000056204	792.116	992.674	818.221	379.301	385.322	336.178	867.67	366.934	1.24089	7.89E-22	1.60E-20	Pgpep1	8	70646435	70660388	-	5319	protein_coding	pyroglutamyl-peptidase I [Source:MGI Symbol;Acc:MGI:1913772]	-
ENSMUSG00000096687	83.2622	48.966	80.8005	296.69	277.701	278.382	71.0096	284.258	-1.99694	8.04E-22	1.63E-20	Mfsd4b4	10	39890018	39899238	-	3833	protein_coding	major facilitator superfamily domain containing 4B4 [Source:MGI Symbol;Acc:MGI:3035041]	-
ENSMUSG00000023707	613.215	711.119	625.972	277.148	272.896	288.015	650.102	279.353	1.21824	8.40E-22	1.70E-20	Ogfod2	5	124112297	124115483	+	2260	protein_coding	2-oxoglutarate and iron-dependent oxygenase domain containing 2 [Source:MGI Symbol;Acc:MGI:1913877]	-
ENSMUSG00000038538	2591.26	3107.11	2756.51	1234.73	1536.48	1340.86	2818.29	1370.69	1.04015	8.43E-22	1.70E-20	Ubn2	6	38433950	38524825	+	21438	protein_coding	ubinuclein 2 [Source:MGI Symbol;Acc:MGI:2444236]	-
ENSMUSG00000025878	1323.19	1398.87	1300.24	730.177	673.593	691.621	1340.77	698.464	0.940189	8.94E-22	1.80E-20	Uimc1	13	55027880	55100300	-	5085	protein_coding	ubiquitin interaction motif containing 1 [Source:MGI Symbol;Acc:MGI:103185]	-
ENSMUSG00000028282	240.785	293.796	269.335	601.375	654.375	674.283	267.972	643.344	-1.2629	8.98E-22	1.81E-20	Casp8ap2	4	32615451	32653265	+	6826	protein_coding	caspase 8 associated protein 2 [Source:MGI Symbol;Acc:MGI:1349399]	-
ENSMUSG00000020048	12303.7	12531.9	12890	8041.72	7382.62	7528.85	12575.2	7651.06	0.716839	9.39E-22	1.89E-20	Hsp90b1	10	86690209	86705509	-	4032	protein_coding	heat shock protein 90, beta (Grp94), member 1 [Source:MGI Symbol;Acc:MGI:98817]	-
ENSMUSG00000074129	1660.74	1916.35	1585.36	885.628	864.813	845.743	1720.82	865.395	0.991012	9.43E-22	1.90E-20	Rpl13a	7	45125558	45128761	-	2114	protein_coding	ribosomal protein L13A [Source:MGI Symbol;Acc:MGI:1351455]	-
ENSMUSG00000026779	79.8867	92.3676	99.3754	312.679	294.036	288.978	90.5432	298.565	-1.71785	1.14E-21	2.29E-20	Mastl	2	23115606	23156024	-	5777	protein_coding	microtubule associated serine/threonine kinase-like [Source:MGI Symbol;Acc:MGI:1914371]	-
ENSMUSG00000027957	772.988	544.19	755.996	1595.37	1690.23	1561.45	691.058	1615.68	-1.22434	1.16E-21	2.33E-20	Slc35a3	3	116669470	116712831	-	10786	protein_coding	solute carrier family 35 (UDP-N-acetylglucosamine (UDP-GlcNAc) transporter), member 3 [Source:MGI Symbol;Acc:MGI:1917648]	-
ENSMUSG00000032485	277.916	331.633	351.993	806.57	706.264	768.682	320.514	760.505	-1.24456	1.19E-21	2.39E-20	Scap	9	110333288	110384950	+	7443	protein_coding	SREBF chaperone [Source:MGI Symbol;Acc:MGI:2135958]	-
ENSMUSG00000030403	1741.76	2009.83	1785.04	3240.49	3322.8	3437.88	1845.54	3333.72	-0.853275	1.20E-21	2.40E-20	Vasp	7	19256929	19271817	-	2617	protein_coding	vasodilator-stimulated phosphoprotein [Source:MGI Symbol;Acc:MGI:109268]	-
ENSMUSG00000039770	778.614	1023.83	952.889	397.955	391.087	395.9	918.446	394.981	1.21777	1.25E-21	2.50E-20	Ypel5	17	72836453	72851195	+	4185	protein_coding	yippee like 5 [Source:MGI Symbol;Acc:MGI:1916937]	-
ENSMUSG00000030655	7861.53	11480.3	9252.12	3450.13	4442.25	4202.71	9531.32	4031.7	1.24138	1.27E-21	2.54E-20	Smg1	7	118131308	118243670	-	23984	protein_coding	SMG1 homolog, phosphatidylinositol 3-kinase-related kinase (C. elegans) [Source:MGI Symbol;Acc:MGI:1919742]	-
ENSMUSG00000021714	15.7523	21.1444	28.791	195.425	137.409	151.232	21.8959	161.355	-2.86663	1.31E-21	2.62E-20	Cenpk	13	104228611	104252392	+	5231	protein_coding	centromere protein K [Source:MGI Symbol;Acc:MGI:1926210]	-
ENSMUSG00000029131	4858.46	4721.88	4887.04	2727.95	2821.21	2334.94	4822.46	2628.03	0.875734	1.33E-21	2.66E-20	Dnajb6	5	29735688	29818134	+	6062	protein_coding	DnaJ heat shock protein family (Hsp40) member B6 [Source:MGI Symbol;Acc:MGI:1344381]	-
ENSMUSG00000024335	8655.9	12178.1	9565.11	4566.72	4925.59	4798	10133	4763.44	1.08898	1.36E-21	2.71E-20	Brd2	17	34112023	34122634	-	7285	protein_coding	bromodomain containing 2 [Source:MGI Symbol;Acc:MGI:99495]	-
ENSMUSG00000049421	1045.28	1090.61	1107.06	552.518	567.894	524.014	1080.98	548.142	0.979944	1.40E-21	2.78E-20	Zfp260	7	30094777	30107622	+	5790	protein_coding	zinc finger protein 260 [Source:MGI Symbol;Acc:MGI:1347071]	zf-C2H2
ENSMUSG00000025969	27329.1	27633.5	27973.7	14277.5	17303.9	14760.1	27645.4	15447.2	0.839736	1.49E-21	2.96E-20	Nrp2	1	62703285	62818695	+	11842	protein_coding	neuropilin 2 [Source:MGI Symbol;Acc:MGI:1100492]	-
ENSMUSG00000038615	6496.7	7797.83	7141.09	3705.07	4110.74	3914.69	7145.21	3910.17	0.869834	1.58E-21	3.13E-20	Nfe2l1	11	96817414	96829968	-	5441	protein_coding	nuclear factor, erythroid derived 2,-like 1 [Source:MGI Symbol;Acc:MGI:99421]	TF_bZIP
ENSMUSG00000021302	875.378	962.626	808.005	430.822	371.869	367.966	882.003	390.219	1.17486	1.60E-21	3.17E-20	Ggps1	13	14050659	14063488	-	4721	protein_coding	geranylgeranyl diphosphate synthase 1 [Source:MGI Symbol;Acc:MGI:1341724]	-
ENSMUSG00000025898	1170.17	1192.99	1206.44	595.157	645.727	552.912	1189.87	597.932	0.992912	1.68E-21	3.33E-20	Cwf19l2	9	3403592	3479236	+	10536	protein_coding	CWF19-like 2, cell cycle control (S. pombe) [Source:MGI Symbol;Acc:MGI:1918023]	-
ENSMUSG00000095562	857.376	1194.1	764.354	364.2	259.444	265.86	938.611	296.501	1.66048	1.69E-21	3.35E-20	Gm21887	X	170009659	170019281	+	759	protein_coding	predicted gene, 21887 [Source:MGI Symbol;Acc:MGI:5434051]	-
ENSMUSG00000025507	50.6324	83.4647	63.1544	269.153	240.226	314.986	65.7505	274.788	-2.064	1.92E-21	3.80E-20	Pidd1	7	141438113	141444025	-	4528	protein_coding	p53 induced death domain protein 1 [Source:MGI Symbol;Acc:MGI:1889507]	-
ENSMUSG00000030846	3377.75	4068.63	3638.81	2086.6	1842.05	1900.51	3695.06	1943.06	0.927044	2.11E-21	4.17E-20	Tial1	7	128439777	128461717	-	6903	protein_coding	Tia1 cytotoxic granule-associated RNA binding protein-like 1 [Source:MGI Symbol;Acc:MGI:107913]	-
ENSMUSG00000039055	15.7523	22.2573	16.7173	155.451	112.426	179.167	18.2423	149.015	-3.03411	2.18E-21	4.29E-20	Eme1	11	94644996	94653964	-	2762	protein_coding	essential meiotic structure-specific endonuclease 1 [Source:MGI Symbol;Acc:MGI:3576783]	-
ENSMUSG00000040356	462.443	454.048	504.307	943.367	958.02	996.975	473.599	966.121	-1.02703	2.18E-21	4.29E-20	Skiv2l	17	34839228	34850210	-	4977	protein_coding	superkiller viralicidic activity 2-like (S. cerevisiae) [Source:MGI Symbol;Acc:MGI:1099835]	-
ENSMUSG00000020111	1848.65	2178.99	2037.66	1098.82	1059.88	1057.66	2021.76	1072.12	0.915121	2.20E-21	4.33E-20	Micu1	10	59702477	59864132	+	9234	protein_coding	mitochondrial calcium uptake 1 [Source:MGI Symbol;Acc:MGI:2384909]	-
ENSMUSG00000015766	500.698	549.754	520.095	1011.77	1052.19	1056.7	523.516	1040.22	-0.990527	2.21E-21	4.35E-20	Eps8	6	137477245	137654876	-	12355	protein_coding	epidermal growth factor receptor pathway substrate 8 [Source:MGI Symbol;Acc:MGI:104684]	-
ENSMUSG00000022564	3199.97	3456.55	3219.95	1805.9	1744.04	1975.65	3292.16	1841.86	0.837842	2.38E-21	4.67E-20	Grina	15	76246764	76249904	+	2067	protein_coding	glutamate receptor, ionotropic, N-methyl D-aspartate-associated protein 1 (glutamate binding) [Source:MGI Symbol;Acc:MGI:1913418]	-
ENSMUSG00000035268	376.93	410.646	328.775	845.655	792.745	858.266	372.117	832.222	-1.1637	2.39E-21	4.69E-20	Pkig	2	163658386	163726158	+	3990	protein_coding	protein kinase inhibitor, gamma [Source:MGI Symbol;Acc:MGI:1343086]	-
ENSMUSG00000016239	1316.44	1701.57	1452.55	712.411	692.811	711.85	1490.19	705.691	1.07822	2.42E-21	4.75E-20	Lonrf3	X	36328353	36362341	+	3812	protein_coding	LON peptidase N-terminal domain and ring finger 3 [Source:MGI Symbol;Acc:MGI:1921615]	-
ENSMUSG00000020003	96.7642	36.7245	55.7245	322.45	319.02	307.28	63.0711	316.25	-2.33036	2.48E-21	4.86E-20	Pex7	10	19853900	19907689	-	12092	protein_coding	peroxisomal biogenesis factor 7 [Source:MGI Symbol;Acc:MGI:1321392]	-
ENSMUSG00000020422	21023.7	26269.1	22207.1	9655.75	12747.3	10027.5	23166.7	10810.2	1.09968	2.53E-21	4.94E-20	Tns3	11	8431652	8664535	-	11182	protein_coding	tensin 3 [Source:MGI Symbol;Acc:MGI:2443012]	-
ENSMUSG00000030109	30623.6	28228.9	27441.5	14781.2	17652.7	15174.3	28764.7	15869.4	0.858049	2.55E-21	4.98E-20	Slc6a12	6	121343076	121365775	+	3052	protein_coding	solute carrier family 6 (neurotransmitter transporter, betaine/GABA), member 12 [Source:MGI Symbol;Acc:MGI:95628]	-
ENSMUSG00000033192	127.144	119.076	98.4466	378.413	345.925	331.362	114.889	351.9	-1.62024	2.62E-21	5.11E-20	Lpcat2	8	92855339	92919279	+	3388	protein_coding	lysophosphatidylcholine acyltransferase 2 [Source:MGI Symbol;Acc:MGI:3606214]	-
ENSMUSG00000025171	699.853	761.198	701.2	310.903	349.769	320.766	720.75	327.146	1.13972	2.78E-21	5.41E-20	Ubtd1	19	41981763	42034641	+	1527	protein_coding	ubiquitin domain containing 1 [Source:MGI Symbol;Acc:MGI:2385092]	-
ENSMUSG00000029466	1527.97	1603.64	1501.78	828.778	859.047	838.037	1544.46	841.954	0.87513	2.87E-21	5.58E-20	Anapc7	5	122421693	122444912	+	5119	protein_coding	anaphase promoting complex subunit 7 [Source:MGI Symbol;Acc:MGI:1929711]	-
ENSMUSG00000042737	844.999	822.406	865.587	429.046	374.752	400.717	844.331	401.505	1.07208	3.01E-21	5.87E-20	Dpm3	3	89259358	89267079	+	919	protein_coding	dolichyl-phosphate mannosyltransferase polypeptide 3 [Source:MGI Symbol;Acc:MGI:1915813]	-
ENSMUSG00000017119	3072.83	3769.27	3471.64	1843.21	1866.07	1815.75	3437.91	1841.68	0.900576	3.07E-21	5.96E-20	Nbr1	11	101552149	101581951	+	6871	protein_coding	NBR1, autophagy cargo receptor [Source:MGI Symbol;Acc:MGI:108498]	-
ENSMUSG00000034602	2192.95	2895.67	2432.37	980.676	1269.35	1076.93	2507	1108.98	1.17697	3.07E-21	5.97E-20	Mon2	10	122992060	123076505	-	14041	protein_coding	MON2 homolog, regulator of endosome to Golgi trafficking [Source:MGI Symbol;Acc:MGI:1914324]	-
ENSMUSG00000022094	272.29	362.793	337.133	745.278	769.683	772.535	324.072	762.499	-1.23327	3.17E-21	6.14E-20	Slc39a14	14	70303469	70351425	-	10550	protein_coding	solute carrier family 39 (zinc transporter), member 14 [Source:MGI Symbol;Acc:MGI:2384851]	-
ENSMUSG00000029056	1056.53	1618.1	1159.07	484.12	500.63	486.447	1277.9	490.399	1.38142	3.45E-21	6.69E-20	Pank4	4	154964123	154980938	+	3487	protein_coding	pantothenate kinase 4 [Source:MGI Symbol;Acc:MGI:2387466]	-
ENSMUSG00000033216	100.14	66.7718	95.6604	324.227	282.505	320.766	87.524	309.166	-1.81809	3.59E-21	6.95E-20	Eefsec	6	88257334	88446539	-	2801	protein_coding	eukaryotic elongation factor, selenocysteine-tRNA-specific [Source:MGI Symbol;Acc:MGI:2137092]	-
ENSMUSG00000022106	90.0132	71.2232	85.4442	283.366	261.366	297.648	82.2269	280.793	-1.77065	3.64E-21	7.04E-20	Rcbtb2	14	73123037	73207843	+	9489	protein_coding	regulator of chromosome condensation (RCC1) and BTB (POZ) domain containing protein 2 [Source:MGI Symbol;Acc:MGI:1917200]	-
ENSMUSG00000060657	3129.08	4395.81	3335.11	1386.63	1756.53	1477.64	3620	1540.27	1.23285	3.92E-21	7.56E-20	Marf1	16	14109173	14163351	-	10153	protein_coding	meiosis regulator and mRNA stability 1 [Source:MGI Symbol;Acc:MGI:2444505]	-
ENSMUSG00000005362	1478.47	1584.72	1454.41	795.911	820.611	819.735	1505.86	812.086	0.890704	3.92E-21	7.57E-20	Crbn	6	106780201	106800077	-	6982	protein_coding	cereblon [Source:MGI Symbol;Acc:MGI:1913277]	-
ENSMUSG00000022422	7.87616	2.22573	7.42993	105.707	96.0903	135.82	5.84394	112.539	-4.25001	3.96E-21	7.64E-20	Dscc1	15	55076099	55090491	-	4429	protein_coding	DNA replication and sister chromatid cohesion 1 [Source:MGI Symbol;Acc:MGI:1919357]	-
ENSMUSG00000036908	3527.39	2957.99	3080.64	5741.93	5563.63	5822.91	3188.67	5709.49	-0.840608	3.98E-21	7.67E-20	Unc93b1	19	3935186	3949340	+	2841	protein_coding	unc-93 homolog B1, TLR signaling regulator [Source:MGI Symbol;Acc:MGI:1859307]	-
ENSMUSG00000021947	102.39	80.1261	83.5867	350.876	260.405	340.031	88.701	317.104	-1.84059	4.11E-21	7.90E-20	Cryl1	14	57274993	57398529	-	2178	protein_coding	crystallin, lambda 1 [Source:MGI Symbol;Acc:MGI:1915881]	-
ENSMUSG00000092341	177902	166344	169401	85180.2	103130	78441.2	171216	88917.1	0.945282	4.31E-21	8.28E-20	Malat1	19	5795690	5802672	-	6983	lincRNA	metastasis associated lung adenocarcinoma transcript 1 (non-coding RNA) [Source:MGI Symbol;Acc:MGI:1919539]	-
ENSMUSG00000041974	253.162	240.378	255.404	640.459	560.206	567.361	249.648	589.342	-1.2391	4.33E-21	8.31E-20	Spidr	16	15889224	16146851	-	6952	protein_coding	scaffolding protein involved in DNA repair [Source:MGI Symbol;Acc:MGI:1924834]	-
ENSMUSG00000029594	156.398	122.415	137.454	413.945	430.484	362.186	138.756	402.205	-1.53608	4.48E-21	8.60E-20	Rbm19	5	120116465	120198981	+	5280	protein_coding	RNA binding motif protein 19 [Source:MGI Symbol;Acc:MGI:1921361]	-
ENSMUSG00000020572	3994.34	4459.24	4177.48	2498.77	2449.34	2273.3	4210.35	2407.14	0.806497	4.53E-21	8.67E-20	Nampt	12	32819545	32853349	+	5054	protein_coding	nicotinamide phosphoribosyltransferase [Source:MGI Symbol;Acc:MGI:1929865]	-
ENSMUSG00000011096	1064.41	1285.36	1102.42	537.417	527.536	578.92	1150.73	547.958	1.07022	4.69E-21	8.98E-20	Akt1s1	7	44848991	44855421	+	3072	protein_coding	AKT1 substrate 1 (proline-rich) [Source:MGI Symbol;Acc:MGI:1914855]	-
ENSMUSG00000062510	105.766	173.607	132.81	429.046	439.133	422.872	137.394	430.35	-1.64768	4.71E-21	8.99E-20	Nsl1	1	191063012	191086474	+	5303	protein_coding	NSL1, MIS12 kinetochore complex component [Source:MGI Symbol;Acc:MGI:2685830]	-
ENSMUSG00000062397	744.859	652.138	673.338	1286.25	1349.11	1414.07	690.112	1349.81	-0.968153	4.91E-21	9.37E-20	Zfp706	15	36997027	37007773	-	4981	protein_coding	zinc finger protein 706 [Source:MGI Symbol;Acc:MGI:1915286]	-
ENSMUSG00000032020	299.294	332.746	227.542	682.209	811.963	769.646	286.527	754.606	-1.40056	5.18E-21	9.89E-20	Ubash3b	9	41011098	41161697	-	7326	protein_coding	ubiquitin associated and SH3 domain containing, B [Source:MGI Symbol;Acc:MGI:1920078]	-
ENSMUSG00000024791	169.9	145.785	174.603	532.088	418.954	437.321	163.429	462.787	-1.50062	5.30E-21	1.01E-19	Cdca5	19	6084983	6091777	+	2129	protein_coding	cell division cycle associated 5 [Source:MGI Symbol;Acc:MGI:1915099]	-
ENSMUSG00000023905	580.585	677.733	534.026	190.983	241.187	241.779	597.448	224.649	1.41147	5.31E-21	1.01E-19	Tnfrsf12a	17	23675445	23677468	-	1932	protein_coding	tumor necrosis factor receptor superfamily, member 12a [Source:MGI Symbol;Acc:MGI:1351484]	-
ENSMUSG00000035004	121.518	142.446	141.169	353.541	389.166	411.313	135.044	384.673	-1.50809	5.42E-21	1.03E-19	Igsf6	7	121064067	121074572	-	2175	protein_coding	immunoglobulin superfamily, member 6 [Source:MGI Symbol;Acc:MGI:1891393]	-
ENSMUSG00000037395	850.625	1165.17	926.884	403.285	420.875	415.166	980.892	413.109	1.24738	5.46E-21	1.04E-19	Rcor3	1	192098546	192138062	-	13622	protein_coding	REST corepressor 3 [Source:MGI Symbol;Acc:MGI:2441920]	MYB
ENSMUSG00000028555	30.3795	30.0473	19.5036	159.893	170.08	145.452	26.6434	158.475	-2.58594	5.94E-21	1.13E-19	Ttc39a	4	109406623	109444745	+	4904	protein_coding	tetratricopeptide repeat domain 39A [Source:MGI Symbol;Acc:MGI:2444350]	-
ENSMUSG00000015568	3520.64	3634.61	3531.08	6457.89	5726.98	5930.8	3562.11	6038.56	-0.7616	6.45E-21	1.22E-19	Lpl	8	68880491	68907448	+	10478	protein_coding	lipoprotein lipase [Source:MGI Symbol;Acc:MGI:96820]	-
ENSMUSG00000026869	1706.88	1642.59	1900.21	967.351	890.757	883.31	1749.89	913.806	0.937631	6.63E-21	1.26E-19	Psmd5	2	34849734	34874968	-	7230	protein_coding	proteasome (prosome, macropain) 26S subunit, non-ATPase, 5 [Source:MGI Symbol;Acc:MGI:1914248]	-
ENSMUSG00000024516	2730.78	2957.99	2804.8	1677.1	1399.07	1471.86	2831.19	1516.01	0.900728	6.72E-21	1.27E-19	Sec11c	18	65800549	65817665	+	3084	protein_coding	SEC11 homolog C, signal peptidase complex subunit [Source:MGI Symbol;Acc:MGI:1913536]	-
ENSMUSG00000029782	326.298	262.636	270.264	747.943	631.313	692.585	286.399	690.614	-1.27162	6.90E-21	1.30E-19	Tmem209	6	30479053	30509783	-	9856	protein_coding	transmembrane protein 209 [Source:MGI Symbol;Acc:MGI:1919899]	-
ENSMUSG00000030002	3790.68	4571.64	3987.09	2097.26	2336.92	2176.01	4116.47	2203.39	0.901706	7.06E-21	1.33E-19	Dusp11	6	85942268	85961667	-	8754	protein_coding	dual specificity phosphatase 11 (RNA/RNP complex 1-interacting) [Source:MGI Symbol;Acc:MGI:1919352]	-
ENSMUSG00000102976	693.102	913.66	835.867	339.328	364.182	309.207	814.21	337.572	1.27046	7.11E-21	1.34E-19	Zc3h11a	1	133619862	133661380	-	6031	protein_coding	zinc finger CCCH type containing 11A [Source:MGI Symbol;Acc:MGI:1917829]	-
ENSMUSG00000037679	1498.72	1521.28	1362.46	2482.78	2832.74	2760.71	1460.82	2692.08	-0.882414	7.60E-21	1.43E-19	Inf2	12	112588784	112615557	+	4871	protein_coding	inverted formin, FH2 and WH2 domain containing [Source:MGI Symbol;Acc:MGI:1917685]	-
ENSMUSG00000028214	145.146	131.318	136.525	23.9839	21.1399	21.1917	137.663	22.1052	2.63664	7.83E-21	1.47E-19	Gem	4	11704457	11714752	+	2104	protein_coding	GTP binding protein (gene overexpressed in skeletal muscle) [Source:MGI Symbol;Acc:MGI:99844]	-
ENSMUSG00000020482	2306.59	3568.95	2614.41	1227.62	1163.65	1050.92	2829.98	1147.4	1.30213	8.23E-21	1.55E-19	Ccdc117	11	5528887	5542187	-	3372	protein_coding	coiled-coil domain containing 117 [Source:MGI Symbol;Acc:MGI:2144383]	-
ENSMUSG00000032264	3320.36	3680.24	3422.41	2062.62	1871.84	1742.54	3474.34	1892.33	0.876257	8.35E-21	1.57E-19	Zw10	9	49055613	49078775	+	3827	protein_coding	zw10 kinetochore protein [Source:MGI Symbol;Acc:MGI:1349478]	-
ENSMUSG00000040681	1789.01	1568.02	1661.52	3470.56	2933.64	3055.46	1672.85	3153.22	-0.91477	8.44E-21	1.58E-19	Hmgn1	16	96120618	96127729	-	3221	protein_coding	high mobility group nucleosomal binding domain 1 [Source:MGI Symbol;Acc:MGI:96120]	-
ENSMUSG00000006498	1633.74	2029.86	1646.66	3305.34	3413.13	3567.92	1770.09	3428.8	-0.954254	8.53E-21	1.60E-19	Ptbp1	10	79854427	79864771	+	4740	protein_coding	polypyrimidine tract binding protein 1 [Source:MGI Symbol;Acc:MGI:97791]	-
ENSMUSG00000037902	5174.63	5529.82	5272.47	8380.16	8926.79	8708.84	5325.64	8671.93	-0.703398	9.16E-21	1.71E-19	Sirpa	2	129592835	129632228	+	4911	protein_coding	signal-regulatory protein alpha [Source:MGI Symbol;Acc:MGI:108563]	-
ENSMUSG00000020021	1011.52	1376.61	1076.41	486.785	524.653	473.924	1154.85	495.121	1.22155	9.26E-21	1.73E-19	Fgd6	10	94036001	94145339	+	8241	protein_coding	FYVE, RhoGEF and PH domain containing 6 [Source:MGI Symbol;Acc:MGI:1261419]	-
ENSMUSG00000039159	1683.25	2094.41	1824.05	962.022	959.942	892.943	1867.23	938.302	0.992558	9.29E-21	1.74E-19	Ube2h	6	30211289	30304539	-	4780	protein_coding	ubiquitin-conjugating enzyme E2H [Source:MGI Symbol;Acc:MGI:104632]	-
ENSMUSG00000028863	79.8867	51.1917	79.8718	293.137	241.187	295.721	70.3167	276.682	-1.97224	9.36E-21	1.75E-19	Meaf6	4	125085134	125113238	+	5211	protein_coding	MYST/Esa1-associated factor 6 [Source:MGI Symbol;Acc:MGI:1917338]	-
ENSMUSG00000018362	1210.68	1174.07	1095.92	2473.01	2009.25	2321.46	1160.22	2267.91	-0.967707	9.44E-21	1.76E-19	Kpna2	11	106988629	106999541	-	2873	protein_coding	karyopherin (importin) alpha 2 [Source:MGI Symbol;Acc:MGI:103561]	-
ENSMUSG00000001751	742.609	492.998	570.247	1360.87	1471.14	1503.65	601.952	1445.22	-1.26419	9.49E-21	1.77E-19	Naglu	11	101070012	101077672	+	2658	protein_coding	alpha-N-acetylglucosaminidase (Sanfilippo disease IIIB) [Source:MGI Symbol;Acc:MGI:1351641]	-
ENSMUSG00000026463	218.282	181.397	195.964	457.471	549.636	534.61	198.548	513.906	-1.37198	1.05E-20	1.96E-19	Atp2b4	1	133699457	133801041	-	12248	protein_coding	ATPase, Ca++ transporting, plasma membrane 4 [Source:MGI Symbol;Acc:MGI:88111]	-
ENSMUSG00000086331	785.365	1612.54	895.307	104.819	106.66	70.3181	1097.74	93.9323	3.54621	1.13E-20	2.11E-19	Gm16310	16	92094568	92096490	+	960	sense_intronic	predicted gene 16310 [Source:MGI Symbol;Acc:MGI:3826522]	-
ENSMUSG00000038518	2154.69	2675.32	2334.86	1259.6	1257.82	1199.26	2388.29	1238.89	0.946778	1.15E-20	2.14E-19	Jarid2	13	44729474	44921643	+	9715	protein_coding	jumonji, AT rich interactive domain 2 [Source:MGI Symbol;Acc:MGI:104813]	ARID
ENSMUSG00000027879	2177.19	2416.03	2347.86	1345.76	1228.03	1289.81	2313.69	1287.87	0.845135	1.22E-20	2.27E-19	Sec22b	3	97901190	97923276	+	3976	protein_coding	SEC22 homolog B, vesicle trafficking protein [Source:MGI Symbol;Acc:MGI:1338759]	-
ENSMUSG00000008373	636.843	457.387	517.309	1292.47	1165.58	1194.44	537.18	1217.5	-1.18127	1.34E-20	2.48E-19	Prpf31	7	3629985	3642486	+	5439	protein_coding	pre-mRNA processing factor 31 [Source:MGI Symbol;Acc:MGI:1916238]	-
ENSMUSG00000005873	698.728	747.844	720.703	1529.64	1314.52	1372.65	722.425	1405.6	-0.960576	1.40E-20	2.58E-19	Reep5	18	34344889	34373415	-	2894	protein_coding	receptor accessory protein 5 [Source:MGI Symbol;Acc:MGI:1270152]	-
ENSMUSG00000017754	355.552	329.407	325.06	715.964	698.576	796.617	336.673	737.053	-1.13115	1.52E-20	2.82E-19	Pltp	2	164839518	164857711	-	2562	protein_coding	phospholipid transfer protein [Source:MGI Symbol;Acc:MGI:103151]	-
ENSMUSG00000031545	3311.36	3955.11	3611.88	1962.24	2068.82	1993.95	3626.12	2008.34	0.852495	1.55E-20	2.86E-19	Gpat4	8	23171265	23208346	-	6682	protein_coding	glycerol-3-phosphate acyltransferase 4 [Source:MGI Symbol;Acc:MGI:2142716]	-
ENSMUSG00000029467	11178.5	12880.3	12540.8	6280.23	7408.56	6493.34	12199.9	6727.38	0.858843	1.61E-20	2.97E-19	Atp2a2	5	122453513	122502225	-	6081	protein_coding	ATPase, Ca++ transporting, cardiac muscle, slow twitch 2 [Source:MGI Symbol;Acc:MGI:88110]	-
ENSMUSG00000040940	1720.38	1608.09	1578.86	2800.79	2940.36	3321.32	1635.77	3020.83	-0.88514	1.62E-20	2.99E-19	Arhgef1	7	24902912	24926594	+	7732	protein_coding	Rho guanine nucleotide exchange factor (GEF) 1 [Source:MGI Symbol;Acc:MGI:1353510]	-
ENSMUSG00000021843	2136.69	2337.01	2176.04	1253.38	1289.53	1184.81	2216.58	1242.57	0.834843	1.67E-20	3.07E-19	Ktn1	14	47648448	47739894	+	12912	protein_coding	kinectin 1 [Source:MGI Symbol;Acc:MGI:109153]	-
ENSMUSG00000025810	48.3821	15.5801	39.9359	227.403	182.572	268.75	34.6327	226.241	-2.70313	1.72E-20	3.16E-19	Nrp1	8	128358604	128503363	+	9785	protein_coding	neuropilin 1 [Source:MGI Symbol;Acc:MGI:106206]	-
ENSMUSG00000039197	469.194	398.405	411.433	972.681	868.656	882.347	426.344	907.895	-1.09163	1.76E-20	3.24E-19	Adk	14	21052574	21448569	+	8526	protein_coding	adenosine kinase [Source:MGI Symbol;Acc:MGI:87930]	-
ENSMUSG00000090124	419.687	261.523	391.929	946.032	912.858	984.453	357.713	947.781	-1.40454	1.87E-20	3.44E-19	Ugt1a7c	1	88095062	88220002	+	4219	protein_coding	UDP glucuronosyltransferase 1 family, polypeptide A7C [Source:MGI Symbol;Acc:MGI:3032636]	-
ENSMUSG00000037820	474.82	636.558	540.528	121.696	203.711	182.056	550.635	169.155	1.70493	1.94E-20	3.55E-19	Tgm2	2	158116402	158146436	-	4608	protein_coding	transglutaminase 2, C polypeptide [Source:MGI Symbol;Acc:MGI:98731]	-
ENSMUSG00000021240	1553.85	1579.15	1492.49	866.086	847.516	768.682	1541.83	827.428	0.897354	1.94E-20	3.57E-19	Abcd4	12	84601464	84617413	-	8006	protein_coding	ATP-binding cassette, sub-family D (ALD), member 4 [Source:MGI Symbol;Acc:MGI:1349217]	-
ENSMUSG00000005069	1070.03	1415.56	1264.95	547.189	611.134	543.279	1250.18	567.201	1.14053	2.06E-20	3.77E-19	Pex5	6	124396816	124415067	-	3943	protein_coding	peroxisomal biogenesis factor 5 [Source:MGI Symbol;Acc:MGI:1098808]	-
ENSMUSG00000049511	1460.46	1770.56	1655.95	873.192	803.315	749.417	1628.99	808.641	1.01016	2.26E-20	4.14E-19	Htr1b	9	81628291	81633828	-	4724	protein_coding	5-hydroxytryptamine (serotonin) receptor 1B [Source:MGI Symbol;Acc:MGI:96274]	-
ENSMUSG00000026473	393.808	379.486	420.72	825.224	795.628	845.743	398.005	822.198	-1.04541	2.27E-20	4.15E-19	Glul	1	153899944	153909723	+	3323	protein_coding	glutamate-ammonia ligase (glutamine synthetase) [Source:MGI Symbol;Acc:MGI:95739]	-
ENSMUSG00000029672	309.42	214.783	353.851	842.99	761.996	809.139	292.684	804.709	-1.45596	2.32E-20	4.23E-19	Fam3c	6	22306520	22356243	-	3713	protein_coding	family with sequence similarity 3, member C [Source:MGI Symbol;Acc:MGI:107892]	-
ENSMUSG00000032350	3046.95	3289.62	3038.84	1770.37	1761.33	1897.62	3125.14	1809.78	0.78805	2.33E-20	4.26E-19	Gclc	9	77754535	77794485	+	3766	protein_coding	glutamate-cysteine ligase, catalytic subunit [Source:MGI Symbol;Acc:MGI:104990]	-
ENSMUSG00000037169	6868.01	7657.61	6389.74	11647.3	13098.1	13611.8	6971.79	12785.7	-0.875058	2.34E-20	4.26E-19	Mycn	12	12936093	12941914	-	3295	protein_coding	v-myc avian myelocytomatosis viral related oncogene, neuroblastoma derived [Source:MGI Symbol;Acc:MGI:97357]	bHLH
ENSMUSG00000014353	1840.77	1596.96	1862.13	922.937	865.773	967.114	1766.62	918.608	0.943808	2.38E-20	4.33E-19	Tmem87b	2	128818118	128854261	+	8395	protein_coding	transmembrane protein 87B [Source:MGI Symbol;Acc:MGI:1919727]	-
ENSMUSG00000045092	40.5059	32.273	42.7221	187.43	164.314	195.542	38.5004	182.429	-2.23983	2.40E-20	4.36E-19	S1pr1	3	115710433	115715072	-	3046	protein_coding	sphingosine-1-phosphate receptor 1 [Source:MGI Symbol;Acc:MGI:1096355]	-
ENSMUSG00000019370	2069.18	1858.48	1942.93	3227.17	3477.51	3557.32	1956.86	3420.67	-0.805713	2.59E-20	4.70E-19	Calm3	7	16915379	16924114	-	2423	protein_coding	calmodulin 3 [Source:MGI Symbol;Acc:MGI:103249]	-
ENSMUSG00000041560	3918.95	4449.23	3736.33	2283.8	2269.65	2214.54	4034.83	2256	0.838441	2.77E-20	5.03E-19	Nop53	7	15936183	15946074	-	3847	protein_coding	NOP53 ribosome biogenesis factor [Source:MGI Symbol;Acc:MGI:2154441]	-
ENSMUSG00000024193	527.702	589.817	595.323	254.94	227.734	252.374	570.948	245.016	1.22071	2.85E-20	5.16E-19	Phf1	17	26933127	26937890	+	2429	protein_coding	PHD finger protein 1 [Source:MGI Symbol;Acc:MGI:98647]	-
ENSMUSG00000056228	74.2609	61.2075	64.0832	233.621	228.695	255.264	66.5172	239.193	-1.84794	2.85E-20	5.16E-19	Cars2	8	11513977	11550783	-	7237	protein_coding	cysteinyl-tRNA synthetase 2 (mitochondrial)(putative) [Source:MGI Symbol;Acc:MGI:1919191]	-
ENSMUSG00000047123	741.484	747.844	712.345	358.87	358.417	322.692	733.891	346.66	1.08129	2.85E-20	5.17E-19	Ticam1	17	56269319	56276786	-	2992	protein_coding	toll-like receptor adaptor molecule 1 [Source:MGI Symbol;Acc:MGI:2147032]	-
ENSMUSG00000034773	16.8775	20.0315	18.5748	141.239	122.996	126.187	18.4946	130.14	-2.81493	2.87E-20	5.19E-19	BC030867	11	102248882	102265187	+	3032	protein_coding	cDNA sequence BC030867 [Source:MGI Symbol;Acc:MGI:2387601]	-
ENSMUSG00000060181	186.777	163.591	154.171	453.03	408.384	456.586	168.18	439.333	-1.38812	3.06E-20	5.52E-19	Slc35e3	10	117733679	117746365	-	3526	protein_coding	solute carrier family 35, member E3 [Source:MGI Symbol;Acc:MGI:2448489]	-
ENSMUSG00000079184	1529.1	1550.22	1656.87	857.203	854.243	722.446	1578.73	811.297	0.960524	3.17E-20	5.73E-19	Mphosph8	14	56668248	56697430	+	3586	protein_coding	M-phase phosphoprotein 8 [Source:MGI Symbol;Acc:MGI:1922589]	-
ENSMUSG00000029790	9.00132	18.9187	14.8599	112.813	124.917	132.93	14.26	123.554	-3.11101	3.26E-20	5.87E-19	Cep41	6	30653457	30693749	-	4979	protein_coding	centrosomal protein 41 [Source:MGI Symbol;Acc:MGI:1891414]	-
ENSMUSG00000030785	241.911	263.748	278.622	82.6113	74.9504	80.9139	261.427	79.4919	1.71808	3.28E-20	5.91E-19	Cox6a2	7	128205435	128206387	-	680	protein_coding	cytochrome c oxidase subunit 6A2 [Source:MGI Symbol;Acc:MGI:104649]	-
ENSMUSG00000021556	230.659	184.735	243.33	514.322	596.721	570.251	219.575	560.431	-1.34893	3.32E-20	5.98E-19	Golm1	13	59634626	59675811	-	4424	protein_coding	golgi membrane protein 1 [Source:MGI Symbol;Acc:MGI:1917329]	-
ENSMUSG00000079316	899.007	1021.61	926.884	480.567	356.495	408.423	949.166	415.161	1.19177	3.71E-20	6.66E-19	Rab9	X	166457253	166479867	-	1749	protein_coding	RAB9, member RAS oncogene family [Source:MGI Symbol;Acc:MGI:1890695]	-
ENSMUSG00000044221	2345.97	2601.87	2412.87	1436.37	1395.23	1306.18	2453.57	1379.26	0.830719	3.72E-20	6.68E-19	Grsf1	5	88659448	88676171	-	3036	protein_coding	G-rich RNA sequence binding factor 1 [Source:MGI Symbol;Acc:MGI:106479]	-
ENSMUSG00000036918	461.318	318.279	380.784	850.097	991.652	1014.31	386.794	952.021	-1.29956	3.73E-20	6.69E-19	Ttc7	17	87282886	87381769	+	6315	protein_coding	tetratricopeptide repeat domain 7 [Source:MGI Symbol;Acc:MGI:1920999]	-
ENSMUSG00000057367	1179.17	1468.98	1323.46	646.678	671.671	647.311	1323.87	655.22	1.01484	3.86E-20	6.93E-19	Birc2	9	7818227	7837064	-	4580	protein_coding	baculoviral IAP repeat-containing 2 [Source:MGI Symbol;Acc:MGI:1197009]	-
ENSMUSG00000050627	4931.6	4751.92	4980.84	2892.28	3100.83	2821.39	4888.12	2938.17	0.734473	3.96E-20	7.09E-19	Gpd1l	9	114899341	114933987	-	5077	protein_coding	glycerol-3-phosphate dehydrogenase 1-like [Source:MGI Symbol;Acc:MGI:1289257]	-
ENSMUSG00000025795	429.813	418.436	390.071	882.075	853.282	806.25	412.774	847.202	-1.03883	4.04E-20	7.23E-19	Rassf3	10	121410350	121476347	-	3826	protein_coding	Ras association (RalGDS/AF-6) domain family member 3 [Source:MGI Symbol;Acc:MGI:2179722]	-
ENSMUSG00000040549	1282.69	1168.51	1348.53	2367.3	2230.26	2254.03	1266.58	2283.86	-0.849933	4.18E-20	7.48E-19	Ckap5	2	91526762	91620664	+	9462	protein_coding	cytoskeleton associated protein 5 [Source:MGI Symbol;Acc:MGI:1923036]	-
ENSMUSG00000036086	91.1384	53.4174	60.3682	278.036	279.623	245.632	68.308	267.763	-1.97568	4.26E-20	7.61E-19	Zranb3	1	127954184	128103047	-	9079	protein_coding	zinc finger, RAN-binding domain containing 3 [Source:MGI Symbol;Acc:MGI:1918362]	-
ENSMUSG00000043259	1320.94	1146.25	1334.6	2210.96	2457.03	2409.12	1267.26	2359.04	-0.895837	4.42E-20	7.89E-19	Fam13c	10	70440481	70558736	+	8263	protein_coding	family with sequence similarity 13, member C [Source:MGI Symbol;Acc:MGI:1918971]	-
ENSMUSG00000046718	3760.3	3755.91	3310.04	2067.95	2029.43	2113.39	3608.75	2070.26	0.801306	4.54E-20	8.09E-19	Bst2	8	71534255	71537456	-	903	protein_coding	bone marrow stromal cell antigen 2 [Source:MGI Symbol;Acc:MGI:1916800]	-
ENSMUSG00000015112	552.456	410.646	489.447	1067.73	1013.75	1094.26	484.183	1058.58	-1.1285	4.68E-20	8.33E-19	Slc25a13	6	6041218	6217173	-	3798	protein_coding	solute carrier family 25 (mitochondrial carrier, adenine nucleotide translocator), member 13 [Source:MGI Symbol;Acc:MGI:1354721]	-
ENSMUSG00000043300	15.7523	25.5958	15.7886	139.462	118.191	156.048	19.0456	137.9	-2.86439	4.77E-20	8.48E-19	B3galnt1	3	69574158	69598960	-	2028	protein_coding	UDP-GalNAc:betaGlcNAc beta 1,3-galactosaminyltransferase, polypeptide 1 [Source:MGI Symbol;Acc:MGI:1349405]	-
ENSMUSG00000030245	1656.24	1808.4	1731.17	986.894	934.958	843.817	1731.94	921.89	0.909359	4.78E-20	8.50E-19	Golt1b	6	142387221	142403858	+	2818	protein_coding	golgi transport 1B [Source:MGI Symbol;Acc:MGI:1914214]	-
ENSMUSG00000042292	594.087	642.122	531.24	1115.7	1399.07	1295.59	589.15	1270.12	-1.10928	4.82E-20	8.56E-19	Mkl1	15	81012281	81190757	-	6114	protein_coding	MKL (megakaryoblastic leukemia)/myocardin-like 1 [Source:MGI Symbol;Acc:MGI:2384495]	-
ENSMUSG00000022814	389.307	379.486	375.212	793.246	779.292	759.05	381.335	777.196	-1.02775	4.82E-20	8.56E-19	Umps	16	33954782	33967038	-	3484	protein_coding	uridine monophosphate synthetase [Source:MGI Symbol;Acc:MGI:1298388]	-
ENSMUSG00000047676	3097.58	3948.44	3160.51	1781.92	1725.78	1711.72	3402.17	1739.8	0.967256	4.85E-20	8.60E-19	Rpsa-ps10	3	150072658	150073542	-	885	processed_pseudogene	ribosomal protein SA, pseudogene 10 [Source:MGI Symbol;Acc:MGI:3704228]	-
ENSMUSG00000023919	50.6324	80.1261	68.7269	315.344	239.265	244.668	66.4951	266.426	-2.00165	4.93E-20	8.73E-19	Cenpq	17	40923051	40935047	-	2604	protein_coding	centromere protein Q [Source:MGI Symbol;Acc:MGI:1933744]	-
ENSMUSG00000037235	781.99	833.534	752.281	361.535	393.97	383.378	789.268	379.628	1.05579	5.11E-20	9.04E-19	Mxd4	5	34173883	34187720	-	8483	protein_coding	Max dimerization protein 4 [Source:MGI Symbol;Acc:MGI:104991]	bHLH
ENSMUSG00000009687	14844.3	13135.1	13492.8	8619.11	7556.54	7857.32	13824.1	8010.99	0.787032	5.34E-20	9.43E-19	Fxyd5	7	31032722	31042481	-	4192	protein_coding	FXYD domain-containing ion transport regulator 5 [Source:MGI Symbol;Acc:MGI:1201785]	-
ENSMUSG00000024300	599.713	510.804	608.326	1203.64	1088.7	1209.86	572.948	1167.4	-1.02597	5.34E-20	9.43E-19	Myo1f	17	33555719	33607764	+	4914	protein_coding	myosin IF [Source:MGI Symbol;Acc:MGI:107711]	-
ENSMUSG00000044966	10.1265	24.483	25.076	122.584	170.08	162.791	19.8952	151.818	-2.91728	5.38E-20	9.48E-19	Fbxo48	11	16951375	16954772	+	2247	protein_coding	F-box protein 48 [Source:MGI Symbol;Acc:MGI:2442569]	-
ENSMUSG00000055172	22.5033	5.56431	23.2185	152.786	175.845	128.114	17.0954	152.248	-3.13883	5.46E-20	9.62E-19	C1ra	6	124512405	124523443	+	2981	protein_coding	complement component 1, r subcomponent A [Source:MGI Symbol;Acc:MGI:1355313]	-
ENSMUSG00000028677	731.357	575.35	704.915	1343.1	1340.46	1440.08	670.541	1374.54	-1.03486	6.03E-20	1.06E-18	Rnf220	4	117271463	117497052	-	8239	protein_coding	ring finger protein 220 [Source:MGI Symbol;Acc:MGI:1913993]	-
ENSMUSG00000031671	856.251	993.786	886.948	468.131	420.875	418.055	912.328	435.687	1.06542	6.07E-20	1.07E-18	Setd6	8	95715881	95719010	+	1903	protein_coding	SET domain containing 6 [Source:MGI Symbol;Acc:MGI:1913333]	-
ENSMUSG00000025742	1020.52	929.24	1029.97	1805.9	1805.54	1742.54	993.247	1784.66	-0.844973	6.09E-20	1.07E-18	Prps2	X	167346322	167382749	-	3873	protein_coding	phosphoribosyl pyrophosphate synthetase 2 [Source:MGI Symbol;Acc:MGI:97776]	-
ENSMUSG00000049940	1509.97	1822.87	1668.95	838.549	874.422	894.87	1667.26	869.28	0.939828	6.11E-20	1.07E-18	Pgrmc2	3	41066326	41083046	-	3242	protein_coding	progesterone receptor membrane component 2 [Source:MGI Symbol;Acc:MGI:1918054]	-
ENSMUSG00000028293	82.1371	62.3203	83.5867	300.243	244.069	263.934	76.0147	269.415	-1.82279	6.20E-20	1.09E-18	Slc35a1	4	34663257	34687438	-	2293	protein_coding	solute carrier family 35 (CMP-sialic acid transporter), member 1 [Source:MGI Symbol;Acc:MGI:1345622]	-
ENSMUSG00000025369	926.011	686.636	846.084	1652.23	1725.78	1713.64	819.577	1697.22	-1.0499	6.46E-20	1.13E-18	Smarcc2	10	128459248	128490482	+	5552	protein_coding	SWI/SNF related, matrix associated, actin dependent regulator of chromatin, subfamily c, member 2 [Source:MGI Symbol;Acc:MGI:1915344]	MYB
ENSMUSG00000032757	805.618	752.295	814.506	397.955	389.166	362.186	790.807	383.102	1.04559	6.69E-20	1.17E-18	Bet1	6	4076899	4086972	-	3730	protein_coding	Bet1 golgi vesicular membrane trafficking protein [Source:MGI Symbol;Acc:MGI:1343104]	-
ENSMUSG00000055945	212.656	382.825	208.038	50.6327	42.2797	58.7589	267.84	50.5571	2.40379	6.70E-20	1.17E-18	Prr18	17	8337459	8344113	+	3656	protein_coding	proline rich 18 [Source:MGI Symbol;Acc:MGI:2443403]	-
ENSMUSG00000062901	3502.64	4550.5	3817.13	1876.96	2158.19	1818.64	3956.75	1951.26	1.01991	6.76E-20	1.18E-18	Klhl24	16	20097542	20129221	+	10183	protein_coding	kelch-like 24 [Source:MGI Symbol;Acc:MGI:1923035]	-
ENSMUSG00000059552	1129.67	1144.02	1156.28	2052.85	1912.2	2004.55	1143.32	1989.86	-0.799374	6.96E-20	1.21E-18	Trp53	11	69580359	69591873	+	4045	protein_coding	transformation related protein 53 [Source:MGI Symbol;Acc:MGI:98834]	P53
ENSMUSG00000021785	92.2635	54.5303	83.5867	286.03	310.372	261.044	76.7935	285.815	-1.89357	7.05E-20	1.23E-18	Ngly1	14	16249280	16311926	+	7555	protein_coding	N-glycanase 1 [Source:MGI Symbol;Acc:MGI:1913276]	-
ENSMUSG00000098234	518.701	563.109	599.967	254.94	177.767	194.579	560.592	209.095	1.42155	7.25E-20	1.26E-18	Snhg6	1	9941959	9944118	-	1146	lincRNA	small nucleolar RNA host gene 6 [Source:MGI Symbol;Acc:MGI:1921074]	-
ENSMUSG00000042743	307.17	426.226	364.067	110.148	119.152	129.077	365.821	119.459	1.61564	7.56E-20	1.32E-18	Sgtb	13	104109741	104141735	+	3072	protein_coding	small glutamine-rich tetratricopeptide repeat (TPR)-containing, beta [Source:MGI Symbol;Acc:MGI:2444615]	-
ENSMUSG00000048249	1394.08	1867.38	1665.23	650.231	831.181	652.128	1642.23	711.18	1.20779	7.86E-20	1.37E-18	Crebrf	17	26715650	26776635	+	8564	protein_coding	CREB3 regulatory factor [Source:MGI Symbol;Acc:MGI:1924378]	-
ENSMUSG00000040820	109.141	75.6747	84.5155	289.584	280.584	332.325	89.7771	300.831	-1.74669	7.97E-20	1.38E-18	Hlcs	16	94128882	94313571	-	8923	protein_coding	holocarboxylase synthetase (biotin- [propriony-Coenzyme A-carboxylase (ATP-hydrolysing)] ligase) [Source:MGI Symbol;Acc:MGI:894646]	-
ENSMUSG00000042208	146.271	116.851	151.385	428.157	366.104	381.451	138.169	391.904	-1.50185	8.03E-20	1.39E-18	0610010F05Rik	11	23564961	23633639	-	5226	protein_coding	RIKEN cDNA 0610010F05 gene [Source:MGI Symbol;Acc:MGI:1918925]	-
ENSMUSG00000027379	464.693	588.704	458.798	1089.94	1045.46	1102.93	504.065	1079.44	-1.09999	8.57E-20	1.49E-18	Bub1	2	127801122	127831865	-	4354	protein_coding	BUB1, mitotic checkpoint serine/threonine kinase [Source:MGI Symbol;Acc:MGI:1100510]	-
ENSMUSG00000046034	1781.14	2074.38	1965.22	1108.59	988.769	983.49	1940.24	1026.95	0.917623	9.08E-20	1.57E-18	Otulin	15	27542635	27630693	-	1693	protein_coding	OTU deubiquitinase with linear linkage specificity [Source:MGI Symbol;Acc:MGI:3577015]	-
ENSMUSG00000030447	1885.78	1826.21	1989.36	3143.67	3418.89	3191.28	1900.45	3251.28	-0.774185	9.51E-20	1.65E-18	Cyfip1	7	55841745	55932602	+	11941	protein_coding	cytoplasmic FMR1 interacting protein 1 [Source:MGI Symbol;Acc:MGI:1338801]	-
ENSMUSG00000039936	702.103	817.954	677.981	1355.54	1506.7	1603.83	732.68	1488.69	-1.02346	9.71E-20	1.68E-18	Pik3cd	4	149649168	149702571	-	6259	protein_coding	phosphatidylinositol-4,5-bisphosphate 3-kinase catalytic subunit delta [Source:MGI Symbol;Acc:MGI:1098211]	-
ENSMUSG00000022139	5408.67	6756.19	6073.97	2938.47	3498.65	2978.4	6079.61	3138.51	0.953998	9.74E-20	1.68E-18	Mbnl2	14	120275669	120431697	+	11993	protein_coding	muscleblind like splicing factor 2 [Source:MGI Symbol;Acc:MGI:2145597]	-
ENSMUSG00000019433	540.079	421.775	501.52	1038.41	983.964	1070.18	487.792	1030.85	-1.07916	1.00E-19	1.73E-18	Gipc1	8	83652677	83664694	+	1729	protein_coding	GIPC PDZ domain containing family, member 1 [Source:MGI Symbol;Acc:MGI:1926252]	-
ENSMUSG00000026238	10597.9	8091.63	8592.72	18545.8	16663	17239.5	9094.09	17482.8	-0.94303	1.03E-19	1.78E-18	Ptma	1	86526726	86530712	+	1462	protein_coding	prothymosin alpha [Source:MGI Symbol;Acc:MGI:97803]	-
ENSMUSG00000057554	2016.3	2007.6	1961.5	1183.21	1149.24	1163.62	1995.13	1165.36	0.775477	1.06E-19	1.82E-18	Lgals8	13	12439415	12464944	-	3688	protein_coding	lectin, galactose binding, soluble 8 [Source:MGI Symbol;Acc:MGI:1928481]	-
ENSMUSG00000001054	230.659	242.604	224.755	519.652	519.848	580.846	232.673	540.115	-1.21565	1.07E-19	1.83E-18	Rmnd5b	11	51623671	51635896	-	2161	protein_coding	required for meiotic nuclear division 5 homolog B [Source:MGI Symbol;Acc:MGI:1913339]	-
ENSMUSG00000038564	244.161	184.735	198.751	480.567	589.033	576.03	209.216	548.543	-1.3915	1.07E-19	1.84E-18	Ift172	5	31253277	31291116	-	6617	protein_coding	intraflagellar transport 172 [Source:MGI Symbol;Acc:MGI:2682064]	-
ENSMUSG00000036327	139.52	82.3518	109.592	331.333	441.054	374.709	110.488	382.365	-1.79121	1.07E-19	1.84E-18	Qsox2	2	26208637	26237525	-	4644	protein_coding	quiescin Q6 sulfhydryl oxidase 2 [Source:MGI Symbol;Acc:MGI:2387194]	-
ENSMUSG00000027635	87.7629	86.8033	87.3017	302.02	245.03	304.391	87.2893	283.813	-1.70144	1.09E-19	1.88E-18	Dsn1	2	156995265	157007154	-	3354	protein_coding	DSN1 homolog, MIS12 kinetochore complex component [Source:MGI Symbol;Acc:MGI:1914184]	-
ENSMUSG00000063802	415.186	346.1	404.003	832.331	785.058	865.972	388.43	827.787	-1.09089	1.12E-19	1.92E-18	Hspbp1	7	4660521	4685068	-	1892	protein_coding	HSPA (heat shock 70kDa) binding protein, cytoplasmic cochaperone 1 [Source:MGI Symbol;Acc:MGI:1913495]	-
ENSMUSG00000060373	7513.85	9519.43	7695.55	4519.64	4349.05	3917.58	8242.94	4262.09	0.951452	1.15E-19	1.97E-18	Hnrnpc	14	52073377	52104028	-	4322	protein_coding	heterogeneous nuclear ribonucleoprotein C [Source:MGI Symbol;Acc:MGI:107795]	-
ENSMUSG00000021697	1.12517	7.79004	7.42993	106.595	86.4813	120.408	5.44838	104.495	-4.23409	1.16E-19	1.99E-18	Depdc1b	13	108316332	108407782	+	3350	protein_coding	DEP domain containing 1B [Source:MGI Symbol;Acc:MGI:2145425]	-
ENSMUSG00000052712	460.193	362.793	480.159	999.33	906.131	991.196	434.382	965.552	-1.15081	1.17E-19	2.00E-18	BC004004	17	29268788	29302881	+	6017	protein_coding	cDNA sequence BC004004 [Source:MGI Symbol;Acc:MGI:2136782]	-
ENSMUSG00000008475	2673.39	2220.16	2545.68	4593.36	4251.99	4466.64	2479.74	4437.33	-0.839424	1.20E-19	2.05E-18	Arpc5	1	152766542	152775597	+	2276	protein_coding	actin related protein 2/3 complex, subunit 5 [Source:MGI Symbol;Acc:MGI:1915021]	-
ENSMUSG00000022346	78.7616	241.491	125.38	5.32976	8.64813	13.4857	148.544	9.15451	4.02836	1.21E-19	2.06E-18	Myc	15	61985391	61990374	+	2717	protein_coding	myelocytomatosis oncogene [Source:MGI Symbol;Acc:MGI:97250]	bHLH
ENSMUSG00000019188	2140.06	1973.11	1980.08	3361.3	3377.57	3423.43	2031.08	3387.44	-0.738183	1.21E-19	2.07E-18	H13	2	152669461	152708670	+	8884	protein_coding	histocompatibility 13 [Source:MGI Symbol;Acc:MGI:95886]	-
ENSMUSG00000034974	1461.59	1584.72	1396.83	747.055	800.432	819.735	1481.04	789.074	0.908225	1.22E-19	2.07E-18	Dapk3	10	81183005	81193197	+	2532	protein_coding	death-associated protein kinase 3 [Source:MGI Symbol;Acc:MGI:1203520]	-
ENSMUSG00000031939	3699.54	4687.38	3942.51	2267.81	2130.32	1975.65	4109.81	2124.59	0.951648	1.24E-19	2.11E-18	Taf1d	9	15306214	15316991	+	8949	protein_coding	TATA-box binding protein associated factor, RNA polymerase I, D [Source:MGI Symbol;Acc:MGI:1922566]	-
ENSMUSG00000022372	383.681	306.037	326.917	721.294	769.683	743.638	338.879	744.872	-1.13703	1.44E-19	2.44E-18	Sla	15	66780819	66831829	-	9186	protein_coding	src-like adaptor [Source:MGI Symbol;Acc:MGI:104295]	-
ENSMUSG00000033792	3067.2	4275.62	3621.16	1144.12	1769.98	1462.23	3654.66	1458.78	1.32531	1.45E-19	2.46E-18	Atp7a	X	106027276	106124926	+	8734	protein_coding	ATPase, Cu++ transporting, alpha polypeptide [Source:MGI Symbol;Acc:MGI:99400]	-
ENSMUSG00000026020	1394.08	1257.53	1477.63	2722.62	2468.56	2420.68	1376.41	2537.28	-0.881857	1.49E-19	2.54E-18	Nop58	1	59684971	59719044	+	10758	protein_coding	NOP58 ribonucleoprotein [Source:MGI Symbol;Acc:MGI:1933184]	-
ENSMUSG00000034744	373.555	255.958	274.908	755.049	719.716	772.535	301.474	749.1	-1.31504	1.53E-19	2.60E-18	Nagk	6	83794982	83804018	+	4676	protein_coding	N-acetylglucosamine kinase [Source:MGI Symbol;Acc:MGI:1860418]	-
ENSMUSG00000040111	2735.28	2979.13	2722.14	1503.88	1673.89	1637.54	2812.18	1605.11	0.809091	1.56E-19	2.64E-18	Gramd1b	9	40293233	40531383	-	10075	protein_coding	GRAM domain containing 1B [Source:MGI Symbol;Acc:MGI:1925037]	-
ENSMUSG00000023908	34.8801	36.7245	59.4395	234.509	172.963	256.227	43.6814	221.233	-2.32741	1.61E-19	2.72E-18	Pkmyt1	17	23726336	23736735	+	3643	protein_coding	protein kinase, membrane associated tyrosine/threonine 1 [Source:MGI Symbol;Acc:MGI:2137630]	-
ENSMUSG00000024782	317.297	264.861	322.273	673.326	740.856	645.385	301.477	686.522	-1.18573	1.66E-19	2.81E-18	Ak3	19	29020833	29047961	-	3120	protein_coding	adenylate kinase 3 [Source:MGI Symbol;Acc:MGI:1860835]	-
ENSMUSG00000020859	4586.17	5677.83	5455.43	2869.19	2862.53	2934.09	5239.81	2888.6	0.859285	1.72E-19	2.90E-18	Spag9	11	93996091	94126085	+	11209	protein_coding	sperm associated antigen 9 [Source:MGI Symbol;Acc:MGI:1918084]	-
ENSMUSG00000020319	32.6298	28.9344	29.7197	165.223	157.588	142.563	30.428	155.124	-2.35172	1.75E-19	2.95E-18	Wdpcp	11	21572235	21898989	+	5934	protein_coding	WD repeat containing planar cell polarity effector [Source:MGI Symbol;Acc:MGI:2144467]	-
ENSMUSG00000092680	93.3887	274.877	103.09	7.10635	13.4526	8.66935	157.119	9.74278	4.01474	1.83E-19	3.09E-18	Snord55	4	117155770	117155848	-	79	snoRNA	small nucleolar RNA, C/D box 55 [Source:MGI Symbol;Acc:MGI:3819543]	-
ENSMUSG00000071715	599.713	550.867	513.594	1216.96	1025.28	1168.44	554.725	1136.89	-1.03677	1.87E-19	3.15E-18	Ncf4	15	78244801	78262580	+	2020	protein_coding	neutrophil cytosolic factor 4 [Source:MGI Symbol;Acc:MGI:109186]	-
ENSMUSG00000029385	625.592	807.938	730.92	337.551	292.114	288.978	721.483	306.215	1.2358	1.94E-19	3.27E-18	Ccng2	5	93267257	93276231	+	5458	protein_coding	cyclin G2 [Source:MGI Symbol;Acc:MGI:1095734]	-
ENSMUSG00000033386	1091.41	782.343	990.967	2047.52	1969.85	1968.91	954.907	1995.42	-1.06306	1.95E-19	3.28E-18	Frrs1	3	116859464	116908177	+	7260	protein_coding	ferric-chelate reductase 1 [Source:MGI Symbol;Acc:MGI:108076]	-
ENSMUSG00000035929	982.269	1378.84	1069.91	461.913	402.618	526.904	1143.67	463.812	1.30181	2.19E-19	3.68E-18	H2-Q4	17	35379617	35385290	+	2596	protein_coding	histocompatibility 2, Q region locus 4 [Source:MGI Symbol;Acc:MGI:95933]	-
ENSMUSG00000035342	1525.72	1682.65	1629.94	844.767	846.555	938.216	1612.77	876.513	0.880029	2.22E-19	3.73E-18	Lzts2	19	45015176	45027104	+	2921	protein_coding	leucine zipper, putative tumor suppressor 2 [Source:MGI Symbol;Acc:MGI:2385095]	-
ENSMUSG00000048076	9030.58	9354.72	9105.38	6027.96	5606.87	5598.47	9163.56	5744.43	0.673656	2.25E-19	3.77E-18	Arf1	11	59211412	59228270	-	2089	protein_coding	ADP-ribosylation factor 1 [Source:MGI Symbol;Acc:MGI:99431]	-
ENSMUSG00000031167	977.769	1305.39	1068.05	2769.7	2128.4	2460.17	1117.07	2452.76	-1.13509	2.26E-19	3.79E-18	Rbm3	X	8138975	8145880	-	4698	protein_coding	RNA binding motif (RNP1, RRM) protein 3 [Source:MGI Symbol;Acc:MGI:1099460]	-
ENSMUSG00000056999	1228.68	1033.85	1094.99	1993.33	2096.69	2042.11	1119.17	2044.04	-0.86925	2.31E-19	3.87E-18	Ide	19	37268743	37337852	-	5823	protein_coding	insulin degrading enzyme [Source:MGI Symbol;Acc:MGI:96412]	-
ENSMUSG00000019088	406.185	288.231	343.634	946.921	755.27	840.927	346.017	847.706	-1.29336	2.35E-19	3.94E-18	Dnase1l1	X	74273217	74282337	-	2121	protein_coding	deoxyribonuclease 1-like 1 [Source:MGI Symbol;Acc:MGI:109628]	-
ENSMUSG00000038855	528.828	496.337	560.031	974.458	1082.94	1082.71	528.399	1046.7	-0.984756	2.46E-19	4.11E-18	Itpkb	1	180330485	180424802	+	10463	protein_coding	inositol 1,4,5-trisphosphate 3-kinase B [Source:MGI Symbol;Acc:MGI:109235]	-
ENSMUSG00000021704	273.415	237.04	297.197	600.486	628.43	612.634	269.217	613.85	-1.18651	2.54E-19	4.23E-18	Mtx3	13	92844760	92858230	+	7547	protein_coding	metaxin 3 [Source:MGI Symbol;Acc:MGI:2686040]	-
ENSMUSG00000032515	904.633	1119.54	904.594	453.918	475.647	420.945	976.256	450.17	1.11613	2.58E-19	4.30E-18	Csrnp1	9	119971163	119984658	-	3473	protein_coding	cysteine-serine-rich nuclear protein 1 [Source:MGI Symbol;Acc:MGI:2387989]	-
ENSMUSG00000000318	49.5073	16.6929	38.0784	230.956	170.08	227.33	34.7595	209.455	-2.58903	2.58E-19	4.30E-18	Clec10a	11	70156197	70170834	+	2899	protein_coding	C-type lectin domain family 10, member A [Source:MGI Symbol;Acc:MGI:96975]	-
ENSMUSG00000026784	36.0053	48.966	36.2209	199.866	155.666	235.999	40.3974	197.177	-2.291	2.62E-19	4.36E-18	Pdss1	2	22895522	22940266	+	4248	protein_coding	prenyl (solanesyl) diphosphate synthase, subunit 1 [Source:MGI Symbol;Acc:MGI:1889278]	-
ENSMUSG00000053693	156.398	169.155	154.171	35.5317	32.6707	35.6407	159.908	34.6144	2.20673	2.63E-19	4.38E-18	Mast1	8	84911903	84937359	-	6459	protein_coding	microtubule associated serine/threonine kinase 1 [Source:MGI Symbol;Acc:MGI:1861901]	-
ENSMUSG00000059436	2502.37	2946.86	2517.82	1507.43	1433.67	1443.93	2655.68	1461.68	0.861098	2.67E-19	4.44E-18	Max	12	76937269	76962201	-	3598	protein_coding	Max protein [Source:MGI Symbol;Acc:MGI:96921]	bHLH
ENSMUSG00000075704	150.772	140.221	136.525	364.2	371.869	374.709	142.506	370.259	-1.3789	2.73E-19	4.53E-18	Txnrd2	16	18426384	18479073	+	4401	protein_coding	thioredoxin reductase 2 [Source:MGI Symbol;Acc:MGI:1347023]	-
ENSMUSG00000042099	483.821	422.888	446.725	187.43	159.51	191.689	451.145	179.543	1.32859	2.90E-19	4.81E-18	Kank3	17	33810520	33822918	+	3118	protein_coding	KN motif and ankyrin repeat domains 3 [Source:MGI Symbol;Acc:MGI:1098615]	-
ENSMUSG00000039254	1378.33	1434.48	1233.37	636.018	741.817	680.062	1348.73	685.966	0.97511	2.93E-19	4.85E-18	Pomt1	2	32236590	32255005	+	6442	protein_coding	protein-O-mannosyltransferase 1 [Source:MGI Symbol;Acc:MGI:2138994]	-
ENSMUSG00000059772	510.825	742.279	558.174	197.201	196.985	247.558	603.759	213.915	1.49706	2.94E-19	4.87E-18	Slx1b	7	126689468	126695784	-	3521	protein_coding	SLX1 structure-specific endonuclease subunit homolog B (S. cerevisiae) [Source:MGI Symbol;Acc:MGI:1915220]	-
ENSMUSG00000028873	402.809	500.788	472.729	1147.67	911.897	999.865	458.776	1019.81	-1.15223	3.00E-19	4.96E-18	Cdca8	4	124918465	124939311	-	5177	protein_coding	cell division cycle associated 8 [Source:MGI Symbol;Acc:MGI:1196274]	-
ENSMUSG00000026429	91.1384	101.271	100.304	350.876	261.366	319.803	97.571	310.681	-1.67056	3.01E-19	4.97E-18	Ube2t	1	134962565	134974162	+	4836	protein_coding	ubiquitin-conjugating enzyme E2T [Source:MGI Symbol;Acc:MGI:1914446]	-
ENSMUSG00000032263	94.5139	125.753	112.378	349.099	317.098	314.986	110.882	327.061	-1.5602	3.16E-19	5.22E-18	Bckdhb	9	83925145	84124240	+	1805	protein_coding	branched chain ketoacid dehydrogenase E1, beta polypeptide [Source:MGI Symbol;Acc:MGI:88137]	-
ENSMUSG00000021577	2639.64	2460.54	2520.6	4252.26	4081.92	4097.71	2540.26	4143.96	-0.706165	3.17E-19	5.24E-18	Sdha	13	74322254	74350280	-	4126	protein_coding	succinate dehydrogenase complex, subunit A, flavoprotein (Fp) [Source:MGI Symbol;Acc:MGI:1914195]	-
ENSMUSG00000070697	1938.66	1967.54	1992.15	1180.54	990.691	1060.55	1966.12	1077.26	0.867626	3.19E-19	5.26E-18	Utp3	5	88554462	88556090	+	1629	protein_coding	UTP3 small subunit processome component [Source:MGI Symbol;Acc:MGI:1919230]	-
ENSMUSG00000027454	55.1331	83.4647	76.1568	317.121	221.008	297.648	71.5849	278.592	-1.95856	3.27E-19	5.39E-18	Gins1	2	150905400	150931280	+	1516	protein_coding	GINS complex subunit 1 (Psf1 homolog) [Source:MGI Symbol;Acc:MGI:1916520]	-
ENSMUSG00000005087	1347.95	1521.28	1323.46	2663.99	2525.25	2381.18	1397.56	2523.48	-0.853106	3.33E-19	5.49E-18	Cd44	2	102811141	102901665	-	6776	protein_coding	CD44 antigen [Source:MGI Symbol;Acc:MGI:88338]	-
ENSMUSG00000008140	582.836	558.657	473.658	1065.95	1163.65	1064.4	538.384	1098	-1.03015	3.36E-19	5.53E-18	Emc10	7	44489937	44496529	-	2917	protein_coding	ER membrane protein complex subunit 10 [Source:MGI Symbol;Acc:MGI:1916933]	-
ENSMUSG00000045316	685.226	612.075	601.825	293.137	298.841	271.64	633.042	287.872	1.13596	3.36E-19	5.53E-18	Fahd1	17	24848896	24850302	-	1407	protein_coding	fumarylacetoacetate hydrolase domain containing 1 [Source:MGI Symbol;Acc:MGI:1915886]	-
ENSMUSG00000059588	297.044	275.99	274.908	612.034	592.877	622.267	282.647	609.059	-1.10841	3.51E-19	5.75E-18	Calcrl	2	84330626	84425411	-	4882	protein_coding	calcitonin receptor-like [Source:MGI Symbol;Acc:MGI:1926944]	-
ENSMUSG00000030083	669.473	645.46	707.701	270.041	303.645	336.178	674.212	303.288	1.15413	3.76E-19	6.17E-18	Abtb1	6	88835914	88841984	-	4862	protein_coding	ankyrin repeat and BTB (POZ) domain containing 1 [Source:MGI Symbol;Acc:MGI:1933148]	-
ENSMUSG00000097493	38.2556	23.3701	34.3634	151.01	166.236	171.46	31.9964	162.902	-2.34477	3.84E-19	6.29E-18	9930014A18Rik	15	60822271	60831793	+	7043	processed_transcript	RIKEN cDNA 9930014A18 gene [Source:MGI Symbol;Acc:MGI:2444091]	-
ENSMUSG00000020300	2104.06	3696.93	2682.21	1019.76	1172.3	1040.32	2827.73	1077.46	1.39204	4.01E-19	6.56E-18	Cpeb4	11	31872211	31935634	+	6369	protein_coding	cytoplasmic polyadenylation element binding protein 4 [Source:MGI Symbol;Acc:MGI:1914829]	-
ENSMUSG00000033306	217.157	218.121	201.537	460.136	618.821	542.316	212.272	540.424	-1.34876	4.11E-19	6.72E-18	Lpp	16	24393507	24992578	+	22046	protein_coding	LIM domain containing preferred translocation partner in lipoma [Source:MGI Symbol;Acc:MGI:2441849]	-
ENSMUSG00000028378	78.7616	38.9502	66.8694	251.387	241.187	262.97	61.5271	251.848	-2.03092	4.57E-19	7.47E-18	Ptgr1	4	58965439	58987119	-	2296	protein_coding	prostaglandin reductase 1 [Source:MGI Symbol;Acc:MGI:1914353]	-
ENSMUSG00000031865	1014.9	878.049	924.098	1625.58	1890.1	1818.64	939.015	1778.1	-0.92114	4.84E-19	7.90E-18	Dctn1	6	83165920	83200117	+	6509	protein_coding	dynactin 1 [Source:MGI Symbol;Acc:MGI:107745]	-
ENSMUSG00000071369	140.646	161.365	118.879	384.631	366.104	408.423	140.297	386.386	-1.46602	4.87E-19	7.94E-18	Map3k5	10	19934472	20142753	+	6086	protein_coding	mitogen-activated protein kinase kinase kinase 5 [Source:MGI Symbol;Acc:MGI:1346876]	-
ENSMUSG00000029447	2117.56	2016.51	2115.67	3703.29	3442.91	3346.37	2083.25	3497.53	-0.747503	4.92E-19	8.03E-18	Cct6a	5	129786998	129846371	+	3620	processed_transcript	chaperonin containing Tcp1, subunit 6a (zeta) [Source:MGI Symbol;Acc:MGI:107943]	-
ENSMUSG00000046404	985.645	1235.28	1019.76	534.753	517.927	502.822	1080.23	518.5	1.05828	4.95E-19	8.06E-18	Yod1	1	130717327	130724358	+	6128	protein_coding	YOD1 deubiquitinase [Source:MGI Symbol;Acc:MGI:2442596]	-
ENSMUSG00000025498	297.044	397.292	269.335	79.9464	96.0903	103.069	321.224	93.0352	1.78771	5.19E-19	8.44E-18	Irf7	7	141262706	141266481	-	3776	protein_coding	interferon regulatory factor 7 [Source:MGI Symbol;Acc:MGI:1859212]	IRF
ENSMUSG00000023827	534.453	564.221	485.732	233.621	234.46	218.66	528.136	228.914	1.20473	5.19E-19	8.44E-18	Agpat4	17	12118704	12219645	+	2701	protein_coding	1-acylglycerol-3-phosphate O-acyltransferase 4 (lysophosphatidic acid acyltransferase, delta) [Source:MGI Symbol;Acc:MGI:1915512]	-
ENSMUSG00000022109	706.604	915.886	851.656	374.86	309.411	377.598	824.715	353.956	1.22028	5.25E-19	8.52E-18	Med4	14	73510025	73518849	+	3350	protein_coding	mediator complex subunit 4 [Source:MGI Symbol;Acc:MGI:1914631]	-
ENSMUSG00000067150	650.345	568.673	690.055	1178.77	1309.71	1291.73	636.358	1260.07	-0.984116	5.30E-19	8.61E-18	Xpo5	17	46202782	46243598	+	6859	protein_coding	exportin 5 [Source:MGI Symbol;Acc:MGI:1913789]	-
ENSMUSG00000061436	3183.09	3397.57	3356.47	1410.61	1943.91	1577.82	3312.38	1644.11	1.01092	5.38E-19	8.72E-18	Hipk2	6	38694390	38876165	-	8836	protein_coding	homeodomain interacting protein kinase 2 [Source:MGI Symbol;Acc:MGI:1314872]	-
ENSMUSG00000027742	870.878	928.128	908.309	484.12	454.507	456.586	902.438	465.071	0.956129	5.52E-19	8.95E-18	Cog6	3	52981875	53017237	-	4957	protein_coding	component of oligomeric golgi complex 6 [Source:MGI Symbol;Acc:MGI:1914792]	-
ENSMUSG00000033083	603.089	791.245	686.34	257.605	320.942	282.236	693.558	286.927	1.27411	5.62E-19	9.09E-18	Tbc1d4	14	101442360	101609191	-	7676	protein_coding	TBC1 domain family, member 4 [Source:MGI Symbol;Acc:MGI:2429660]	-
ENSMUSG00000019254	4673.94	6345.54	5016.13	2495.22	2714.55	2777.08	5345.2	2662.28	1.00558	5.64E-19	9.11E-18	Ppp1r12c	7	4481520	4501680	-	4960	protein_coding	protein phosphatase 1, regulatory subunit 12C [Source:MGI Symbol;Acc:MGI:1924258]	-
ENSMUSG00000021048	860.751	777.891	814.506	1419.49	1504.77	1580.71	817.716	1501.66	-0.876798	5.82E-19	9.40E-18	Mthfd1	12	76255298	76319803	+	4442	protein_coding	methylenetetrahydrofolate dehydrogenase (NADP+ dependent), methenyltetrahydrofolate cyclohydrolase, formyltetrahydrofolate synthase [Source:MGI Symbol;Acc:MGI:1342005]	-
ENSMUSG00000029502	2064.68	2564.04	2314.42	1255.16	1259.74	1212.75	2314.38	1242.55	0.897319	5.84E-19	9.43E-18	Golga3	5	110176701	110226470	+	12671	protein_coding	golgi autoantigen, golgin subfamily a, 3 [Source:MGI Symbol;Acc:MGI:96958]	-
ENSMUSG00000021660	9693.3	10791.4	9957.04	6471.22	5715.45	5672.64	10147.3	5953.1	0.769254	6.02E-19	9.71E-18	Btf3	13	98309896	98317006	-	1739	protein_coding	basic transcription factor 3 [Source:MGI Symbol;Acc:MGI:1202875]	-
ENSMUSG00000058935	70.8854	131.318	89.1592	6.21805	2.88271	2.88978	97.1208	3.99685	4.58576	6.34E-19	1.02E-17	Tex48	4	63607089	63622428	-	689	protein_coding	testis expressed 48 [Source:MGI Symbol;Acc:MGI:1922774]	-
ENSMUSG00000047215	16446.5	17784.7	16204.7	10907.4	10151.9	10357.9	16812	10472.4	0.682818	6.88E-19	1.11E-17	Rpl9	5	65388364	65391444	-	3081	protein_coding	ribosomal protein L9 [Source:MGI Symbol;Acc:MGI:1298373]	-
ENSMUSG00000064370	50629.1	30129.6	42449.1	94340.3	101514	92139.8	41069.3	95997.9	-1.22494	7.24E-19	1.16E-17	mt-Cytb	MT	14145	15288	+	1144	protein_coding	mitochondrially encoded cytochrome b [Source:MGI Symbol;Acc:MGI:102501]	-
ENSMUSG00000049882	808.994	855.792	742.065	397.067	393.97	392.047	802.283	394.362	1.0236	7.53E-19	1.21E-17	Vcpkmt	12	69577628	69583028	-	1027	protein_coding	valosin containing protein lysine (K) methyltransferase [Source:MGI Symbol;Acc:MGI:2684917]	-
ENSMUSG00000004931	697.602	833.534	790.359	328.669	372.83	376.635	773.832	359.378	1.10754	8.04E-19	1.29E-17	Apba3	10	81266960	81273246	+	2890	protein_coding	amyloid beta (A4) precursor protein-binding, family A, member 3 [Source:MGI Symbol;Acc:MGI:1888527]	-
ENSMUSG00000039523	1124.04	1168.51	1215.72	608.481	658.218	622.267	1169.42	629.655	0.893862	8.08E-19	1.30E-17	Cep104	4	153975194	154008732	+	5279	protein_coding	centrosomal protein 104 [Source:MGI Symbol;Acc:MGI:2687282]	-
ENSMUSG00000020476	756.111	509.691	651.977	1396.4	1461.53	1403.47	639.26	1420.47	-1.15177	8.08E-19	1.30E-17	Dbnl	11	5788488	5800962	+	2346	protein_coding	drebrin-like [Source:MGI Symbol;Acc:MGI:700006]	-
ENSMUSG00000042207	897.882	984.884	1016.97	445.035	512.161	392.047	966.579	449.748	1.1043	8.28E-19	1.33E-17	Kdm5b	1	134560171	134635285	+	16555	protein_coding	lysine (K)-specific demethylase 5B [Source:MGI Symbol;Acc:MGI:1922855]	ARID
ENSMUSG00000029265	936.137	1016.04	951.031	1677.1	1672.93	1736.76	967.738	1695.6	-0.809286	8.42E-19	1.35E-17	Dr1	5	108268897	108280526	+	3478	protein_coding	down-regulator of transcription 1 [Source:MGI Symbol;Acc:MGI:1100515]	-
ENSMUSG00000029191	962.016	948.159	1059.69	1788.13	1729.63	1746.39	989.956	1754.72	-0.824865	8.72E-19	1.39E-17	Rfc1	5	65261850	65335670	-	6021	protein_coding	replication factor C (activator 1) 1 [Source:MGI Symbol;Acc:MGI:97891]	-
ENSMUSG00000034714	1679.87	1876.29	1771.11	951.362	1047.38	915.098	1775.76	971.281	0.870573	9.11E-19	1.46E-17	Ttyh2	11	114675431	114720977	+	3739	protein_coding	tweety family member 2 [Source:MGI Symbol;Acc:MGI:2157091]	-
ENSMUSG00000046805	9549.28	6625.99	9207.54	17597.1	17091.6	17557.4	8460.94	17415.3	-1.04139	9.82E-19	1.57E-17	Mpeg1	19	12460779	12465284	+	4335	protein_coding	macrophage expressed gene 1 [Source:MGI Symbol;Acc:MGI:1333743]	-
ENSMUSG00000022385	93.3887	152.462	101.233	398.844	329.59	424.798	115.695	384.411	-1.73529	9.83E-19	1.57E-17	Gtse1	15	85859745	85876573	+	2742	protein_coding	G two S phase expressed protein 1 [Source:MGI Symbol;Acc:MGI:1352755]	-
ENSMUSG00000024515	1687.75	2107.76	1862.13	920.272	998.378	1018.17	1885.88	978.939	0.946172	9.99E-19	1.59E-17	Smad4	18	73639009	73703780	-	3712	protein_coding	SMAD family member 4 [Source:MGI Symbol;Acc:MGI:894293]	MH1
ENSMUSG00000041132	1403.08	1511.27	1531.49	853.65	703.381	768.682	1481.95	775.238	0.934516	1.00E-18	1.60E-17	N4bp2l1	5	150571644	150597188	-	3813	protein_coding	NEDD4 binding protein 2-like 1 [Source:MGI Symbol;Acc:MGI:2140872]	-
ENSMUSG00000028300	1093.66	1560.23	1260.3	627.135	542.91	534.61	1304.73	568.218	1.19864	1.03E-18	1.64E-17	C9orf72	4	35191285	35226175	-	4603	protein_coding	C9orf72, member of C9orf72-SMCR8 complex [Source:MGI Symbol;Acc:MGI:1920455]	-
ENSMUSG00000022335	415.186	632.106	433.722	151.898	178.728	160.865	493.671	163.83	1.59104	1.04E-18	1.65E-17	Zfat	15	68083764	68258856	-	7323	protein_coding	zinc finger and AT hook domain containing [Source:MGI Symbol;Acc:MGI:2681865]	zf-C2H2
ENSMUSG00000031012	950.765	793.471	895.307	1573.17	1711.37	1646.21	879.848	1643.58	-0.901232	1.05E-18	1.67E-17	Cask	X	13517080	13851367	-	9145	protein_coding	calcium/calmodulin-dependent serine protein kinase (MAGUK family) [Source:MGI Symbol;Acc:MGI:1309489]	-
ENSMUSG00000026335	1030.65	957.062	1052.26	1773.92	1951.59	1746.39	1013.33	1823.97	-0.847429	1.09E-18	1.73E-17	Pam	1	97795114	98095646	-	11892	protein_coding	peptidylglycine alpha-amidating monooxygenase [Source:MGI Symbol;Acc:MGI:97475]	-
ENSMUSG00000030677	257.663	215.895	277.694	776.368	532.34	722.446	250.417	677.051	-1.43348	1.12E-18	1.77E-17	Kif22	7	127027729	127042471	-	4903	protein_coding	kinesin family member 22 [Source:MGI Symbol;Acc:MGI:109233]	-
ENSMUSG00000042682	1710.25	1793.93	1810.12	1050.85	955.137	1022.98	1771.43	1009.66	0.811033	1.16E-18	1.84E-17	Selenok	14	29968308	29975662	+	1891	protein_coding	selenoprotein K [Source:MGI Symbol;Acc:MGI:1931466]	-
ENSMUSG00000039656	3412.63	3172.77	3208.8	1720.62	2031.35	1826.34	3264.73	1859.44	0.812232	1.18E-18	1.87E-17	Rxrb	17	34031812	34038393	+	3698	protein_coding	retinoid X receptor beta [Source:MGI Symbol;Acc:MGI:98215]	RXR-like
ENSMUSG00000028842	1530.22	2367.06	1880.7	737.283	899.405	777.352	1926	804.68	1.25932	1.19E-18	1.89E-17	Ago3	4	126331704	126429556	-	16571	protein_coding	argonaute RISC catalytic subunit 3 [Source:MGI Symbol;Acc:MGI:2446634]	-
ENSMUSG00000030629	2248.08	2315.87	2320	1423.05	1258.78	1304.26	2294.65	1328.69	0.788028	1.23E-18	1.94E-17	Zfand6	7	84613766	84689959	-	4508	protein_coding	zinc finger, AN1-type domain 6 [Source:MGI Symbol;Acc:MGI:1929510]	-
ENSMUSG00000024986	154.148	117.963	152.314	362.424	381.478	419.019	141.475	387.64	-1.45176	1.23E-18	1.95E-17	Hhex	19	37434810	37440731	+	1918	protein_coding	hematopoietically expressed homeobox [Source:MGI Symbol;Acc:MGI:96086]	Homeobox
ENSMUSG00000047407	1543.73	2193.45	1785.04	919.384	804.276	765.793	1840.74	829.817	1.14897	1.43E-18	2.25E-17	Tgif1	17	70844205	70853546	-	5625	protein_coding	TGFB-induced factor homeobox 1 [Source:MGI Symbol;Acc:MGI:1194497]	Homeobox
ENSMUSG00000020893	1183.67	1968.65	1217.58	485.896	541.949	557.728	1456.64	528.525	1.46239	1.48E-18	2.33E-17	Per1	11	69095217	69109960	+	5631	protein_coding	period circadian clock 1 [Source:MGI Symbol;Acc:MGI:1098283]	-
ENSMUSG00000007812	1288.31	1748.31	1392.18	734.619	668.788	673.32	1476.27	692.242	1.09206	1.50E-18	2.36E-17	Zfp655	5	145231715	145247302	+	5598	protein_coding	zinc finger protein 655 [Source:MGI Symbol;Acc:MGI:1919861]	zf-C2H2
ENSMUSG00000052337	1270.31	1123.99	1341.1	2328.22	2197.58	2201.05	1245.14	2242.28	-0.847977	1.54E-18	2.42E-17	Immt	6	71831331	71877388	+	11353	protein_coding	inner membrane protein, mitochondrial [Source:MGI Symbol;Acc:MGI:1923864]	-
ENSMUSG00000028577	2335.84	2512.84	2394.3	1458.58	1410.61	1456.45	2414.33	1441.88	0.743576	1.55E-18	2.44E-17	Plaa	4	94567514	94603244	-	6441	protein_coding	phospholipase A2, activating protein [Source:MGI Symbol;Acc:MGI:104810]	-
ENSMUSG00000018899	65.2596	55.6431	39.9359	206.972	204.672	223.477	53.6129	211.707	-1.99159	1.56E-18	2.44E-17	Irf1	11	53770014	53778374	+	3976	protein_coding	interferon regulatory factor 1 [Source:MGI Symbol;Acc:MGI:96590]	IRF
ENSMUSG00000096054	2359.47	3616.8	2595.83	1140.57	1313.55	1242.61	2857.37	1232.24	1.21337	1.62E-18	2.54E-17	Syne1	10	5020917	5551482	-	40491	protein_coding	spectrin repeat containing, nuclear envelope 1 [Source:MGI Symbol;Acc:MGI:1927152]	-
ENSMUSG00000030699	82.1371	133.544	107.734	12.4361	10.5699	11.5591	107.805	11.5217	3.22436	1.62E-18	2.54E-17	Tbx6	7	126781483	126785560	+	1804	protein_coding	T-box 6 [Source:MGI Symbol;Acc:MGI:102539]	T-box
ENSMUSG00000029068	3735.55	4371.33	3763.26	2316.67	2012.13	2238.62	3956.71	2189.14	0.853654	1.65E-18	2.58E-17	Ccnl2	4	155812489	155824543	+	5278	protein_coding	cyclin L2 [Source:MGI Symbol;Acc:MGI:1927119]	-
ENSMUSG00000020038	438.814	630.993	525.668	221.185	185.454	179.167	531.825	195.269	1.44433	1.68E-18	2.63E-17	Cry1	10	85131700	85185064	-	3340	protein_coding	cryptochrome 1 (photolyase-like) [Source:MGI Symbol;Acc:MGI:1270841]	-
ENSMUSG00000028010	389.307	322.73	334.347	841.214	720.677	727.262	348.795	763.051	-1.13081	1.73E-18	2.71E-17	Gar1	3	129824912	129831396	-	1714	protein_coding	GAR1 ribonucleoprotein [Source:MGI Symbol;Acc:MGI:1930948]	-
ENSMUSG00000040859	929.386	1353.24	1066.2	493.003	497.748	436.357	1116.27	475.703	1.23017	1.75E-18	2.73E-17	Bsdc1	4	129461581	129488498	+	5630	protein_coding	BSD domain containing 1 [Source:MGI Symbol;Acc:MGI:1913466]	-
ENSMUSG00000032295	585.086	506.353	568.39	1039.3	1045.46	1127.02	553.276	1070.59	-0.951788	1.86E-18	2.90E-17	Man2c1	9	57130690	57142722	+	7052	protein_coding	mannosidase, alpha, class 2C, member 1 [Source:MGI Symbol;Acc:MGI:1920994]	-
ENSMUSG00000051790	687.476	673.282	755.996	270.041	349.769	324.619	705.585	314.81	1.16629	1.97E-18	3.08E-17	Nlgn2	11	69823122	69837784	-	5785	protein_coding	neuroligin 2 [Source:MGI Symbol;Acc:MGI:2681835]	-
ENSMUSG00000029392	660.472	698.878	690.984	314.456	355.534	314.986	683.445	328.325	1.05827	2.04E-18	3.17E-17	Rilpl1	5	124493080	124531391	-	2463	protein_coding	Rab interacting lysosomal protein-like 1 [Source:MGI Symbol;Acc:MGI:1922945]	-
ENSMUSG00000030276	505.199	505.24	500.592	226.515	227.734	231.183	503.677	228.477	1.14045	2.04E-18	3.18E-17	Ttll3	6	113389260	113414587	+	5041	protein_coding	tubulin tyrosine ligase-like family, member 3 [Source:MGI Symbol;Acc:MGI:2141418]	-
ENSMUSG00000031207	6261.54	5942.69	5980.17	9536.72	9438.95	9224.19	6061.47	9399.95	-0.633062	2.16E-18	3.36E-17	Msn	X	96096042	96168552	+	6327	protein_coding	moesin [Source:MGI Symbol;Acc:MGI:97167]	-
ENSMUSG00000053470	1108.29	1489.01	1303.02	613.811	585.19	653.091	1300.11	617.364	1.07455	2.19E-18	3.41E-17	Kdm3a	6	71588972	71632990	-	8225	protein_coding	lysine (K)-specific demethylase 3A [Source:MGI Symbol;Acc:MGI:98847]	-
ENSMUSG00000000568	1756.38	1858.48	1834.26	3375.51	2984.56	2989.96	1816.38	3116.68	-0.779016	2.20E-18	3.41E-17	Hnrnpd	5	99955935	99978938	-	7354	protein_coding	heterogeneous nuclear ribonucleoprotein D [Source:MGI Symbol;Acc:MGI:101947]	-
ENSMUSG00000015711	1417.71	1674.86	1524.06	800.352	871.539	763.866	1538.88	811.919	0.922502	2.20E-18	3.41E-17	Prune1	3	95253674	95282076	-	3618	protein_coding	prune exopolyphosphatase [Source:MGI Symbol;Acc:MGI:1925152]	-
ENSMUSG00000010609	335.299	292.683	326.917	684.874	642.844	679.099	318.3	668.939	-1.07104	2.29E-18	3.55E-17	Psen2	1	180227004	180263438	-	4332	protein_coding	presenilin 2 [Source:MGI Symbol;Acc:MGI:109284]	-
ENSMUSG00000057863	9011.45	9063.15	8483.13	5783.68	5072.61	5086.02	8852.58	5314.1	0.736072	2.36E-18	3.65E-17	Rpl36	17	56613416	56614243	+	383	protein_coding	ribosomal protein L36 [Source:MGI Symbol;Acc:MGI:1860603]	-
ENSMUSG00000034349	1297.32	1609.2	1478.56	2784.8	2541.59	2726.99	1461.69	2684.46	-0.876907	2.41E-18	3.73E-17	Smc4	3	69004738	69034623	+	5210	protein_coding	structural maintenance of chromosomes 4 [Source:MGI Symbol;Acc:MGI:1917349]	-
ENSMUSG00000112808	34.8801	36.7245	28.791	201.643	132.605	176.277	33.4652	170.175	-2.35322	2.50E-18	3.87E-17	Gm4739	10	26107789	26108421	+	633	processed_pseudogene	predicted gene 4739 [Source:MGI Symbol;Acc:MGI:3642984]	-
ENSMUSG00000092417	373.555	476.305	434.651	179.435	163.353	150.269	428.17	164.352	1.38066	2.53E-18	3.91E-17	Gpank1	17	35121455	35124814	+	1879	protein_coding	G patch domain and ankyrin repeats 1 [Source:MGI Symbol;Acc:MGI:2148975]	-
ENSMUSG00000029648	262.163	291.57	247.974	548.077	658.218	617.45	267.236	607.915	-1.18693	2.59E-18	4.00E-17	Flt1	5	147561604	147726011	-	13504	protein_coding	FMS-like tyrosine kinase 1 [Source:MGI Symbol;Acc:MGI:95558]	-
ENSMUSG00000068134	699.853	713.345	661.264	331.333	356.495	317.876	691.487	335.235	1.04403	2.67E-18	4.12E-17	Zfp120	2	150114406	150136708	-	4376	protein_coding	zinc finger protein 120 [Source:MGI Symbol;Acc:MGI:1345179]	zf-C2H2
ENSMUSG00000027300	45.0066	48.966	49.2233	170.552	205.633	189.762	47.732	188.649	-1.9806	2.75E-18	4.24E-17	Ubox5	2	130590002	130630038	-	5585	protein_coding	U box domain containing 5 [Source:MGI Symbol;Acc:MGI:2154658]	-
ENSMUSG00000040472	324.048	270.426	286.981	633.353	616.9	645.385	293.818	631.879	-1.10546	2.83E-18	4.36E-17	Rabggta	14	55715416	55722263	-	3768	protein_coding	Rab geranylgeranyl transferase, a subunit [Source:MGI Symbol;Acc:MGI:1860443]	-
ENSMUSG00000032047	1099.29	706.668	925.027	2141.68	1938.14	2071.01	910.327	2050.28	-1.1714	2.85E-18	4.38E-17	Acat1	9	53580522	53610382	-	3758	protein_coding	acetyl-Coenzyme A acetyltransferase 1 [Source:MGI Symbol;Acc:MGI:87870]	-
ENSMUSG00000014606	1044.15	922.563	902.737	1807.68	1709.45	1678.96	956.484	1732.03	-0.857586	2.89E-18	4.44E-17	Slc25a11	11	70644196	70647479	-	2120	protein_coding	solute carrier family 25 (mitochondrial carrier oxoglutarate carrier), member 11 [Source:MGI Symbol;Acc:MGI:1915113]	-
ENSMUSG00000020849	4559.17	4094.22	4260.14	7619.78	6910.81	6894.06	4304.51	7141.55	-0.730512	2.91E-18	4.47E-17	Ywhae	11	75732869	75765845	+	2568	protein_coding	tyrosine 3-monooxygenase/tryptophan 5-monooxygenase activation protein, epsilon polypeptide [Source:MGI Symbol;Acc:MGI:894689]	-
ENSMUSG00000027519	1545.98	2133.36	1762.75	833.219	913.819	870.788	1814.03	872.609	1.05587	2.92E-18	4.48E-17	Rab22a	2	173659760	173707343	+	7206	protein_coding	RAB22A, member RAS oncogene family [Source:MGI Symbol;Acc:MGI:105072]	-
ENSMUSG00000052331	183.402	97.9319	143.026	451.253	449.703	422.872	141.453	441.276	-1.64161	2.93E-18	4.50E-17	Ankrd44	1	54645340	54926387	-	14175	protein_coding	ankyrin repeat domain 44 [Source:MGI Symbol;Acc:MGI:3045243]	-
ENSMUSG00000018143	1599.98	2279.14	1679.16	846.544	845.594	854.413	1852.76	848.85	1.12576	2.97E-18	4.55E-17	Mafk	5	139791513	139802653	+	3901	protein_coding	v-maf musculoaponeurotic fibrosarcoma oncogene family, protein K (avian) [Source:MGI Symbol;Acc:MGI:99951]	TF_bZIP
ENSMUSG00000038642	10734.1	9579.52	10074.1	20773.6	16642.8	17305.9	10129.2	18240.8	-0.848698	2.97E-18	4.55E-17	Ctss	3	95526786	95556403	+	1358	protein_coding	cathepsin S [Source:MGI Symbol;Acc:MGI:107341]	-
ENSMUSG00000059422	697.602	757.86	809.863	353.541	359.378	386.268	755.108	366.395	1.04454	2.99E-18	4.57E-17	Gm8116	9	78820638	78821838	-	1201	processed_pseudogene	predicted gene 8116 [Source:MGI Symbol;Acc:MGI:3648797]	-
ENSMUSG00000050079	971.018	987.109	993.754	484.12	556.363	498.969	983.96	513.151	0.939775	3.08E-18	4.71E-17	Rspry1	8	94601937	94660275	+	13211	protein_coding	ring finger and SPRY domain containing 1 [Source:MGI Symbol;Acc:MGI:1914860]	-
ENSMUSG00000025240	1057.66	1043.87	1062.48	566.731	583.268	582.773	1054.67	577.591	0.868912	3.14E-18	4.80E-17	Sacm1l	9	123529759	123592600	+	3738	protein_coding	SAC1 suppressor of actin mutations 1-like (yeast) [Source:MGI Symbol;Acc:MGI:1933169]	-
ENSMUSG00000027322	100.14	72.3361	96.5891	247.834	327.668	383.378	89.6883	319.627	-1.83054	3.15E-18	4.80E-17	Siglec1	2	131069220	131086765	-	7143	protein_coding	sialic acid binding Ig-like lectin 1, sialoadhesin [Source:MGI Symbol;Acc:MGI:99668]	-
ENSMUSG00000004768	54.0079	34.4987	46.4371	181.212	179.689	202.285	44.9813	187.728	-2.06021	3.44E-18	5.25E-17	Rab23	1	33719887	33742564	+	8285	protein_coding	RAB23, member RAS oncogene family [Source:MGI Symbol;Acc:MGI:99833]	-
ENSMUSG00000026039	27.004	24.483	39.9359	189.206	129.722	187.836	30.4743	168.921	-2.45821	3.44E-18	5.25E-17	Sgo2a	1	57995971	58025899	+	7007	protein_coding	shugoshin 2A [Source:MGI Symbol;Acc:MGI:1098767]	-
ENSMUSG00000036672	52.8828	33.3859	51.0808	204.307	177.767	193.615	45.7831	191.897	-2.06357	3.55E-18	5.40E-17	Cenpt	8	105844673	105853278	-	3646	protein_coding	centromere protein T [Source:MGI Symbol;Acc:MGI:2443939]	-
ENSMUSG00000037885	940.638	1393.3	1203.65	521.428	504.474	523.051	1179.2	516.318	1.19162	3.63E-18	5.52E-17	Stk35	2	129800517	129832287	+	6195	protein_coding	serine/threonine kinase 35 [Source:MGI Symbol;Acc:MGI:1914583]	-
ENSMUSG00000029416	1343.45	1788.37	1499.92	753.273	761.035	778.315	1543.91	764.208	1.0145	3.63E-18	5.52E-17	Slc15a4	5	127595664	127632897	-	5312	protein_coding	solute carrier family 15, member 4 [Source:MGI Symbol;Acc:MGI:2140796]	-
ENSMUSG00000025104	95.639	58.9817	67.7981	239.839	259.444	300.537	74.1396	266.607	-1.84924	3.83E-18	5.81E-17	Hdgfl3	7	81881251	81934473	-	9575	protein_coding	HDGF like 3 [Source:MGI Symbol;Acc:MGI:1352760]	-
ENSMUSG00000087107	2489.99	2128.91	2452.81	1342.21	988.769	1121.24	2357.23	1150.74	1.03418	3.98E-18	6.04E-17	AI662270	11	83223576	83226604	+	3029	processed_transcript	expressed sequence AI662270 [Source:MGI Symbol;Acc:MGI:2144254]	-
ENSMUSG00000035441	2098.43	2733.19	2093.38	939.814	1217.46	1043.21	2308.34	1066.83	1.11356	3.98E-18	6.04E-17	Myo1d	11	80482126	80780025	-	6465	protein_coding	myosin ID [Source:MGI Symbol;Acc:MGI:107728]	-
ENSMUSG00000103039	100.14	206.992	135.596	21.319	12.4917	22.155	147.576	18.6553	2.9808	4.01E-18	6.07E-17	Gm37123	3	32454587	32455757	+	1171	TEC	predicted gene, 37123 [Source:MGI Symbol;Acc:MGI:5610351]	-
ENSMUSG00000020115	2519.24	2922.38	2815.02	1610.48	1432.71	1596.12	2752.21	1546.44	0.831651	4.05E-18	6.12E-17	Tbk1	10	121546455	121586787	-	3910	protein_coding	TANK-binding kinase 1 [Source:MGI Symbol;Acc:MGI:1929658]	-
ENSMUSG00000033033	37.1304	38.9502	41.7934	163.446	157.588	185.909	39.2913	168.981	-2.1014	4.07E-18	6.16E-17	Calhm2	19	47105353	47138294	-	4361	protein_coding	calcium homeostasis modulator family member 2 [Source:MGI Symbol;Acc:MGI:1919941]	-
ENSMUSG00000062997	9533.52	10378.6	9412.8	6264.24	5723.14	6097.44	9774.96	6028.27	0.697228	4.13E-18	6.24E-17	Rpl35	2	39001580	39005624	-	1241	protein_coding	ribosomal protein L35 [Source:MGI Symbol;Acc:MGI:1913739]	-
ENSMUSG00000024507	609.84	454.048	561.889	1117.47	1167.5	1093.3	541.925	1126.09	-1.05471	4.17E-18	6.30E-17	Hsd17b4	18	50128201	50196269	+	3404	protein_coding	hydroxysteroid (17-beta) dehydrogenase 4 [Source:MGI Symbol;Acc:MGI:105089]	-
ENSMUSG00000052833	1322.07	1407.77	1202.72	2504.99	2201.43	2374.44	1310.85	2360.28	-0.849383	4.47E-18	6.75E-17	Sae1	7	16320234	16387806	-	2597	protein_coding	SUMO1 activating enzyme subunit 1 [Source:MGI Symbol;Acc:MGI:1929264]	-
ENSMUSG00000032220	6847.76	9384.77	7200.53	3582.49	4225.09	3721.08	7811.02	3842.88	1.0233	4.66E-18	7.03E-17	Myo1e	9	70207350	70399766	+	5704	protein_coding	myosin IE [Source:MGI Symbol;Acc:MGI:106621]	-
ENSMUSG00000044496	2208.7	2779.93	2506.67	1098.82	1306.83	1364.94	2498.43	1256.86	0.991612	4.71E-18	7.09E-17	2510039O18Rik	4	147940895	147947314	+	2731	protein_coding	RIKEN cDNA 2510039O18 gene [Source:MGI Symbol;Acc:MGI:1924284]	-
ENSMUSG00000022314	1454.84	1594.73	1577.93	2622.24	2500.27	2682.68	1542.5	2601.73	-0.753943	4.72E-18	7.10E-17	Rad21	15	51962240	51991747	-	4232	protein_coding	RAD21 cohesin complex component [Source:MGI Symbol;Acc:MGI:108016]	-
ENSMUSG00000037580	778.614	840.211	780.143	386.408	408.384	421.908	799.656	405.567	0.979583	4.80E-18	7.21E-17	Gch1	14	47153895	47189413	-	6251	protein_coding	GTP cyclohydrolase 1 [Source:MGI Symbol;Acc:MGI:95675]	-
ENSMUSG00000021481	2743.15	3874.99	2847.52	1318.23	1590.29	1442	3155.22	1450.17	1.12148	4.89E-18	7.34E-17	Zfp346	13	55105311	55134825	+	4176	protein_coding	zinc finger protein 346 [Source:MGI Symbol;Acc:MGI:1349417]	-
ENSMUSG00000054752	733.608	1181.86	932.457	294.025	408.384	328.472	949.308	343.627	1.4667	4.89E-18	7.34E-17	Fsd1l	4	53631471	53707009	+	9739	protein_coding	fibronectin type III and SPRY domain containing 1-like [Source:MGI Symbol;Acc:MGI:2442443]	-
ENSMUSG00000108414	1383.95	1897.43	1520.35	810.123	585.19	660.797	1600.58	685.37	1.22284	5.09E-18	7.64E-17	Snhg1	19	8723475	8726443	+	2969	processed_transcript	small nucleolar RNA host gene 1 [Source:MGI Symbol;Acc:MGI:3763743]	-
ENSMUSG00000032905	1299.57	2057.68	1516.64	727.512	662.062	609.744	1624.63	666.44	1.28507	5.12E-18	7.68E-17	Atg12	18	46732417	46741579	-	2492	protein_coding	autophagy related 12 [Source:MGI Symbol;Acc:MGI:1914776]	-
ENSMUSG00000025766	29.2543	23.3701	32.506	178.547	132.605	141.599	28.3768	150.917	-2.40556	5.18E-18	7.77E-17	D3Ertd751e	3	41742611	41803320	+	5813	protein_coding	DNA segment, Chr 3, ERATO Doi 751, expressed [Source:MGI Symbol;Acc:MGI:1289213]	-
ENSMUSG00000030946	155.273	72.3361	106.805	418.386	372.83	393.011	111.471	394.742	-1.82594	5.64E-18	8.44E-17	Lhpp	7	132610638	132706420	+	2416	protein_coding	phospholysine phosphohistidine inorganic pyrophosphate phosphatase [Source:MGI Symbol;Acc:MGI:1923679]	-
ENSMUSG00000002996	1118.41	1416.67	1253.8	626.247	669.749	599.148	1262.96	631.715	0.999508	5.68E-18	8.50E-17	Hbp1	12	31926254	31950535	-	6167	protein_coding	high mobility group box transcription factor 1 [Source:MGI Symbol;Acc:MGI:894659]	HMG
ENSMUSG00000060904	2992.94	2624.13	2971.97	1709.08	1542.25	1387.1	2863.01	1546.14	0.888691	5.74E-18	8.58E-17	Arl1	10	88730858	88744094	+	2369	protein_coding	ADP-ribosylation factor-like 1 [Source:MGI Symbol;Acc:MGI:99436]	-
ENSMUSG00000059208	2206.45	1816.19	2034.87	4043.51	3382.38	3759.61	2019.17	3728.5	-0.884929	5.76E-18	8.60E-17	Hnrnpm	17	33646233	33686860	-	4701	protein_coding	heterogeneous nuclear ribonucleoprotein M [Source:MGI Symbol;Acc:MGI:1926465]	-
ENSMUSG00000024360	9278.11	10544.4	9775.93	6052.83	6063.3	5298.9	9866.14	5805.01	0.765131	5.78E-18	8.62E-17	Etf1	18	34902785	34932007	-	3709	protein_coding	eukaryotic translation termination factor 1 [Source:MGI Symbol;Acc:MGI:2385071]	-
ENSMUSG00000054277	489.447	666.605	558.174	236.286	237.343	238.889	571.408	237.506	1.26646	5.99E-18	8.93E-17	Arfgap3	15	83299739	83350247	-	3841	protein_coding	ADP-ribosylation factor GTPase activating protein 3 [Source:MGI Symbol;Acc:MGI:1913501]	-
ENSMUSG00000009741	2293.09	3122.69	2588.4	1296.02	1336.62	1403.47	2668.06	1345.37	0.987819	6.18E-18	9.21E-17	Ubp1	9	113930934	113977202	+	4757	protein_coding	upstream binding protein 1 [Source:MGI Symbol;Acc:MGI:104889]	CP2
ENSMUSG00000034686	105.766	200.315	136.525	15.101	20.179	26.9713	147.535	20.7504	2.83425	6.25E-18	9.30E-17	Prr7	13	55464267	55473154	+	1359	protein_coding	proline rich 7 (synaptic) [Source:MGI Symbol;Acc:MGI:3487246]	-
ENSMUSG00000058006	1759.76	2081.05	1839.84	3111.69	3632.21	3665.21	1893.55	3469.7	-0.873721	6.35E-18	9.44E-17	Mdn1	4	32657119	32775217	+	21836	protein_coding	midasin AAA ATPase 1 [Source:MGI Symbol;Acc:MGI:1926159]	-
ENSMUSG00000079553	140.646	242.604	115.164	679.544	498.709	621.303	166.138	599.852	-1.85697	6.35E-18	9.44E-17	Kifc1	17	33875666	33890661	-	3407	protein_coding	kinesin family member C1 [Source:MGI Symbol;Acc:MGI:109596]	-
ENSMUSG00000035547	1071.16	1427.8	1127.49	506.327	589.994	576.993	1208.82	557.772	1.11594	6.44E-18	9.56E-17	Capn5	7	98121559	98178274	-	5485	protein_coding	calpain 5 [Source:MGI Symbol;Acc:MGI:1100859]	-
ENSMUSG00000068732	1439.09	1692.66	1497.13	837.661	869.617	798.543	1542.96	835.274	0.885159	6.50E-18	9.64E-17	Tmem167b	3	108556425	108562466	-	2948	protein_coding	transmembrane protein 167B [Source:MGI Symbol;Acc:MGI:1914745]	-
ENSMUSG00000049553	847.249	762.311	703.057	1372.41	1745	1563.37	770.873	1560.26	-1.01799	6.53E-18	9.68E-17	Polr1a	6	71909053	71984935	+	11871	protein_coding	polymerase (RNA) I polypeptide A [Source:MGI Symbol;Acc:MGI:1096397]	-
ENSMUSG00000052748	579.46	754.521	688.198	245.169	322.863	265.86	674.06	277.964	1.27912	6.66E-18	9.87E-17	Swt1	1	151367699	151428455	-	12865	protein_coding	SWT1 RNA endoribonuclease homolog (S. cerevisiae) [Source:MGI Symbol;Acc:MGI:1914125]	-
ENSMUSG00000021621	595.212	687.749	672.409	299.355	275.779	326.546	651.79	300.56	1.11727	6.81E-18	1.01E-16	Zcchc9	13	91796533	91807705	-	3422	protein_coding	zinc finger, CCHC domain containing 9 [Source:MGI Symbol;Acc:MGI:1916335]	-
ENSMUSG00000051232	1695.62	1541.31	1707.96	957.58	941.685	865.008	1648.3	921.424	0.839095	6.87E-18	1.02E-16	Tmem199	11	78507055	78512172	-	1902	protein_coding	transmembrane protein 199 [Source:MGI Symbol;Acc:MGI:2144113]	-
ENSMUSG00000055296	3827.81	5702.31	4275	1919.6	2328.27	1994.91	4601.71	2080.93	1.14495	6.90E-18	1.02E-16	Tmem245	4	56866923	56947437	-	17090	protein_coding	transmembrane protein 245 [Source:MGI Symbol;Acc:MGI:2445107]	-
ENSMUSG00000027285	1397.46	1310.95	1446.98	778.145	797.549	758.087	1385.13	777.927	0.832742	7.43E-18	1.10E-16	Haus2	2	120609383	120621560	+	3218	protein_coding	HAUS augmin-like complex, subunit 2 [Source:MGI Symbol;Acc:MGI:1913546]	-
ENSMUSG00000058486	3994.34	5029.03	4072.53	2210.07	2462.79	2359.03	4365.3	2343.96	0.897076	7.63E-18	1.13E-16	Wdr91	6	34880426	34910876	-	4652	protein_coding	WD repeat domain 91 [Source:MGI Symbol;Acc:MGI:2141558]	-
ENSMUSG00000039153	325.173	461.838	380.784	127.914	145.096	141.599	389.265	138.203	1.49464	7.65E-18	1.13E-16	Runx2	17	44495987	44814797	-	8837	protein_coding	runt related transcription factor 2 [Source:MGI Symbol;Acc:MGI:99829]	Runt
ENSMUSG00000020886	984.519	1267.55	1107.99	519.652	586.151	518.234	1120.02	541.346	1.04911	7.96E-18	1.17E-16	Dlg4	11	70016942	70047522	+	13251	protein_coding	discs large MAGUK scaffold protein 4 [Source:MGI Symbol;Acc:MGI:1277959]	-
ENSMUSG00000003423	172.15	134.656	143.026	395.291	365.143	484.52	149.944	414.985	-1.46982	8.04E-18	1.18E-16	Pih1d1	7	45154303	45160065	+	2020	protein_coding	PIH1 domain containing 1 [Source:MGI Symbol;Acc:MGI:1916095]	-
ENSMUSG00000018286	3242.73	3656.87	3177.22	2045.74	1931.41	1914	3358.94	1963.72	0.774052	8.12E-18	1.19E-16	Psmb6	11	70525367	70527858	+	1872	protein_coding	proteasome (prosome, macropain) subunit, beta type 6 [Source:MGI Symbol;Acc:MGI:104880]	-
ENSMUSG00000047710	499.573	517.481	487.589	1001.99	964.746	897.759	501.548	954.834	-0.929651	8.31E-18	1.22E-16	Champ1	8	13869641	13881639	+	4040	protein_coding	chromosome alignment maintaining phosphoprotein 1 [Source:MGI Symbol;Acc:MGI:1196398]	-
ENSMUSG00000017176	113.642	85.6904	81.7293	336.663	270.014	283.199	93.6871	296.625	-1.66781	8.32E-18	1.22E-16	Nt5c3b	11	100422321	100441808	-	3420	protein_coding	5'-nucleotidase, cytosolic IIIB [Source:MGI Symbol;Acc:MGI:1915356]	-
ENSMUSG00000026637	327.423	372.809	280.48	120.808	100.895	75.1344	326.904	98.9457	1.72011	8.35E-18	1.22E-16	Traf5	1	191997205	192092559	-	4566	protein_coding	TNF receptor-associated factor 5 [Source:MGI Symbol;Acc:MGI:107548]	-
ENSMUSG00000026281	591.837	689.975	638.045	1431.04	1147.32	1615.39	639.952	1397.92	-1.12726	8.46E-18	1.24E-16	Dtymk	1	93792576	93801934	-	2631	protein_coding	deoxythymidylate kinase [Source:MGI Symbol;Acc:MGI:108396]	-
ENSMUSG00000021226	23.6285	36.7245	15.7886	130.579	170.08	155.085	25.3805	151.915	-2.59714	8.56E-18	1.25E-16	Acot2	12	83987861	83993873	+	2196	protein_coding	acyl-CoA thioesterase 2 [Source:MGI Symbol;Acc:MGI:2159605]	-
ENSMUSG00000032666	2099.56	2491.7	2207.62	1161.89	1324.12	1248.39	2266.29	1244.8	0.864557	8.76E-18	1.28E-16	1700025G04Rik	1	151852403	152090125	-	11788	protein_coding	RIKEN cDNA 1700025G04 gene [Source:MGI Symbol;Acc:MGI:1916649]	-
ENSMUSG00000026577	883.255	1017.16	922.24	505.439	440.093	479.704	940.884	475.079	0.98521	8.97E-18	1.31E-16	Blzf1	1	164289800	164307489	-	5336	protein_coding	basic leucine zipper nuclear factor 1 [Source:MGI Symbol;Acc:MGI:1201607]	-
ENSMUSG00000087060	7.87616	11.1286	2.78622	119.031	71.1068	126.187	7.26367	105.442	-3.89775	9.11E-18	1.33E-16	Eldr	11	16935154	16951282	-	2426	processed_transcript	Egfr long non-coding downstream RNA [Source:MGI Symbol;Acc:MGI:1919985]	-
ENSMUSG00000062585	21.3781	6.67718	14.8599	104.819	114.347	143.526	14.3051	120.897	-3.07804	9.12E-18	1.33E-16	Cnr2	4	135895394	135920207	+	3982	protein_coding	cannabinoid receptor 2 (macrophage) [Source:MGI Symbol;Acc:MGI:104650]	-
ENSMUSG00000027438	561.457	891.403	709.559	262.935	271.935	292.831	720.806	275.901	1.38577	9.14E-18	1.33E-16	Napb	2	148693985	148732467	-	7051	protein_coding	N-ethylmaleimide sensitive fusion protein attachment protein beta [Source:MGI Symbol;Acc:MGI:104562]	-
ENSMUSG00000015305	3477.89	5136.97	3856.14	1672.66	2104.38	1838.87	4157	1871.97	1.15104	9.86E-18	1.44E-16	Sash1	10	8722219	8886070	-	8568	protein_coding	SAM and SH3 domain containing 1 [Source:MGI Symbol;Acc:MGI:1917347]	-
ENSMUSG00000048874	2692.52	3611.24	2981.26	1506.55	1694.07	1521.95	3095.01	1574.19	0.975344	1.01E-17	1.46E-16	Phf3	1	30802339	30873921	-	14190	protein_coding	PHD finger protein 3 [Source:MGI Symbol;Acc:MGI:2446126]	-
ENSMUSG00000056220	1324.32	1351.02	1429.33	2257.15	2259.08	2301.23	1368.22	2272.49	-0.731386	1.02E-17	1.49E-16	Pla2g4a	1	149829618	149961290	-	6391	protein_coding	phospholipase A2, group IVA (cytosolic, calcium-dependent) [Source:MGI Symbol;Acc:MGI:1195256]	-
ENSMUSG00000028029	2187.32	2502.83	2335.79	1423.05	1306.83	1281.14	2341.98	1337	0.808471	1.04E-17	1.51E-16	Aimp1	3	132660499	132684370	-	5596	protein_coding	aminoacyl tRNA synthetase complex-interacting multifunctional protein 1 [Source:MGI Symbol;Acc:MGI:102774]	-
ENSMUSG00000066800	68.6351	51.1917	102.162	269.153	275.779	295.721	73.9961	280.218	-1.90955	1.05E-17	1.52E-16	Rnasel	1	153749426	153764221	+	6641	protein_coding	ribonuclease L (2', 5'-oligoisoadenylate synthetase-dependent) [Source:MGI Symbol;Acc:MGI:1098272]	-
ENSMUSG00000024735	1280.44	1086.15	1137.71	2024.42	2034.23	2164.45	1168.1	2074.37	-0.828795	1.05E-17	1.53E-16	Prpf19	19	10895231	10909559	+	7278	protein_coding	pre-mRNA processing factor 19 [Source:MGI Symbol;Acc:MGI:106247]	-
ENSMUSG00000036091	113.642	142.446	142.097	26.6488	25.9444	16.3754	132.729	22.9895	2.52733	1.11E-17	1.60E-16	Hyal3	9	107580818	107587359	+	1948	protein_coding	hyaluronoglucosaminidase 3 [Source:MGI Symbol;Acc:MGI:1330288]	-
ENSMUSG00000031634	1318.69	1486.78	1340.17	786.14	752.387	676.209	1381.88	738.245	0.903852	1.13E-17	1.64E-16	Ufsp2	8	45975528	45996958	+	4407	protein_coding	UFM1-specific peptidase 2 [Source:MGI Symbol;Acc:MGI:1913679]	-
ENSMUSG00000078920	13.502	1.11286	7.42993	123.473	90.3249	95.3629	7.34826	103.053	-3.81302	1.15E-17	1.67E-16	Ifi47	11	49076587	49096974	+	2473	protein_coding	interferon gamma inducible protein 47 [Source:MGI Symbol;Acc:MGI:99448]	-
ENSMUSG00000001999	932.762	606.51	870.231	2149.67	1698.88	1843.68	803.168	1897.41	-1.23991	1.17E-17	1.70E-16	Blvra	2	127070665	127097084	+	2446	protein_coding	biliverdin reductase A [Source:MGI Symbol;Acc:MGI:88170]	-
ENSMUSG00000032002	2209.82	2181.21	2270.77	1392.84	1208.82	1197.33	2220.6	1266.33	0.810016	1.18E-17	1.70E-16	Dcun1d5	9	7184520	7208205	+	3077	protein_coding	DCN1, defective in cullin neddylation 1, domain containing 5 (S. cerevisiae) [Source:MGI Symbol;Acc:MGI:1924113]	-
ENSMUSG00000030500	150.772	110.173	155.1	30.202	18.2572	12.5224	138.682	20.3272	2.76249	1.20E-17	1.73E-16	Slc17a6	7	51622006	51671119	+	5399	protein_coding	solute carrier family 17 (sodium-dependent inorganic phosphate cotransporter), member 6 [Source:MGI Symbol;Acc:MGI:2156052]	-
ENSMUSG00000026012	40.5059	34.4987	34.3634	168.776	143.175	170.497	36.456	160.816	-2.14432	1.23E-17	1.77E-16	Cd28	1	60716800	60773359	+	6122	protein_coding	CD28 antigen [Source:MGI Symbol;Acc:MGI:88327]	-
ENSMUSG00000039286	8922.56	12327.2	9992.33	4114.57	5699.11	4587.05	10414	4800.25	1.11741	1.23E-17	1.77E-16	Fndc3b	3	27416162	27711307	-	11485	protein_coding	fibronectin type III domain containing 3B [Source:MGI Symbol;Acc:MGI:1919257]	-
ENSMUSG00000036067	996.896	679.959	802.433	1654	1821.87	1824.42	826.429	1766.76	-1.09641	1.25E-17	1.80E-16	Slc2a6	2	27021363	27027998	-	3211	protein_coding	solute carrier family 2 (facilitated glucose transporter), member 6 [Source:MGI Symbol;Acc:MGI:2443286]	-
ENSMUSG00000025949	2721.77	3456.55	2883.74	1610.48	1701.76	1559.52	3020.69	1623.92	0.895272	1.27E-17	1.82E-16	Pikfyve	1	65186683	65278695	+	19211	protein_coding	phosphoinositide kinase, FYVE type zinc finger containing [Source:MGI Symbol;Acc:MGI:1335106]	-
ENSMUSG00000070639	276.791	180.284	234.972	578.279	728.364	558.691	230.682	621.778	-1.43019	1.27E-17	1.83E-16	Lrrc8b	5	105415775	105490074	+	6726	protein_coding	leucine rich repeat containing 8 family, member B [Source:MGI Symbol;Acc:MGI:2141353]	-
ENSMUSG00000001175	4679.56	4405.82	4547.12	7452.78	6863.73	7189.78	4544.17	7168.76	-0.65776	1.27E-17	1.83E-16	Calm1	12	100199435	100209814	+	4706	protein_coding	calmodulin 1 [Source:MGI Symbol;Acc:MGI:88251]	-
ENSMUSG00000046768	9.00132	3.33859	0.928742	111.037	81.6767	87.6568	4.42288	93.4567	-4.46239	1.32E-17	1.89E-16	Rhoj	12	75308322	75401456	+	6484	protein_coding	ras homolog family member J [Source:MGI Symbol;Acc:MGI:1931551]	-
ENSMUSG00000016554	3509.39	3519.99	3481.85	2226.06	2216.8	2026.7	3503.74	2156.52	0.700043	1.39E-17	1.99E-16	Eif3d	15	77958998	77970813	-	4968	protein_coding	eukaryotic translation initiation factor 3, subunit D [Source:MGI Symbol;Acc:MGI:1933181]	-
ENSMUSG00000052949	412.936	419.549	427.221	761.267	954.176	886.2	419.902	867.215	-1.0455	1.41E-17	2.02E-16	Rnf157	11	116336353	116413032	-	9537	protein_coding	ring finger protein 157 [Source:MGI Symbol;Acc:MGI:2442484]	-
ENSMUSG00000020178	177.776	248.168	161.601	38.1966	53.8106	33.7141	195.849	41.9071	2.22377	1.49E-17	2.14E-16	Adora2a	10	75316877	75334784	+	3062	protein_coding	adenosine A2a receptor [Source:MGI Symbol;Acc:MGI:99402]	-
ENSMUSG00000040433	2628.39	2664.19	2692.42	1360.87	1661.4	1312.92	2661.67	1445.06	0.881422	1.66E-17	2.38E-16	Zbtb38	9	96682770	96752831	-	11733	protein_coding	zinc finger and BTB domain containing 38 [Source:MGI Symbol;Acc:MGI:2442866]	ZBTB
ENSMUSG00000030105	6520.33	6706.11	6545.77	4280.69	4303.88	3937.81	6590.74	4174.13	0.658894	1.67E-17	2.39E-16	Arl8b	6	108783099	108825278	+	4479	protein_coding	ADP-ribosylation factor-like 8B [Source:MGI Symbol;Acc:MGI:1914416]	-
ENSMUSG00000056917	1173.55	1162.94	1231.51	1956.02	1976.58	2124.95	1189.33	2019.18	-0.763062	1.67E-17	2.39E-16	Sipa1	19	5651185	5663707	-	3868	protein_coding	signal-induced proliferation associated gene 1 [Source:MGI Symbol;Acc:MGI:107576]	-
ENSMUSG00000027339	618.841	583.14	605.54	1049.96	1118.49	1120.27	602.507	1096.24	-0.863258	1.84E-17	2.64E-16	Rassf2	2	131989415	132030258	-	11993	protein_coding	Ras association (RalGDS/AF-6) domain family member 2 [Source:MGI Symbol;Acc:MGI:2442060]	-
ENSMUSG00000045983	6889.39	6691.64	6684.15	10192.3	10847.6	10173	6755.06	10404.3	-0.623162	1.87E-17	2.67E-16	Eif4g1	16	20668313	20692884	+	7301	protein_coding	eukaryotic translation initiation factor 4, gamma 1 [Source:MGI Symbol;Acc:MGI:2384784]	-
ENSMUSG00000031591	1151.04	874.71	1171.14	2137.23	2061.14	2090.28	1065.63	2096.22	-0.975312	2.06E-17	2.94E-16	Asah1	8	41340197	41374773	-	3390	protein_coding	N-acylsphingosine amidohydrolase 1 [Source:MGI Symbol;Acc:MGI:1277124]	-
ENSMUSG00000018169	1688.87	1781.69	1704.24	933.596	1036.81	1020.09	1724.94	996.835	0.791378	2.06E-17	2.94E-16	Mfng	15	78755882	78773475	-	2839	protein_coding	MFNG O-fucosylpeptide 3-beta-N-acetylglucosaminyltransferase [Source:MGI Symbol;Acc:MGI:1095404]	-
ENSMUSG00000029554	168.775	116.851	142.097	411.28	352.651	400.717	142.574	388.216	-1.44584	2.12E-17	3.03E-16	Mad1l1	5	140008689	140321552	-	3649	protein_coding	MAD1 mitotic arrest deficient 1-like 1 [Source:MGI Symbol;Acc:MGI:1341857]	-
ENSMUSG00000020184	3086.33	3972.92	3138.22	1708.19	1899.7	1715.57	3399.16	1774.49	0.937642	2.15E-17	3.06E-16	Mdm2	10	117688875	117710758	-	5083	protein_coding	transformed mouse 3T3 cell double minute 2 [Source:MGI Symbol;Acc:MGI:96952]	-
ENSMUSG00000024660	1040.78	1478.99	1177.64	2539.63	2415.71	2496.77	1232.47	2484.04	-1.0114	2.19E-17	3.11E-16	Incenp	19	9872297	9899533	-	3217	protein_coding	inner centromere protein [Source:MGI Symbol;Acc:MGI:1313288]	-
ENSMUSG00000024754	946.264	975.981	1041.12	438.817	553.48	485.484	987.788	492.594	1.00507	2.29E-17	3.25E-16	Tmem2	19	21778342	21858327	+	6667	protein_coding	transmembrane protein 2 [Source:MGI Symbol;Acc:MGI:1890373]	-
ENSMUSG00000020064	2464.11	3294.07	2854.95	1560.73	1491.32	1469.94	2871.05	1507.33	0.929499	2.44E-17	3.47E-16	Herc4	10	63243810	63317878	+	8729	protein_coding	hect domain and RLD 4 [Source:MGI Symbol;Acc:MGI:1914595]	-
ENSMUSG00000031309	1145.42	1049.43	1136.78	1881.41	1881.45	1864.87	1110.54	1875.91	-0.756044	2.46E-17	3.49E-16	Rps6ka3	X	159210307	159368244	+	8322	protein_coding	ribosomal protein S6 kinase polypeptide 3 [Source:MGI Symbol;Acc:MGI:104557]	-
ENSMUSG00000036825	147.397	160.252	146.741	365.089	388.205	360.26	151.463	371.184	-1.294	2.48E-17	3.51E-16	Ssx2ip	3	146404642	146440144	+	4200	protein_coding	synovial sarcoma, X 2 interacting protein [Source:MGI Symbol;Acc:MGI:2139150]	-
ENSMUSG00000041491	169.9	134.656	136.525	419.274	379.557	353.517	147.027	384.116	-1.38827	2.50E-17	3.54E-16	Cep78	19	15955774	15984989	-	2548	protein_coding	centrosomal protein 78 [Source:MGI Symbol;Acc:MGI:1924386]	-
ENSMUSG00000105692	411.81	559.77	429.079	192.76	179.689	167.607	466.886	180.019	1.37343	2.51E-17	3.56E-16	Gm43737	3	89210425	89213164	+	2740	TEC	predicted gene 43737 [Source:MGI Symbol;Acc:MGI:5663874]	-
ENSMUSG00000034361	1398.58	1066.12	1266.8	479.678	653.414	472.961	1243.84	535.351	1.21672	2.52E-17	3.57E-16	Cpne2	8	94532990	94570531	+	3200	protein_coding	copine II [Source:MGI Symbol;Acc:MGI:2387578]	-
ENSMUSG00000024726	391.557	444.032	422.577	146.568	194.102	138.71	419.389	159.793	1.39304	2.56E-17	3.62E-16	Carnmt1	19	18670780	18704788	+	2090	protein_coding	carnosine N-methyltransferase 1 [Source:MGI Symbol;Acc:MGI:1914633]	-
ENSMUSG00000005481	838.248	787.907	845.155	1529.64	1367.36	1512.32	823.77	1469.78	-0.835056	2.57E-17	3.63E-16	Ddx39	8	83715177	83726892	+	5155	protein_coding	DEAD (Asp-Glu-Ala-Asp) box polypeptide 39 [Source:MGI Symbol;Acc:MGI:1915528]	-
ENSMUSG00000025036	100.14	56.756	65.0119	254.94	274.818	254.301	73.9692	261.353	-1.82542	2.62E-17	3.70E-16	Sfxn2	19	46573365	46596898	+	3210	protein_coding	sideroflexin 2 [Source:MGI Symbol;Acc:MGI:2137678]	-
ENSMUSG00000049625	13.502	5.56431	21.3611	131.467	98.0121	131.967	13.4758	120.482	-3.13172	2.66E-17	3.75E-16	Tifab	13	56173704	56178885	-	3497	protein_coding	TRAF-interacting protein with forkhead-associated domain, family member B [Source:MGI Symbol;Acc:MGI:2385852]	-
ENSMUSG00000024975	720.106	882.5	831.224	391.737	409.345	395.9	811.277	398.994	1.02432	2.67E-17	3.77E-16	Pdcd4	19	53892231	53929861	+	2556	protein_coding	programmed cell death 4 [Source:MGI Symbol;Acc:MGI:107490]	-
ENSMUSG00000087354	130.519	375.035	172.746	38.1966	25.9444	24.0815	226.1	29.4075	2.93798	2.81E-17	3.96E-16	4930404I05Rik	16	91011249	91016743	+	2746	processed_transcript	RIKEN cDNA 4930404I05 gene [Source:MGI Symbol;Acc:MGI:1914644]	-
ENSMUSG00000040250	1329.95	1337.66	1464.63	814.565	689.928	682.952	1377.41	729.148	0.917535	2.86E-17	4.03E-16	Ints13	6	146549632	146577835	-	8485	protein_coding	integrator complex subunit 13 [Source:MGI Symbol;Acc:MGI:1918427]	-
ENSMUSG00000022831	2045.55	1701.57	2004.22	3442.14	3277.64	3282.79	1917.11	3334.19	-0.798165	2.87E-17	4.04E-16	Hcls1	16	36934983	36963212	+	2525	protein_coding	hematopoietic cell specific Lyn substrate 1 [Source:MGI Symbol;Acc:MGI:104568]	-
ENSMUSG00000022255	8997.95	10685.7	9998.83	5680.64	6241.06	5673.61	9894.16	5865.1	0.754479	2.96E-17	4.16E-16	Mtdh	15	34082694	34145624	+	15347	protein_coding	metadherin [Source:MGI Symbol;Acc:MGI:1914404]	-
ENSMUSG00000029186	787.616	805.713	915.739	421.051	436.25	417.092	836.356	424.798	0.978553	3.03E-17	4.25E-16	Pi4k2b	5	52741574	52769340	+	3760	protein_coding	phosphatidylinositol 4-kinase type 2 beta [Source:MGI Symbol;Acc:MGI:1914323]	-
ENSMUSG00000068284	580.585	456.274	521.024	974.458	1063.72	1073.07	519.294	1037.08	-0.997758	3.08E-17	4.33E-16	Usf3	16	44173246	44227465	+	13050	protein_coding	upstream transcription factor family member 3 [Source:MGI Symbol;Acc:MGI:2685454]	bHLH
ENSMUSG00000021281	3771.55	3991.84	3792.05	2234.06	2497.39	2359.03	3851.81	2363.49	0.704713	3.29E-17	4.62E-16	Tnfaip2	12	111442469	111455018	+	4984	protein_coding	tumor necrosis factor, alpha-induced protein 2 [Source:MGI Symbol;Acc:MGI:104960]	-
ENSMUSG00000032333	219.407	137.995	176.461	511.657	430.484	513.418	177.954	485.187	-1.44774	3.31E-17	4.63E-16	Stoml1	9	58253164	58262520	+	3093	protein_coding	stomatin-like 1 [Source:MGI Symbol;Acc:MGI:1916356]	-
ENSMUSG00000085058	43.8814	23.3701	38.0784	155.451	156.627	187.836	35.11	166.638	-2.24354	3.45E-17	4.83E-16	8030453O22Rik	6	39527513	39544486	+	2383	processed_transcript	RIKEN cDNA 8030453O22 gene [Source:MGI Symbol;Acc:MGI:1924459]	-
ENSMUSG00000028641	646.97	587.592	668.694	240.727	310.372	300.537	634.418	283.879	1.16205	3.46E-17	4.84E-16	P3h1	4	119232915	119248975	+	3846	protein_coding	prolyl 3-hydroxylase 1 [Source:MGI Symbol;Acc:MGI:1888921]	-
ENSMUSG00000000791	307.17	357.229	267.478	115.478	104.738	103.069	310.626	107.762	1.52452	3.60E-17	5.04E-16	Il12rb1	8	70808449	70821424	+	4105	protein_coding	interleukin 12 receptor, beta 1 [Source:MGI Symbol;Acc:MGI:104579]	-
ENSMUSG00000069792	133.895	143.559	143.955	459.248	315.176	408.423	140.47	394.282	-1.48899	3.85E-17	5.38E-16	Wfdc17	11	83703991	83706268	+	533	protein_coding	WAP four-disulfide core domain 17 [Source:MGI Symbol;Acc:MGI:3649773]	-
ENSMUSG00000042605	2041.05	2616.34	2202.05	957.58	1245.33	1153.99	2286.48	1118.97	1.03127	3.86E-17	5.39E-16	Atxn2	5	121711337	121816493	+	15689	protein_coding	ataxin 2 [Source:MGI Symbol;Acc:MGI:1277223]	-
ENSMUSG00000020946	3333.86	3823.8	3666.67	1964.02	2266.77	1967.94	3608.11	2066.24	0.804436	3.95E-17	5.51E-16	Gosr2	11	103676849	103697898	-	3266	protein_coding	golgi SNAP receptor complex member 2 [Source:MGI Symbol;Acc:MGI:1927204]	-
ENSMUSG00000025545	47.2569	31.1602	52.0095	230.956	161.432	186.873	43.4755	193.087	-2.14491	4.00E-17	5.57E-16	Clybl	14	122181704	122402234	+	1444	protein_coding	citrate lyase beta like [Source:MGI Symbol;Acc:MGI:1916884]	-
ENSMUSG00000071054	2744.28	2983.59	2915.32	1789.02	1790.16	1758.91	2881.06	1779.37	0.695309	4.00E-17	5.57E-16	Safb	17	56584825	56606294	+	7268	protein_coding	scaffold attachment factor B [Source:MGI Symbol;Acc:MGI:2146974]	-
ENSMUSG00000036611	249.787	237.04	237.758	507.215	503.513	564.471	241.528	525.067	-1.12057	4.09E-17	5.69E-16	Eepd1	9	25481547	25604110	+	2935	protein_coding	endonuclease/exonuclease/phosphatase family domain containing 1 [Source:MGI Symbol;Acc:MGI:1914734]	-
ENSMUSG00000028621	101.265	58.9817	74.2993	259.382	248.874	291.868	78.182	266.708	-1.77234	4.11E-17	5.72E-16	Cyb5rl	4	107066988	107088268	+	7430	protein_coding	cytochrome b5 reductase-like [Source:MGI Symbol;Acc:MGI:1919657]	-
ENSMUSG00000051674	416.311	440.694	386.357	182.1	168.158	179.167	414.454	176.475	1.23033	4.18E-17	5.81E-16	Dcun1d4	5	73481000	73560794	+	5807	protein_coding	DCN1, defective in cullin neddylation 1, domain containing 4 (S. cerevisiae) [Source:MGI Symbol;Acc:MGI:2140972]	-
ENSMUSG00000036257	990.145	1061.67	1022.54	558.736	564.05	575.067	1024.79	565.951	0.85668	4.27E-17	5.94E-16	Pnpla8	12	44221370	44322532	+	14174	protein_coding	patatin-like phospholipase domain containing 8 [Source:MGI Symbol;Acc:MGI:1914702]	-
ENSMUSG00000026944	447.816	439.581	403.074	771.039	991.652	978.673	430.157	913.788	-1.08753	4.52E-17	6.28E-16	Abca2	2	25428703	25448540	+	8346	protein_coding	ATP-binding cassette, sub-family A (ABC1), member 2 [Source:MGI Symbol;Acc:MGI:99606]	-
ENSMUSG00000023951	1504.35	1685.99	1513.85	924.713	881.148	830.331	1568.06	878.731	0.834932	4.53E-17	6.28E-16	Vegfa	17	46016993	46032369	-	4285	protein_coding	vascular endothelial growth factor A [Source:MGI Symbol;Acc:MGI:103178]	-
ENSMUSG00000052459	20426.2	20610.2	21157.7	12347.3	14121.4	12729.5	20731.4	13066.1	0.666043	4.54E-17	6.29E-16	Atp6v1a	16	44085402	44139705	-	6044	protein_coding	ATPase, H+ transporting, lysosomal V1 subunit A [Source:MGI Symbol;Acc:MGI:1201780]	-
ENSMUSG00000018340	1500.97	1101.73	1237.08	2440.14	2655.94	2396.59	1279.93	2497.56	-0.964741	4.64E-17	6.43E-16	Anxa6	11	54979108	55033445	-	2930	protein_coding	annexin A6 [Source:MGI Symbol;Acc:MGI:88255]	-
ENSMUSG00000039168	5803.6	6326.63	5389.49	3429.7	3474.62	2863.78	5839.9	3256.03	0.842584	4.84E-17	6.70E-16	Dap	15	31224314	31274341	+	1925	protein_coding	death-associated protein [Source:MGI Symbol;Acc:MGI:1918190]	-
ENSMUSG00000003033	807.869	704.442	702.129	1410.61	1376.01	1277.28	738.146	1354.64	-0.876883	4.93E-17	6.82E-16	Ap1m1	8	72240018	72257385	+	3184	protein_coding	adaptor-related protein complex AP-1, mu subunit 1 [Source:MGI Symbol;Acc:MGI:102776]	-
ENSMUSG00000037553	1062.16	1326.53	1146.07	624.47	597.682	607.818	1178.25	609.99	0.949471	5.18E-17	7.15E-16	Zdhhc18	4	133605299	133650154	-	5382	protein_coding	zinc finger, DHHC domain containing 18 [Source:MGI Symbol;Acc:MGI:3527792]	-
ENSMUSG00000037416	2429.23	3193.92	2728.64	1297.8	1568.19	1402.51	2783.93	1422.83	0.968539	5.21E-17	7.19E-16	Dmxl1	18	49832670	49965473	+	21923	protein_coding	Dmx-like 1 [Source:MGI Symbol;Acc:MGI:2443926]	-
ENSMUSG00000060679	2047.8	2137.81	1955.93	1259.6	1164.61	1070.18	2047.18	1164.8	0.8129	5.21E-17	7.19E-16	Mrps9	1	42851233	42905683	+	5763	protein_coding	mitochondrial ribosomal protein S9 [Source:MGI Symbol;Acc:MGI:1916777]	-
ENSMUSG00000038766	1012.65	1028.29	1024.4	1662.89	1791.12	1971.8	1021.78	1808.6	-0.823513	5.35E-17	7.38E-16	Gabpb2	3	95181766	95217916	-	15465	protein_coding	GA repeat binding protein, beta 2 [Source:MGI Symbol;Acc:MGI:95612]	-
ENSMUSG00000021546	5664.08	4891.03	5467.5	9487.86	8359.85	8941.95	5340.87	8929.89	-0.741553	5.37E-17	7.40E-16	Hnrnpk	13	58391142	58403343	-	6466	protein_coding	heterogeneous nuclear ribonucleoprotein K [Source:MGI Symbol;Acc:MGI:99894]	-
ENSMUSG00000051705	64.1344	42.2888	47.3658	180.324	194.102	211.917	51.263	195.448	-1.93384	5.53E-17	7.61E-16	Senp8	9	59734259	59750710	-	3965	protein_coding	SUMO/sentrin specific peptidase 8 [Source:MGI Symbol;Acc:MGI:1918849]	-
ENSMUSG00000020522	1775.51	2113.33	2051.59	1062.4	1166.54	1074.04	1980.14	1100.99	0.847214	5.62E-17	7.74E-16	Mfap3	11	57518664	57533815	+	5801	protein_coding	microfibrillar-associated protein 3 [Source:MGI Symbol;Acc:MGI:1924068]	-
ENSMUSG00000015016	52.8828	23.3701	38.0784	176.77	196.985	165.681	38.1104	179.812	-2.2391	5.65E-17	7.76E-16	Acsf3	8	122775486	122817880	+	3747	protein_coding	acyl-CoA synthetase family member 3 [Source:MGI Symbol;Acc:MGI:2182591]	-
ENSMUSG00000033096	284.667	333.859	241.473	657.337	633.235	633.826	286.666	641.466	-1.16539	5.65E-17	7.77E-16	Apmap	2	150583080	150608567	-	2428	protein_coding	adipocyte plasma membrane associated protein [Source:MGI Symbol;Acc:MGI:1919131]	-
ENSMUSG00000004798	288.042	181.397	229.399	565.843	661.101	568.324	232.946	598.423	-1.36156	5.95E-17	8.17E-16	Ulk2	11	61775649	61855073	-	5977	protein_coding	unc-51 like kinase 2 [Source:MGI Symbol;Acc:MGI:1352758]	-
ENSMUSG00000021775	1676.5	2298.06	1670.81	849.208	929.193	912.208	1881.79	896.87	1.06888	5.96E-17	8.18E-16	Nr1d2	14	18204054	18239127	-	5409	protein_coding	nuclear receptor subfamily 1, group D, member 2 [Source:MGI Symbol;Acc:MGI:2449205]	THR-like
ENSMUSG00000026618	680.725	560.883	736.492	1320	1278.96	1270.54	659.367	1289.84	-0.966558	6.06E-17	8.30E-16	Iars2	1	185284726	185329396	-	8885	protein_coding	isoleucine-tRNA synthetase 2, mitochondrial [Source:MGI Symbol;Acc:MGI:1919586]	-
ENSMUSG00000037405	517.576	358.342	505.235	973.569	1065.64	1026.84	460.384	1022.02	-1.14917	6.13E-17	8.39E-16	Icam1	9	21015985	21028817	+	4360	protein_coding	intercellular adhesion molecule 1 [Source:MGI Symbol;Acc:MGI:96392]	-
ENSMUSG00000042496	587.336	754.521	585.107	270.041	275.779	300.537	642.321	282.119	1.18651	6.29E-17	8.61E-16	Prdm10	9	31280538	31381723	+	9259	protein_coding	PR domain containing 10 [Source:MGI Symbol;Acc:MGI:2682952]	zf-C2H2
ENSMUSG00000024451	607.589	484.095	575.82	1062.4	1179.99	1053.81	555.835	1098.73	-0.982544	6.41E-17	8.76E-16	Arap3	18	37972624	37997574	-	5224	protein_coding	ArfGAP with RhoGAP domain, ankyrin repeat and PH domain 3 [Source:MGI Symbol;Acc:MGI:2147274]	-
ENSMUSG00000001173	320.672	198.09	292.554	687.539	744.7	637.679	270.438	689.973	-1.35009	6.62E-17	9.05E-16	Ocrl	X	47912387	47965868	+	9486	protein_coding	OCRL, inositol polyphosphate-5-phosphatase [Source:MGI Symbol;Acc:MGI:109589]	-
ENSMUSG00000041769	899.007	1310.95	1038.33	445.035	513.122	483.557	1082.76	480.571	1.17209	6.72E-17	9.17E-16	Ppp2r2d	7	138846079	138883057	+	5903	protein_coding	protein phosphatase 2, regulatory subunit B, delta [Source:MGI Symbol;Acc:MGI:1289252]	-
ENSMUSG00000081534	2791.53	2361.49	2359	1390.18	1462.49	1424.66	2504.01	1425.78	0.812232	6.84E-17	9.33E-16	Slc48a1	15	97778520	97792692	+	2751	protein_coding	solute carrier family 48 (heme transporter), member 1 [Source:MGI Symbol;Acc:MGI:1914989]	-
ENSMUSG00000034620	141.771	115.738	141.169	372.195	339.199	327.509	132.892	346.301	-1.38045	6.89E-17	9.39E-16	Tmem5	10	122078114	122097371	-	5614	protein_coding	transmembrane protein 5 [Source:MGI Symbol;Acc:MGI:2384919]	-
ENSMUSG00000025232	14035.3	14893.4	13633	8965.54	9498.52	8661.64	14187.3	9041.9	0.649848	7.12E-17	9.71E-16	Hexa	9	59539540	59565109	+	1996	protein_coding	hexosaminidase A [Source:MGI Symbol;Acc:MGI:96073]	-
ENSMUSG00000027404	1975.79	1571.36	1771.11	3209.4	3012.43	3473.52	1772.75	3231.78	-0.866379	7.16E-17	9.75E-16	Snrpb	2	130171414	130179403	-	1976	protein_coding	small nuclear ribonucleoprotein B [Source:MGI Symbol;Acc:MGI:98342]	-
ENSMUSG00000060600	540.079	371.696	435.58	1096.15	963.785	942.069	449.118	1000.67	-1.15665	7.19E-17	9.78E-16	Eno3	11	70657202	70662513	+	1739	protein_coding	enolase 3, beta muscle [Source:MGI Symbol;Acc:MGI:95395]	-
ENSMUSG00000026822	65.2596	105.722	149.527	1.77659	0	2.88978	106.836	1.55546	6.10192	7.31E-17	9.94E-16	Lcn2	2	32384633	32388252	-	2623	protein_coding	lipocalin 2 [Source:MGI Symbol;Acc:MGI:96757]	-
ENSMUSG00000036882	6.75099	7.79004	5.57245	82.6113	73.9895	109.812	6.70449	88.8042	-3.73782	7.32E-17	9.95E-16	Arhgap33	7	30522226	30535060	-	5336	protein_coding	Rho GTPase activating protein 33 [Source:MGI Symbol;Acc:MGI:2673998]	-
ENSMUSG00000061479	2167.07	2186.78	2134.25	1381.3	1245.33	1233.94	2162.7	1286.85	0.748543	7.48E-17	1.01E-15	Snrpa	7	27187005	27196271	-	2964	protein_coding	small nuclear ribonucleoprotein polypeptide A [Source:MGI Symbol;Acc:MGI:1855690]	-
ENSMUSG00000007659	2137.81	2456.09	2134.25	1256.94	1288.57	1043.21	2242.72	1196.24	0.906342	7.78E-17	1.06E-15	Bcl2l1	2	152780668	152831728	-	4586	protein_coding	BCL2-like 1 [Source:MGI Symbol;Acc:MGI:88139]	-
ENSMUSG00000052397	1693.37	2190.11	1726.53	913.166	989.73	978.673	1870.01	960.523	0.960979	7.83E-17	1.06E-15	Ezr	17	6738041	6782784	-	3290	protein_coding	ezrin [Source:MGI Symbol;Acc:MGI:98931]	-
ENSMUSG00000079419	7.87616	5.56431	5.57245	93.2708	64.3805	124.261	6.33764	93.9707	-3.89852	7.91E-17	1.07E-15	Ms4a6c	19	11469366	11482192	+	2050	protein_coding	membrane-spanning 4-domains, subfamily A, member 6C [Source:MGI Symbol;Acc:MGI:2385644]	-
ENSMUSG00000025173	1291.69	1555.78	1443.26	807.459	750.465	780.242	1430.25	779.388	0.875775	8.01E-17	1.08E-15	Wdr45b	11	121327224	121354445	-	4562	protein_coding	WD repeat domain 45B [Source:MGI Symbol;Acc:MGI:1914090]	-
ENSMUSG00000038286	87.7629	82.3518	71.5131	304.685	227.734	243.705	80.5426	258.708	-1.68835	8.07E-17	1.09E-15	Bphl	13	34037597	34074074	+	2945	protein_coding	biphenyl hydrolase-like (serine hydrolase, breast epithelial mucin-associated antigen) [Source:MGI Symbol;Acc:MGI:1915271]	-
ENSMUSG00000025208	1569.61	1697.12	1596.51	933.596	907.092	988.306	1621.08	942.998	0.781574	8.08E-17	1.09E-15	Mrpl43	19	45005014	45006442	-	1213	protein_coding	mitochondrial ribosomal protein L43 [Source:MGI Symbol;Acc:MGI:2137229]	-
ENSMUSG00000032540	695.352	733.377	747.637	387.296	363.221	316.913	725.455	355.81	1.02739	8.24E-17	1.11E-15	Abhd5	9	122351608	122381524	+	5956	protein_coding	abhydrolase domain containing 5 [Source:MGI Symbol;Acc:MGI:1914719]	-
ENSMUSG00000024317	559.207	693.314	640.832	286.919	270.014	313.06	631.117	289.997	1.12225	8.33E-17	1.12E-15	Rnf138	18	21001341	21028223	+	3110	protein_coding	ring finger protein 138 [Source:MGI Symbol;Acc:MGI:1929211]	zf-MIZ
ENSMUSG00000023909	81.0119	64.546	74.2993	217.632	252.717	227.33	73.2858	232.56	-1.66532	8.42E-17	1.14E-15	Paqr4	17	23736186	23740867	-	2644	protein_coding	progestin and adipoQ receptor family member IV [Source:MGI Symbol;Acc:MGI:1923748]	-
ENSMUSG00000027639	3382.25	3289.62	3240.38	2146.12	2037.11	1915.93	3304.08	2033.05	0.7003	8.52E-17	1.15E-15	Samhd1	2	157097533	157135265	-	9150	protein_coding	SAM domain and HD domain, 1 [Source:MGI Symbol;Acc:MGI:1927468]	-
ENSMUSG00000019947	675.099	1134.01	840.511	327.78	347.847	352.554	883.206	342.727	1.36574	8.60E-17	1.16E-15	Arid5b	10	68092520	68278740	-	10060	protein_coding	AT rich interactive domain 5B (MRF1-like) [Source:MGI Symbol;Acc:MGI:2175912]	ARID
ENSMUSG00000036249	105.766	68.9975	119.808	338.44	282.505	330.399	98.1902	317.115	-1.68575	8.83E-17	1.19E-15	Rbm43	2	51924448	51935163	-	2633	protein_coding	RNA binding motif protein 43 [Source:MGI Symbol;Acc:MGI:1918934]	-
ENSMUSG00000029570	135.02	109.061	124.451	300.243	328.629	377.598	122.844	335.49	-1.44864	9.10E-17	1.22E-15	Lfng	5	140607320	140615545	+	2505	protein_coding	LFNG O-fucosylpeptide 3-beta-N-acetylglucosaminyltransferase [Source:MGI Symbol;Acc:MGI:1095413]	-
ENSMUSG00000020719	6825.25	6256.51	6838.32	12502.7	10693.9	10493.8	6640.03	11230.1	-0.758111	9.42E-17	1.27E-15	Ddx5	11	106780355	106789185	-	5775	protein_coding	DEAD (Asp-Glu-Ala-Asp) box polypeptide 5 [Source:MGI Symbol;Acc:MGI:105037]	-
ENSMUSG00000106734	47.2569	25.5958	55.7245	235.398	159.51	224.44	42.8591	206.449	-2.2589	9.47E-17	1.27E-15	Gm20559	6	3333194	3346128	-	4690	processed_transcript	predicted gene, 20559 [Source:MGI Symbol;Acc:MGI:5295666]	-
ENSMUSG00000039086	478.195	721.135	495.019	203.419	228.695	196.505	564.783	209.54	1.42978	9.51E-17	1.28E-15	Ss18l1	2	180042509	180070201	+	4343	protein_coding	SS18, nBAF chromatin remodeling complex subunit like 1 [Source:MGI Symbol;Acc:MGI:2444061]	-
ENSMUSG00000004642	409.56	359.455	415.147	990.447	753.348	818.772	394.721	854.189	-1.11345	9.78E-17	1.31E-15	Slbp	5	33634952	33652574	-	6076	protein_coding	stem-loop binding protein [Source:MGI Symbol;Acc:MGI:108402]	-
ENSMUSG00000033287	313.921	202.541	284.195	588.938	705.303	741.711	266.886	678.651	-1.34516	1.04E-16	1.39E-15	Kctd17	15	78428564	78439303	+	2541	protein_coding	potassium channel tetramerisation domain containing 17 [Source:MGI Symbol;Acc:MGI:1920094]	-
ENSMUSG00000017615	1665.24	2084.39	1758.11	975.346	928.232	1036.47	1835.91	980.016	0.90544	1.07E-16	1.43E-15	Tnfaip1	11	78522850	78536332	-	3781	protein_coding	tumor necrosis factor, alpha-induced protein 1 (endothelial) [Source:MGI Symbol;Acc:MGI:104961]	-
ENSMUSG00000029174	284.667	334.972	287.91	602.263	644.766	638.642	302.516	628.557	-1.05586	1.08E-16	1.45E-15	Tbc1d1	5	64156305	64351486	+	7405	protein_coding	TBC1 domain family, member 1 [Source:MGI Symbol;Acc:MGI:1889508]	-
ENSMUSG00000037926	445.565	529.723	436.509	872.304	945.528	1009.5	470.599	942.443	-1.0028	1.11E-16	1.49E-15	Ssh2	11	77216287	77460220	+	18519	protein_coding	slingshot protein phosphatase 2 [Source:MGI Symbol;Acc:MGI:2679255]	-
ENSMUSG00000019845	56.2583	54.5303	59.4395	186.542	192.181	203.248	56.7427	193.99	-1.77126	1.18E-16	1.58E-15	Tube1	10	39133976	39152542	+	7838	protein_coding	epsilon-tubulin 1 [Source:MGI Symbol;Acc:MGI:1919174]	-
ENSMUSG00000024668	1364.83	1480.11	1551.93	869.639	758.152	808.176	1465.62	811.989	0.852107	1.21E-16	1.61E-15	Sdhaf2	19	10500513	10525209	-	3096	protein_coding	succinate dehydrogenase complex assembly factor 2 [Source:MGI Symbol;Acc:MGI:1913322]	-
ENSMUSG00000071713	400.559	330.52	359.423	726.624	746.621	712.813	363.501	728.686	-1.00371	1.24E-16	1.66E-15	Csf2rb	15	78325752	78353847	+	7277	protein_coding	colony stimulating factor 2 receptor, beta, low-affinity (granulocyte-macrophage) [Source:MGI Symbol;Acc:MGI:1339759]	-
ENSMUSG00000027810	2079.31	2556.25	2233.62	1352.87	1217.46	1178.07	2289.72	1249.47	0.87348	1.26E-16	1.68E-15	Eif2a	3	58525821	58557501	+	6118	protein_coding	eukaryotic translation initiation factor 2A [Source:MGI Symbol;Acc:MGI:1098684]	-
ENSMUSG00000037475	3360.87	3366.41	3414.05	2140.79	2210.08	2018.03	3380.44	2122.97	0.671156	1.32E-16	1.76E-15	Thoc2	X	41794991	41920674	-	12666	protein_coding	THO complex 2 [Source:MGI Symbol;Acc:MGI:2442413]	-
ENSMUSG00000021013	14.6271	2.22573	10.2162	100.377	100.895	91.5098	9.02301	97.5939	-3.42978	1.35E-16	1.80E-15	Ttc8	12	98920574	98983238	+	3782	protein_coding	tetratricopeptide repeat domain 8 [Source:MGI Symbol;Acc:MGI:1923510]	-
ENSMUSG00000014867	4435.4	4682.93	4827.6	2982.89	3005.7	2831.99	4648.64	2940.19	0.661032	1.35E-16	1.80E-15	Surf4	2	26920040	26933928	-	3281	protein_coding	surfeit gene 4 [Source:MGI Symbol;Acc:MGI:98445]	-
ENSMUSG00000073755	63.0092	46.7402	69.6556	203.419	202.75	222.513	59.8017	209.561	-1.80294	1.36E-16	1.80E-15	5730409E04Rik	4	126609818	126614371	+	2891	protein_coding	RIKEN cDNA 5730409E04Rik gene [Source:MGI Symbol;Acc:MGI:3609248]	-
ENSMUSG00000043131	2663.27	2587.41	2986.83	4519.64	4477.81	4446.41	2745.83	4481.29	-0.706137	1.37E-16	1.82E-15	Mob1a	6	83326016	83343776	+	4794	protein_coding	MOB kinase activator 1A [Source:MGI Symbol;Acc:MGI:2442631]	-
ENSMUSG00000036989	1369.33	1717.15	1391.25	686.651	765.84	813.956	1492.58	755.482	0.982375	1.38E-16	1.83E-15	Trim3	7	105604463	105633571	-	4569	protein_coding	tripartite motif-containing 3 [Source:MGI Symbol;Acc:MGI:1860040]	-
ENSMUSG00000050796	58.5086	40.0631	55.7245	215.855	179.689	184.946	51.432	193.497	-1.9094	1.39E-16	1.84E-15	B3galt6	4	155989466	155992649	-	3184	protein_coding	UDP-Gal:betaGal beta 1,3-galactosyltransferase, polypeptide 6 [Source:MGI Symbol;Acc:MGI:2152819]	-
ENSMUSG00000006782	56.2583	60.0946	71.5131	222.073	202.75	203.248	62.622	209.357	-1.73598	1.39E-16	1.84E-15	Cnp	11	100574904	100591729	+	3639	protein_coding	2',3'-cyclic nucleotide 3' phosphodiesterase [Source:MGI Symbol;Acc:MGI:88437]	-
ENSMUSG00000021670	2684.64	2822.22	2603.26	1651.34	1720.98	1634.65	2703.38	1668.99	0.695587	1.44E-16	1.90E-15	Hmgcr	13	96648967	96670936	-	7275	protein_coding	3-hydroxy-3-methylglutaryl-Coenzyme A reductase [Source:MGI Symbol;Acc:MGI:96159]	-
ENSMUSG00000057236	1904.9	1585.83	1902.06	3252.93	2989.37	3186.47	1797.6	3142.92	-0.80571	1.49E-16	1.97E-15	Rbbp4	4	129307100	129335370	-	8744	protein_coding	retinoblastoma binding protein 4, chromatin remodeling factor [Source:MGI Symbol;Acc:MGI:1194912]	-
ENSMUSG00000075595	2399.98	3119.35	2629.27	1240.06	1524.95	1422.74	2716.2	1395.92	0.960579	1.54E-16	2.03E-15	Zfp652	11	95712673	95835115	+	15444	protein_coding	zinc finger protein 652 [Source:MGI Symbol;Acc:MGI:2442221]	zf-C2H2
ENSMUSG00000074577	159.773	171.381	151.385	31.9786	38.4361	47.1998	160.846	39.2048	2.03893	1.65E-16	2.17E-15	Ripor3	2	167980164	168010618	-	4244	protein_coding	RIPOR family member 3 [Source:MGI Symbol;Acc:MGI:1916803]	-
ENSMUSG00000026553	6987.28	6686.08	7217.25	4498.32	4584.47	4546.59	6963.54	4543.13	0.616269	1.68E-16	2.22E-15	Copa	1	172082529	172122330	+	9427	protein_coding	coatomer protein complex subunit alpha [Source:MGI Symbol;Acc:MGI:1334462]	-
ENSMUSG00000028343	1844.15	1968.65	1912.28	1198.31	1013.75	1062.48	1908.36	1091.51	0.805585	1.76E-16	2.32E-15	Erp44	4	48193323	48279558	-	3418	protein_coding	endoplasmic reticulum protein 44 [Source:MGI Symbol;Acc:MGI:1923549]	-
ENSMUSG00000018800	185.652	199.202	162.53	34.6434	56.6933	46.2365	182.461	45.8577	1.99461	1.82E-16	2.39E-15	Abca5	11	110269369	110337716	-	11437	protein_coding	ATP-binding cassette, sub-family A (ABC1), member 5 [Source:MGI Symbol;Acc:MGI:2386607]	-
ENSMUSG00000006360	695.352	632.106	697.485	1347.54	1131.94	1309.07	674.981	1262.85	-0.90353	1.88E-16	2.47E-15	Crip1	12	113146316	113153879	+	2280	protein_coding	cysteine-rich protein 1 (intestinal) [Source:MGI Symbol;Acc:MGI:88501]	-
ENSMUSG00000025911	52.8828	44.5145	49.2233	183.877	160.471	205.175	48.8735	183.174	-1.90601	1.89E-16	2.48E-15	Adhfe1	1	9547948	9580673	+	3780	protein_coding	alcohol dehydrogenase, iron containing, 1 [Source:MGI Symbol;Acc:MGI:1923437]	-
ENSMUSG00000020142	106.891	130.205	146.741	325.115	339.199	353.517	127.946	339.277	-1.40201	1.89E-16	2.49E-15	Slc1a4	11	20302180	20332713	-	3926	protein_coding	solute carrier family 1 (glutamate/neutral amino acid transporter), member 4 [Source:MGI Symbol;Acc:MGI:2135601]	-
ENSMUSG00000047945	445.565	385.051	475.516	861.645	822.533	909.319	435.377	864.499	-0.987888	1.90E-16	2.50E-15	Marcksl1	4	129513581	129515985	+	1605	protein_coding	MARCKS-like 1 [Source:MGI Symbol;Acc:MGI:97143]	-
ENSMUSG00000020380	720.106	536.4	636.188	1182.32	1288.57	1278.25	630.898	1249.71	-0.985973	1.90E-16	2.50E-15	Rad50	11	53649519	53707319	-	5375	protein_coding	RAD50 double strand break repair protein [Source:MGI Symbol;Acc:MGI:109292]	-
ENSMUSG00000016028	115.892	100.158	109.592	13.3244	23.0617	11.5591	108.547	15.9817	2.76721	1.95E-16	2.57E-15	Celsr1	15	85898929	86033777	-	11007	protein_coding	cadherin, EGF LAG seven-pass G-type receptor 1 [Source:MGI Symbol;Acc:MGI:1100883]	-
ENSMUSG00000035914	481.571	422.888	433.722	827.889	841.751	863.082	446.06	844.241	-0.921	1.98E-16	2.60E-15	Cd276	9	58524298	58555437	-	3658	protein_coding	CD276 antigen [Source:MGI Symbol;Acc:MGI:2183926]	-
ENSMUSG00000002741	2239.08	2572.94	2464.88	1420.38	1481.71	1439.11	2425.63	1447.07	0.745435	2.03E-16	2.67E-15	Ykt6	11	5955693	5967780	+	2984	protein_coding	YKT6 v-SNARE homolog (S. cerevisiae) [Source:MGI Symbol;Acc:MGI:1927550]	-
ENSMUSG00000000959	2028.67	2245.76	2018.16	1198.31	1247.25	1285.95	2097.53	1243.84	0.753808	2.04E-16	2.68E-15	Oxa1l	14	54360834	54369673	+	4457	protein_coding	oxidase assembly 1-like [Source:MGI Symbol;Acc:MGI:1916339]	-
ENSMUSG00000061533	90.0132	81.239	106.805	277.148	255.6	271.64	92.6858	268.129	-1.5275	2.08E-16	2.73E-15	Cep128	12	90998492	91384409	-	14093	protein_coding	centrosomal protein 128 [Source:MGI Symbol;Acc:MGI:1922466]	-
ENSMUSG00000006215	965.392	1456.74	1059.69	467.242	528.497	516.308	1160.61	504.016	1.20327	2.14E-16	2.80E-15	Zbtb17	4	141444654	141467930	+	3877	protein_coding	zinc finger and BTB domain containing 17 [Source:MGI Symbol;Acc:MGI:107410]	ZBTB
ENSMUSG00000041571	1333.32	1415.56	1169.29	662.667	620.743	746.527	1306.06	676.646	0.948092	2.17E-16	2.84E-15	Selenow	7	15917208	15922402	-	736	protein_coding	selenoprotein W [Source:MGI Symbol;Acc:MGI:1100878]	-
ENSMUSG00000020399	372.43	339.423	324.131	705.305	728.364	649.238	345.328	694.302	-1.00916	2.23E-16	2.92E-15	Havcr2	11	46454935	46481255	+	2721	protein_coding	hepatitis A virus cellular receptor 2 [Source:MGI Symbol;Acc:MGI:2159682]	-
ENSMUSG00000045751	209.281	254.846	224.755	516.987	488.139	502.822	229.627	502.649	-1.13083	2.25E-16	2.94E-15	Mms22l	4	24496451	24602950	+	6382	protein_coding	MMS22-like, DNA repair protein [Source:MGI Symbol;Acc:MGI:2684980]	-
ENSMUSG00000050619	750.485	795.697	760.639	330.445	425.68	371.819	768.94	375.981	1.03305	2.25E-16	2.94E-15	Zscan29	2	121158273	121171125	-	7169	protein_coding	zinc finger SCAN domains 29 [Source:MGI Symbol;Acc:MGI:2139317]	zf-C2H2
ENSMUSG00000034377	9953.21	9493.83	10225.4	4298.45	6161.31	4488.8	9890.83	4982.85	0.989238	2.28E-16	2.97E-15	Tulp4	17	6106437	6251128	+	18054	protein_coding	tubby like protein 4 [Source:MGI Symbol;Acc:MGI:1916092]	Tub
ENSMUSG00000056666	351.052	355.003	338.991	743.501	675.515	654.054	348.348	691.023	-0.989238	2.29E-16	2.98E-15	Retsat	6	72598475	72608425	+	3537	protein_coding	retinol saturase (all trans retinol 13,14 reductase) [Source:MGI Symbol;Acc:MGI:1914692]	-
ENSMUSG00000034163	3908.82	3735.88	4254.57	2441.03	2388.8	2508.33	3966.42	2446.06	0.697709	2.37E-16	3.09E-15	Zfc3h1	10	115384959	115432772	+	7848	protein_coding	zinc finger, C3H1-type containing [Source:MGI Symbol;Acc:MGI:2446143]	-
ENSMUSG00000047098	822.496	1233.05	943.601	362.424	439.133	457.549	999.716	419.702	1.25258	2.38E-16	3.10E-15	Rnf31	14	55591708	55603693	+	5734	protein_coding	ring finger protein 31 [Source:MGI Symbol;Acc:MGI:1934704]	-
ENSMUSG00000030681	2367.35	2727.63	2437.02	1407.06	1518.23	1510.39	2510.66	1478.56	0.763913	2.45E-16	3.18E-15	Mvp	7	126986860	127014621	-	7627	protein_coding	major vault protein [Source:MGI Symbol;Acc:MGI:1925638]	-
ENSMUSG00000001034	864.127	1229.71	1066.2	440.593	445.859	533.647	1053.35	473.366	1.15446	2.49E-16	3.24E-15	Mapk7	11	61488812	61494406	-	4394	protein_coding	mitogen-activated protein kinase 7 [Source:MGI Symbol;Acc:MGI:1346347]	-
ENSMUSG00000021114	2473.11	2389.32	2500.17	1575.83	1514.38	1443.93	2454.2	1511.38	0.699323	2.53E-16	3.29E-15	Atp6v1d	12	78840725	78861638	-	4602	protein_coding	ATPase, H+ transporting, lysosomal V1 subunit D [Source:MGI Symbol;Acc:MGI:1921084]	-
ENSMUSG00000041328	1933.03	2917.93	2302.35	1173.44	1035.85	1152.06	2384.44	1120.45	1.08939	2.57E-16	3.34E-15	Pcf11	7	92643543	92669934	-	7827	protein_coding	PCF11 cleavage and polyadenylation factor subunit [Source:MGI Symbol;Acc:MGI:1919579]	-
ENSMUSG00000034120	1957.79	2136.7	1917.85	3850.75	3140.23	3539.02	2004.11	3510	-0.808905	2.68E-16	3.48E-15	Srsf2	11	116849901	116853094	-	2958	protein_coding	serine/arginine-rich splicing factor 2 [Source:MGI Symbol;Acc:MGI:98284]	-
ENSMUSG00000017679	493.947	417.324	408.646	834.107	879.226	857.302	439.972	856.879	-0.963081	2.84E-16	3.68E-15	Ttpal	2	163602314	163619013	+	5951	protein_coding	tocopherol (alpha) transfer protein-like [Source:MGI Symbol;Acc:MGI:1923330]	-
ENSMUSG00000029458	1461.59	1582.49	1566.79	803.017	947.45	830.331	1536.96	860.266	0.837742	2.89E-16	3.75E-15	Brap	5	121660563	121687256	+	8419	protein_coding	BRCA1 associated protein [Source:MGI Symbol;Acc:MGI:1919649]	-
ENSMUSG00000022407	544.58	445.145	468.086	934.485	930.154	924.731	485.937	929.79	-0.936976	2.92E-16	3.78E-15	Adsl	15	80948490	80970946	+	5634	protein_coding	adenylosuccinate lyase [Source:MGI Symbol;Acc:MGI:103202]	-
ENSMUSG00000055371	1106.04	1371.05	1176.72	664.443	647.648	586.626	1217.93	632.906	0.943862	3.01E-16	3.89E-15	Stam2	2	52691664	52742281	-	6007	protein_coding	signal transducing adaptor molecule (SH3 domain and ITAM motif) 2 [Source:MGI Symbol;Acc:MGI:1929100]	-
ENSMUSG00000052369	284.667	204.767	192.25	575.614	538.106	543.279	227.228	552.333	-1.28506	3.07E-16	3.96E-15	Tmem106c	15	97964200	97970275	+	2434	protein_coding	transmembrane protein 106C [Source:MGI Symbol;Acc:MGI:1196384]	-
ENSMUSG00000053929	1480.72	1374.39	1428.4	799.464	833.103	865.008	1427.84	832.525	0.778501	3.12E-16	4.03E-15	Cyhr1	15	76643395	76660117	-	8470	protein_coding	cysteine and histidine rich 1 [Source:MGI Symbol;Acc:MGI:1859320]	-
ENSMUSG00000024811	3566.77	4139.85	4072.53	2408.16	2414.75	2246.32	3926.39	2356.41	0.73672	3.21E-16	4.14E-15	Tnks2	19	36834232	36893477	+	10406	protein_coding	tankyrase, TRF1-interacting ankyrin-related ADP-ribose polymerase 2 [Source:MGI Symbol;Acc:MGI:1921743]	-
ENSMUSG00000025384	92.2635	44.5145	65.9407	243.392	231.578	285.125	67.5729	253.365	-1.90791	3.23E-16	4.17E-15	Faap100	11	120369055	120378764	-	5212	protein_coding	Fanconi anemia core complex associated protein 100 [Source:MGI Symbol;Acc:MGI:1919135]	-
ENSMUSG00000009293	2680.14	3466.57	2964.54	1684.2	1724.82	1636.58	3037.08	1681.87	0.852556	3.31E-16	4.26E-15	Ube2g2	10	77622275	77645993	+	2431	protein_coding	ubiquitin-conjugating enzyme E2G 2 [Source:MGI Symbol;Acc:MGI:1343188]	-
ENSMUSG00000057982	1022.78	1292.03	1047.62	548.965	592.877	568.324	1120.81	570.055	0.975104	3.35E-16	4.31E-15	Zfp809	9	22225714	22243354	+	2960	protein_coding	zinc finger protein 809 [Source:MGI Symbol;Acc:MGI:2143362]	zf-C2H2
ENSMUSG00000028549	19.1278	15.5801	20.4323	111.037	122.996	101.142	18.3801	111.725	-2.59814	3.41E-16	4.38E-15	Itgb3bp	4	99765402	99929813	-	4632	protein_coding	integrin beta 3 binding protein (beta3-endonexin) [Source:MGI Symbol;Acc:MGI:1914983]	-
ENSMUSG00000036879	334.174	191.412	263.763	702.64	685.124	640.569	263.116	676.111	-1.36191	3.43E-16	4.40E-15	Phkb	8	85840959	86061376	+	7417	protein_coding	phosphorylase kinase beta [Source:MGI Symbol;Acc:MGI:97578]	-
ENSMUSG00000002844	533.328	516.368	540.528	1095.27	929.193	966.151	530.075	996.87	-0.911279	3.52E-16	4.52E-15	Adprh	16	38444030	38452703	-	2966	protein_coding	ADP-ribosylarginine hydrolase [Source:MGI Symbol;Acc:MGI:1098234]	-
ENSMUSG00000020737	1235.43	1181.86	1253.8	2385.07	1931.41	2211.65	1223.7	2176.04	-0.830444	3.57E-16	4.58E-15	Jpt1	11	115497353	115514387	-	2149	protein_coding	Jupiter microtubule associated homolog 1 [Source:MGI Symbol;Acc:MGI:1096361]	-
ENSMUSG00000025340	966.517	1207.46	1105.2	565.843	583.268	574.104	1093.06	574.405	0.928494	3.69E-16	4.73E-15	Rabgef1	5	130171798	130214342	+	4168	protein_coding	RAB guanine nucleotide exchange factor (GEF) 1 [Source:MGI Symbol;Acc:MGI:1929459]	-
ENSMUSG00000001521	797.742	1053.88	955.675	433.487	490.06	422.872	935.766	448.806	1.0605	3.73E-16	4.78E-15	Tulp3	6	128321161	128355851	-	9342	protein_coding	tubby-like protein 3 [Source:MGI Symbol;Acc:MGI:1329045]	Tub
ENSMUSG00000022299	210.406	189.187	191.321	496.556	420.875	432.504	196.971	449.979	-1.19335	3.76E-16	4.82E-15	Slc25a32	15	39091231	39112716	-	6081	protein_coding	solute carrier family 25, member 32 [Source:MGI Symbol;Acc:MGI:1917156]	-
ENSMUSG00000032096	4946.23	5167.02	5057	3144.56	3416.97	3153.72	5056.75	3238.42	0.642995	3.78E-16	4.83E-15	Arcn1	9	44741564	44767845	-	14915	protein_coding	archain 1 [Source:MGI Symbol;Acc:MGI:2387591]	-
ENSMUSG00000002458	340.925	193.638	280.48	745.278	653.414	712.813	271.681	703.835	-1.37323	4.01E-16	5.12E-15	Rgs19	2	181688419	181693977	-	2230	protein_coding	regulator of G-protein signaling 19 [Source:MGI Symbol;Acc:MGI:1915153]	-
ENSMUSG00000017400	507.449	546.416	516.38	222.962	269.053	239.852	523.415	243.955	1.10205	4.03E-16	5.16E-15	Stac2	11	98036623	98053462	-	3139	protein_coding	SH3 and cysteine rich domain 2 [Source:MGI Symbol;Acc:MGI:2144518]	-
ENSMUSG00000087658	175.526	165.817	169.031	39.9732	52.8497	46.2365	170.124	46.3531	1.87802	4.28E-16	5.46E-15	Hotairm1	6	52156902	52162119	+	1025	antisense	Hoxa transcript antisense RNA, myeloid-specific 1 [Source:MGI Symbol;Acc:MGI:3705155]	-
ENSMUSG00000056537	3400.25	4790.87	3972.23	2179.87	2104.38	2072.94	4054.45	2119.06	0.936008	4.28E-16	5.46E-15	Rlim	X	103957163	103981284	-	8917	protein_coding	ring finger protein, LIM domain interacting [Source:MGI Symbol;Acc:MGI:1342291]	-
ENSMUSG00000071172	2288.59	1669.29	2228.05	4349.08	3783.07	3906.99	2061.98	4013.05	-0.960435	4.29E-16	5.48E-15	Srsf3	17	29032628	29043373	+	7899	protein_coding	serine/arginine-rich splicing factor 3 [Source:MGI Symbol;Acc:MGI:98285]	-
ENSMUSG00000030082	3764.8	3958.45	3874.71	2406.39	2579.06	2385.03	3865.99	2456.83	0.654119	4.42E-16	5.63E-15	Sec61a1	6	88503579	88518905	-	6732	protein_coding	Sec61 alpha 1 subunit (S. cerevisiae) [Source:MGI Symbol;Acc:MGI:1858417]	-
ENSMUSG00000060261	1605.61	1374.39	1439.55	2399.28	2625.19	2487.14	1473.18	2503.87	-0.765395	4.49E-16	5.72E-15	Gtf2i	5	134237834	134314760	-	10199	protein_coding	general transcription factor II I [Source:MGI Symbol;Acc:MGI:1202722]	GTF2I
ENSMUSG00000022234	8768.41	9402.58	8786.82	5983.54	5657.8	5182.34	8985.94	5607.89	0.680084	4.62E-16	5.88E-15	Cct5	15	31590800	31601804	-	2766	protein_coding	chaperonin containing Tcp1, subunit 5 (epsilon) [Source:MGI Symbol;Acc:MGI:107185]	-
ENSMUSG00000001750	12680.6	15630.2	12996.8	7880.94	7837.12	8477.66	13769.2	8065.24	0.77162	4.66E-16	5.92E-15	Tcirg1	19	3896050	3907133	-	4470	protein_coding	T cell, immune regulator 1, ATPase, H+ transporting, lysosomal V0 protein A3 [Source:MGI Symbol;Acc:MGI:1350931]	-
ENSMUSG00000027366	705.479	480.757	641.76	1278.25	1355.83	1224.3	609.332	1286.13	-1.07725	4.72E-16	6.00E-15	Sppl2a	2	126890391	126933235	-	8665	protein_coding	signal peptide peptidase like 2A [Source:MGI Symbol;Acc:MGI:1913802]	-
ENSMUSG00000021569	137.27	135.769	166.245	419.274	332.472	377.598	146.428	376.448	-1.35905	4.74E-16	6.03E-15	Trip13	13	73911347	73937784	-	3472	protein_coding	thyroid hormone receptor interactor 13 [Source:MGI Symbol;Acc:MGI:1916966]	-
ENSMUSG00000039844	3427.25	4083.09	3502.28	1770.37	2236.98	1983.35	3670.88	1996.9	0.878474	4.92E-16	6.24E-15	Rapgef1	2	29619720	29740978	+	7385	protein_coding	Rap guanine nucleotide exchange factor (GEF) 1 [Source:MGI Symbol;Acc:MGI:104580]	-
ENSMUSG00000031827	768.488	656.589	675.195	1250.72	1222.27	1299.44	700.091	1257.47	-0.845544	5.16E-16	6.55E-15	Cotl1	8	119809222	119840544	-	1596	protein_coding	coactosin-like 1 (Dictyostelium) [Source:MGI Symbol;Acc:MGI:1919292]	-
ENSMUSG00000039220	1667.49	1907.45	1929	1094.38	1065.64	1016.24	1834.65	1058.75	0.793384	5.35E-16	6.79E-15	Ppp1r10	17	35916434	35932283	+	5623	protein_coding	protein phosphatase 1, regulatory subunit 10 [Source:MGI Symbol;Acc:MGI:1289273]	-
ENSMUSG00000032393	1228.68	906.983	1101.49	1944.47	2310.97	2078.72	1079.05	2111.39	-0.968208	5.39E-16	6.82E-15	Dpp8	9	65032414	65082651	+	13707	protein_coding	dipeptidylpeptidase 8 [Source:MGI Symbol;Acc:MGI:1921638]	-
ENSMUSG00000006932	10063.5	9143.28	10049	6387.72	6349.65	6302.62	9751.91	6346.66	0.61974	5.57E-16	7.05E-15	Ctnnb1	9	120929216	120960507	+	5192	protein_coding	catenin (cadherin associated protein), beta 1 [Source:MGI Symbol;Acc:MGI:88276]	-
ENSMUSG00000023942	855.126	710.006	749.494	1391.96	1349.11	1572.04	771.542	1437.7	-0.898295	5.64E-16	7.14E-15	Slc29a1	17	45585200	45599606	-	4008	protein_coding	solute carrier family 29 (nucleoside transporters), member 1 [Source:MGI Symbol;Acc:MGI:1927073]	-
ENSMUSG00000027207	336.424	255.958	309.271	705.305	680.319	591.442	300.551	659.022	-1.13259	5.73E-16	7.25E-15	Galk2	2	125859109	125984299	+	6088	protein_coding	galactokinase 2 [Source:MGI Symbol;Acc:MGI:1917226]	-
ENSMUSG00000025224	1485.22	1943.06	1655.95	763.044	891.718	923.767	1694.74	859.51	0.979836	6.05E-16	7.64E-15	Gbf1	19	46152509	46286510	+	9062	protein_coding	golgi-specific brefeldin A-resistance factor 1 [Source:MGI Symbol;Acc:MGI:1861607]	-
ENSMUSG00000084349	25776.4	28813.1	24253.2	15866.7	16641.9	16609.5	26280.9	16372.7	0.682686	6.13E-16	7.74E-15	Rpl3-ps1	X	13202571	13203780	+	1210	processed_pseudogene	ribosomal protein L3, pseudogene 1 [Source:MGI Symbol;Acc:MGI:3644217]	-
ENSMUSG00000029446	250.912	268.2	267.478	598.71	506.396	555.802	262.196	553.636	-1.07817	6.20E-16	7.83E-15	Psph	5	129765558	129787449	-	4329	protein_coding	phosphoserine phosphatase [Source:MGI Symbol;Acc:MGI:97788]	-
ENSMUSG00000020053	137.27	135.769	138.382	397.067	294.997	417.092	137.141	369.719	-1.43087	6.23E-16	7.85E-15	Igf1	10	87858265	87937042	+	9904	protein_coding	insulin-like growth factor 1 [Source:MGI Symbol;Acc:MGI:96432]	-
ENSMUSG00000058690	986.77	1741.63	1249.16	509.88	548.675	534.61	1325.85	531.055	1.31997	6.27E-16	7.90E-15	Ccser2	14	36874936	36968777	-	8715	protein_coding	coiled-coil serine rich 2 [Source:MGI Symbol;Acc:MGI:101859]	-
ENSMUSG00000052837	1930.78	2410.46	2244.77	1198.31	1215.54	1281.14	2195.34	1231.66	0.834103	6.51E-16	8.20E-15	Junb	8	84974484	84978718	-	2301	protein_coding	jun B proto-oncogene [Source:MGI Symbol;Acc:MGI:96647]	TF_bZIP
ENSMUSG00000008348	1424.46	2037.65	1749.75	692.869	860.969	874.641	1737.29	809.493	1.10228	6.70E-16	8.43E-15	Ubc	5	125385965	125390202	-	2893	protein_coding	ubiquitin C [Source:MGI Symbol;Acc:MGI:98889]	-
ENSMUSG00000040385	1495.34	1161.83	1347.6	2401.06	2324.42	2442.83	1334.93	2389.44	-0.839906	6.89E-16	8.66E-15	Ppp1ca	19	4192158	4195419	+	1379	protein_coding	protein phosphatase 1 catalytic subunit alpha [Source:MGI Symbol;Acc:MGI:103016]	-
ENSMUSG00000046157	472.569	352.778	431.865	836.772	830.22	939.18	419.071	868.724	-1.0512	6.95E-16	8.74E-15	Tmem229b	12	78961795	79007627	-	4732	protein_coding	transmembrane protein 229B [Source:MGI Symbol;Acc:MGI:2444389]	-
ENSMUSG00000034487	102.39	96.8191	138.382	309.126	321.902	306.317	112.531	312.449	-1.46627	7.00E-16	8.79E-15	Kdelc2	9	53384025	53401867	+	3642	protein_coding	KDEL (Lys-Asp-Glu-Leu) containing 2 [Source:MGI Symbol;Acc:MGI:1923765]	-
ENSMUSG00000034906	543.455	643.235	598.11	1227.62	1020.48	1170.36	594.933	1139.49	-0.937678	7.02E-16	8.81E-15	Ncaph	2	127103809	127133954	-	4307	protein_coding	non-SMC condensin I complex, subunit H [Source:MGI Symbol;Acc:MGI:2444777]	-
ENSMUSG00000032661	904.633	900.306	910.167	448.588	530.418	475.851	905.035	484.952	0.900771	7.05E-16	8.84E-15	Oas3	5	120753098	120777661	-	7069	protein_coding	2'-5' oligoadenylate synthetase 3 [Source:MGI Symbol;Acc:MGI:2180850]	-
ENSMUSG00000007739	8217.08	9100.99	8439.47	5448.79	5595.34	4873.14	8585.85	5305.76	0.694339	7.06E-16	8.85E-15	Cct4	11	22990519	23003780	+	4201	protein_coding	chaperonin containing Tcp1, subunit 4 (delta) [Source:MGI Symbol;Acc:MGI:104689]	-
ENSMUSG00000040552	61.8841	56.756	81.7293	261.158	186.415	277.419	66.7898	241.664	-1.84862	7.25E-16	9.08E-15	C3ar1	6	122847138	122856161	-	4305	protein_coding	complement component 3a receptor 1 [Source:MGI Symbol;Acc:MGI:1097680]	-
ENSMUSG00000050103	698.728	520.82	574.891	1200.08	1272.24	1111.6	598.146	1194.64	-0.998671	7.46E-16	9.33E-15	Agmo	12	37241641	37582202	+	6397	protein_coding	alkylglycerol monooxygenase [Source:MGI Symbol;Acc:MGI:2442495]	-
ENSMUSG00000020974	20.253	15.5801	51.0808	183.877	171.041	177.24	28.9713	177.386	-2.58766	7.48E-16	9.36E-15	Pole2	12	69201773	69228195	-	2881	protein_coding	polymerase (DNA directed), epsilon 2 (p59 subunit) [Source:MGI Symbol;Acc:MGI:1197514]	-
ENSMUSG00000033653	446.691	359.455	352.922	779.922	893.64	753.27	386.356	808.944	-1.06766	8.02E-16	1.00E-14	Vps8	16	21423118	21644680	+	8279	protein_coding	VPS8 CORVET complex subunit [Source:MGI Symbol;Acc:MGI:2146407]	-
ENSMUSG00000034640	1212.93	1720.49	1342.96	673.326	734.13	615.524	1425.46	674.327	1.07966	8.03E-16	1.00E-14	Tiparp	3	65528410	65555518	+	4358	protein_coding	TCDD-inducible poly(ADP-ribose) polymerase [Source:MGI Symbol;Acc:MGI:2159210]	-
ENSMUSG00000024867	1943.16	2108.88	1941.07	1070.39	1266.47	1098.12	1997.7	1144.99	0.8031	8.13E-16	1.01E-14	Pip5k1b	19	24294794	24555872	-	4035	protein_coding	phosphatidylinositol-4-phosphate 5-kinase, type 1 beta [Source:MGI Symbol;Acc:MGI:107930]	-
ENSMUSG00000028902	538.954	393.953	522.882	1032.2	991.652	964.224	485.263	996.024	-1.0365	8.17E-16	1.02E-14	Sf3a3	4	124714776	124732460	+	2785	protein_coding	splicing factor 3a, subunit 3 [Source:MGI Symbol;Acc:MGI:1922312]	-
ENSMUSG00000062526	183.402	163.591	172.746	402.397	372.83	417.092	173.246	397.44	-1.19817	8.18E-16	1.02E-14	Mppe1	18	67225530	67245830	-	2007	protein_coding	metallophosphoesterase 1 [Source:MGI Symbol;Acc:MGI:2661311]	-
ENSMUSG00000019843	329.673	410.646	363.138	691.98	757.191	808.176	367.819	752.449	-1.03237	8.19E-16	1.02E-14	Fyn	10	39368855	39565381	+	4363	protein_coding	Fyn proto-oncogene [Source:MGI Symbol;Acc:MGI:95602]	-
ENSMUSG00000039031	290.293	230.363	277.694	647.566	601.525	525.941	266.116	591.677	-1.15238	8.31E-16	1.03E-14	Arhgap18	10	26753421	26918648	+	6602	protein_coding	Rho GTPase activating protein 18 [Source:MGI Symbol;Acc:MGI:1921160]	-
ENSMUSG00000001504	1587.61	2012.06	1820.33	1049.96	939.763	935.327	1806.67	975.017	0.889607	8.58E-16	1.07E-14	Irx2	13	72628820	72634198	+	3282	protein_coding	Iroquois homeobox 2 [Source:MGI Symbol;Acc:MGI:1197526]	Homeobox
ENSMUSG00000031165	394.933	306.037	353.851	705.305	741.817	700.291	351.607	715.804	-1.02557	9.20E-16	1.14E-14	Was	X	8081453	8090498	-	2381	protein_coding	Wiskott-Aldrich syndrome [Source:MGI Symbol;Acc:MGI:105059]	-
ENSMUSG00000056201	8970.94	8267.46	8374.46	13586.4	12462.9	13563.7	8537.62	13204.3	-0.629176	9.42E-16	1.17E-14	Cfl1	19	5490455	5495201	+	2354	protein_coding	cofilin 1, non-muscle [Source:MGI Symbol;Acc:MGI:101757]	-
ENSMUSG00000026829	5.62583	1.11286	6.50119	70.1752	79.7549	86.6935	4.41329	78.8745	-4.12802	9.43E-16	1.17E-14	Gbgt1	2	28496891	28505415	+	1337	protein_coding	globoside alpha-1,3-N-acetylgalactosaminyltransferase 1 [Source:MGI Symbol;Acc:MGI:2449143]	-
ENSMUSG00000027806	1073.41	1996.48	1279.81	548.965	552.519	555.802	1449.9	552.429	1.39182	9.76E-16	1.21E-14	Tsc22d2	3	58414715	58466783	+	11244	protein_coding	TSC22 domain family, member 2 [Source:MGI Symbol;Acc:MGI:1919283]	TSC22
ENSMUSG00000030881	2068.05	2029.86	2139.82	1268.48	1255.9	1332.19	2079.25	1285.52	0.694014	9.77E-16	1.21E-14	Arfip2	7	105634203	105640416	-	4902	protein_coding	ADP-ribosylation factor interacting protein 2 [Source:MGI Symbol;Acc:MGI:1924182]	-
ENSMUSG00000024764	362.303	348.326	385.428	696.422	721.638	684.879	365.352	700.98	-0.938767	1.00E-15	1.24E-14	Naa40	19	7225668	7241222	-	3275	protein_coding	N(alpha)-acetyltransferase 40, NatD catalytic subunit [Source:MGI Symbol;Acc:MGI:1918249]	-
ENSMUSG00000031534	91.1384	57.8689	97.5179	261.158	263.287	257.191	82.175	260.545	-1.6592	1.01E-15	1.24E-14	Smim19	8	22462614	22476882	-	1462	protein_coding	small integral membrane protein 19 [Source:MGI Symbol;Acc:MGI:2142501]	-
ENSMUSG00000060519	2179.44	2300.29	2275.42	1292.47	1448.08	1378.43	2251.72	1372.99	0.71405	1.04E-15	1.28E-14	Tor3a	1	156653617	156674356	-	3892	protein_coding	torsin family 3, member A [Source:MGI Symbol;Acc:MGI:1353652]	-
ENSMUSG00000053436	1244.43	1179.63	1226.87	1889.4	2138.97	2074.86	1216.98	2034.41	-0.741023	1.05E-15	1.30E-14	Mapk14	17	28691329	28748406	+	4376	protein_coding	mitogen-activated protein kinase 14 [Source:MGI Symbol;Acc:MGI:1346865]	-
ENSMUSG00000039219	1010.4	1231.94	1155.35	641.348	593.838	568.324	1132.56	601.17	0.913571	1.06E-15	1.31E-14	Arid4b	13	14063232	14199603	+	16965	protein_coding	AT rich interactive domain 4B (RBP1-like) [Source:MGI Symbol;Acc:MGI:2137512]	ARID
ENSMUSG00000070390	43.8814	50.0788	67.7981	199.866	181.611	200.358	53.9195	193.945	-1.83699	1.07E-15	1.33E-14	Nlrp1b	11	71153102	71230733	-	6305	protein_coding	NLR family, pyrin domain containing 1B [Source:MGI Symbol;Acc:MGI:3582959]	-
ENSMUSG00000026796	5166.76	6604.84	5895.65	3149	3545.73	3364.67	5889.08	3353.13	0.812637	1.08E-15	1.34E-14	Fam129b	2	32876114	32925254	+	4672	protein_coding	family with sequence similarity 129, member B [Source:MGI Symbol;Acc:MGI:2442910]	-
ENSMUSG00000048897	1569.61	1357.69	1469.27	2324.66	2756.83	2573.83	1465.52	2551.78	-0.799929	1.10E-15	1.35E-14	Zfp710	7	80024814	80094173	+	6926	protein_coding	zinc finger protein 710 [Source:MGI Symbol;Acc:MGI:1921747]	zf-C2H2
ENSMUSG00000020415	73.1357	99.0448	113.306	366.865	238.304	352.554	95.1623	319.241	-1.74163	1.10E-15	1.36E-14	Pttg1	11	43420250	43426251	-	2000	protein_coding	pituitary tumor-transforming gene 1 [Source:MGI Symbol;Acc:MGI:1353578]	-
ENSMUSG00000032637	5156.63	7329.31	5701.54	2699.52	3264.19	3163.35	6062.5	3042.35	0.994776	1.11E-15	1.36E-14	Atxn2l	7	126491708	126503437	-	4782	protein_coding	ataxin 2-like [Source:MGI Symbol;Acc:MGI:2446242]	-
ENSMUSG00000023066	85.5126	76.7875	78.943	230.956	232.538	230.219	80.4144	231.238	-1.52467	1.12E-15	1.37E-14	Rttn	18	88971790	89131013	+	7268	protein_coding	rotatin [Source:MGI Symbol;Acc:MGI:2179288]	-
ENSMUSG00000026274	75.3861	77.9004	81.7293	213.19	227.734	271.64	78.3386	237.521	-1.59802	1.13E-15	1.40E-14	Pask	1	93308770	93343482	-	9060	protein_coding	PAS domain containing serine/threonine kinase [Source:MGI Symbol;Acc:MGI:2155936]	-
ENSMUSG00000068328	2920.93	3270.7	2959.9	1940.03	1815.15	1882.21	3050.51	1879.13	0.698732	1.14E-15	1.40E-14	Aup1	6	83054521	83057808	+	3276	protein_coding	ancient ubiquitous protein 1 [Source:MGI Symbol;Acc:MGI:107789]	-
ENSMUSG00000044098	1272.56	1776.13	1655.95	703.528	803.315	799.507	1568.21	768.783	1.02913	1.14E-15	1.41E-14	Rsbn1	3	103914120	103966636	+	6861	protein_coding	rosbin, round spermatid basic protein 1 [Source:MGI Symbol;Acc:MGI:2444993]	-
ENSMUSG00000002428	1682.12	1757.21	1704.24	1090.82	986.847	1004.68	1714.52	1027.45	0.738358	1.16E-15	1.42E-14	Hltf	3	20057811	20118490	+	5931	protein_coding	helicase-like transcription factor [Source:MGI Symbol;Acc:MGI:1196437]	-
ENSMUSG00000026275	388.182	302.699	364.995	827.001	734.13	678.136	351.959	746.422	-1.08446	1.18E-15	1.44E-14	Ppp1r7	1	93342854	93373489	+	10495	protein_coding	protein phosphatase 1, regulatory subunit 7 [Source:MGI Symbol;Acc:MGI:1913635]	-
ENSMUSG00000032384	1301.82	1966.43	1411.69	638.683	748.543	719.556	1559.98	702.261	1.15142	1.21E-15	1.49E-14	Csnk1g1	9	65908924	66045015	+	15621	protein_coding	casein kinase 1, gamma 1 [Source:MGI Symbol;Acc:MGI:2660884]	-
ENSMUSG00000031532	2056.8	2221.27	2125.89	1264.04	1368.33	1286.92	2134.66	1306.43	0.708511	1.22E-15	1.49E-14	Saraf	8	34154575	34170821	+	2929	protein_coding	store-operated calcium entry-associated regulatory factor [Source:MGI Symbol;Acc:MGI:1915137]	-
ENSMUSG00000040021	1845.27	2546.23	2140.75	1073.95	1209.78	1008.53	2177.42	1097.42	0.988531	1.23E-15	1.50E-14	Lats1	10	7681214	7716460	+	7297	protein_coding	large tumor suppressor [Source:MGI Symbol;Acc:MGI:1333883]	-
ENSMUSG00000021470	306.045	209.218	293.482	615.587	605.369	627.083	269.582	616.013	-1.19068	1.25E-15	1.53E-14	Ercc6l2	13	63815240	63900302	+	15199	protein_coding	excision repair cross-complementing rodent repair deficiency, complementation group 6 like 2 [Source:MGI Symbol;Acc:MGI:1923501]	-
ENSMUSG00000097164	92.2635	30.0473	55.7245	294.913	257.522	247.558	59.3451	266.664	-2.17057	1.25E-15	1.53E-14	Cep83os	10	94671025	94688576	-	6566	bidirectional_promoter_lncRNA	centrosomal protein 83, opposite strand [Source:MGI Symbol;Acc:MGI:1914973]	-
ENSMUSG00000051517	34.8801	71.2232	52.0095	223.85	176.806	232.146	52.7043	210.934	-2.0008	1.28E-15	1.56E-14	Arhgef39	4	43496142	43499695	-	2675	protein_coding	Rho guanine nucleotide exchange factor (GEF) 39 [Source:MGI Symbol;Acc:MGI:3036286]	-
ENSMUSG00000063480	1146.54	1075.03	1056.91	2007.54	1769.98	1803.22	1092.83	1860.25	-0.768097	1.28E-15	1.56E-14	Snu13	15	82040525	82047598	-	2924	protein_coding	SNU13 homolog, small nuclear ribonucleoprotein (U4/U6.U5) [Source:MGI Symbol;Acc:MGI:893586]	-
ENSMUSG00000071793	876.504	1215.25	983.537	470.795	457.39	528.83	1025.1	485.672	1.07767	1.28E-15	1.56E-14	2610005L07Rik	8	20385782	20424814	-	4163	transcribed_unprocessed_pseudogene	RIKEN cDNA 2610005L07 gene [Source:MGI Symbol;Acc:MGI:1914283]	-
ENSMUSG00000037339	1037.4	1531.3	1069.91	525.87	539.066	569.287	1212.87	544.741	1.15439	1.30E-15	1.59E-14	Fam53a	5	33600347	33629635	-	9114	protein_coding	family with sequence similarity 53, member A [Source:MGI Symbol;Acc:MGI:1919225]	-
ENSMUSG00000026321	1892.53	2715.39	2137.96	829.666	1192.48	988.306	2248.63	1003.48	1.16431	1.31E-15	1.60E-14	Tnfrsf11a	1	105780718	105847981	+	5985	protein_coding	tumor necrosis factor receptor superfamily, member 11a, NFKB activator [Source:MGI Symbol;Acc:MGI:1314891]	-
ENSMUSG00000019302	313.921	324.956	310.2	599.598	611.134	649.238	316.359	619.99	-0.970952	1.32E-15	1.61E-14	Atp6v0a1	11	101009452	101063719	+	6556	protein_coding	ATPase, H+ transporting, lysosomal V0 subunit A1 [Source:MGI Symbol;Acc:MGI:103286]	-
ENSMUSG00000032604	3746.8	3856.07	3536.65	2401.06	2357.09	2388.89	3713.17	2382.35	0.639992	1.35E-15	1.64E-14	Qars	9	108507706	108515941	+	6572	protein_coding	glutaminyl-tRNA synthetase [Source:MGI Symbol;Acc:MGI:1915851]	-
ENSMUSG00000028013	81.0119	71.2232	69.6556	268.265	206.594	218.66	73.9636	231.173	-1.64726	1.39E-15	1.69E-14	Ppa2	3	133310110	133378235	+	9554	protein_coding	pyrophosphatase (inorganic) 2 [Source:MGI Symbol;Acc:MGI:1922026]	-
ENSMUSG00000043284	1008.15	1298.71	1038.33	574.726	555.402	578.92	1115.06	569.683	0.968362	1.42E-15	1.72E-14	Tmem11	11	60864452	60879272	-	1745	protein_coding	transmembrane protein 11 [Source:MGI Symbol;Acc:MGI:2144726]	-
ENSMUSG00000049600	59.6338	38.9502	55.7245	179.435	174.884	210.954	51.4361	188.425	-1.87009	1.57E-15	1.91E-14	Zbtb45	7	13003898	13010034	-	4210	protein_coding	zinc finger and BTB domain containing 45 [Source:MGI Symbol;Acc:MGI:2685003]	ZBTB
ENSMUSG00000020034	1076.78	1032.74	1051.34	619.14	608.251	550.022	1053.62	592.471	0.830149	1.59E-15	1.93E-14	Tcp11l2	10	84576626	84614359	+	3438	protein_coding	t-complex 11 (mouse) like 2 [Source:MGI Symbol;Acc:MGI:2444679]	-
ENSMUSG00000030257	917.01	1346.56	1152.57	502.774	577.503	488.373	1138.71	522.883	1.12315	1.60E-15	1.94E-14	Srgap3	6	112717971	112947266	-	9852	protein_coding	SLIT-ROBO Rho GTPase activating protein 3 [Source:MGI Symbol;Acc:MGI:2152938]	-
ENSMUSG00000021068	654.846	646.573	718.846	1141.46	1241.49	1179.99	673.422	1187.65	-0.81721	1.67E-15	2.02E-14	Nin	12	70011435	70113717	-	17005	protein_coding	ninein [Source:MGI Symbol;Acc:MGI:105108]	-
ENSMUSG00000032076	2335.84	2520.63	2385.01	3627.79	3932.01	3841.49	2413.83	3800.43	-0.654824	1.67E-15	2.02E-14	Cadm1	9	47530173	47857637	+	10440	protein_coding	cell adhesion molecule 1 [Source:MGI Symbol;Acc:MGI:1889272]	-
ENSMUSG00000030094	558.082	570.899	642.689	295.802	297.88	283.199	590.557	292.293	1.01579	1.69E-15	2.04E-14	Xpc	6	91489305	91515888	-	5494	protein_coding	xeroderma pigmentosum, complementation group C [Source:MGI Symbol;Acc:MGI:103557]	-
ENSMUSG00000036202	967.642	784.568	861.872	1477.23	1720.98	1599.01	871.361	1599.07	-0.875902	1.69E-15	2.05E-14	Rif1	2	52072832	52122383	+	10504	protein_coding	replication timing regulatory factor 1 [Source:MGI Symbol;Acc:MGI:1098622]	-
ENSMUSG00000042406	6314.43	9454.88	7465.22	4221.17	3500.57	3710.48	7744.84	3810.74	1.02306	1.70E-15	2.06E-14	Atf4	15	80255184	80257541	+	2358	protein_coding	activating transcription factor 4 [Source:MGI Symbol;Acc:MGI:88096]	TF_bZIP
ENSMUSG00000059895	659.347	671.056	550.744	1173.44	1129.06	1391.91	627.049	1231.47	-0.975174	1.70E-15	2.06E-14	Ptp4a3	15	73723145	73758766	+	9351	protein_coding	protein tyrosine phosphatase 4a3 [Source:MGI Symbol;Acc:MGI:1277098]	-
ENSMUSG00000020733	190.153	205.88	235.9	479.678	466.038	449.843	210.644	465.186	-1.13987	1.72E-15	2.08E-14	Slc9a3r1	11	115163341	115181181	+	1925	protein_coding	solute carrier family 9 (sodium/hydrogen exchanger), member 3 regulator 1 [Source:MGI Symbol;Acc:MGI:1349482]	-
ENSMUSG00000029238	1952.16	2685.34	2185.33	975.346	1249.17	1130.87	2274.28	1118.46	1.02412	1.74E-15	2.09E-14	Clock	5	76209868	76304792	-	13727	protein_coding	circadian locomotor output cycles kaput [Source:MGI Symbol;Acc:MGI:99698]	bHLH
ENSMUSG00000039781	76.5112	42.2888	76.1568	236.286	243.108	210.954	64.9856	230.116	-1.81921	1.77E-15	2.13E-14	Cep131	11	120064430	120086827	-	3833	protein_coding	centrosomal protein 131 [Source:MGI Symbol;Acc:MGI:107440]	-
ENSMUSG00000021690	1165.67	1594.73	1404.26	613.811	759.113	652.128	1388.22	675.017	1.04073	1.80E-15	2.17E-14	Jmy	13	93430101	93499808	-	8858	protein_coding	junction-mediating and regulatory protein [Source:MGI Symbol;Acc:MGI:1913096]	-
ENSMUSG00000021072	644.72	478.531	677.053	1245.39	1208.82	1202.15	600.101	1218.78	-1.02074	1.81E-15	2.18E-14	Tmx1	12	70453095	70468040	+	3299	protein_coding	thioredoxin-related transmembrane protein 1 [Source:MGI Symbol;Acc:MGI:1919986]	-
ENSMUSG00000042369	331.924	244.83	359.423	702.64	668.788	715.703	312.059	695.71	-1.15408	1.82E-15	2.19E-14	Rbm45	2	76369984	76383768	+	1898	protein_coding	RNA binding motif protein 45 [Source:MGI Symbol;Acc:MGI:2387367]	-
ENSMUSG00000010517	2037.67	2224.61	1972.65	1233.84	1301.06	1218.53	2078.31	1251.14	0.731869	1.84E-15	2.22E-14	Faf1	4	109676588	109963960	+	5093	protein_coding	Fas-associated factor 1 [Source:MGI Symbol;Acc:MGI:109419]	-
ENSMUSG00000022474	852.875	875.823	808.934	471.684	465.077	461.402	845.877	466.054	0.859262	1.85E-15	2.23E-14	Pmm1	15	81951108	81960930	-	2866	protein_coding	phosphomannomutase 1 [Source:MGI Symbol;Acc:MGI:1353418]	-
ENSMUSG00000028096	1476.22	1486.78	1328.1	811.012	869.617	788.911	1430.37	823.18	0.79653	1.86E-15	2.24E-14	Gpr89	3	96868281	96905346	-	5365	protein_coding	G protein-coupled receptor 89 [Source:MGI Symbol;Acc:MGI:1914799]	-
ENSMUSG00000039630	10066.9	9343.6	10409.3	15657.1	15162.1	14765.8	9939.93	15195	-0.612209	1.92E-15	2.30E-14	Hnrnpu	1	178321108	178337797	-	11599	protein_coding	heterogeneous nuclear ribonucleoprotein U [Source:MGI Symbol;Acc:MGI:1858195]	-
ENSMUSG00000034118	252.037	173.607	187.606	513.434	455.468	507.639	204.416	492.18	-1.26999	1.93E-15	2.32E-14	Tpst1	5	130073326	130135729	+	2789	protein_coding	protein-tyrosine sulfotransferase 1 [Source:MGI Symbol;Acc:MGI:1298231]	-
ENSMUSG00000097418	72.0106	79.0133	114.235	8.88293	12.4917	6.74283	88.4197	9.3725	3.24289	1.98E-15	2.37E-14	Mir155hg	16	84703167	84715245	+	1433	lincRNA	Mir155 host gene (non-protein coding) [Source:MGI Symbol;Acc:MGI:5477161]	-
ENSMUSG00000063286	587.336	555.319	716.989	1135.24	1262.63	1189.63	619.881	1195.83	-0.945639	1.98E-15	2.37E-14	Gm8995	7	106504239	106511671	-	7433	transcribed_unprocessed_pseudogene	predicted gene 8995 [Source:MGI Symbol;Acc:MGI:3644223]	-
ENSMUSG00000021972	1043.03	1408.88	1157.21	554.295	644.766	587.589	1203.04	595.55	1.01454	2.02E-15	2.42E-14	Hmbox1	14	64811600	64949871	-	9681	protein_coding	homeobox containing 1 [Source:MGI Symbol;Acc:MGI:2445066]	Homeobox
ENSMUSG00000020375	373.555	329.407	338.062	739.948	629.391	709.923	347.008	693.088	-0.999037	2.08E-15	2.49E-14	Rufy1	11	50389286	50431125	-	2764	protein_coding	RUN and FYVE domain containing 1 [Source:MGI Symbol;Acc:MGI:2429762]	-
ENSMUSG00000020828	96.7642	60.0946	77.0856	224.738	243.108	283.199	77.9814	250.348	-1.68302	2.11E-15	2.52E-14	Pld2	11	70540064	70558110	+	6252	protein_coding	phospholipase D2 [Source:MGI Symbol;Acc:MGI:892877]	-
ENSMUSG00000006169	3346.24	4139.85	3542.22	1965.79	2266.77	2013.22	3676.1	2081.93	0.82028	2.13E-15	2.55E-14	Clint1	11	45852051	45910625	+	6946	protein_coding	clathrin interactor 1 [Source:MGI Symbol;Acc:MGI:2144243]	-
ENSMUSG00000030432	13983.6	14773.3	13386.9	9506.51	8191.7	8764.71	14047.9	8820.97	0.671227	2.14E-15	2.55E-14	Rpl28	7	4792874	4795066	+	1840	protein_coding	ribosomal protein L28 [Source:MGI Symbol;Acc:MGI:101839]	-
ENSMUSG00000052760	237.41	139.108	215.468	562.29	481.412	518.234	197.329	520.645	-1.39848	2.19E-15	2.61E-14	A630001G21Rik	1	85717083	85778643	-	2709	protein_coding	RIKEN cDNA A630001G21 gene [Source:MGI Symbol;Acc:MGI:2443131]	-
ENSMUSG00000042213	43.8814	21.1444	45.5083	182.1	142.214	190.726	36.8447	171.68	-2.21236	2.20E-15	2.63E-14	Zfand4	6	116264222	116330302	+	4181	protein_coding	zinc finger, AN1-type domain 4 [Source:MGI Symbol;Acc:MGI:1914742]	-
ENSMUSG00000036646	1768.76	2005.38	1831.48	1041.97	1147.32	1121.24	1868.54	1103.51	0.759959	2.22E-15	2.64E-14	Man1b1	2	25332338	25352212	+	5391	protein_coding	mannosidase, alpha, class 1B, member 1 [Source:MGI Symbol;Acc:MGI:2684954]	-
ENSMUSG00000018736	1079.03	1388.85	1192.5	667.997	630.352	632.863	1220.13	643.737	0.922168	2.23E-15	2.66E-14	Ndel1	11	68821434	68871858	-	3253	protein_coding	nudE neurodevelopment protein 1 like 1 [Source:MGI Symbol;Acc:MGI:1932915]	-
ENSMUSG00000000740	28459.9	30875.3	27750.8	19786.7	18445.5	18702.7	29028.7	18978.3	0.613079	2.26E-15	2.68E-14	Rpl13	8	123102350	123105244	+	2595	protein_coding	ribosomal protein L13 [Source:MGI Symbol;Acc:MGI:105922]	-
ENSMUSG00000029047	1841.9	1811.74	1616.94	1000.22	1072.37	1032.62	1756.86	1035.07	0.762796	2.29E-15	2.73E-14	Pex10	4	155067016	155072433	+	3298	protein_coding	peroxisomal biogenesis factor 10 [Source:MGI Symbol;Acc:MGI:2684988]	-
ENSMUSG00000034593	8929.31	11108.6	9646.84	5238.27	6185.33	5675.53	9894.92	5699.71	0.795844	2.31E-15	2.75E-14	Myo5a	9	75071015	75223688	+	14803	protein_coding	myosin VA [Source:MGI Symbol;Acc:MGI:105976]	-
ENSMUSG00000026578	999.147	896.967	948.245	548.077	522.731	495.116	948.12	521.975	0.860658	2.35E-15	2.80E-14	Ccdc181	1	164275585	164287847	+	1909	protein_coding	coiled-coil domain containing 181 [Source:MGI Symbol;Acc:MGI:1922145]	-
ENSMUSG00000028080	459.067	352.778	388.214	747.055	891.718	833.221	400.02	823.998	-1.04289	2.38E-15	2.83E-14	Lrba	3	86224680	86782692	+	19324	protein_coding	LPS-responsive beige-like anchor [Source:MGI Symbol;Acc:MGI:1933162]	-
ENSMUSG00000027303	6159.15	6018.36	6020.1	4103.03	4103.05	4010.06	6065.87	4072.05	0.57491	2.43E-15	2.88E-14	Ptpra	2	130450278	130556124	+	10848	protein_coding	protein tyrosine phosphatase, receptor type, A [Source:MGI Symbol;Acc:MGI:97808]	-
ENSMUSG00000022698	4142.86	3829.36	3989.87	6105.24	6262.2	5904.79	3987.36	6090.74	-0.611198	2.50E-15	2.97E-14	Naa50	16	44139830	44163366	+	4648	protein_coding	N(alpha)-acetyltransferase 50, NatE catalytic subunit [Source:MGI Symbol;Acc:MGI:1919367]	-
ENSMUSG00000055413	640.219	832.421	566.532	264.711	283.466	316.913	679.724	288.364	1.23635	2.56E-15	3.03E-14	H2-Q5	17	35394126	35397800	+	1591	polymorphic_pseudogene	histocompatibility 2, Q region locus 5 [Source:MGI Symbol;Acc:MGI:95934]	-
ENSMUSG00000038696	336.424	247.056	328.775	626.247	649.57	718.593	304.085	664.803	-1.12682	2.59E-15	3.07E-14	Mapkap1	2	34406771	34624950	+	4059	protein_coding	mitogen-activated protein kinase associated protein 1 [Source:MGI Symbol;Acc:MGI:2444554]	-
ENSMUSG00000060601	1630.36	1653.71	1564.93	862.533	985.886	988.306	1616.34	945.575	0.773666	2.68E-15	3.17E-14	Nr1h2	7	44549616	44553951	-	3354	protein_coding	nuclear receptor subfamily 1, group H, member 2 [Source:MGI Symbol;Acc:MGI:1352463]	THR-like
ENSMUSG00000004446	727.982	730.038	656.62	1395.51	1203.05	1218.53	704.88	1272.36	-0.853417	2.70E-15	3.20E-14	Bid	6	120891930	120916853	-	3550	protein_coding	BH3 interacting domain death agonist [Source:MGI Symbol;Acc:MGI:108093]	-
ENSMUSG00000025366	723.481	807.938	708.63	1297.8	1265.51	1457.41	746.683	1340.24	-0.844492	2.75E-15	3.25E-14	Esyt1	10	128509965	128525871	-	7267	protein_coding	extended synaptotagmin-like protein 1 [Source:MGI Symbol;Acc:MGI:1344426]	-
ENSMUSG00000032316	1462.71	2130.02	1583.5	866.974	751.426	845.743	1725.41	821.381	1.07036	2.79E-15	3.29E-14	Clk3	9	57750624	57765860	-	8450	protein_coding	CDC-like kinase 3 [Source:MGI Symbol;Acc:MGI:1098670]	-
ENSMUSG00000023977	3931.33	5884.82	4810.88	2088.38	2556.96	2485.21	4875.68	2376.85	1.03669	2.82E-15	3.33E-14	Ubr2	17	46928295	47010556	-	9814	protein_coding	ubiquitin protein ligase E3 component n-recognin 2 [Source:MGI Symbol;Acc:MGI:1861099]	-
ENSMUSG00000024677	0	7.79004	1.85748	98.6006	67.2632	77.0609	3.21584	80.9749	-4.68146	2.82E-15	3.33E-14	Ms4a6b	19	11516512	11531256	+	4485	protein_coding	membrane-spanning 4-domains, subfamily A, member 6B [Source:MGI Symbol;Acc:MGI:1917024]	-
ENSMUSG00000052934	1291.69	1521.28	1238.94	651.119	736.052	764.829	1350.64	717.333	0.91283	2.83E-15	3.34E-14	Fbxo31	8	121549440	121578806	-	5482	protein_coding	F-box protein 31 [Source:MGI Symbol;Acc:MGI:1354708]	-
ENSMUSG00000056076	3880.69	3116.02	3414.98	5627.34	6156.5	5807.5	3470.56	5863.78	-0.756716	2.89E-15	3.40E-14	Eif3b	5	140419328	140443360	+	3346	protein_coding	eukaryotic translation initiation factor 3, subunit B [Source:MGI Symbol;Acc:MGI:106478]	-
ENSMUSG00000075415	5436.8	7118.98	5727.55	3207.63	3606.27	3334.81	6094.44	3382.9	0.849203	2.90E-15	3.42E-14	Fnbp1	2	31026206	31142008	-	10030	protein_coding	formin binding protein 1 [Source:MGI Symbol;Acc:MGI:109606]	-
ENSMUSG00000032737	2952.43	3696.93	3140.08	1648.67	1949.67	1847.53	3263.15	1815.29	0.846169	2.91E-15	3.42E-14	Inppl1	7	101822632	101838229	-	6399	protein_coding	inositol polyphosphate phosphatase-like 1 [Source:MGI Symbol;Acc:MGI:1333787]	-
ENSMUSG00000022724	146.271	81.239	108.663	381.966	294.036	354.48	112.058	343.494	-1.61765	2.94E-15	3.46E-14	Riox2	16	59471775	59492461	+	5290	protein_coding	ribosomal oxygenase 2 [Source:MGI Symbol;Acc:MGI:1914264]	-
ENSMUSG00000028111	468.069	470.741	400.288	943.367	787.94	891.98	446.366	874.429	-0.972268	2.98E-15	3.50E-14	Ctsk	3	95499256	95509362	+	1512	protein_coding	cathepsin K [Source:MGI Symbol;Acc:MGI:107823]	-
ENSMUSG00000066643	106.891	34.4987	99.3754	347.323	342.081	334.252	80.2549	341.219	-2.08371	3.06E-15	3.59E-14	Wdr35	12	8973892	9028847	+	7273	protein_coding	WD repeat domain 35 [Source:MGI Symbol;Acc:MGI:1921932]	-
ENSMUSG00000046671	2243.58	2300.29	2286.56	1456.8	1471.14	1406.36	2276.81	1444.77	0.656174	3.09E-15	3.63E-14	Mtfr1l	4	134525550	134535387	-	5370	protein_coding	mitochondrial fission regulator 1-like [Source:MGI Symbol;Acc:MGI:1924074]	-
ENSMUSG00000006732	167.65	131.318	172.746	416.61	366.104	367.966	157.238	383.56	-1.28443	3.17E-15	3.72E-14	Mettl1	10	127041414	127046365	+	2907	protein_coding	methyltransferase like 1 [Source:MGI Symbol;Acc:MGI:1339986]	-
ENSMUSG00000039834	783.115	1076.14	837.725	326.892	453.546	395.9	898.993	392.113	1.19754	3.26E-15	3.82E-14	Zfp335	2	164891882	164911757	-	4743	protein_coding	zinc finger protein 335 [Source:MGI Symbol;Acc:MGI:2682313]	zf-C2H2
ENSMUSG00000026970	799.992	620.977	699.342	1331.55	1258.78	1330.26	706.771	1306.87	-0.887107	3.27E-15	3.84E-14	Rbms1	2	60750193	60963192	-	5473	protein_coding	RNA binding motif, single stranded interacting protein 1 [Source:MGI Symbol;Acc:MGI:1861774]	-
ENSMUSG00000109901	1949.91	1993.14	2036.73	1280.03	1076.21	1179.99	1993.26	1178.75	0.757661	3.33E-15	3.89E-14	Chmp1b	18	67203531	67207880	+	4350	protein_coding	charged multivesicular body protein 1B [Source:MGI Symbol;Acc:MGI:1914314]	-
ENSMUSG00000024349	85.5126	72.3361	70.5844	267.376	208.516	221.55	76.1443	232.481	-1.61394	3.47E-15	4.06E-14	Tmem173	18	35733678	35740554	-	2302	protein_coding	transmembrane protein 173 [Source:MGI Symbol;Acc:MGI:1919762]	-
ENSMUSG00000102869	4160.86	5552.07	4872.18	2760.82	2802.95	2492.92	4861.7	2685.56	0.856217	3.47E-15	4.06E-14	2900097C17Rik	2	156388065	156392979	-	4915	lincRNA	RIKEN cDNA 2900097C17 gene [Source:MGI Symbol;Acc:MGI:1914767]	-
ENSMUSG00000021131	1127.42	980.432	1123.78	2355.75	1749.8	2080.64	1077.21	2062.07	-0.936719	3.59E-15	4.19E-14	Erh	12	80634022	80644341	-	2618	protein_coding	ERH mRNA splicing and mitosis factor [Source:MGI Symbol;Acc:MGI:108089]	-
ENSMUSG00000038072	259.913	310.489	238.687	577.391	555.402	575.067	269.696	569.286	-1.08045	3.63E-15	4.24E-14	Galnt11	5	25221904	25265918	+	6853	protein_coding	polypeptide N-acetylgalactosaminyltransferase 11 [Source:MGI Symbol;Acc:MGI:2444392]	-
ENSMUSG00000024097	963.141	885.839	907.381	1944.47	1458.65	1831.16	918.787	1744.76	-0.925608	3.72E-15	4.34E-14	Srsf7	17	80200089	80207305	-	2279	protein_coding	serine/arginine-rich splicing factor 7 [Source:MGI Symbol;Acc:MGI:1926232]	-
ENSMUSG00000022336	6761.12	7690.99	6958.13	4708.84	4513.36	4326.01	7136.75	4516.07	0.660079	3.89E-15	4.54E-14	Eif3e	15	43250058	43282719	-	6719	protein_coding	eukaryotic translation initiation factor 3, subunit E [Source:MGI Symbol;Acc:MGI:99257]	-
ENSMUSG00000040723	412.936	349.439	312.057	707.97	768.722	715.703	358.144	730.798	-1.03144	3.95E-15	4.60E-14	Rcsd1	1	165646516	165709757	-	10131	protein_coding	RCSD domain containing 1 [Source:MGI Symbol;Acc:MGI:2676394]	-
ENSMUSG00000026816	217.157	219.234	231.257	445.923	482.373	471.998	222.549	466.765	-1.06716	3.97E-15	4.62E-14	Gtf3c5	2	28566311	28583751	-	4560	protein_coding	general transcription factor IIIC, polypeptide 5 [Source:MGI Symbol;Acc:MGI:1917489]	-
ENSMUSG00000000594	3161.71	3053.7	2932.04	1899.17	2001.56	1753.14	3049.15	1884.62	0.693884	4.00E-15	4.66E-14	Gm2a	11	55098115	55113029	+	4127	protein_coding	GM2 ganglioside activator protein [Source:MGI Symbol;Acc:MGI:95762]	-
ENSMUSG00000024892	795.492	656.589	703.057	290.472	383.4	342.921	718.379	338.931	1.08452	4.05E-15	4.72E-14	Pcx	19	4510472	4621752	+	4637	protein_coding	pyruvate carboxylase [Source:MGI Symbol;Acc:MGI:97520]	-
ENSMUSG00000020608	1121.79	1063.9	1151.64	1976.45	1892.98	1733.87	1112.44	1867.77	-0.747352	4.15E-15	4.83E-14	Smc6	12	11265886	11319785	+	12502	protein_coding	structural maintenance of chromosomes 6 [Source:MGI Symbol;Acc:MGI:1914491]	-
ENSMUSG00000015937	1398.58	1041.64	1148.85	2214.52	2167.8	2191.42	1196.36	2191.24	-0.873534	4.26E-15	4.95E-14	H2afy	13	56073619	56136361	-	6809	protein_coding	H2A histone family, member Y [Source:MGI Symbol;Acc:MGI:1349392]	-
ENSMUSG00000041617	103.515	111.286	84.5155	16.8776	18.2572	12.5224	99.7723	15.8857	2.64705	4.30E-15	5.00E-14	Ccdc74a	16	17646470	17650738	+	2289	protein_coding	coiled-coil domain containing 74A [Source:MGI Symbol;Acc:MGI:1919565]	-
ENSMUSG00000028341	43.8814	130.205	84.5155	3.55317	4.80451	5.77957	86.2006	4.71242	4.19967	4.31E-15	5.00E-14	Nr4a3	4	48045153	48086447	+	5987	protein_coding	nuclear receptor subfamily 4, group A, member 3 [Source:MGI Symbol;Acc:MGI:1352457]	NGFIB-like
ENSMUSG00000073705	27.004	25.5958	39.0071	128.803	140.292	142.563	30.5357	137.219	-2.15517	4.33E-15	5.02E-14	Cenps	4	149127121	149137629	-	1909	protein_coding	centromere protein S [Source:MGI Symbol;Acc:MGI:1917178]	-
ENSMUSG00000097944	192.403	251.507	206.181	76.3932	63.4196	67.4283	216.697	69.0804	1.6472	4.34E-15	5.03E-14	A130014A01Rik	8	120101582	120103904	+	2323	bidirectional_promoter_lncRNA	RIKEN cDNA A130014A01 gene [Source:MGI Symbol;Acc:MGI:3028043]	-
ENSMUSG00000025135	491.697	437.355	387.285	940.703	860.969	804.323	438.779	868.665	-0.987743	4.41E-15	5.11E-14	Anapc11	11	120598421	120608198	+	5057	protein_coding	anaphase promoting complex subunit 11 [Source:MGI Symbol;Acc:MGI:1913406]	-
ENSMUSG00000028988	90.0132	55.6431	59.4395	225.626	214.281	231.183	68.3653	223.697	-1.71525	4.42E-15	5.11E-14	Ctnnbip1	4	149518236	149566437	+	2792	protein_coding	catenin beta interacting protein 1 [Source:MGI Symbol;Acc:MGI:1915756]	-
ENSMUSG00000030779	2467.49	3592.32	2797.37	1505.66	1514.38	1512.32	2952.39	1510.79	0.966476	4.45E-15	5.14E-14	Rbbp6	7	122965686	123002557	+	12915	protein_coding	retinoblastoma binding protein 6, ubiquitin ligase [Source:MGI Symbol;Acc:MGI:894835]	-
ENSMUSG00000039285	1415.46	1581.38	1588.15	857.203	902.288	931.474	1528.33	896.988	0.769423	4.50E-15	5.20E-14	Azi2	9	118040499	118069794	+	6439	protein_coding	5-azacytidine induced gene 2 [Source:MGI Symbol;Acc:MGI:1351332]	-
ENSMUSG00000037085	50.6324	22.2573	50.152	189.206	154.705	217.697	41.0139	187.203	-2.18353	4.51E-15	5.21E-14	Trmt12	15	58872674	58877127	+	4454	protein_coding	tRNA methyltranferase 12 [Source:MGI Symbol;Acc:MGI:1915510]	-
ENSMUSG00000011114	1630.36	1847.35	1807.33	1107.7	940.724	946.886	1761.68	998.437	0.818928	4.67E-15	5.39E-14	Tbrg1	9	37648763	37657312	-	3901	protein_coding	transforming growth factor beta regulated gene 1 [Source:MGI Symbol;Acc:MGI:1100877]	-
ENSMUSG00000024401	1412.08	1707.13	1704.24	803.905	912.858	923.767	1607.82	880.177	0.870059	4.68E-15	5.40E-14	Tnf	17	35199381	35202007	-	1639	protein_coding	tumor necrosis factor [Source:MGI Symbol;Acc:MGI:104798]	-
ENSMUSG00000022587	8558.01	6911.99	7236.75	13980.8	12260.2	12474.2	7568.92	12905.1	-0.769901	4.75E-15	5.48E-14	Ly6e	15	74955051	74959905	+	3784	protein_coding	lymphocyte antigen 6 complex, locus E [Source:MGI Symbol;Acc:MGI:106651]	-
ENSMUSG00000098923	496.198	388.389	495.019	953.139	855.203	914.135	459.869	907.492	-0.979678	4.83E-15	5.57E-14	Tmem185b	1	119526160	119528983	+	2824	protein_coding	transmembrane protein 185B [Source:MGI Symbol;Acc:MGI:1917634]	-
ENSMUSG00000062070	22030.7	21880	20688.6	14012.8	14569.2	12437.6	21533.1	13673.2	0.655157	4.98E-15	5.74E-14	Pgk1	X	106187100	106203699	+	2244	protein_coding	phosphoglycerate kinase 1 [Source:MGI Symbol;Acc:MGI:97555]	-
ENSMUSG00000040029	747.11	486.321	698.414	1299.57	1521.11	1367.83	643.948	1396.17	-1.11566	5.18E-15	5.96E-14	Ipo8	6	148770683	148831467	-	15793	protein_coding	importin 8 [Source:MGI Symbol;Acc:MGI:2444611]	-
ENSMUSG00000021273	1310.82	1408.88	1238.94	792.358	765.84	724.372	1319.55	760.857	0.793518	5.19E-15	5.97E-14	Fdft1	14	63145150	63179578	-	4227	protein_coding	farnesyl diphosphate farnesyl transferase 1 [Source:MGI Symbol;Acc:MGI:102706]	-
ENSMUSG00000072980	49.5073	36.7245	44.5796	200.754	172.002	139.673	43.6038	170.81	-1.97035	5.23E-15	6.02E-14	Oip5	2	119609512	119618469	-	1778	protein_coding	Opa interacting protein 5 [Source:MGI Symbol;Acc:MGI:1917895]	-
ENSMUSG00000023020	1603.36	1809.51	1576.07	984.229	917.662	1006.61	1662.98	969.5	0.778009	5.36E-15	6.16E-14	Cox14	15	99725618	99728136	+	723	protein_coding	cytochrome c oxidase assembly protein 14 [Source:MGI Symbol;Acc:MGI:1913629]	-
ENSMUSG00000026596	3656.79	5335.06	4104.11	1908.05	2424.36	2055.6	4365.32	2129.34	1.03574	5.45E-15	6.26E-14	Abl2	1	156558786	156649568	+	10800	protein_coding	v-abl Abelson murine leukemia viral oncogene 2 (arg, Abelson-related gene) [Source:MGI Symbol;Acc:MGI:87860]	-
ENSMUSG00000036241	923.761	1147.36	1021.62	559.625	565.972	530.757	1030.91	552.118	0.900758	5.46E-15	6.26E-14	Ube2r2	4	41135743	41193380	+	4189	protein_coding	ubiquitin-conjugating enzyme E2R 2 [Source:MGI Symbol;Acc:MGI:1914865]	-
ENSMUSG00000033943	2550.75	3247.33	2964.54	1448.81	1714.25	1672.22	2920.88	1611.76	0.858099	5.72E-15	6.55E-14	Mga	2	119897228	119969581	+	15340	protein_coding	MAX gene associated [Source:MGI Symbol;Acc:MGI:1352483]	T-box
ENSMUSG00000037260	536.704	432.904	499.663	896.288	921.506	929.547	489.757	915.78	-0.902591	5.75E-15	6.59E-14	Hgsnat	8	25944453	25976753	-	3305	protein_coding	heparan-alpha-glucosaminide N-acetyltransferase [Source:MGI Symbol;Acc:MGI:1196297]	-
ENSMUSG00000017697	132.769	112.399	137.454	294.913	332.472	326.546	127.541	317.977	-1.3152	5.78E-15	6.63E-14	Ada	2	163726584	163750239	-	2002	protein_coding	adenosine deaminase [Source:MGI Symbol;Acc:MGI:87916]	-
ENSMUSG00000075600	730.232	968.191	706.772	328.669	396.853	369.892	801.732	365.138	1.13443	5.88E-15	6.74E-14	Zc3h3	15	75754430	75841915	-	3509	protein_coding	zinc finger CCCH type containing 3 [Source:MGI Symbol;Acc:MGI:2663721]	-
ENSMUSG00000026761	1034.03	1215.25	1219.44	678.656	610.173	584.7	1156.24	624.51	0.888649	6.25E-15	7.15E-14	Orc4	2	48902824	48950277	-	7458	protein_coding	origin recognition complex, subunit 4 [Source:MGI Symbol;Acc:MGI:1347043]	-
ENSMUSG00000084782	66.3847	97.9319	55.7245	6.21805	2.88271	3.85304	73.3471	4.31794	4.07119	6.37E-15	7.28E-14	Gm11213	4	63596901	63605261	-	684	protein_coding	predicted gene 11213 [Source:MGI Symbol;Acc:MGI:3701774]	-
ENSMUSG00000070282	12.3768	6.67718	11.1449	108.372	72.0677	86.6935	10.0663	89.0443	-3.14101	6.49E-15	7.41E-14	3000002C10Rik	9	109827943	109832706	-	3981	transcribed_processed_pseudogene	RIKEN cDNA 3000002C10 gene [Source:MGI Symbol;Acc:MGI:3036226]	-
ENSMUSG00000001741	226.158	155.801	203.394	445.035	451.624	471.998	195.118	456.219	-1.22449	6.65E-15	7.60E-14	Il16	7	83642825	83745726	-	7865	protein_coding	interleukin 16 [Source:MGI Symbol;Acc:MGI:1270855]	-
ENSMUSG00000038975	1792.39	2334.79	1879.77	1135.24	844.634	998.902	2002.32	992.925	1.0113	6.68E-15	7.62E-14	Rabggtb	3	153907287	153913009	-	2421	protein_coding	Rab geranylgeranyl transferase, b subunit [Source:MGI Symbol;Acc:MGI:99537]	-
ENSMUSG00000066440	1881.28	2971.34	2034.87	915.83	1110.8	1054.77	2295.83	1027.13	1.16037	6.71E-15	7.66E-14	Zfyve26	12	79232346	79296304	-	18957	protein_coding	zinc finger, FYVE domain containing 26 [Source:MGI Symbol;Acc:MGI:1924767]	-
ENSMUSG00000046707	1446.96	1552.44	1528.71	878.522	852.321	956.518	1509.37	895.787	0.752982	6.72E-15	7.66E-14	Csnk2a2	8	95446096	95490039	-	9565	protein_coding	casein kinase 2, alpha prime polypeptide [Source:MGI Symbol;Acc:MGI:88547]	-
ENSMUSG00000047766	2.25033	7.79004	11.1449	77.2815	73.9895	99.2159	7.06176	83.4956	-3.52696	7.02E-15	7.99E-14	Lrrc49	9	60568859	60688158	-	6310	protein_coding	leucine rich repeat containing 49 [Source:MGI Symbol;Acc:MGI:2442689]	-
ENSMUSG00000049504	1023.9	1739.4	1164.64	507.215	575.581	548.096	1309.32	543.631	1.26799	7.03E-15	8.00E-14	Proser1	3	53463666	53481755	+	6114	protein_coding	proline and serine rich 1 [Source:MGI Symbol;Acc:MGI:1919933]	-
ENSMUSG00000004934	931.637	1275.34	1034.62	473.46	502.552	581.81	1080.53	519.274	1.05741	7.06E-15	8.03E-14	Pias4	10	81153266	81167923	-	3695	protein_coding	protein inhibitor of activated STAT 4 [Source:MGI Symbol;Acc:MGI:2136940]	zf-MIZ
ENSMUSG00000070031	517.576	550.867	453.226	250.499	240.226	210.954	507.223	233.893	1.11469	7.30E-15	8.30E-14	Sp140	1	85600378	85645037	+	3328	protein_coding	Sp140 nuclear body protein [Source:MGI Symbol;Acc:MGI:3702467]	SAND
ENSMUSG00000036167	590.712	642.122	640.832	1220.52	1088.7	1050.92	624.555	1120.05	-0.842536	7.61E-15	8.64E-14	Pphln1	15	93398350	93491510	+	4545	protein_coding	periphilin 1 [Source:MGI Symbol;Acc:MGI:1917029]	-
ENSMUSG00000028140	2126.56	2206.81	2049.73	1371.52	1153.08	1267.65	2127.7	1264.09	0.750624	7.64E-15	8.68E-14	Mrpl9	3	94443318	94451130	+	2703	protein_coding	mitochondrial ribosomal protein L9 [Source:MGI Symbol;Acc:MGI:2137211]	-
ENSMUSG00000089809	8411.73	9053.14	8534.21	5033.96	5943.18	5054.23	8666.36	5343.79	0.697602	7.66E-15	8.70E-14	Rasgef1b	5	99217426	99729065	-	13805	protein_coding	RasGEF domain family, member 1B [Source:MGI Symbol;Acc:MGI:2443755]	-
ENSMUSG00000030780	86.6377	62.3203	77.0856	224.738	214.281	233.109	75.3479	224.043	-1.57166	7.71E-15	8.75E-14	BC017158	7	128271379	128298170	-	5526	protein_coding	cDNA sequence BC017158 [Source:MGI Symbol;Acc:MGI:2384572]	-
ENSMUSG00000027068	201.405	142.446	192.25	397.955	491.982	427.688	178.7	439.209	-1.2954	7.76E-15	8.80E-14	Dhrs9	2	69380445	69404533	+	4281	protein_coding	dehydrogenase/reductase (SDR family) member 9 [Source:MGI Symbol;Acc:MGI:2442798]	-
ENSMUSG00000002984	678.475	576.463	556.316	1089.05	1067.56	1181.92	603.751	1112.84	-0.883459	7.80E-15	8.83E-14	Tomm40	7	19701313	19715438	-	4513	protein_coding	translocase of outer mitochondrial membrane 40 [Source:MGI Symbol;Acc:MGI:1858259]	-
ENSMUSG00000006519	8922.56	7674.3	7811.65	5242.71	4950.57	5182.34	8136.17	5125.21	0.666615	7.90E-15	8.94E-14	Cyba	8	122424776	122432930	-	1039	protein_coding	cytochrome b-245, alpha polypeptide [Source:MGI Symbol;Acc:MGI:1316658]	-
ENSMUSG00000039515	1621.36	1238.62	1472.98	2599.15	2609.81	2468.84	1444.32	2559.27	-0.82528	8.15E-15	9.22E-14	Ptpa	2	30416039	30447806	+	5188	protein_coding	protein phosphatase 2 protein activator [Source:MGI Symbol;Acc:MGI:1346006]	-
ENSMUSG00000036223	16.8775	20.0315	39.0071	176.77	109.543	157.012	25.3054	147.775	-2.52553	8.24E-15	9.32E-14	Ska1	18	74195299	74207818	-	2669	protein_coding	spindle and kinetochore associated complex subunit 1 [Source:MGI Symbol;Acc:MGI:1913718]	-
ENSMUSG00000073491	36.0053	26.7087	44.5796	152.786	157.588	136.783	35.7645	149.053	-2.04932	8.41E-15	9.50E-14	Ifi213	1	173566283	173599274	-	6840	protein_coding	interferon activated gene 213 [Source:MGI Symbol;Acc:MGI:3695276]	-
ENSMUSG00000025959	713.355	1239.73	913.882	340.216	417.993	385.304	955.655	381.171	1.32638	8.44E-15	9.54E-14	Klf7	1	64029447	64122282	-	8131	protein_coding	Kruppel-like factor 7 (ubiquitous) [Source:MGI Symbol;Acc:MGI:1935151]	zf-C2H2
ENSMUSG00000002233	2818.54	2882.31	2656.2	1848.54	1594.14	1610.57	2785.68	1684.42	0.725219	8.55E-15	9.65E-14	Rhoc	3	104788375	104794459	+	1618	protein_coding	ras homolog family member C [Source:MGI Symbol;Acc:MGI:106028]	-
ENSMUSG00000026942	1225.3	1427.8	1298.38	750.608	777.37	759.05	1317.16	762.343	0.788923	8.71E-15	9.82E-14	Traf2	2	25517982	25546940	-	5101	protein_coding	TNF receptor-associated factor 2 [Source:MGI Symbol;Acc:MGI:101835]	-
ENSMUSG00000035397	570.459	746.731	663.121	283.366	333.433	320.766	660.104	312.522	1.0796	8.78E-15	9.89E-14	Klf16	10	80567124	80577321	-	2674	protein_coding	Kruppel-like factor 16 [Source:MGI Symbol;Acc:MGI:2153049]	zf-C2H2
ENSMUSG00000024912	208.156	208.105	197.822	59.5157	79.7549	56.8324	204.694	65.3677	1.64752	8.87E-15	9.99E-14	Fosl1	19	5447703	5455945	+	1707	protein_coding	fos-like antigen 1 [Source:MGI Symbol;Acc:MGI:107179]	TF_bZIP
ENSMUSG00000029624	481.571	594.269	579.535	223.85	250.796	282.236	551.791	252.294	1.13068	8.97E-15	1.01E-13	Ptcd1	5	145147514	145167108	-	3271	protein_coding	pentatricopeptide repeat domain 1 [Source:MGI Symbol;Acc:MGI:1919049]	-
ENSMUSG00000034586	94.5139	85.6904	77.0856	15.101	7.68722	9.63261	85.7633	10.8069	2.97768	9.13E-15	1.03E-13	Hid1	11	115347707	115367756	-	4595	protein_coding	HID1 domain containing [Source:MGI Symbol;Acc:MGI:2445087]	-
ENSMUSG00000073131	573.834	458.499	503.378	1230.29	1000.3	926.657	511.904	1052.41	-1.04053	1.02E-14	1.15E-13	Vma21	X	71815924	71839757	+	7303	protein_coding	VMA21 vacuolar H+-ATPase homolog (S. cerevisiae) [Source:MGI Symbol;Acc:MGI:1914298]	-
ENSMUSG00000045917	924.886	1066.12	1063.41	579.167	577.503	533.647	1018.14	563.439	0.853923	1.05E-14	1.18E-13	Tmem268	4	63558781	63586357	+	3974	protein_coding	transmembrane protein 268 [Source:MGI Symbol;Acc:MGI:1913920]	-
ENSMUSG00000024833	478.195	527.497	508.022	952.25	851.36	936.29	504.571	913.3	-0.856031	1.05E-14	1.18E-13	Pola2	19	5940543	5964206	-	2872	protein_coding	polymerase (DNA directed), alpha 2 [Source:MGI Symbol;Acc:MGI:99690]	-
ENSMUSG00000037815	1120.66	858.017	969.606	1748.16	1829.56	1728.09	982.763	1768.6	-0.8479	1.05E-14	1.18E-13	Ctnna1	18	35118888	35254773	+	3698	protein_coding	catenin (cadherin associated protein), alpha 1 [Source:MGI Symbol;Acc:MGI:88274]	-
ENSMUSG00000026177	1626.99	1455.62	1550.07	719.518	927.271	873.678	1544.23	840.156	0.878793	1.07E-14	1.20E-13	Slc11a1	1	74375195	74386062	+	3705	protein_coding	solute carrier family 11 (proton-coupled divalent metal ion transporters), member 1 [Source:MGI Symbol;Acc:MGI:1345275]	-
ENSMUSG00000038546	1270.31	1550.22	1432.12	766.597	827.337	809.139	1417.55	801.025	0.823841	1.11E-14	1.25E-13	Ranbp9	13	43402675	43481282	-	5130	protein_coding	RAN binding protein 9 [Source:MGI Symbol;Acc:MGI:1928741]	-
ENSMUSG00000020387	301.544	287.119	322.273	575.614	584.229	626.12	303.645	595.321	-0.969594	1.12E-14	1.26E-13	Jade2	11	51813455	51857653	-	10760	protein_coding	jade family PHD finger 2 [Source:MGI Symbol;Acc:MGI:1924151]	-
ENSMUSG00000014039	702.103	1172.96	822.865	265.6	392.048	358.333	899.309	338.66	1.40958	1.14E-14	1.28E-13	Prdm15	16	97791467	97851850	-	11349	protein_coding	PR domain containing 15 [Source:MGI Symbol;Acc:MGI:1930121]	zf-C2H2
ENSMUSG00000023393	639.094	662.153	637.117	355.317	346.886	309.207	646.121	337.137	0.937763	1.17E-14	1.31E-13	Slc17a9	2	180725263	180742280	+	3200	protein_coding	solute carrier family 17, member 9 [Source:MGI Symbol;Acc:MGI:1919107]	-
ENSMUSG00000043885	2907.43	3364.18	3088.07	1889.4	1982.34	1954.46	3119.89	1942.07	0.68396	1.18E-14	1.32E-13	Slc36a4	9	15709738	15743361	+	6540	protein_coding	solute carrier family 36 (proton/amino acid symporter), member 4 [Source:MGI Symbol;Acc:MGI:2442595]	-
ENSMUSG00000044456	762.862	939.256	765.283	365.089	456.429	363.149	822.467	394.889	1.05843	1.18E-14	1.32E-13	Rin3	12	102283048	102390855	+	6835	protein_coding	Ras and Rab interactor 3 [Source:MGI Symbol;Acc:MGI:2385708]	-
ENSMUSG00000030589	93.3887	51.1917	52.0095	253.164	235.421	209.028	65.53	232.537	-1.83456	1.19E-14	1.33E-13	Rasgrp4	7	29134851	29153961	+	6363	protein_coding	RAS guanyl releasing protein 4 [Source:MGI Symbol;Acc:MGI:2386851]	-
ENSMUSG00000056952	2026.42	2682	2153.75	1192.98	1267.43	1282.1	2287.39	1247.5	0.874576	1.21E-14	1.35E-13	Tatdn2	6	113697050	113711069	+	3548	protein_coding	TatD DNase domain containing 2 [Source:MGI Symbol;Acc:MGI:3576210]	-
ENSMUSG00000020368	14459.5	13807.3	14581.2	9345.73	10034.7	9040.21	14282.7	9473.55	0.592329	1.22E-14	1.36E-13	Canx	11	50293961	50325673	-	4693	protein_coding	calnexin [Source:MGI Symbol;Acc:MGI:88261]	-
ENSMUSG00000029910	322.922	409.534	435.58	932.708	719.716	867.898	389.345	840.107	-1.10795	1.23E-14	1.38E-13	Mad2l1	6	66535390	66547220	+	8390	protein_coding	MAD2 mitotic arrest deficient-like 1 [Source:MGI Symbol;Acc:MGI:1860374]	-
ENSMUSG00000021759	1220.8	1189.65	1144.21	724.847	637.079	564.471	1184.89	642.132	0.882766	1.27E-14	1.41E-13	Plpp1	13	112800792	112867894	+	1750	protein_coding	phospholipid phosphatase 1 [Source:MGI Symbol;Acc:MGI:108412]	-
ENSMUSG00000034317	173.275	189.187	170.888	452.141	355.534	421.908	177.784	409.861	-1.20654	1.27E-14	1.42E-13	Trim59	3	69035288	69044755	-	3352	protein_coding	tripartite motif-containing 59 [Source:MGI Symbol;Acc:MGI:1914199]	-
ENSMUSG00000059878	318.422	348.326	321.345	731.065	586.151	673.32	329.364	663.512	-1.01136	1.28E-14	1.42E-13	Zfp422	6	116624016	116628999	-	3625	protein_coding	zinc finger protein 422 [Source:MGI Symbol;Acc:MGI:1914505]	zf-C2H2
ENSMUSG00000015702	57.3834	32.273	37.1497	159.893	160.471	174.35	42.2687	164.905	-1.96925	1.30E-14	1.44E-13	Anxa9	3	95296096	95307176	-	2073	protein_coding	annexin A9 [Source:MGI Symbol;Acc:MGI:1923711]	-
ENSMUSG00000094410	239.66	428.452	295.34	88.8293	114.347	91.5098	321.151	98.2289	1.70935	1.30E-14	1.45E-13	Gm38394	1	133619940	133661318	-	10156	protein_coding	predicted gene, 38394 [Source:MGI Symbol;Acc:MGI:5614057]	zf-BED
ENSMUSG00000019942	618.841	760.085	645.475	1352.87	1129.06	1348.57	674.801	1276.83	-0.920668	1.32E-14	1.46E-13	Cdk1	10	69335146	69352938	-	4934	protein_coding	cyclin-dependent kinase 1 [Source:MGI Symbol;Acc:MGI:88351]	-
ENSMUSG00000028291	721.231	754.521	685.411	382.854	391.087	397.827	720.388	390.59	0.882633	1.38E-14	1.53E-13	Akirin2	4	34550937	34566908	+	1711	protein_coding	akirin 2 [Source:MGI Symbol;Acc:MGI:1889364]	-
ENSMUSG00000017146	283.542	490.773	353.851	874.969	881.148	898.723	376.055	884.946	-1.23515	1.40E-14	1.55E-13	Brca1	11	101488764	101551955	-	8533	protein_coding	breast cancer 1, early onset [Source:MGI Symbol;Acc:MGI:104537]	-
ENSMUSG00000000787	4034.84	3566.73	4278.71	6328.2	6522.61	6207.25	3960.09	6352.69	-0.681519	1.40E-14	1.55E-13	Ddx3x	X	13280970	13294052	+	5277	protein_coding	DEAD/H (Asp-Glu-Ala-Asp/His) box polypeptide 3, X-linked [Source:MGI Symbol;Acc:MGI:103064]	-
ENSMUSG00000028212	81.0119	100.158	91.9454	261.158	236.382	243.705	91.0383	247.082	-1.44025	1.41E-14	1.56E-13	Ccne2	4	11191351	11204779	+	3495	protein_coding	cyclin E2 [Source:MGI Symbol;Acc:MGI:1329034]	-
ENSMUSG00000033712	578.335	555.319	653.834	1053.52	1042.58	1082.71	595.829	1059.6	-0.828829	1.42E-14	1.58E-13	Ccar2	14	70138164	70153811	-	4658	protein_coding	cell cycle activator and apoptosis regulator 2 [Source:MGI Symbol;Acc:MGI:2444228]	-
ENSMUSG00000028926	839.373	705.555	792.217	1283.58	1475.95	1392.88	779.048	1384.14	-0.828815	1.49E-14	1.65E-13	Cdk14	5	4803391	5420312	-	18877	protein_coding	cyclin-dependent kinase 14 [Source:MGI Symbol;Acc:MGI:894318]	-
ENSMUSG00000074604	303.795	199.202	208.967	621.805	516.966	581.81	237.321	573.527	-1.27575	1.49E-14	1.65E-13	Mgst2	3	51660360	51682677	+	3703	protein_coding	microsomal glutathione S-transferase 2 [Source:MGI Symbol;Acc:MGI:2448481]	-
ENSMUSG00000061689	969.892	1356.58	953.818	516.098	540.988	487.41	1093.43	514.832	1.08597	1.50E-14	1.66E-13	Dlgap4	2	156613705	156764363	+	8451	protein_coding	DLG associated protein 4 [Source:MGI Symbol;Acc:MGI:2138865]	-
ENSMUSG00000032633	1207.3	1250.86	1194.36	707.081	707.224	758.087	1217.51	724.131	0.749576	1.51E-14	1.67E-13	Flcn	11	59791408	59810016	-	4322	protein_coding	folliculin [Source:MGI Symbol;Acc:MGI:2442184]	-
ENSMUSG00000002222	1893.65	2167.86	2123.1	1252.49	1293.38	1190.59	2061.54	1245.49	0.727221	1.57E-14	1.74E-13	Rmnd5a	6	71388634	71440637	-	6783	protein_coding	required for meiotic nuclear division 5 homolog A [Source:MGI Symbol;Acc:MGI:1915727]	-
ENSMUSG00000033685	4267.75	3978.48	3634.17	6147.88	6542.79	6140.79	3960.13	6277.15	-0.664899	1.63E-14	1.80E-13	Ucp2	7	100493337	100502020	+	6989	protein_coding	uncoupling protein 2 (mitochondrial, proton carrier) [Source:MGI Symbol;Acc:MGI:109354]	-
ENSMUSG00000042628	685.226	707.781	775.499	396.179	394.931	360.26	722.835	383.79	0.914026	1.64E-14	1.81E-13	Zfyve1	12	83546558	83597222	-	8343	protein_coding	zinc finger, FYVE domain containing 1 [Source:MGI Symbol;Acc:MGI:3026685]	-
ENSMUSG00000024817	1739.51	2334.79	1887.2	1052.63	1091.59	1085.6	1987.16	1076.6	0.8841	1.65E-14	1.81E-13	Uhrf2	19	30030513	30093722	+	8590	protein_coding	ubiquitin-like, containing PHD and RING finger domains 2 [Source:MGI Symbol;Acc:MGI:1923718]	-
ENSMUSG00000018761	245.286	262.636	234.043	484.12	492.943	566.398	247.322	514.487	-1.05771	1.69E-14	1.86E-13	Mpdu1	11	69656697	69662642	-	2420	protein_coding	mannose-P-dolichol utilization defect 1 [Source:MGI Symbol;Acc:MGI:1346040]	-
ENSMUSG00000031367	348.801	237.04	382.642	763.932	754.309	709.923	322.828	742.721	-1.19947	1.72E-14	1.90E-13	Ap1s2	X	163909017	163933666	+	4965	protein_coding	adaptor-related protein complex 1, sigma 2 subunit [Source:MGI Symbol;Acc:MGI:1889383]	-
ENSMUSG00000056758	3183.09	3320.78	3070.42	2102.59	2079.39	1928.45	3191.43	2036.81	0.647572	1.76E-14	1.93E-13	Hmga2	10	120361275	120476469	-	6772	protein_coding	high mobility group AT-hook 2 [Source:MGI Symbol;Acc:MGI:101761]	HMGI/HMGY
ENSMUSG00000015165	2969.31	2966.89	2878.17	4510.75	4274.1	4464.72	2938.12	4416.52	-0.588203	1.76E-14	1.94E-13	Hnrnpl	7	28808541	28822266	+	5953	protein_coding	heterogeneous nuclear ribonucleoprotein L [Source:MGI Symbol;Acc:MGI:104816]	-
ENSMUSG00000043008	435.439	449.597	443.938	803.017	820.611	762.903	442.991	795.51	-0.84459	1.77E-14	1.95E-13	Klhl6	16	19946496	19983037	-	2609	protein_coding	kelch-like 6 [Source:MGI Symbol;Acc:MGI:2686922]	-
ENSMUSG00000029028	1455.96	1840.68	1598.36	853.65	968.59	878.494	1631.67	900.245	0.858091	1.80E-14	1.97E-13	Lrrc47	4	154011731	154021513	+	3510	protein_coding	leucine rich repeat containing 47 [Source:MGI Symbol;Acc:MGI:1920196]	-
ENSMUSG00000002804	123.768	95.7062	71.5131	302.02	260.405	296.684	96.9958	286.37	-1.56985	1.87E-14	2.06E-13	Nudt14	12	112934291	112942124	-	1587	protein_coding	nudix (nucleoside diphosphate linked moiety X)-type motif 14 [Source:MGI Symbol;Acc:MGI:1913424]	-
ENSMUSG00000074657	556.957	472.967	574.891	988.67	934.958	1059.59	534.938	994.405	-0.893264	1.88E-14	2.07E-13	Kif5a	10	127225696	127263348	-	6990	protein_coding	kinesin family member 5A [Source:MGI Symbol;Acc:MGI:109564]	-
ENSMUSG00000027378	22.5033	27.8216	19.5036	129.691	110.504	105.959	23.2761	115.384	-2.31783	1.91E-14	2.10E-13	Nphp1	2	127740732	127788897	-	2708	protein_coding	nephronophthisis 1 (juvenile) homolog (human) [Source:MGI Symbol;Acc:MGI:1858233]	-
ENSMUSG00000002413	1522.35	1593.62	1582.58	801.241	1005.1	854.413	1566.18	886.919	0.820907	1.97E-14	2.15E-13	Braf	6	39603237	39725463	-	13862	protein_coding	Braf transforming gene [Source:MGI Symbol;Acc:MGI:88190]	-
ENSMUSG00000067629	1181.42	1444.5	1168.36	555.183	702.42	680.062	1264.76	645.889	0.969705	1.97E-14	2.16E-13	Syngap1	17	26941253	26972434	+	6931	protein_coding	synaptic Ras GTPase activating protein 1 homolog (rat) [Source:MGI Symbol;Acc:MGI:3039785]	-
ENSMUSG00000040675	669.473	675.508	613.898	1171.66	1060.84	1188.66	652.96	1140.39	-0.80557	1.98E-14	2.17E-13	Mthfd1l	10	3973118	4167081	+	4435	protein_coding	methylenetetrahydrofolate dehydrogenase (NADP+ dependent) 1-like [Source:MGI Symbol;Acc:MGI:1924836]	-
ENSMUSG00000001082	569.334	545.303	602.753	1001.11	1029.13	965.188	572.463	998.474	-0.801561	2.02E-14	2.21E-13	Mfsd10	5	34633642	34637212	-	2894	protein_coding	major facilitator superfamily domain containing 10 [Source:MGI Symbol;Acc:MGI:1915544]	-
ENSMUSG00000020823	4632.3	6045.07	5249.25	2840.76	3253.62	2985.15	5308.87	3026.51	0.810832	2.04E-14	2.23E-13	Sec14l1	11	117115168	117159268	+	7176	protein_coding	SEC14-like lipid binding 1 [Source:MGI Symbol;Acc:MGI:1921386]	-
ENSMUSG00000032279	1032.9	822.406	977.965	1800.57	1572.04	1717.49	944.424	1696.7	-0.845067	2.06E-14	2.25E-13	Idh3a	9	54586334	54604661	+	5072	protein_coding	isocitrate dehydrogenase 3 (NAD+) alpha [Source:MGI Symbol;Acc:MGI:1915084]	-
ENSMUSG00000027940	3136.96	2799.96	2904.17	4491.21	4542.19	5034.97	2947.03	4689.45	-0.670197	2.07E-14	2.26E-13	Tpm3	3	90072649	90100902	+	6085	protein_coding	tropomyosin 3, gamma [Source:MGI Symbol;Acc:MGI:1890149]	-
ENSMUSG00000021258	878.754	1255.31	1016.97	489.45	512.161	539.426	1050.35	513.679	1.03203	2.08E-14	2.27E-13	Ccnk	12	108179579	108203359	+	3042	protein_coding	cyclin K [Source:MGI Symbol;Acc:MGI:1276106]	-
ENSMUSG00000030327	1251.18	1648.15	1245.44	743.501	693.772	711.85	1381.59	716.374	0.946832	2.26E-14	2.47E-13	Necap1	6	122874474	122888941	+	3651	protein_coding	NECAP endocytosis associated 1 [Source:MGI Symbol;Acc:MGI:1914852]	-
ENSMUSG00000070498	61.8841	83.4647	67.7981	0.888293	7.68722	5.77957	71.049	4.78503	3.91393	2.27E-14	2.48E-13	Tmem132b	5	125531774	125792583	+	8238	protein_coding	transmembrane protein 132B [Source:MGI Symbol;Acc:MGI:3609245]	-
ENSMUSG00000022769	2044.43	1951.96	1957.79	1264.93	1162.69	1279.21	1984.72	1235.61	0.683482	2.33E-14	2.54E-13	Sdf2l1	16	17130138	17132383	-	1108	protein_coding	stromal cell-derived factor 2-like 1 [Source:MGI Symbol;Acc:MGI:2149842]	-
ENSMUSG00000005514	2855.67	3834.93	2948.75	1487.89	1823.79	1727.13	3213.12	1679.6	0.935878	2.46E-14	2.68E-13	Por	5	135670033	135735326	+	4021	protein_coding	P450 (cytochrome) oxidoreductase [Source:MGI Symbol;Acc:MGI:97744]	-
ENSMUSG00000027712	22271.5	22847.1	21630.4	15434.1	14870.9	13459.6	22249.7	14588.2	0.608923	2.47E-14	2.69E-13	Anxa5	3	36448923	36475894	-	1777	protein_coding	annexin A5 [Source:MGI Symbol;Acc:MGI:106008]	-
ENSMUSG00000062944	23.6285	14.4672	20.4323	107.483	107.621	101.142	19.5093	105.416	-2.43229	2.50E-14	2.72E-13	9130023H24Rik	7	128234458	128238031	-	3574	protein_coding	RIKEN cDNA 9130023H24 gene [Source:MGI Symbol;Acc:MGI:2442738]	zf-C2H2
ENSMUSG00000002083	1081.28	1204.12	951.96	517.875	536.184	624.193	1079.12	559.417	0.947382	2.56E-14	2.78E-13	Bbc3	7	16308393	16318205	+	2124	protein_coding	BCL2 binding component 3 [Source:MGI Symbol;Acc:MGI:2181667]	-
ENSMUSG00000015971	1067.78	951.498	1054.12	614.699	559.245	567.361	1024.47	580.435	0.819532	2.61E-14	2.83E-13	Actr8	14	29978337	30006354	+	9009	protein_coding	ARP8 actin-related protein 8 [Source:MGI Symbol;Acc:MGI:1860775]	-
ENSMUSG00000034875	204.78	160.252	174.603	423.716	380.518	408.423	179.879	404.219	-1.16941	2.62E-14	2.84E-13	Nudt19	7	35547185	35556304	-	2680	protein_coding	nudix (nucleoside diphosphate linked moiety X)-type motif 19 [Source:MGI Symbol;Acc:MGI:94203]	-
ENSMUSG00000026176	564.833	312.714	434.651	1033.97	1039.7	1016.24	437.399	1029.97	-1.23585	2.65E-14	2.88E-13	Ctdsp1	1	74391509	74397285	+	3334	protein_coding	CTD (carboxy-terminal domain, RNA polymerase II, polypeptide A) small phosphatase 1 [Source:MGI Symbol;Acc:MGI:2654470]	-
ENSMUSG00000032253	2655.39	3268.48	2994.26	1677.1	1872.8	1690.52	2972.71	1746.81	0.767223	2.66E-14	2.89E-13	Phip	9	82866159	82975516	-	33312	protein_coding	pleckstrin homology domain interacting protein [Source:MGI Symbol;Acc:MGI:1932404]	-
[truncated: 7,306 more rows]

## Sheet: Amuc_1473 vs Vehicle
gene_id	Amuc_1473-1	Amuc_1473-2	Amuc_1473-3	Vehicle-1	Vehicle-2	Vehicle-3	Amuc_1473	Vehicle	log2FoldChange	pvalue	padj	gene_name	gene_chr	gene_start	gene_end	gene_strand	gene_length	gene_biotype	gene_description	tf_family
[truncated: 1,517 more rows]
