# Supplementary material for: Amuc_1473 Links Gut Microbes to Skeletal Homeostasis and Counteracts Multifactorial Osteoporosis
Source: Adv Sci (Weinh). 2026 Jun 13:e23067. Online ahead of print. doi: 10.1002/advs.202523067 (PMC13335810; doi:10.1002/advs.202523067)
Supplement: Supplementary file 7 — Supporting File 7: advs75639‐sup‐0007‐TableS7.xls. [file ADVS-9999-e23067-s016.xls]

## Sheet: output_reduced
Protein_ID	RNA_ID	Top_RNA_fragment	Annotation	Interaction_Propensity	Z_score	RBP_Propensity	RNA_Binding_Domains_IDs	numof.RNA.Binding_Domains_Instances	RNA.Binding_Motifs_IDs	numof.RNA_Binding_Motifs_Instances	Ranking
AAH70397.1	ENSMUST00000065118_Ube2ql1	819-926	-	109.06	4.45	1	PF16906,PF00467	2	-	0	0.666667
AAH70397.1	ENSMUST00000079817_Stk24	1-108	-	101.2	4.02	1	PF16906,PF00467	2	-	0	0.666667
AAH70397.1	ENSMUST00000170794_Pkdcc	97-194	-	100.07	4.31	1	PF16906,PF00467	2	-	0	0.666667
AAH70397.1	ENSMUST00000075888_Zic2	1681-1778	-	99.71	4.29	1	PF16906,PF00467	2	-	0	0.666667
AAH70397.1	ENSMUST00000031309_Wsb2	49-146	-	94.85	4.01	1	PF16906,PF00467	2	-	0	0.666667
AAH70397.1	ENSMUST00000098363_Necab2	235-314	-	93.29	4.11	1	PF16906,PF00467	2	-	0	0.666667
AAH70397.1	ENSMUST00000087285_Foxd3	1450-1543	-	91.93	3.84	1	PF16906,PF00467	2	-	0	0.660167
AAH70397.1	ENSMUST00000069009_Maf	855-984	-	106.08	3.82	1	PF16906,PF00467	2	-	0	0.65925
AAH70397.1	ENSMUST00000064061_Scrt2	872-1007	-	109.44	3.8	1	PF16906,PF00467	2	-	0	0.658417
AAH70397.1	ENSMUST00000019128_Hnrnpd	401-482	-	87.73	3.79	1	PF16906,PF00467	2	-	0	0.657917
AAH70397.1	ENSMUST00000027123_Hspd1	97-194	-	90.66	3.77	1	PF16906,PF00467	2	-	0	0.657125
AAH70397.1	ENSMUST00000093944_Hoxb3	820-947	-	103.03	3.74	1	PF16906,PF00467	2	-	0	0.655708
AAH70397.1	ENSMUST00000032114_Mogs	111-222	-	98.43	3.73	1	PF16906,PF00467	2	-	0	0.655333
AAH70397.1	ENSMUST00000022954_Khdrbs3	222-297	-	86.26	3.71	1	PF16906,PF00467	2	-	0	0.654417
AAH70397.1	ENSMUST00000172306_Dusp7	13-142	-	103.47	3.69	1	PF16906,PF00467	2	-	0	0.653708
AAH70397.1	ENSMUST00000066646_Rcor2	23-136	-	97.63	3.69	1	PF16906,PF00467	2	-	0	0.653583
AAH70397.1	ENSMUST00000007980_Hnrnpa0	770-877	-	94.39	3.65	1	PF16906,PF00467	2	-	0	0.652208
AAH70397.1	ENSMUST00000015889_Plekho1	77-154	-	85.35	3.65	1	PF16906,PF00467	2	-	0	0.652208
AAH70397.1	ENSMUST00000051758_Vkorc1l1	63-188	-	101.12	3.64	1	PF16906,PF00467	2	-	0	0.651667
AAH70397.1	ENSMUST00000001127_Poldip2	1987-04-01	-	86.01	3.64	1	PF16906,PF00467	2	-	0	0.6515
AAH70397.1	ENSMUST00000022095_Irx4	243-346	-	91.43	3.62	1	PF16906,PF00467	2	-	0	0.650625
AAH70397.1	ENSMUST00000024123_Agap3	71-200	-	101.94	3.61	1	PF16906,PF00467	2	-	0	0.650458
AAH70397.1	ENSMUST00000171400_Lrrc10b	43-128	-	85.38	3.6	1	PF16906,PF00467	2	-	0	0.65
AAH70397.1	ENSMUST00000182222_Cacng8	1564-1639	-	84.16	3.58	1	PF16906,PF00467	2	-	0	0.649375
AAH70397.1	ENSMUST00000034076_Cbln1	280-393	-	95.61	3.58	1	PF16906,PF00467	2	-	0	0.649125
AAH70397.1	ENSMUST00000110865_Adap1	154-257	-	90.65	3.57	1	PF16906,PF00467	2	-	0	0.648833
AAH70397.1	ENSMUST00000052885_Tmem259	89-178	-	86.94	3.56	1	PF16906,PF00467	2	-	0	0.648208
AAH70397.1	ENSMUST00000028759_Ltk	1006-1129	-	99.2	3.54	1	PF16906,PF00467	2	-	0	0.647542
AAH70397.1	ENSMUST00000175883_Ryk	55-156	-	90.03	3.54	1	PF16906,PF00467	2	-	0	0.647375
AAH70397.1	ENSMUST00000019514_Calm3	85-176	-	86.56	3.54	1	PF16906,PF00467	2	-	0	0.647292
AAH70397.1	ENSMUST00000030032_Tmeff1	148-247	-	89.96	3.53	1	PF16906,PF00467	2	-	0	0.647208
AAH70397.1	ENSMUST00000048545_Arglu1	64-191	-	99	3.53	1	PF16906,PF00467	2	-	0	0.647125
AAH70397.1	ENSMUST00000045487_Rhou	88-223	-	103.75	3.52	1	PF16906,PF00467	2	-	0	0.646792
AAH70397.1	ENSMUST00000074058_Mbd2	430-509	-	82.97	3.52	1	PF16906,PF00467	2	-	0	0.646542
AAH70397.1	ENSMUST00000021241_Dlx4	1992-01-01	-	85.95	3.5	1	PF16906,PF00467	2	-	0	0.645875
AAH70397.1	ENSMUST00000032570_Dmwd	1-100	-	89.28	3.5	1	PF16906,PF00467	2	-	0	0.645667
AAH70397.1	ENSMUST00000147595_Hoxa13	142-237	-	85.73	3.49	1	PF16906,PF00467	2	-	0	0.645375
AAH70397.1	ENSMUST00000062957_Ttc7b	46-183	-	102.78	3.48	1	PF16906,PF00467	2	-	0	0.644792
AAH70397.1	ENSMUST00000131553_Ubr3	181-254	NA	81.54	3.47	1	PF16906,PF00467	2	-	0	0.644542
AAH70397.1	ENSMUST00000040307_Marchf9	481-602	-	96.15	3.47	1	PF16906,PF00467	2	-	0	0.6445
AAH70397.1	ENSMUST00000034703_Carm1	1-130	-	99.07	3.46	1	PF16906,PF00467	2	-	0	0.644375
AAH70397.1	ENSMUST00000048604_Msantd2	136-227	-	85.29	3.46	1	PF16906,PF00467	2	-	0	0.644292
AAH70397.1	ENSMUST00000238488_Ccm2l	649-740	-	85.25	3.46	1	PF16906,PF00467	2	-	0	0.644208
AAH70397.1	ENSMUST00000095228_Samd1	46-137	-	85.21	3.46	1	PF16906,PF00467	2	-	0	0.644125
AAH70397.1	ENSMUST00000030556_Ptpn12	66-197	-	98.9	3.46	1	PF16906,PF00467	2	-	0	0.644
AAH70397.1	ENSMUST00000055704_Gnai2	89-178	-	85.14	3.46	1	PF16906,PF00467	2	-	0	0.643958
AAH70397.1	ENSMUST00000199273_Fam241a	166-255	-	85.09	3.45	1	PF16906,PF00467	2	-	0	0.643833
AAH70397.1	ENSMUST00000037877_Tcfl5	113-202	-	85.04	3.45	1	PF16906,PF00467	2	-	0	0.643708
AAH70397.1	ENSMUST00000037235_Xkr7	217-326	-	90.35	3.43	1	PF16906,PF00467	2	-	0	0.643042
AAH70397.1	ENSMUST00000103232_2510039O18Rik	55-164	-	90.09	3.42	1	PF16906,PF00467	2	-	0	0.642458
AAH70397.1	ENSMUST00000115511_Phf14	133-266	-	97.88	3.4	1	PF16906,PF00467	2	-	0	0.641833
AAH70397.1	ENSMUST00000013886_Ppp1r12c	92-211	-	94.63	3.39	1	PF16906,PF00467	2	-	0	0.641208
AAH70397.1	ENSMUST00000028177_Olfm1	166-277	-	91.97	3.39	1	PF16906,PF00467	2	-	0	0.641083
AAH70397.1	ENSMUST00000069792_Nab1	178-333	-	111.07	3.38	1	PF16906,PF00467	2	-	0	0.640958
AAH70397.1	ENSMUST00000053024_Pgp	1-106	-	89.41	3.38	1	PF16906,PF00467	2	-	0	0.640917
AAH70397.1	ENSMUST00000035682_Ypel1	352-485	-	97.42	3.38	1	PF16906,PF00467	2	-	0	0.640875
AAH70397.1	ENSMUST00000030142_Epb41l4b	175-304	-	97.38	3.38	1	PF16906,PF00467	2	-	0	0.640792
AAH70397.1	ENSMUST00000068654_Foxd2	307-410	-	87.19	3.38	1	PF16906,PF00467	2	-	0	0.640792
AAH70397.1	ENSMUST00000038537_Wtip	79-158	-	80.57	3.38	1	PF16906,PF00467	2	-	0	0.640792
AAH70397.1	ENSMUST00000149978_Inafm2	125-248	-	96	3.38	1	PF16906,PF00467	2	-	0	0.64075
AAH70397.1	ENSMUST00000032094_Fbxl14	1-120	-	94.3	3.37	1	PF16906,PF00467	2	-	0	0.6405
AAH70397.1	ENSMUST00000068023_Cadm4	1998-11-01	-	83.67	3.37	1	PF16906,PF00467	2	-	0	0.6405
AAH70397.1	ENSMUST00000167962_Rab12	1991-10-01	-	81.18	3.36	1	PF16906,PF00467	2	-	0	0.639917
AAH70397.1	ENSMUST00000177451_Foxn3	58-173	-	91.43	3.36	1	PF16906,PF00467	2	-	0	0.639875
AAH70397.1	ENSMUST00000031410_Mapkapk5	166-255	-	83.25	3.35	1	PF16906,PF00467	2	-	0	0.6395
AAH70397.1	ENSMUST00000030948_Dvl1	135-270	-	100.08	3.34	1	PF16906,PF00467	2	-	0	0.639292
AAH70397.1	ENSMUST00000022476_Glt8d1	321-402	-	80.83	3.34	1	PF16906,PF00467	2	-	0	0.639083
AAH70397.1	ENSMUST00000021239_Lrrc59	57-170	-	91	3.33	1	PF16906,PF00467	2	-	0	0.638917
AAH70397.1	ENSMUST00000015749_Srf	417-522	-	88.43	3.33	1	PF16906,PF00467	2	-	0	0.638708
AAH70397.1	ENSMUST00000102633_Atxn7l2	404-525	-	93.44	3.33	1	PF16906,PF00467	2	-	0	0.638625
AAH70397.1	ENSMUST00000037502_Fam117a	63-156	-	82.85	3.32	1	PF16906,PF00467	2	-	0	0.638458
AAH70397.1	ENSMUST00000185682_Adgrb1	1-110	-	88.17	3.31	1	PF16906,PF00467	2	-	0	0.638125
AAH70397.1	ENSMUST00000086471_Suds3	25-122	-	82.46	3.3	1	PF16906,PF00467	2	-	0	0.637542
AAH70397.1	ENSMUST00000094339_Peg12	469-574	-	87.64	3.29	1	PF16906,PF00467	2	-	0	0.636917
AAH70397.1	ENSMUST00000080058_Egln2	1986-01-01	-	79.86	3.28	1	PF16906,PF00467	2	-	0	0.636792
AAH70397.1	ENSMUST00000038149_Pbx2	184-307	-	94.01	3.28	1	PF16906,PF00467	2	-	0	0.6365
AAH70397.1	ENSMUST00000052204_Nipa1	348-475	-	93.93	3.27	1	PF16906,PF00467	2	-	0	0.636333
AAH70397.1	ENSMUST00000228366_Nrbp2	42-169	-	93.85	3.27	1	PF16906,PF00467	2	-	0	0.636167
AAH70397.1	ENSMUST00000106437_Hs3st4	102-229	-	93.8	3.27	1	PF16906,PF00467	2	-	0	0.636042
AAH70397.1	ENSMUST00000116571_Kdm2a	349-446	-	81.71	3.26	1	PF16906,PF00467	2	-	0	0.63575
AAH70397.1	ENSMUST00000034464_2310022B05Rik	73-206	-	94.93	3.25	1	PF16906,PF00467	2	-	0	0.635583
AAH70397.1	ENSMUST00000021090_Grb2	55-164	-	87.04	3.25	1	PF16906,PF00467	2	-	0	0.635583
AAH70397.1	ENSMUST00000183873_Lrrc1	145-270	-	93.53	3.25	1	PF16906,PF00467	2	-	0	0.635458
AAH70397.1	ENSMUST00000020908_E2f6	114-211	-	81.49	3.25	1	PF16906,PF00467	2	-	0	0.635208
AAH70397.1	ENSMUST00000045303_Spns2	129-258	-	94.7	3.24	1	PF16906,PF00467	2	-	0	0.635125
AAH70397.1	ENSMUST00000030367_Ssbp3	64-191	-	93.37	3.24	1	PF16906,PF00467	2	-	0	0.635125
AAH70397.1	ENSMUST00000113296_Frs3	1987-02-01	-	79.16	3.24	1	PF16906,PF00467	2	-	0	0.635083
AAH70397.1	ENSMUST00000171394_Insyn2a	442-541	-	84.63	3.24	1	PF16906,PF00467	2	-	0	0.634875
AAH70397.1	ENSMUST00000234956_Zfp598	68-203	-	97.88	3.23	1	PF16906,PF00467	2	-	0	0.634792
AAH70397.1	ENSMUST00000099265_Fndc10	40-125	-	78.98	3.23	1	PF16906,PF00467	2	-	0	0.634667
AAH70397.1	ENSMUST00000023958_P3h3	229-344	-	89.06	3.23	1	PF16906,PF00467	2	-	0	0.634625
AAH70397.1	ENSMUST00000025393_Smad4	235-370	-	97.59	3.22	1	PF16906,PF00467	2	-	0	0.634208
AAH70397.1	ENSMUST00000031144_Tmem165	232-307	-	77.69	3.21	1	PF16906,PF00467	2	-	0	0.633875
AAH70397.1	ENSMUST00000065134_Ier5l	616-723	-	86.25	3.21	1	PF16906,PF00467	2	-	0	0.633792
AAH70397.1	ENSMUST00000100461_Smurf1	187-296	-	86.13	3.21	1	PF16906,PF00467	2	-	0	0.633542
AAH70397.1	ENSMUST00000062002_Mafa	201-310	-	86.1	3.2	1	PF16906,PF00467	2	-	0	0.633458
AAH70397.1	ENSMUST00000055454_Prr3	109-218	-	85.89	3.19	1	PF16906,PF00467	2	-	0	0.633
AAH70397.1	ENSMUST00000200082_Mknk2	39-176	-	96.98	3.19	1	PF16906,PF00467	2	-	0	0.632958
AAH70397.1	ENSMUST00000106638_Tead1	121-242	-	90.6	3.18	1	PF16906,PF00467	2	-	0	0.6325
AAH70397.1	ENSMUST00000111920_Plekha3	51-152	-	83.58	3.18	1	PF16906,PF00467	2	-	0	0.632458
AAH70397.1	ENSMUST00000034240_Kifc3	1-132	-	93.37	3.17	1	PF16906,PF00467	2	-	0	0.632292
AAH70397.1	ENSMUST00000105543_Phactr2	55-164	-	85.49	3.17	1	PF16906,PF00467	2	-	0	0.632083
AAH70397.1	ENSMUST00000063517_Spats2	123-246	-	91.86	3.17	1	PF16906,PF00467	2	-	0	0.631917
AAH70397.1	ENSMUST00000038356_Ube2q1	123-246	-	91.67	3.16	1	PF16906,PF00467	2	-	0	0.6315
AAH70397.1	ENSMUST00000219558_Cited2	1211-1308	-	79.91	3.15	1	PF16906,PF00467	2	-	0	0.631458
AAH70397.1	ENSMUST00000085374_Slc17a7	15-132	-	90.07	3.15	1	PF16906,PF00467	2	-	0	0.631375
AAH70397.1	ENSMUST00000055117_Lemd2	183-288	-	85.08	3.15	1	PF16906,PF00467	2	-	0	0.631167
AAH70397.1	ENSMUST00000033847_Agpat5	113-226	-	87.3	3.14	1	PF16906,PF00467	2	-	0	0.63075
AAH70397.1	ENSMUST00000204545_Mpp6	1998-01-01	-	79.56	3.13	1	PF16906,PF00467	2	-	0	0.630625
AAH70397.1	ENSMUST00000030581_Azin2	1984-01-01	-	77.2	3.13	1	PF16906,PF00467	2	-	0	0.630417
AAH70397.1	ENSMUST00000017090_Kctd5	97-194	-	79.36	3.12	1	PF16906,PF00467	2	-	0	0.630125
AAH70397.1	ENSMUST00000165032_Snx24	40-119	-	76.11	3.12	1	PF16906,PF00467	2	-	0	0.630083
AAH70397.1	ENSMUST00000034650_Mcam	1-120	-	89.42	3.12	1	PF16906,PF00467	2	-	0	0.629958
AAH70397.1	ENSMUST00000019464_Noxo1	1990-01-01	-	79.19	3.12	1	PF16906,PF00467	2	-	0	0.629917
AAH70397.1	ENSMUST00000056649_Gas2l1	47-160	-	86.91	3.12	1	PF16906,PF00467	2	-	0	0.629875
AAH70397.1	ENSMUST00000102600_Fndc5	1-112	-	86.68	3.1	1	PF16906,PF00467	2	-	0	0.629375
AAH70397.1	ENSMUST00000025050_Nudt3	67-156	-	78.93	3.1	1	PF16906,PF00467	2	-	0	0.629292
AAH70397.1	ENSMUST00000041097_Ppp2r2d	42-125	-	76.74	3.1	1	PF16906,PF00467	2	-	0	0.629292
AAH70397.1	ENSMUST00000080353_Ing2	393-506	-	86.63	3.1	1	PF16906,PF00467	2	-	0	0.62925
AAH70397.1	ENSMUST00000034983_Atp1b3	1980-01-01	-	75.7	3.1	1	PF16906,PF00467	2	-	0	0.629125
AAH70397.1	ENSMUST00000223787_Cnnm1	437-554	-	88.92	3.09	1	PF16906,PF00467	2	-	0	0.628875
AAH70397.1	ENSMUST00000172142_Nisch	56-167	-	86.43	3.09	1	PF16906,PF00467	2	-	0	0.628833
AAH70397.1	ENSMUST00000079721_En1	521-626	-	83.86	3.08	1	PF16906,PF00467	2	-	0	0.628375
AAH70397.1	ENSMUST00000111343_Ran	23-120	-	78.61	3.08	1	PF16906,PF00467	2	-	0	0.628333
AAH70397.1	ENSMUST00000038287_Dusp5	366-465	-	81.66	3.07	1	PF16906,PF00467	2	-	0	0.628
AAH70397.1	ENSMUST00000030944_Ccnl2	42-139	-	78.45	3.07	1	PF16906,PF00467	2	-	0	0.627958
AAH70397.1	ENSMUST00000090499_Fam149b	20-115	-	78.39	3.07	1	PF16906,PF00467	2	-	0	0.627792
AAH70397.1	ENSMUST00000237880_Csnk1g3	173-260	-	78.28	3.07	1	PF16906,PF00467	2	-	0	0.62775
AAH70397.1	ENSMUST00000006587_Tmem189	1994-01-01	-	78.33	3.06	1	PF16906,PF00467	2	-	0	0.627667
AAH70397.1	ENSMUST00000069449_Rras2	226-317	-	78.19	3.06	1	PF16906,PF00467	2	-	0	0.627542
AAH70397.1	ENSMUST00000171737_Odc1	265-354	-	78.19	3.06	1	PF16906,PF00467	2	-	0	0.627542
AAH70397.1	ENSMUST00000095141_Prdm13	1220-1347	-	89.74	3.06	1	PF16906,PF00467	2	-	0	0.627417
AAH70397.1	ENSMUST00000000500_Pdgfb	624-741	-	88.16	3.05	1	PF16906,PF00467	2	-	0	0.62725
AAH70397.1	ENSMUST00000051857_Insm2	213-320	-	83.28	3.05	1	PF16906,PF00467	2	-	0	0.627083
AAH70397.1	ENSMUST00000054399_Ing1	574-687	-	85.61	3.05	1	PF16906,PF00467	2	-	0	0.627
AAH70397.1	ENSMUST00000105706_Fbxo6	77-154	-	74.82	3.05	1	PF16906,PF00467	2	-	0	0.627
AAH70397.1	ENSMUST00000053577_Epcam	241-322	-	75.76	3.05	1	PF16906,PF00467	2	-	0	0.626958
AAH70397.1	ENSMUST00000059580_Kmt5a	93-202	-	83.09	3.04	1	PF16906,PF00467	2	-	0	0.626667
AAH70397.1	ENSMUST00000114777_Pias2	10-133	-	89.31	3.04	1	PF16906,PF00467	2	-	0	0.6265
AAH70397.1	ENSMUST00000020702_Igfbp3	165-262	-	77.81	3.03	1	PF16906,PF00467	2	-	0	0.626417
AAH70397.1	ENSMUST00000173404_Kcnq5	1-112	NA	85.24	3.03	1	PF16906,PF00467	2	-	0	0.626208
AAH70397.1	ENSMUST00000026236_Tlx1	575-658	-	75.39	3.03	1	PF16906,PF00467	2	-	0	0.626083
AAH70397.1	ENSMUST00000073575_Slc39a13	117-216	-	80.79	3.02	1	PF16906,PF00467	2	-	0	0.626
AAH70397.1	ENSMUST00000036177_En2	179-320	-	96.81	3.02	1	PF16906,PF00467	2	-	0	0.625958
AAH70397.1	ENSMUST00000133925_Terf2	213-320	-	82.74	3.02	1	PF16906,PF00467	2	-	0	0.625875
AAH70397.1	ENSMUST00000028214_Sh3glb2	1974-01-01	-	73.63	3.02	1	PF16906,PF00467	2	-	0	0.62575
AAH70397.1	ENSMUST00000114583_Zfp777	1-126	-	88.95	3.02	1	PF16906,PF00467	2	-	0	0.625708
AAH70397.1	ENSMUST00000053597_Lrfn4	422-549	-	88.94	3.02	1	PF16906,PF00467	2	-	0	0.625708
AAH70397.1	ENSMUST00000024748_Gtpbp2	16-135	-	87.45	3.02	1	PF16906,PF00467	2	-	0	0.625708
AAH70397.1	ENSMUST00000031367_Slc15a4	86-195	-	82.64	3.02	1	PF16906,PF00467	2	-	0	0.625625
AAH70397.1	ENSMUST00000101122_Gpr27	189-284	NA	77.4	3.01	1	PF16906,PF00467	2	-	0	0.625458
AAH70397.1	ENSMUST00000079746_Ctbp1	1992-01-01	-	77.23	3.01	1	PF16906,PF00467	2	-	0	0.625292
AAH70397.1	ENSMUST00000015877_Capza2	1-102	-	80.44	3	1	PF16906,PF00467	2	-	0	0.625167
AAH70397.1	ENSMUST00000040580_Syde1	1-132	-	90	3	1	PF16906,PF00467	2	-	0	0.625125
AAH70397.1	ENSMUST00000026120_Bhlhe22	859-992	-	89.96	3	1	PF16906,PF00467	2	-	0	0.625042
AAH70397.1	ENSMUST00000000010_Hoxb9	381-484	-	80.37	3	1	PF16906,PF00467	2	-	0	0.625
AAH70397.1	ENSMUST00000190647_Begain	1-110	-	82.31	3	1	PF16906,PF00467	2	-	0	0.624875
AAH70397.1	ENSMUST00000189946_Nucks1	95-190	-	77.11	2.99	1	PF16906,PF00467	2	-	0	0.62475
AAH70397.1	ENSMUST00000113444_Agfg1	104-229	-	88.47	2.99	1	PF16906,PF00467	2	-	0	0.624708
AAH70397.1	ENSMUST00000018698_Ybx2	100-167	-	72.91	2.99	1	PF16906,PF00467	2	-	0	0.624708
AAH70397.1	ENSMUST00000087200_Gnl1	225-338	-	84.55	2.99	1	PF16906,PF00467	2	-	0	0.624667
AAH70397.1	ENSMUST00000112883_Nr5a1	60-179	-	86.91	2.99	1	PF16906,PF00467	2	-	0	0.624542
AAH70397.1	ENSMUST00000057792_Pon2	9-106	-	77.03	2.99	1	PF16906,PF00467	2	-	0	0.624542
AAH70397.1	ENSMUST00000165460_Whamm	184-307	-	88.37	2.99	1	PF16906,PF00467	2	-	0	0.624458
AAH70397.1	ENSMUST00000040967_Vps37b	1-102	-	80.11	2.99	1	PF16906,PF00467	2	-	0	0.624417
AAH70397.1	ENSMUST00000025356_Mal2	236-355	-	86.83	2.98	1	PF16906,PF00467	2	-	0	0.624375
AAH70397.1	ENSMUST00000071739_Gsk3a	361-452	-	76.83	2.98	1	PF16906,PF00467	2	-	0	0.624333
AAH70397.1	ENSMUST00000045041_Galnt12	46-137	-	76.74	2.98	1	PF16906,PF00467	2	-	0	0.624125
AAH70397.1	ENSMUST00000089185_Zdhhc14	794-917	-	88.18	2.98	1	PF16906,PF00467	2	-	0	0.624083
AAH70397.1	ENSMUST00000176565_Foxp1	297-446	-	98	2.98	1	PF16906,PF00467	2	-	0	0.624042
AAH70397.1	ENSMUST00000022102_Clptm1l	132-225	-	76.78	2.98	1	PF16906,PF00467	2	-	0	0.623958
AAH70397.1	ENSMUST00000192638_Ildr2	52-155	-	79.87	2.97	1	PF16906,PF00467	2	-	0	0.623875
AAH70397.1	ENSMUST00000060232_Rab2a	117-202	-	74.44	2.97	1	PF16906,PF00467	2	-	0	0.623792
AAH70397.1	ENSMUST00000105646_Ajap1	468-589	-	86.49	2.97	1	PF16906,PF00467	2	-	0	0.623667
AAH70397.1	ENSMUST00000109968_Pax1	95-200	-	81.71	2.96	1	PF16906,PF00467	2	-	0	0.623542
AAH70397.1	ENSMUST00000210279_Dcaf15	49-136	-	76.49	2.96	1	PF16906,PF00467	2	-	0	0.623542
AAH70397.1	ENSMUST00000162751_Stau2	1-122	-	86.35	2.96	1	PF16906,PF00467	2	-	0	0.623333
AAH70397.1	ENSMUST00000005017_Hdgf	133-222	-	76.37	2.96	1	PF16906,PF00467	2	-	0	0.62325
AAH70397.1	ENSMUST00000048248_Brsk1	46-165	-	86.28	2.96	1	PF16906,PF00467	2	-	0	0.623208
AAH70397.1	ENSMUST00000002466_Nr2f6	45-134	-	76.34	2.96	1	PF16906,PF00467	2	-	0	0.623208
AAH70397.1	ENSMUST00000076325_Mef2a	14-121	-	81.45	2.95	1	PF16906,PF00467	2	-	0	0.622958
AAH70397.1	ENSMUST00000030399_Rragc	154-257	-	79.38	2.94	1	PF16906,PF00467	2	-	0	0.622708
AAH70397.1	ENSMUST00000068999_Micu3	723-812	-	76.14	2.94	1	PF16906,PF00467	2	-	0	0.622708
AAH70397.1	ENSMUST00000167400_Mgat1	1-128	-	87.53	2.94	1	PF16906,PF00467	2	-	0	0.622667
AAH70397.1	ENSMUST00000116273_Kdm1a	181-302	-	86.04	2.94	1	PF16906,PF00467	2	-	0	0.622667
AAH70397.1	ENSMUST00000166956_Skor2	1095-1220	-	87.48	2.94	1	PF16906,PF00467	2	-	0	0.622583
AAH70397.1	ENSMUST00000015003_E2f4	40-119	-	72.98	2.94	1	PF16906,PF00467	2	-	0	0.622583
AAH70397.1	ENSMUST00000039674_Pknox2	1-146	-	95.04	2.94	1	PF16906,PF00467	2	-	0	0.622458
AAH70397.1	ENSMUST00000032839_Det1	46-137	-	76.03	2.94	1	PF16906,PF00467	2	-	0	0.622458
AAH70397.1	ENSMUST00000069004_Dcbld1	24-145	-	85.82	2.93	1	PF16906,PF00467	2	-	0	0.622208
AAH70397.1	ENSMUST00000031097_Tada2b	116-267	-	96.99	2.93	1	PF16906,PF00467	2	-	0	0.622083
AAH70397.1	ENSMUST00000122003_Cnot6l	42-125	-	73.71	2.93	1	PF16906,PF00467	2	-	0	0.622042
AAH70397.1	ENSMUST00000112471_Map7d2	147-294	-	96.95	2.93	1	PF16906,PF00467	2	-	0	0.622
AAH70397.1	ENSMUST00000013130_Strn3	241-362	-	85.7	2.93	1	PF16906,PF00467	2	-	0	0.621958
AAH70397.1	ENSMUST00000054984_Sft2d3	919-1028	-	81	2.93	1	PF16906,PF00467	2	-	0	0.621917
AAH70397.1	ENSMUST00000125541_Trnp1	301-368	-	71.71	2.93	1	PF16906,PF00467	2	-	0	0.621917
AAH70397.1	ENSMUST00000040668_Osbpl2	1-114	-	83.17	2.92	1	PF16906,PF00467	2	-	0	0.621625
AAH70397.1	ENSMUST00000167662_Ergic1	1-112	-	83.1	2.92	1	PF16906,PF00467	2	-	0	0.621458
AAH70397.1	ENSMUST00000016672_Mapkapk2	175-290	-	83	2.91	1	PF16906,PF00467	2	-	0	0.62125
AAH70397.1	ENSMUST00000169082_Aqp5	176-247	-	71.69	2.91	1	PF16906,PF00467	2	-	0	0.621125
AAH70397.1	ENSMUST00000197216_Gm42517	185-260	-	71.69	2.91	1	PF16906,PF00467	2	-	0	0.621125
AAH70397.1	ENSMUST00000041029_Smad6	1260-1379	-	85.29	2.91	1	PF16906,PF00467	2	-	0	0.621083
AAH70397.1	ENSMUST00000172136_Pwwp2b	1-102	-	78.67	2.91	1	PF16906,PF00467	2	-	0	0.621083
AAH70397.1	ENSMUST00000031254_Klhl8	43-170	-	86.75	2.9	1	PF16906,PF00467	2	-	0	0.621042
AAH70397.1	ENSMUST00000122421_Ccsap	129-236	-	80.6	2.9	1	PF16906,PF00467	2	-	0	0.621042
AAH70397.1	ENSMUST00000104999_Nrarp	134-237	-	78.6	2.9	1	PF16906,PF00467	2	-	0	0.620917
AAH70397.1	ENSMUST00000025503_Isoc1	1-136	-	91.05	2.9	1	PF16906,PF00467	2	-	0	0.620833
AAH70397.1	ENSMUST00000029654_Glrb	29-150	-	85.18	2.9	1	PF16906,PF00467	2	-	0	0.620833
AAH70397.1	ENSMUST00000095550_Syndig1l	51-152	-	78.57	2.9	1	PF16906,PF00467	2	-	0	0.620833
AAH70397.1	ENSMUST00000099071_Mocs3	218-297	-	72.23	2.9	1	PF16906,PF00467	2	-	0	0.620792
AAH70397.1	ENSMUST00000203874_Dennd6a	133-240	-	80.47	2.9	1	PF16906,PF00467	2	-	0	0.62075
AAH70397.1	ENSMUST00000012664_Phox2b	1021-1142	-	85.13	2.9	1	PF16906,PF00467	2	-	0	0.620708
AAH70397.1	ENSMUST00000011302_Brf1	223-328	-	80.45	2.9	1	PF16906,PF00467	2	-	0	0.620667
AAH70397.1	ENSMUST00000034929_Lactb	201-282	-	73.14	2.9	1	PF16906,PF00467	2	-	0	0.620667
AAH70397.1	ENSMUST00000045644_Actr5	386-483	-	75.34	2.89	1	PF16906,PF00467	2	-	0	0.620542
AAH70397.1	ENSMUST00000015011_Surf4	356-487	-	87.79	2.89	1	PF16906,PF00467	2	-	0	0.620458
AAH70397.1	ENSMUST00000227096_Nt5dc2	48-121	-	71.41	2.89	1	PF16906,PF00467	2	-	0	0.620458
AAH70397.1	ENSMUST00000102656_Foxo6	1263-1368	-	80.33	2.89	1	PF16906,PF00467	2	-	0	0.620417
AAH70397.1	ENSMUST00000021522_Glrx5	25-142	-	84.96	2.89	1	PF16906,PF00467	2	-	0	0.620375
AAH70397.1	ENSMUST00000067976_Ppp2r5a	465-588	-	86.42	2.89	1	PF16906,PF00467	2	-	0	0.620333
AAH70397.1	ENSMUST00000089018_Tatdn2	184-307	-	86.4	2.89	1	PF16906,PF00467	2	-	0	0.620292
AAH70397.1	ENSMUST00000053713_Irf2bp1	34-143	-	80.23	2.88	1	PF16906,PF00467	2	-	0	0.620208
AAH70397.1	ENSMUST00000051737_Ap1ar	54-161	-	80.22	2.88	1	PF16906,PF00467	2	-	0	0.620167
AAH70397.1	ENSMUST00000038398_Parp12	321-450	-	87.63	2.88	1	PF16906,PF00467	2	-	0	0.620125
AAH70397.1	ENSMUST00000183104_Osbpl10	27-126	-	78.26	2.88	1	PF16906,PF00467	2	-	0	0.620125
AAH70397.1	ENSMUST00000061835_Vsig8	1009-1082	-	71.26	2.88	1	PF16906,PF00467	2	-	0	0.620125
AAH70397.1	ENSMUST00000177696_Gm960	282-373	NA	75.02	2.88	1	PF16906,PF00467	2	-	0	0.620083
AAH70397.1	ENSMUST00000026408_Gdf11	93-256	-	102.99	2.88	1	PF16906,PF00467	2	-	0	0.620042
AAH70397.1	ENSMUST00000041587_Gga1	301-422	-	84.81	2.88	1	PF16906,PF00467	2	-	0	0.620042
AAH70397.1	ENSMUST00000085585_Lsm14a	117-234	-	84.81	2.88	1	PF16906,PF00467	2	-	0	0.620042
AAH70397.1	ENSMUST00000107818_Ankrd40	37-176	-	90.65	2.88	1	PF16906,PF00467	2	-	0	0.62
AAH70397.1	ENSMUST00000077337_Irx1	305-400	-	75.08	2.88	1	PF16906,PF00467	2	-	0	0.619917
AAH70397.1	ENSMUST00000017530_Traf4	28-111	-	72.82	2.88	1	PF16906,PF00467	2	-	0	0.619917
AAH70397.1	ENSMUST00000006750_Rundc3a	166-247	-	72.78	2.88	1	PF16906,PF00467	2	-	0	0.619833
AAH70397.1	ENSMUST00000097921_Cdkn2c	315-414	-	78.1	2.87	1	PF16906,PF00467	2	-	0	0.61975
AAH70397.1	ENSMUST00000042312_Trafd1	3-104	-	78.08	2.87	1	PF16906,PF00467	2	-	0	0.619708
AAH70397.1	ENSMUST00000040721_Tpst1	124-207	-	72.73	2.87	1	PF16906,PF00467	2	-	0	0.619708
AAH70397.1	ENSMUST00000050646_Ttc19	69-206	-	90.48	2.87	1	PF16906,PF00467	2	-	0	0.619667
AAH70397.1	ENSMUST00000095383_Tmem263	1-146	-	93.6	2.87	1	PF16906,PF00467	2	-	0	0.619583
AAH70397.1	ENSMUST00000109260_Clint1	115-250	-	90.43	2.87	1	PF16906,PF00467	2	-	0	0.619583
AAH70397.1	ENSMUST00000073534_Zfp523	172-287	-	82.23	2.87	1	PF16906,PF00467	2	-	0	0.619542
AAH70397.1	ENSMUST00000029422_Shox2	367-490	-	85.95	2.86	1	PF16906,PF00467	2	-	0	0.619333
AAH70397.1	ENSMUST00000026569_Drd4	56-167	-	82.08	2.86	1	PF16906,PF00467	2	-	0	0.619208
AAH70397.1	ENSMUST00000034561_Alg9	400-515	-	82.03	2.86	1	PF16906,PF00467	2	-	0	0.619125
AAH70397.1	ENSMUST00000180587_Tnfsfm13	299-388	-	74.57	2.86	1	PF16906,PF00467	2	-	0	0.619
AAH70397.1	ENSMUST00000205915_Plin1	2481-2594	-	81.88	2.85	1	PF16906,PF00467	2	-	0	0.618792
AAH70397.1	ENSMUST00000033992_Gsr	447-554	-	79.61	2.85	1	PF16906,PF00467	2	-	0	0.618792
AAH70397.1	ENSMUST00000108593_Ctdnep1	251-316	-	70.37	2.85	1	PF16906,PF00467	2	-	0	0.618792
AAH70397.1	ENSMUST00000031331_Ccng2	402-515	-	81.82	2.85	1	PF16906,PF00467	2	-	0	0.618625
AAH70397.1	ENSMUST00000150639_Dact1	48-145	NA	74.53	2.85	1	PF16906,PF00467	2	-	0	0.618583
AAH70397.1	ENSMUST00000031795_Fkbp9	9-130	-	84.12	2.85	1	PF16906,PF00467	2	-	0	0.618542
AAH70397.1	ENSMUST00000055485_Lsm14b	101-202	-	77.54	2.84	1	PF16906,PF00467	2	-	0	0.618458
AAH70397.1	ENSMUST00000100314_Cldn10	154-239	-	72.18	2.84	1	PF16906,PF00467	2	-	0	0.618375
AAH70397.1	ENSMUST00000213380_Mindy2	151-252	-	77.48	2.84	1	PF16906,PF00467	2	-	0	0.618333
AAH70397.1	ENSMUST00000105362_Dazap1	83-166	-	72.13	2.84	1	PF16906,PF00467	2	-	0	0.61825
AAH70397.1	ENSMUST00000057893_Fzd2	232-379	-	94.97	2.84	1	PF16906,PF00467	2	-	0	0.618167
AAH70397.1	ENSMUST00000084941_Klc1	54-155	-	77.38	2.83	1	PF16906,PF00467	2	-	0	0.618083
AAH70397.1	ENSMUST00000062289_Bend6	1-100	-	77.36	2.83	1	PF16906,PF00467	2	-	0	0.618042
AAH70397.1	ENSMUST00000112988_Mid2	25-126	-	77.36	2.83	1	PF16906,PF00467	2	-	0	0.618042
AAH70397.1	ENSMUST00000003318_Dvl3	19-120	-	77.33	2.83	1	PF16906,PF00467	2	-	0	0.617958
AAH70397.1	ENSMUST00000001780_Akt1	1-108	-	79.18	2.83	1	PF16906,PF00467	2	-	0	0.617833
AAH70397.1	ENSMUST00000027367_Ctdsp1	311-426	-	81.4	2.83	1	PF16906,PF00467	2	-	0	0.617708
AAH70397.1	ENSMUST00000070533_Xkr4	361-506	-	92.56	2.82	1	PF16906,PF00467	2	-	0	0.617542
AAH70397.1	ENSMUST00000020529_Ahsa2	1-122	-	83.64	2.82	1	PF16906,PF00467	2	-	0	0.6175
AAH70397.1	ENSMUST00000003677_Rnf215	172-247	-	70.83	2.82	1	PF16906,PF00467	2	-	0	0.617417
AAH70397.1	ENSMUST00000088174_Hs6st1	1-150	-	94.56	2.82	1	PF16906,PF00467	2	-	0	0.617375
AAH70397.1	ENSMUST00000091458_Nr2f1	513-642	-	86.3	2.82	1	PF16906,PF00467	2	-	0	0.617292
AAH70397.1	ENSMUST00000106153_Ssx2ip	1-138	-	89.28	2.81	1	PF16906,PF00467	2	-	0	0.617208
AAH70397.1	ENSMUST00000023132_Pde1b	129-258	-	86.26	2.81	1	PF16906,PF00467	2	-	0	0.617208
AAH70397.1	ENSMUST00000165838_Metrn	1-112	-	81.18	2.81	1	PF16906,PF00467	2	-	0	0.617208
AAH70397.1	ENSMUST00000216286_Neto2	90-207	-	83.47	2.81	1	PF16906,PF00467	2	-	0	0.617125
AAH70397.1	ENSMUST00000099457_Slc30a4	20-147	-	84.91	2.81	1	PF16906,PF00467	2	-	0	0.617083
AAH70397.1	ENSMUST00000058109_Mrps7	1980-01-01	-	70.66	2.81	1	PF16906,PF00467	2	-	0	0.617042
AAH70397.1	ENSMUST00000179543_Noc2l	145-256	-	81.08	2.81	1	PF16906,PF00467	2	-	0	0.617
AAH70397.1	ENSMUST00000100680_Stx2	1-112	-	81.07	2.81	1	PF16906,PF00467	2	-	0	0.617
AAH70397.1	ENSMUST00000029839_Spata1	1978-01-01	-	70.64	2.81	1	PF16906,PF00467	2	-	0	0.617
AAH70397.1	ENSMUST00000000253_Lhx2	824-937	-	81.03	2.81	1	PF16906,PF00467	2	-	0	0.616917
AAH70397.1	ENSMUST00000033169_Cdr2	125-226	-	76.85	2.81	1	PF16906,PF00467	2	-	0	0.616875
AAH70397.1	ENSMUST00000165824_2810459M11Rik	163-296	-	86.06	2.8	1	PF16906,PF00467	2	-	0	0.616792
AAH70397.1	ENSMUST00000029545_Crtc2	109-218	-	78.72	2.8	1	PF16906,PF00467	2	-	0	0.616792
AAH70397.1	ENSMUST00000163192_Ei24	9-102	-	73.7	2.8	1	PF16906,PF00467	2	-	0	0.616583
AAH70397.1	ENSMUST00000021066_Cacng4	1-142	-	88.94	2.8	1	PF16906,PF00467	2	-	0	0.616542
AAH70397.1	ENSMUST00000021832_Wrnip1	677-782	-	78.59	2.8	1	PF16906,PF00467	2	-	0	0.6165
AAH70397.1	ENSMUST00000059555_Ube2q2	351-490	-	88.91	2.8	1	PF16906,PF00467	2	-	0	0.616458
AAH70397.1	ENSMUST00000046191_Gnpnat1	56-167	-	80.84	2.8	1	PF16906,PF00467	2	-	0	0.616458
AAH70397.1	ENSMUST00000030313_Caap1	169-254	-	71.36	2.79	1	PF16906,PF00467	2	-	0	0.616417
AAH70397.1	ENSMUST00000053175_Vstm4	55-164	-	78.53	2.79	1	PF16906,PF00467	2	-	0	0.616333
AAH70397.1	ENSMUST00000119973_Xkr6	591-710	-	83.05	2.79	1	PF16906,PF00467	2	-	0	0.61625
AAH70397.1	ENSMUST00000119698_Fkbp8	106-177	-	69.62	2.79	1	PF16906,PF00467	2	-	0	0.616208
AAH70397.1	ENSMUST00000101254_Ccdc142	139-232	-	73.51	2.79	1	PF16906,PF00467	2	-	0	0.616167
AAH70397.1	ENSMUST00000108493_Dact3	39-158	-	82.99	2.79	1	PF16906,PF00467	2	-	0	0.616125
AAH70397.1	ENSMUST00000097891_Sh3d21	316-411	-	73.5	2.79	1	PF16906,PF00467	2	-	0	0.616125
AAH70397.1	ENSMUST00000034017_Klhl2	137-274	-	88.72	2.79	1	PF16906,PF00467	2	-	0	0.616083
AAH70397.1	ENSMUST00000020212_Cep83	1-146	-	91.78	2.78	1	PF16906,PF00467	2	-	0	0.616
AAH70397.1	ENSMUST00000026973_Prkar1b	1-106	-	78.38	2.78	1	PF16906,PF00467	2	-	0	0.616
AAH70397.1	ENSMUST00000061187_Dmrta2	1356-1473	-	82.92	2.78	1	PF16906,PF00467	2	-	0	0.615958
AAH70397.1	ENSMUST00000077235_CAAA01118383.1	1334-1421	-	73.25	2.78	1	PF16906,PF00467	2	-	0	0.615917
AAH70397.1	ENSMUST00000107234_Eed	329-412	-	71.16	2.78	1	PF16906,PF00467	2	-	0	0.615917
AAH70397.1	ENSMUST00000105350_Mex3d	146-277	-	85.59	2.78	1	PF16906,PF00467	2	-	0	0.615792
AAH70397.1	ENSMUST00000058667_Lrrc4b	1432-1541	-	78.29	2.78	1	PF16906,PF00467	2	-	0	0.615792
AAH70397.1	ENSMUST00000041890_Tm6sf1	309-398	-	73.2	2.78	1	PF16906,PF00467	2	-	0	0.615792
AAH70397.1	ENSMUST00000030266_B4galt2	104-197	-	73.32	2.78	1	PF16906,PF00467	2	-	0	0.615708
AAH70397.1	ENSMUST00000033182_Ilk	36-107	-	69.4	2.78	1	PF16906,PF00467	2	-	0	0.615708
AAH70397.1	ENSMUST00000106098_Inpp5a	26-139	-	80.48	2.78	1	PF16906,PF00467	2	-	0	0.615667
AAH70397.1	ENSMUST00000134929_Gm45716	1191-1272	-	71.03	2.77	1	PF16906,PF00467	2	-	0	0.615625
AAH70397.1	ENSMUST00000037299_Ythdf1	97-224	-	84.14	2.77	1	PF16906,PF00467	2	-	0	0.615458
AAH70397.1	ENSMUST00000018909_Fxr2	119-238	-	82.65	2.77	1	PF16906,PF00467	2	-	0	0.615375
AAH70397.1	ENSMUST00000000058_Cav2	33-142	-	78.07	2.77	1	PF16906,PF00467	2	-	0	0.615292
AAH70397.1	ENSMUST00000062525_Rnf149	336-435	-	76.18	2.77	1	PF16906,PF00467	2	-	0	0.615292
AAH70397.1	ENSMUST00000160436_Tcerg1l	15-118	-	76.16	2.77	1	PF16906,PF00467	2	-	0	0.61525
AAH70397.1	ENSMUST00000041500_Srxn1	225-338	-	80.27	2.77	1	PF16906,PF00467	2	-	0	0.615208
AAH70397.1	ENSMUST00000052281_Epop	14-107	-	73.12	2.77	1	PF16906,PF00467	2	-	0	0.615208
AAH70397.1	ENSMUST00000178124_Tpbgl	421-542	-	82.53	2.76	1	PF16906,PF00467	2	-	0	0.615125
AAH70397.1	ENSMUST00000047704_Cep78	51-152	-	76.1	2.76	1	PF16906,PF00467	2	-	0	0.615125
AAH70397.1	ENSMUST00000025183_Ring1	834-915	-	70.83	2.76	1	PF16906,PF00467	2	-	0	0.615125
AAH70397.1	ENSMUST00000069536_Tcf7l1	222-343	-	82.51	2.76	1	PF16906,PF00467	2	-	0	0.615083
AAH70397.1	ENSMUST00000105354_Reep6	140-229	-	72.9	2.76	1	PF16906,PF00467	2	-	0	0.615083
AAH70397.1	ENSMUST00000100052_Igf2bp2	203-358	-	97.21	2.76	1	PF16906,PF00467	2	-	0	0.615
AAH70397.1	ENSMUST00000034469_Egln1	498-641	-	91.28	2.76	1	PF16906,PF00467	2	-	0	0.615
AAH70397.1	ENSMUST00000066668_Dnpep	99-198	-	76.05	2.76	1	PF16906,PF00467	2	-	0	0.615
AAH70397.1	ENSMUST00000112974_Bmp2k	257-386	-	85.21	2.76	1	PF16906,PF00467	2	-	0	0.614958
AAH70397.1	ENSMUST00000095097_Foxe1	617-730	-	80.09	2.76	1	PF16906,PF00467	2	-	0	0.614833
AAH70397.1	ENSMUST00000028806_Smox	91-182	-	72.8	2.76	1	PF16906,PF00467	2	-	0	0.614833
AAH70397.1	ENSMUST00000000543_Grasp	1121-1202	-	70.64	2.75	1	PF16906,PF00467	2	-	0	0.614708
AAH70397.1	ENSMUST00000028135_Fam129b	1-150	-	93.16	2.75	1	PF16906,PF00467	2	-	0	0.614625
AAH70397.1	ENSMUST00000022543_Micu2	47-140	-	72.86	2.75	1	PF16906,PF00467	2	-	0	0.614583
AAH70397.1	ENSMUST00000088737_Grk2	26-161	-	87.97	2.75	1	PF16906,PF00467	2	-	0	0.614542
AAH70397.1	ENSMUST00000067864_Srsf12	213-330	-	82.26	2.75	1	PF16906,PF00467	2	-	0	0.614542
AAH70397.1	ENSMUST00000067931_Vmac	45-134	-	72.68	2.75	1	PF16906,PF00467	2	-	0	0.614542
AAH70397.1	ENSMUST00000128874_Tbc1d2b	1-140	-	87.95	2.75	1	PF16906,PF00467	2	-	0	0.6145
AAH70397.1	ENSMUST00000052747_Nhlrc1	44-135	-	72.66	2.75	1	PF16906,PF00467	2	-	0	0.6145
AAH70397.1	ENSMUST00000029673_Efna3	107-202	-	72.81	2.75	1	PF16906,PF00467	2	-	0	0.614458
AAH70397.1	ENSMUST00000026572_Hras	28-141	-	79.89	2.75	1	PF16906,PF00467	2	-	0	0.614375
AAH70397.1	ENSMUST00000069285_Stx3	10-123	-	79.89	2.75	1	PF16906,PF00467	2	-	0	0.614375
AAH70397.1	ENSMUST00000053429_Zbtb22	12-117	-	77.63	2.74	1	PF16906,PF00467	2	-	0	0.614333
AAH70397.1	ENSMUST00000023426_Cldnd1	1986-01-01	-	70.5	2.74	1	PF16906,PF00467	2	-	0	0.614333
AAH70397.1	ENSMUST00000235343_Nedd4l	1-152	-	92.97	2.74	1	PF16906,PF00467	2	-	0	0.614292
AAH70397.1	ENSMUST00000108891_Cables2	1-120	-	82.15	2.74	1	PF16906,PF00467	2	-	0	0.614292
AAH70397.1	ENSMUST00000108496_Slc1a5	716-827	-	79.85	2.74	1	PF16906,PF00467	2	-	0	0.614292
AAH70397.1	ENSMUST00000001920_Aif1l	17-142	-	83.58	2.74	1	PF16906,PF00467	2	-	0	0.61425
AAH70397.1	ENSMUST00000061614_Gja3	166-277	-	79.84	2.74	1	PF16906,PF00467	2	-	0	0.61425
AAH70397.1	ENSMUST00000111952_Agps	90-193	-	75.73	2.74	1	PF16906,PF00467	2	-	0	0.61425
AAH70397.1	ENSMUST00000064196_B630019K06Rik	1021-1124	-	75.72	2.74	1	PF16906,PF00467	2	-	0	0.61425
AAH70397.1	ENSMUST00000153115_D1Ertd622e	252-391	-	87.81	2.74	1	PF16906,PF00467	2	-	0	0.614208
AAH70397.1	ENSMUST00000025906_Esrra	85-174	-	72.54	2.74	1	PF16906,PF00467	2	-	0	0.614208
AAH70397.1	ENSMUST00000009699_Cdk9	35-104	-	68.77	2.74	1	PF16906,PF00467	2	-	0	0.614208
AAH70397.1	ENSMUST00000020564_Shc2	171-300	-	84.8	2.74	1	PF16906,PF00467	2	-	0	0.614125
AAH70397.1	ENSMUST00000049454_Six5	127-248	-	82.01	2.74	1	PF16906,PF00467	2	-	0	0.614
AAH70397.1	ENSMUST00000029587_Neurog2	441-530	-	72.45	2.74	1	PF16906,PF00467	2	-	0	0.614
AAH70397.1	ENSMUST00000003154_Efna2	127-212	-	70.31	2.73	1	PF16906,PF00467	2	-	0	0.613917
AAH70397.1	ENSMUST00000127434_Zfp644	111-214	NA	75.54	2.73	1	PF16906,PF00467	2	-	0	0.613833
AAH70397.1	ENSMUST00000038275_Mylip	15-138	-	83.35	2.73	1	PF16906,PF00467	2	-	0	0.613792
AAH70397.1	ENSMUST00000031103_Ugdh	205-308	-	75.51	2.73	1	PF16906,PF00467	2	-	0	0.61375
AAH70397.1	ENSMUST00000020624_Cnot6	146-245	-	75.5	2.73	1	PF16906,PF00467	2	-	0	0.61375
AAH70397.1	ENSMUST00000113827_Brwd1	48-143	-	72.46	2.73	1	PF16906,PF00467	2	-	0	0.613625
AAH70397.1	ENSMUST00000031640_Cdk8	259-378	-	81.8	2.73	1	PF16906,PF00467	2	-	0	0.613542
AAH70397.1	ENSMUST00000029804_Metap1	1-108	-	77.29	2.73	1	PF16906,PF00467	2	-	0	0.613542
AAH70397.1	ENSMUST00000047203_Rnf126	71-136	-	68.1	2.72	1	PF16906,PF00467	2	-	0	0.6135
AAH70397.1	ENSMUST00000060820_Nkx3-2	1072-1141	-	68.46	2.72	1	PF16906,PF00467	2	-	0	0.613458
AAH70397.1	ENSMUST00000062125_Timm29	398-525	-	83.1	2.72	1	PF16906,PF00467	2	-	0	0.61325
AAH70397.1	ENSMUST00000085901_Dyrk1b	1401-1502	-	75.29	2.72	1	PF16906,PF00467	2	-	0	0.61325
AAH70397.1	ENSMUST00000001280_Gramd1a	1-110	-	77.14	2.72	1	PF16906,PF00467	2	-	0	0.613208
AAH70397.1	ENSMUST00000232611_Mapk1	181-276	-	72.25	2.71	1	PF16906,PF00467	2	-	0	0.613125
AAH70397.1	ENSMUST00000051482_Kcng3	140-275	-	87.25	2.71	1	PF16906,PF00467	2	-	0	0.613083
AAH70397.1	ENSMUST00000111737_Mxi1	86-179	-	72.23	2.71	1	PF16906,PF00467	2	-	0	0.613083
AAH70397.1	ENSMUST00000002989_Arrdc2	424-519	-	72.16	2.71	1	PF16906,PF00467	2	-	0	0.612917
AAH70397.1	ENSMUST00000036854_Efhd2	95-190	-	72.16	2.71	1	PF16906,PF00467	2	-	0	0.612917
AAH70397.1	ENSMUST00000074669_Hnrnpab	302-397	-	72.16	2.71	1	PF16906,PF00467	2	-	0	0.612917
AAH70397.1	ENSMUST00000073149_Slc9a5	394-533	-	87.16	2.71	1	PF16906,PF00467	2	-	0	0.612875
AAH70397.1	ENSMUST00000046750_Tspan33	83-162	-	68.87	2.71	1	PF16906,PF00467	2	-	0	0.61275
AAH70397.1	ENSMUST00000108904_Acsl6	1-104	-	75.06	2.7	1	PF16906,PF00467	2	-	0	0.612708
AAH70397.1	ENSMUST00000050574_Ccnjl	1-108	-	76.89	2.7	1	PF16906,PF00467	2	-	0	0.612625
AAH70397.1	ENSMUST00000062572_Fzd9	136-227	-	71.87	2.7	1	PF16906,PF00467	2	-	0	0.612625
AAH70397.1	ENSMUST00000052865_Tmem123	65-182	-	81.36	2.7	1	PF16906,PF00467	2	-	0	0.612583
AAH70397.1	ENSMUST00000103139_Thra	310-399	-	71.85	2.7	1	PF16906,PF00467	2	-	0	0.612583
AAH70397.1	ENSMUST00000046418_E130309D02Rik	96-185	-	71.84	2.7	1	PF16906,PF00467	2	-	0	0.612583
AAH70397.1	ENSMUST00000025010_Tmem8	70-209	-	87	2.7	1	PF16906,PF00467	2	-	0	0.612542
AAH70397.1	ENSMUST00000237871_Tm9sf3	64-191	-	82.73	2.7	1	PF16906,PF00467	2	-	0	0.612458
AAH70397.1	ENSMUST00000031205_Gfi1	970-1085	-	79.03	2.7	1	PF16906,PF00467	2	-	0	0.612458
AAH70397.1	ENSMUST00000054098_Slc35g1	70-209	-	86.94	2.7	1	PF16906,PF00467	2	-	0	0.612417
AAH70397.1	ENSMUST00000097694_Retreg2	62-165	-	74.9	2.7	1	PF16906,PF00467	2	-	0	0.612333
AAH70397.1	ENSMUST00000058578_Pgrmc2	127-248	-	81.22	2.69	1	PF16906,PF00467	2	-	0	0.612292
AAH70397.1	ENSMUST00000038551_Ppp1r21	63-188	-	82.63	2.69	1	PF16906,PF00467	2	-	0	0.61225
AAH70397.1	ENSMUST00000114112_St3gal5	1998-01-01	-	71.83	2.69	1	PF16906,PF00467	2	-	0	0.612125
AAH70397.1	ENSMUST00000020004_Asf1a	133-222	-	71.65	2.69	1	PF16906,PF00467	2	-	0	0.612125
AAH70397.1	ENSMUST00000028071_Bmi1	186-329	-	89.8	2.69	1	PF16906,PF00467	2	-	0	0.612083
AAH70397.1	ENSMUST00000165576_Fam3c	1-114	-	78.85	2.69	1	PF16906,PF00467	2	-	0	0.612083
AAH70397.1	ENSMUST00000178696_Wnt5b	1996-01-01	-	71.81	2.69	1	PF16906,PF00467	2	-	0	0.612083
AAH70397.1	ENSMUST00000230414_Tafa5	101-206	-	76.62	2.69	1	PF16906,PF00467	2	-	0	0.612042
AAH70397.1	ENSMUST00000077962_Kcng2	281-394	-	78.79	2.69	1	PF16906,PF00467	2	-	0	0.611958
AAH70397.1	ENSMUST00000029740_Rnf115	1998-09-01	-	71.57	2.69	1	PF16906,PF00467	2	-	0	0.611917
AAH70397.1	ENSMUST00000121652_Orai1	62-137	-	68.52	2.69	1	PF16906,PF00467	2	-	0	0.611917
AAH70397.1	ENSMUST00000165684_Med16	1-120	-	81	2.68	1	PF16906,PF00467	2	-	0	0.611833
AAH70397.1	ENSMUST00000029490_Ahcyl1	167-322	-	95.45	2.68	1	PF16906,PF00467	2	-	0	0.611708
AAH70397.1	ENSMUST00000168461_Rnf19b	251-352	NA	74.63	2.68	1	PF16906,PF00467	2	-	0	0.611708
AAH70397.1	ENSMUST00000110974_Iars2	79-176	-	71.66	2.68	1	PF16906,PF00467	2	-	0	0.611708
AAH70397.1	ENSMUST00000102528_Ppp1cc	95-190	-	71.65	2.68	1	PF16906,PF00467	2	-	0	0.611708
AAH70397.1	ENSMUST00000159570_Efcc1	718-809	-	71.47	2.68	1	PF16906,PF00467	2	-	0	0.611708
AAH70397.1	ENSMUST00000032559_Rtn2	157-236	-	68.41	2.68	1	PF16906,PF00467	2	-	0	0.611625
AAH70397.1	ENSMUST00000052209_Cbfb	229-344	-	78.58	2.68	1	PF16906,PF00467	2	-	0	0.6115
AAH70397.1	ENSMUST00000239079_Amer2	1-110	-	76.39	2.68	1	PF16906,PF00467	2	-	0	0.6115
AAH70397.1	ENSMUST00000177403_Ppp1r3e	358-437	-	68.33	2.67	1	PF16906,PF00467	2	-	0	0.611458
AAH70397.1	ENSMUST00000034228_Arl2bp	165-248	-	69.28	2.67	1	PF16906,PF00467	2	-	0	0.611417
AAH70397.1	ENSMUST00000003575_Tpm4	1988-01-01	-	71.33	2.67	1	PF16906,PF00467	2	-	0	0.611375
AAH70397.1	ENSMUST00000054052_Zfpm1	107-242	-	86.39	2.67	1	PF16906,PF00467	2	-	0	0.611292
AAH70397.1	ENSMUST00000093142_Rasgef1c	45-134	-	71.28	2.67	1	PF16906,PF00467	2	-	0	0.61125
AAH70397.1	ENSMUST00000215683_Dcun1d5	145-242	-	71.45	2.67	1	PF16906,PF00467	2	-	0	0.611208
AAH70397.1	ENSMUST00000053491_Pou3f1	685-838	-	95.17	2.67	1	PF16906,PF00467	2	-	0	0.611167
AAH70397.1	ENSMUST00000226208_Zfand3	1-122	-	80.68	2.67	1	PF16906,PF00467	2	-	0	0.611125
AAH70397.1	ENSMUST00000048026_Hoxa11	622-713	-	71.23	2.67	1	PF16906,PF00467	2	-	0	0.611125
AAH70397.1	ENSMUST00000057866_Nrsn1	110-199	-	71.22	2.67	1	PF16906,PF00467	2	-	0	0.611125
AAH70397.1	ENSMUST00000024159_Dlx2	1101-1200	-	74.36	2.67	1	PF16906,PF00467	2	-	0	0.611083
AAH70397.1	ENSMUST00000068307_Kbtbd13	119-238	NA	80.64	2.66	1	PF16906,PF00467	2	-	0	0.611042
AAH70397.1	ENSMUST00000176081_Six3	512-659	-	91.28	2.66	1	PF16906,PF00467	2	-	0	0.611
AAH70397.1	ENSMUST00000171970_Bmp6	782-925	-	89.26	2.66	1	PF16906,PF00467	2	-	0	0.611
AAH70397.1	ENSMUST00000226145_Otulinl	1-120	-	80.58	2.66	1	PF16906,PF00467	2	-	0	0.610917
AAH70397.1	ENSMUST00000108640_Zbtb4	17-180	-	98	2.66	1	PF16906,PF00467	2	-	0	0.610875
AAH70397.1	ENSMUST00000115148_Kirrel3	58-173	NA	78.28	2.66	1	PF16906,PF00467	2	-	0	0.610833
AAH70397.1	ENSMUST00000095044_St6galnac6	1996-01-01	-	71.26	2.66	1	PF16906,PF00467	2	-	0	0.61075
AAH70397.1	ENSMUST00000064667_Rap1b	78-187	-	76.03	2.66	1	PF16906,PF00467	2	-	0	0.610708
AAH70397.1	ENSMUST00000048967_Cpe	85-170	-	68.96	2.66	1	PF16906,PF00467	2	-	0	0.610667
AAH70397.1	ENSMUST00000155579_Sertad4	201-336	-	83.14	2.65	1	PF16906,PF00467	2	-	0	0.610583
AAH70397.1	ENSMUST00000021450_Sgpp1	23-156	-	83.13	2.65	1	PF16906,PF00467	2	-	0	0.610583
AAH70397.1	ENSMUST00000057669_Mapk3	37-110	-	67.23	2.65	1	PF16906,PF00467	2	-	0	0.610542
AAH70397.1	ENSMUST00000165819_Cers1	163-272	-	75.91	2.65	1	PF16906,PF00467	2	-	0	0.610417
AAH70397.1	ENSMUST00000017544_Stac2	62-185	-	80.33	2.65	1	PF16906,PF00467	2	-	0	0.610375
AAH70397.1	ENSMUST00000015107_Tlk2	1-130	-	83.03	2.65	1	PF16906,PF00467	2	-	0	0.610333
AAH70397.1	ENSMUST00000170075_Daxx	1-108	-	75.86	2.65	1	PF16906,PF00467	2	-	0	0.610333
AAH70397.1	ENSMUST00000044977_Slc25a16	107-232	-	81.71	2.65	1	PF16906,PF00467	2	-	0	0.610292
AAH70397.1	ENSMUST00000227691_Ebag9	115-192	-	67.83	2.65	1	PF16906,PF00467	2	-	0	0.61025
AAH70397.1	ENSMUST00000057023_P4ha3	11-106	-	71	2.64	1	PF16906,PF00467	2	-	0	0.610167
AAH70397.1	ENSMUST00000081635_St7	57-142	-	68.69	2.64	1	PF16906,PF00467	2	-	0	0.61
AAH70397.1	ENSMUST00000021929_Habp4	256-359	-	73.87	2.64	1	PF16906,PF00467	2	-	0	0.609958
AAH70397.1	ENSMUST00000058476_Otud7a	1-140	-	85.69	2.64	1	PF16906,PF00467	2	-	0	0.609875
AAH70397.1	ENSMUST00000040695_Sbspon	102-211	-	75.67	2.64	1	PF16906,PF00467	2	-	0	0.609875
AAH70397.1	ENSMUST00000020643_Rufy1	266-373	-	75.66	2.64	1	PF16906,PF00467	2	-	0	0.609875
AAH70397.1	ENSMUST00000108127_C9orf72	1-128	-	81.5	2.64	1	PF16906,PF00467	2	-	0	0.609833
AAH70397.1	ENSMUST00000067826_Mta3	1984-01-01	-	68.61	2.64	1	PF16906,PF00467	2	-	0	0.609833
AAH70397.1	ENSMUST00000096243_B3gat3	97-162	-	66.53	2.64	1	PF16906,PF00467	2	-	0	0.609833
AAH70397.1	ENSMUST00000005841_Ctcf	32-183	-	90.67	2.63	1	PF16906,PF00467	2	-	0	0.609792
AAH70397.1	ENSMUST00000023478_Igsf11	1-138	-	85.65	2.63	1	PF16906,PF00467	2	-	0	0.609792
AAH70397.1	ENSMUST00000059428_Ccdc149	1-132	-	82.75	2.63	1	PF16906,PF00467	2	-	0	0.60975
AAH70397.1	ENSMUST00000095606_Zfp213	1-108	-	75.6	2.63	1	PF16906,PF00467	2	-	0	0.609708
AAH70397.1	ENSMUST00000018716_Phf23	41-122	-	68.54	2.63	1	PF16906,PF00467	2	-	0	0.609667
AAH70397.1	ENSMUST00000043767_Upf3a	42-125	-	68.54	2.63	1	PF16906,PF00467	2	-	0	0.609667
AAH70397.1	ENSMUST00000191501_Slc18a3	1998-01-01	-	70.78	2.63	1	PF16906,PF00467	2	-	0	0.609625
AAH70397.1	ENSMUST00000000095_Tbx2	721-866	-	88.55	2.63	1	PF16906,PF00467	2	-	0	0.609583
AAH70397.1	ENSMUST00000030747_Casp9	78-233	-	94.29	2.63	1	PF16906,PF00467	2	-	0	0.609542
AAH70397.1	ENSMUST00000042818_Pim3	721-818	-	70.74	2.63	1	PF16906,PF00467	2	-	0	0.609542
AAH70397.1	ENSMUST00000106117_Hexdc	253-338	-	68.5	2.63	1	PF16906,PF00467	2	-	0	0.609542
AAH70397.1	ENSMUST00000034776_Cln6	84-169	-	68.49	2.63	1	PF16906,PF00467	2	-	0	0.609542
AAH70397.1	ENSMUST00000000388_Ccm2	1976-01-01	-	67.54	2.63	1	PF16906,PF00467	2	-	0	0.609542
AAH70397.1	ENSMUST00000156520_Abhd5	7-134	-	81.33	2.63	1	PF16906,PF00467	2	-	0	0.609458
AAH70397.1	ENSMUST00000159283_Manf	45-134	-	70.51	2.63	1	PF16906,PF00467	2	-	0	0.609417
AAH70397.1	ENSMUST00000068233_Kcnmb4	44-99	-	63.85	2.63	1	PF16906,PF00467	2	-	0	0.609417
AAH70397.1	ENSMUST00000044297_Igfbpl1	14-129	-	77.62	2.62	1	PF16906,PF00467	2	-	0	0.609375
AAH70397.1	ENSMUST00000025867_Rela	178-287	-	75.45	2.62	1	PF16906,PF00467	2	-	0	0.609375
AAH70397.1	ENSMUST00000066134_Rpia	109-182	-	66.73	2.62	1	PF16906,PF00467	2	-	0	0.609375
AAH70397.1	ENSMUST00000146325_Pbrm1	1-126	NA	81.26	2.62	1	PF16906,PF00467	2	-	0	0.609333
AAH70397.1	ENSMUST00000132119_Gm5475	521-626	-	75.41	2.62	1	PF16906,PF00467	2	-	0	0.609292
AAH70397.1	ENSMUST00000219203_Mon2	152-225	-	66.68	2.62	1	PF16906,PF00467	2	-	0	0.60925
AAH70397.1	ENSMUST00000113367_Ddx43	227-316	-	70.4	2.62	1	PF16906,PF00467	2	-	0	0.609167
AAH70397.1	ENSMUST00000115713_Nrg2	2385-2508	-	81.1	2.62	1	PF16906,PF00467	2	-	0	0.609
AAH70397.1	ENSMUST00000026436_Baiap2	236-331	-	70.5	2.62	1	PF16906,PF00467	2	-	0	0.608958
AAH70397.1	ENSMUST00000111560_Sec22c	19-126	-	75.24	2.61	1	PF16906,PF00467	2	-	0	0.608917
AAH70397.1	ENSMUST00000165335_Gnb1	63-188	-	81.05	2.61	1	PF16906,PF00467	2	-	0	0.608875
AAH70397.1	ENSMUST00000050949_Tmco4	216-349	-	82.32	2.61	1	PF16906,PF00467	2	-	0	0.608833
AAH70397.1	ENSMUST00000031081_Pi4k2b	1-126	-	81.02	2.61	1	PF16906,PF00467	2	-	0	0.608792
AAH70397.1	ENSMUST00000033880_Eif4ebp1	1987-08-01	-	67.22	2.61	1	PF16906,PF00467	2	-	0	0.608792
AAH70397.1	ENSMUST00000100789_Nadk2	285-428	-	88.11	2.61	1	PF16906,PF00467	2	-	0	0.60875
AAH70397.1	ENSMUST00000162424_Panx2	68-203	-	85.13	2.61	1	PF16906,PF00467	2	-	0	0.60875
AAH70397.1	ENSMUST00000085614_Usp12	87-260	-	101.88	2.61	1	PF16906,PF00467	2	-	0	0.608667
AAH70397.1	ENSMUST00000099513_Hcn2	316-443	-	80.94	2.61	1	PF16906,PF00467	2	-	0	0.608625
AAH70397.1	ENSMUST00000127476_Chd7	1996-01-01	NA	70.35	2.61	1	PF16906,PF00467	2	-	0	0.608583
AAH70397.1	ENSMUST00000041096_Pcsk1n	87-174	-	70.1	2.6	1	PF16906,PF00467	2	-	0	0.608458
AAH70397.1	ENSMUST00000038039_Tdp2	79-158	-	67.08	2.6	1	PF16906,PF00467	2	-	0	0.608458
AAH70397.1	ENSMUST00000059826_Kcnb1	255-416	-	96.66	2.6	1	PF16906,PF00467	2	-	0	0.608417
AAH70397.1	ENSMUST00000059272_Hoxd9	673-758	-	68.03	2.6	1	PF16906,PF00467	2	-	0	0.608417
AAH70397.1	ENSMUST00000200533_Dennd1b	223-298	-	67.06	2.6	1	PF16906,PF00467	2	-	0	0.608417
AAH70397.1	ENSMUST00000072451_Slc9a7	212-313	-	73.19	2.6	1	PF16906,PF00467	2	-	0	0.608375
AAH70397.1	ENSMUST00000045262_Ak5	331-464	-	82.03	2.6	1	PF16906,PF00467	2	-	0	0.60825
AAH70397.1	ENSMUST00000122375_Golga7b	897-1010	-	77.1	2.6	1	PF16906,PF00467	2	-	0	0.608208
AAH70397.1	ENSMUST00000127893_Brd4	77-154	NA	66.97	2.6	1	PF16906,PF00467	2	-	0	0.608208
AAH70397.1	ENSMUST00000149248_Spg7	400-515	-	77.07	2.6	1	PF16906,PF00467	2	-	0	0.608167
AAH70397.1	ENSMUST00000140212_Homer3	112-217	-	74.91	2.6	1	PF16906,PF00467	2	-	0	0.608167
AAH70397.1	ENSMUST00000059231_Frat2	517-604	-	69.97	2.6	1	PF16906,PF00467	2	-	0	0.608167
AAH70397.1	ENSMUST00000028911_Kat14	1-154	-	93.55	2.6	1	PF16906,PF00467	2	-	0	0.608125
AAH70397.1	ENSMUST00000118525_Ankrd29	67-200	-	81.97	2.59	1	PF16906,PF00467	2	-	0	0.608083
AAH70397.1	ENSMUST00000140901_Fzr1	1-124	-	80.68	2.59	1	PF16906,PF00467	2	-	0	0.608083
AAH70397.1	ENSMUST00000092325_Plppr3	166-277	-	77.05	2.59	1	PF16906,PF00467	2	-	0	0.608083
AAH70397.1	ENSMUST00000100784_Flot2	1-108	-	74.87	2.59	1	PF16906,PF00467	2	-	0	0.608083
AAH70397.1	ENSMUST00000036049_Hsdl1	1-126	-	80.66	2.59	1	PF16906,PF00467	2	-	0	0.608042
AAH70397.1	ENSMUST00000040104_Hand2	1129-1224	-	70.12	2.59	1	PF16906,PF00467	2	-	0	0.608042
AAH70397.1	ENSMUST00000056480_Hrh3	330-439	-	74.84	2.59	1	PF16906,PF00467	2	-	0	0.608
AAH70397.1	ENSMUST00000048935_Dmrt3	48-143	-	70.1	2.59	1	PF16906,PF00467	2	-	0	0.608
AAH70397.1	ENSMUST00000061986_Shb	396-485	-	69.91	2.59	1	PF16906,PF00467	2	-	0	0.608
AAH70397.1	ENSMUST00000053016_Pou4f1	925-1102	-	107.78	2.59	1	PF16906,PF00467	2	-	0	0.607958
AAH70397.1	ENSMUST00000092584_Marcks	961-1122	-	96.38	2.59	1	PF16906,PF00467	2	-	0	0.607917
AAH70397.1	ENSMUST00000079041_Slc35e3	39-178	-	84.72	2.59	1	PF16906,PF00467	2	-	0	0.607917
AAH70397.1	ENSMUST00000001700_Hoxc13	109-208	-	72.98	2.59	1	PF16906,PF00467	2	-	0	0.607917
AAH70397.1	ENSMUST00000099401_Lbx1	295-394	-	72.98	2.59	1	PF16906,PF00467	2	-	0	0.607917
AAH70397.1	ENSMUST00000036211_Gpr12	283-372	-	69.87	2.59	1	PF16906,PF00467	2	-	0	0.607917
AAH70397.1	ENSMUST00000044059_Atoh7	545-610	-	65.72	2.59	1	PF16906,PF00467	2	-	0	0.607917
AAH70397.1	ENSMUST00000037709_Tm7sf3	1-130	-	81.87	2.59	1	PF16906,PF00467	2	-	0	0.607875
AAH70397.1	ENSMUST00000037947_Mcl1	137-274	-	84.68	2.59	1	PF16906,PF00467	2	-	0	0.607833
AAH70397.1	ENSMUST00000043604_Gna11	69-206	-	84.67	2.59	1	PF16906,PF00467	2	-	0	0.607792
AAH70397.1	ENSMUST00000027068_Tram1	59-176	-	79.14	2.59	1	PF16906,PF00467	2	-	0	0.607792
AAH70397.1	ENSMUST00000020365_Pwwp3a	92-197	-	74.72	2.59	1	PF16906,PF00467	2	-	0	0.60775
AAH70397.1	ENSMUST00000076228_Rcc1l	47-140	-	70	2.59	1	PF16906,PF00467	2	-	0	0.60775
AAH70397.1	ENSMUST00000044858_Rxrb	313-418	-	74.7	2.58	1	PF16906,PF00467	2	-	0	0.607708
AAH70397.1	ENSMUST00000036206_Ccdc92	246-345	-	72.9	2.58	1	PF16906,PF00467	2	-	0	0.607708
AAH70397.1	ENSMUST00000119433_Shisa7	721-860	-	84.61	2.58	1	PF16906,PF00467	2	-	0	0.607667
AAH70397.1	ENSMUST00000112887_Gpat3	9-132	-	80.48	2.58	1	PF16906,PF00467	2	-	0	0.607667
AAH70397.1	ENSMUST00000108107_Spry1	463-574	-	76.81	2.58	1	PF16906,PF00467	2	-	0	0.607583
AAH70397.1	ENSMUST00000059589_Rtn4r	114-191	-	66.7	2.58	1	PF16906,PF00467	2	-	0	0.607542
AAH70397.1	ENSMUST00000215746_Acvr2b	25-152	-	80.39	2.58	1	PF16906,PF00467	2	-	0	0.607458
AAH70397.1	ENSMUST00000050772_Slc22a17	271-362	-	69.68	2.58	1	PF16906,PF00467	2	-	0	0.607458
AAH70397.1	ENSMUST00000087614_Aebp2	101-250	-	89.44	2.58	1	PF16906,PF00467	2	-	0	0.607417
AAH70397.1	ENSMUST00000066489_P3h4	114-201	-	69.62	2.58	1	PF16906,PF00467	2	-	0	0.607333
AAH70397.1	ENSMUST00000122303_Magi3	153-306	-	93.1	2.58	1	PF16906,PF00467	2	-	0	0.607292
AAH70397.1	ENSMUST00000113459_Nrxn2	425-556	-	81.56	2.57	1	PF16906,PF00467	2	-	0	0.60725
AAH70397.1	ENSMUST00000103007_Nudt11	36-157	-	78.88	2.57	1	PF16906,PF00467	2	-	0	0.60725
AAH70397.1	ENSMUST00000045174_Ypel5	20-145	-	80.27	2.57	1	PF16906,PF00467	2	-	0	0.607208
AAH70397.1	ENSMUST00000047311_Mboat1	1-118	-	78.86	2.57	1	PF16906,PF00467	2	-	0	0.607208
AAH70397.1	ENSMUST00000067582_Tmem62	233-350	-	78.84	2.57	1	PF16906,PF00467	2	-	0	0.607167
AAH70397.1	ENSMUST00000098367_Mlycd	127-212	-	67.5	2.57	1	PF16906,PF00467	2	-	0	0.607167
AAH70397.1	ENSMUST00000032500_Prmt8	132-241	-	74.45	2.57	1	PF16906,PF00467	2	-	0	0.607125
AAH70397.1	ENSMUST00000091900_Prdm6	469-574	-	74.44	2.57	1	PF16906,PF00467	2	-	0	0.607125
AAH70397.1	ENSMUST00000205568_Maz	1-108	-	74.44	2.57	1	PF16906,PF00467	2	-	0	0.607125
AAH70397.1	ENSMUST00000196950_5730480H06Rik	132-265	-	81.49	2.57	1	PF16906,PF00467	2	-	0	0.607083
AAH70397.1	ENSMUST00000118549_Celf6	141-260	-	78.78	2.57	1	PF16906,PF00467	2	-	0	0.607042
AAH70397.1	ENSMUST00000204667_Gpr162	172-287	-	76.56	2.57	1	PF16906,PF00467	2	-	0	0.607
AAH70397.1	ENSMUST00000002053_Npas1	493-576	-	67.43	2.57	1	PF16906,PF00467	2	-	0	0.607
AAH70397.1	ENSMUST00000047857_Fbxl5	1-116	-	76.51	2.57	1	PF16906,PF00467	2	-	0	0.606917
AAH70397.1	ENSMUST00000192345_Slc9a2	1-102	-	72.55	2.57	1	PF16906,PF00467	2	-	0	0.606917
AAH70397.1	ENSMUST00000062844_B3gnt2	306-429	-	80.11	2.56	1	PF16906,PF00467	2	-	0	0.606875
AAH70397.1	ENSMUST00000087629_Htra3	165-276	-	74.34	2.56	1	PF16906,PF00467	2	-	0	0.606875
AAH70397.1	ENSMUST00000169913_Insc	21-114	-	69.62	2.56	1	PF16906,PF00467	2	-	0	0.606833
AAH70397.1	ENSMUST00000232335_Tbx1	201-302	-	72.48	2.56	1	PF16906,PF00467	2	-	0	0.60675
AAH70397.1	ENSMUST00000013931_Ehmt2	1-162	-	95.73	2.56	1	PF16906,PF00467	2	-	0	0.606708
AAH70397.1	ENSMUST00000030018_Nans	1988-01-01	-	69.36	2.56	1	PF16906,PF00467	2	-	0	0.606708
AAH70397.1	ENSMUST00000068456_Gabra5	54-161	-	74.25	2.56	1	PF16906,PF00467	2	-	0	0.606667
AAH70397.1	ENSMUST00000002840_Pex6	193-322	-	79.98	2.56	1	PF16906,PF00467	2	-	0	0.606583
AAH70397.1	ENSMUST00000201518_Scn8a	15-118	NA	72.41	2.56	1	PF16906,PF00467	2	-	0	0.606583
AAH70397.1	ENSMUST00000084031_Htra4	259-346	-	69.3	2.56	1	PF16906,PF00467	2	-	0	0.606583
AAH70397.1	ENSMUST00000166232_Bcar1	1-126	-	79.96	2.56	1	PF16906,PF00467	2	-	0	0.606542
AAH70397.1	ENSMUST00000090678_Rap1a	1998-01-01	-	69.49	2.56	1	PF16906,PF00467	2	-	0	0.606542
AAH70397.1	ENSMUST00000125544_Gm20431	1996-01-01	NA	69.49	2.56	1	PF16906,PF00467	2	-	0	0.606542
AAH70397.1	ENSMUST00000107774_Kcna7	1076-1163	-	69.29	2.56	1	PF16906,PF00467	2	-	0	0.606542
AAH70397.1	ENSMUST00000179728_Rnaset2b	96-193	-	69.47	2.56	1	PF16906,PF00467	2	-	0	0.6065
AAH70397.1	ENSMUST00000052168_Otud1	816-929	-	76.31	2.56	1	PF16906,PF00467	2	-	0	0.606458
AAH70397.1	ENSMUST00000171155_Klhl25	71-208	-	83.97	2.55	1	PF16906,PF00467	2	-	0	0.606375
AAH70397.1	ENSMUST00000087155_Frat1	482-587	-	74.12	2.55	1	PF16906,PF00467	2	-	0	0.606375
AAH70397.1	ENSMUST00000115028_Itgb5	162-293	-	81.14	2.55	1	PF16906,PF00467	2	-	0	0.606333
AAH70397.1	ENSMUST00000165413_Stk35	545-660	-	76.25	2.55	1	PF16906,PF00467	2	-	0	0.606333
AAH70397.1	ENSMUST00000054551_1110032F04Rik	1-104	-	72.29	2.55	1	PF16906,PF00467	2	-	0	0.606292
AAH70397.1	ENSMUST00000030901_Ints11	18-113	-	69.39	2.55	1	PF16906,PF00467	2	-	0	0.606292
AAH70397.1	ENSMUST00000112115_Hccs	72-171	-	72.26	2.55	1	PF16906,PF00467	2	-	0	0.606208
AAH70397.1	ENSMUST00000043498_Hdac3	32-113	-	67.09	2.55	1	PF16906,PF00467	2	-	0	0.606167
AAH70397.1	ENSMUST00000030894_Lrrc47	45-180	-	83.86	2.55	1	PF16906,PF00467	2	-	0	0.606125
AAH70397.1	ENSMUST00000026520_Paip1	52-155	-	72.2	2.55	1	PF16906,PF00467	2	-	0	0.606083
AAH70397.1	ENSMUST00000026094_Hdgfl3	172-287	-	76.09	2.54	1	PF16906,PF00467	2	-	0	0.606
AAH70397.1	ENSMUST00000057692_Luc7l2	2-111	-	73.95	2.54	1	PF16906,PF00467	2	-	0	0.606
AAH70397.1	ENSMUST00000230882_Phf20l1	13-144	-	80.96	2.54	1	PF16906,PF00467	2	-	0	0.605958
AAH70397.1	ENSMUST00000079324_Ubl3	137-238	-	72.14	2.54	1	PF16906,PF00467	2	-	0	0.605958
AAH70397.1	ENSMUST00000088311_Gbx1	508-647	-	83.73	2.54	1	PF16906,PF00467	2	-	0	0.605875
AAH70397.1	ENSMUST00000104936_Mageb3	133-226	-	69.22	2.54	1	PF16906,PF00467	2	-	0	0.605875
AAH70397.1	ENSMUST00000114590_Zfp513	600-689	-	69.01	2.54	1	PF16906,PF00467	2	-	0	0.605875
AAH70397.1	ENSMUST00000093956_Hsf5	250-417	-	98.19	2.54	1	PF16906,PF00467	2	-	0	0.605833
AAH70397.1	ENSMUST00000023334_Nectin3	123-246	-	79.6	2.54	1	PF16906,PF00467	2	-	0	0.605792
AAH70397.1	ENSMUST00000169329_Fam220a	169-262	-	69.17	2.54	1	PF16906,PF00467	2	-	0	0.605792
AAH70397.1	ENSMUST00000132676_Pgs1	571-686	-	75.96	2.54	1	PF16906,PF00467	2	-	0	0.605708
AAH70397.1	ENSMUST00000061444_Mrps16	22-125	-	72.01	2.54	1	PF16906,PF00467	2	-	0	0.605667
AAH70397.1	ENSMUST00000223502_Pacs2	1-130	-	80.78	2.53	1	PF16906,PF00467	2	-	0	0.605583
AAH70397.1	ENSMUST00000036682_Pxk	12-125	-	75.85	2.53	1	PF16906,PF00467	2	-	0	0.605458
AAH70397.1	ENSMUST00000093940_Arhgap23	441-538	-	69.02	2.53	1	PF16906,PF00467	2	-	0	0.605417
AAH70397.1	ENSMUST00000113707_Tpm1	1986-11-01	-	65.82	2.53	1	PF16906,PF00467	2	-	0	0.605417
AAH70397.1	ENSMUST00000171018_Bean1	170-305	-	83.48	2.53	1	PF16906,PF00467	2	-	0	0.605375
AAH70397.1	ENSMUST00000040167_Mat2b	115-192	-	65.79	2.53	1	PF16906,PF00467	2	-	0	0.605375
AAH70397.1	ENSMUST00000115019_Sephs1	233-350	-	77.98	2.53	1	PF16906,PF00467	2	-	0	0.605292
AAH70397.1	ENSMUST00000034834_Pkm	97-194	-	68.97	2.53	1	PF16906,PF00467	2	-	0	0.605292
AAH70397.1	ENSMUST00000107773_Tmod1	190-317	-	79.34	2.52	1	PF16906,PF00467	2	-	0	0.605208
AAH70397.1	ENSMUST00000202003_Brca2	23-162	NA	83.38	2.52	1	PF16906,PF00467	2	-	0	0.605167
AAH70397.1	ENSMUST00000048184_Pdcd7	739-836	-	68.92	2.52	1	PF16906,PF00467	2	-	0	0.605167
AAH70397.1	ENSMUST00000107880_Akt1s1	281-352	-	64.97	2.52	1	PF16906,PF00467	2	-	0	0.605167
AAH70397.1	ENSMUST00000103120_Cnp	48-143	-	68.89	2.52	1	PF16906,PF00467	2	-	0	0.605083
AAH70397.1	ENSMUST00000161075_Desi2	397-500	-	71.69	2.52	1	PF16906,PF00467	2	-	0	0.604917
AAH70397.1	ENSMUST00000155676_Ubl4a	97-194	-	68.82	2.52	1	PF16906,PF00467	2	-	0	0.604917
AAH70397.1	ENSMUST00000062789_Lacc1	1998-01-01	-	68.8	2.52	1	PF16906,PF00467	2	-	0	0.604875
AAH70397.1	ENSMUST00000010298_Spire2	185-278	-	68.76	2.52	1	PF16906,PF00467	2	-	0	0.604792
AAH70397.1	ENSMUST00000066295_Kcnk3	77-230	-	91.75	2.51	1	PF16906,PF00467	2	-	0	0.60475
AAH70397.1	ENSMUST00000084953_Mark3	216-351	-	83.18	2.51	1	PF16906,PF00467	2	-	0	0.60475
AAH70397.1	ENSMUST00000046948_Cables1	258-387	-	80.36	2.51	1	PF16906,PF00467	2	-	0	0.604708
AAH70397.1	ENSMUST00000026125_Alyref	71-212	-	86.05	2.51	1	PF16906,PF00467	2	-	0	0.604667
AAH70397.1	ENSMUST00000061767_Crebzf	160-295	-	83.13	2.51	1	PF16906,PF00467	2	-	0	0.604667
AAH70397.1	ENSMUST00000065887_Kifbp	218-317	-	71.57	2.51	1	PF16906,PF00467	2	-	0	0.604625
AAH70397.1	ENSMUST00000035988_Txndc5	1-114	-	75.46	2.51	1	PF16906,PF00467	2	-	0	0.604583
AAH70397.1	ENSMUST00000046777_Ift57	105-210	-	73.33	2.51	1	PF16906,PF00467	2	-	0	0.604583
AAH70397.1	ENSMUST00000052699_Kmt5b	456-587	-	80.29	2.51	1	PF16906,PF00467	2	-	0	0.604542
AAH70397.1	ENSMUST00000093007_L3mbtl4	1998-01-01	NA	68.62	2.51	1	PF16906,PF00467	2	-	0	0.604458
AAH70397.1	ENSMUST00000049389_Zdhhc2	165-300	-	83	2.5	1	PF16906,PF00467	2	-	0	0.604375
AAH70397.1	ENSMUST00000027580_Slc35f5	141-250	-	73.22	2.5	1	PF16906,PF00467	2	-	0	0.604333
AAH70397.1	ENSMUST00000019994_Popdc3	114-189	-	65.34	2.5	1	PF16906,PF00467	2	-	0	0.604292
AAH70397.1	ENSMUST00000107248_Nfib	109-240	-	80.15	2.5	1	PF16906,PF00467	2	-	0	0.60425
AAH70397.1	ENSMUST00000160379_Cdk5r2	56-167	-	75.31	2.5	1	PF16906,PF00467	2	-	0	0.60425
AAH70397.1	ENSMUST00000111300_Dedd	205-308	-	71.41	2.5	1	PF16906,PF00467	2	-	0	0.60425
AAH70397.1	ENSMUST00000043962_Cdc16	1994-01-01	-	68.53	2.5	1	PF16906,PF00467	2	-	0	0.60425
AAH70397.1	ENSMUST00000117085_Abhd17c	214-303	-	68.27	2.5	1	PF16906,PF00467	2	-	0	0.604167
AAH70397.1	ENSMUST00000070070_Dnaja4	61-182	-	77.42	2.5	1	PF16906,PF00467	2	-	0	0.604083
AAH70397.1	ENSMUST00000034086_Nkd1	1-122	-	77.4	2.5	1	PF16906,PF00467	2	-	0	0.604042
AAH70397.1	ENSMUST00000169312_Gm50241	1-110	-	73.09	2.5	1	PF16906,PF00467	2	-	0	0.604042
AAH70397.1	ENSMUST00000105470_Man1a	449-562	-	75.17	2.5	1	PF16906,PF00467	2	-	0	0.603958
AAH70397.1	ENSMUST00000060579_Mgat2	1-106	-	73.05	2.5	1	PF16906,PF00467	2	-	0	0.603958
AAH70397.1	ENSMUST00000060226_Tmed2	83-166	-	66.14	2.49	1	PF16906,PF00467	2	-	0	0.603917
AAH70397.1	ENSMUST00000106280_Zfp69	48-143	-	68.37	2.49	1	PF16906,PF00467	2	-	0	0.603875
AAH70397.1	ENSMUST00000114848_Taf11	1996-07-01	-	68.16	2.49	1	PF16906,PF00467	2	-	0	0.603875
AAH70397.1	ENSMUST00000095759_Egr4	1009-1094	-	66.11	2.49	1	PF16906,PF00467	2	-	0	0.603833
AAH70397.1	ENSMUST00000208896_Rap1gap2	176-227	NA	57.11	2.49	1	PF16906,PF00467	2	-	0	0.603833
AAH70397.1	ENSMUST00000069106_Epm2a	196-327	-	79.94	2.49	1	PF16906,PF00467	2	-	0	0.603792
AAH70397.1	ENSMUST00000163790_Gm3558	1984-01-01	-	66.09	2.49	1	PF16906,PF00467	2	-	0	0.603792
AAH70397.1	ENSMUST00000006912_Pip4k2a	1-140	-	82.69	2.49	1	PF16906,PF00467	2	-	0	0.60375
AAH70397.1	ENSMUST00000043374_Ppp1r14c	589-694	-	72.96	2.49	1	PF16906,PF00467	2	-	0	0.60375
AAH70397.1	ENSMUST00000105388_Agpat3	1-148	-	87.5	2.49	1	PF16906,PF00467	2	-	0	0.603667
AAH70397.1	ENSMUST00000034296_Pik3r2	1-128	-	78.6	2.49	1	PF16906,PF00467	2	-	0	0.603667
AAH70397.1	ENSMUST00000102661_Rnf112	1940-2065	-	78.59	2.49	1	PF16906,PF00467	2	-	0	0.603625
AAH70397.1	ENSMUST00000060864_Tesk1	1483-1640	-	91.11	2.49	1	PF16906,PF00467	2	-	0	0.603583
AAH70397.1	ENSMUST00000103140_Trpc4ap	41-164	-	78.57	2.49	1	PF16906,PF00467	2	-	0	0.603583
AAH70397.1	ENSMUST00000159200_Prrt4	1575-1712	-	82.58	2.48	1	PF16906,PF00467	2	-	0	0.603542
AAH70397.1	ENSMUST00000020524_Rhbdf1	1-118	-	77.16	2.48	1	PF16906,PF00467	2	-	0	0.603542
AAH70397.1	ENSMUST00000037359_Klhl35	430-509	-	65.03	2.48	1	PF16906,PF00467	2	-	0	0.603542
AAH70397.1	ENSMUST00000037875_Rrbp1	109-218	-	72.84	2.48	1	PF16906,PF00467	2	-	0	0.6035
AAH70397.1	ENSMUST00000012028_Gltp	1983-12-01	-	64.27	2.48	1	PF16906,PF00467	2	-	0	0.6035
AAH70397.1	ENSMUST00000006618_Arhgef19	1225-1362	-	82.54	2.48	1	PF16906,PF00467	2	-	0	0.603458
AAH70397.1	ENSMUST00000188939_Larp4b	167-274	-	72.81	2.48	1	PF16906,PF00467	2	-	0	0.603417
AAH70397.1	ENSMUST00000231927_Rnaset2a	55-154	-	71.05	2.48	1	PF16906,PF00467	2	-	0	0.603417
AAH70397.1	ENSMUST00000067936_Arhgdia	44-131	-	65.94	2.48	1	PF16906,PF00467	2	-	0	0.603417
AAH70397.1	ENSMUST00000025421_Seh1l	1-142	-	85.41	2.48	1	PF16906,PF00467	2	-	0	0.603375
AAH70397.1	ENSMUST00000074372_Irx2	129-234	-	72.78	2.48	1	PF16906,PF00467	2	-	0	0.603375
AAH70397.1	ENSMUST00000116133_Fzd5	172-287	-	74.9	2.48	1	PF16906,PF00467	2	-	0	0.603333
AAH70397.1	ENSMUST00000143517_Map2k2	145-242	-	68.12	2.48	1	PF16906,PF00467	2	-	0	0.60325
AAH70397.1	ENSMUST00000082365_Sult4a1	95-190	-	68.09	2.48	1	PF16906,PF00467	2	-	0	0.603208
AAH70397.1	ENSMUST00000031740_Mepce	772-897	-	78.37	2.48	1	PF16906,PF00467	2	-	0	0.603167
AAH70397.1	ENSMUST00000002880_Btbd6	1990-07-01	-	65.83	2.48	1	PF16906,PF00467	2	-	0	0.603167
AAH70397.1	ENSMUST00000136591_Dnajc21	1993-10-01	-	65.77	2.47	1	PF16906,PF00467	2	-	0	0.603042
AAH70397.1	ENSMUST00000102819_Cntln	259-348	-	67.79	2.47	1	PF16906,PF00467	2	-	0	0.603
AAH70397.1	ENSMUST00000095427_Mtch1	196-275	-	64.81	2.47	1	PF16906,PF00467	2	-	0	0.603
AAH70397.1	ENSMUST00000100399_Xrcc6	196-327	-	79.54	2.47	1	PF16906,PF00467	2	-	0	0.602958
AAH70397.1	ENSMUST00000044705_Vstm2b	469-574	-	72.6	2.47	1	PF16906,PF00467	2	-	0	0.602958
AAH70397.1	ENSMUST00000030578_Ptp4a2	217-362	-	85.16	2.47	1	PF16906,PF00467	2	-	0	0.602917
AAH70397.1	ENSMUST00000102715_Stk39	246-387	-	85.15	2.47	1	PF16906,PF00467	2	-	0	0.602875
AAH70397.1	ENSMUST00000115247_Igsf9b	1-116	-	74.69	2.47	1	PF16906,PF00467	2	-	0	0.602875
AAH70397.1	ENSMUST00000033001_Dgat2	102-193	-	67.71	2.47	1	PF16906,PF00467	2	-	0	0.602833
AAH70397.1	ENSMUST00000046565_Arx	514-629	-	74.65	2.47	1	PF16906,PF00467	2	-	0	0.602792
AAH70397.1	ENSMUST00000056237_Prmt9	166-277	-	74.64	2.47	1	PF16906,PF00467	2	-	0	0.602792
AAH70397.1	ENSMUST00000044373_Rfxap	313-400	-	67.68	2.47	1	PF16906,PF00467	2	-	0	0.60275
AAH70397.1	ENSMUST00000102758_Vdac1	102-183	-	65.65	2.47	1	PF16906,PF00467	2	-	0	0.60275
AAH70397.1	ENSMUST00000029908_Faxc	183-288	-	72.49	2.46	1	PF16906,PF00467	2	-	0	0.602708
AAH70397.1	ENSMUST00000044277_Chmp4b	33-98	-	63.48	2.46	1	PF16906,PF00467	2	-	0	0.602708
AAH70397.1	ENSMUST00000209177_Kcnc3	954-1073	-	76.76	2.46	1	PF16906,PF00467	2	-	0	0.602667
AAH70397.1	ENSMUST00000034900_Ooep	80-165	-	65.63	2.46	1	PF16906,PF00467	2	-	0	0.602667
AAH70397.1	ENSMUST00000025019_Arhgdig	82-133	-	59.27	2.46	1	PF16906,PF00467	2	-	0	0.602667
AAH70397.1	ENSMUST00000089011_Snn	22-137	-	74.58	2.46	1	PF16906,PF00467	2	-	0	0.602625
AAH70397.1	ENSMUST00000057927_Rasip1	641-770	-	79.37	2.46	1	PF16906,PF00467	2	-	0	0.602583
AAH70397.1	ENSMUST00000185362_Glrx2	103-236	-	79.36	2.46	1	PF16906,PF00467	2	-	0	0.602583
AAH70397.1	ENSMUST00000021170_Mxra7	95-178	-	65.58	2.46	1	PF16906,PF00467	2	-	0	0.602583
AAH70397.1	ENSMUST00000066774_Tusc1	186-241	-	60.92	2.46	1	PF16906,PF00467	2	-	0	0.602583
AAH70397.1	ENSMUST00000029570_Mfsd14a	87-198	-	74.53	2.46	1	PF16906,PF00467	2	-	0	0.602542
AAH70397.1	ENSMUST00000029541_Slc27a3	459-550	-	67.59	2.46	1	PF16906,PF00467	2	-	0	0.602542
AAH70397.1	ENSMUST00000171461_Rnf14	67-200	-	79.31	2.46	1	PF16906,PF00467	2	-	0	0.602458
AAH70397.1	ENSMUST00000010941_Wnt2	136-227	-	67.56	2.46	1	PF16906,PF00467	2	-	0	0.602458
AAH70397.1	ENSMUST00000071652_Mthfd2l	1988-01-01	-	67.56	2.46	1	PF16906,PF00467	2	-	0	0.602458
AAH70397.1	ENSMUST00000028554_Lpcat4	361-452	-	67.55	2.46	1	PF16906,PF00467	2	-	0	0.602458
AAH70397.1	ENSMUST00000146444_Tab2	1-176	-	98.36	2.46	1	PF16906,PF00467	2	-	0	0.602417
AAH70397.1	ENSMUST00000112304_Ppm1b	221-354	-	79.28	2.46	1	PF16906,PF00467	2	-	0	0.602417
AAH70397.1	ENSMUST00000160835_Pip4p1	111-222	-	74.47	2.46	1	PF16906,PF00467	2	-	0	0.602417
AAH70397.1	ENSMUST00000072910_Chadl	1051-1152	-	70.61	2.46	1	PF16906,PF00467	2	-	0	0.602417
AAH70397.1	ENSMUST00000042412_Hey1	1998-01-01	-	67.76	2.46	1	PF16906,PF00467	2	-	0	0.602417
AAH70397.1	ENSMUST00000110105_Zc3h14	1-142	-	84.9	2.46	1	PF16906,PF00467	2	-	0	0.602375
AAH70397.1	ENSMUST00000034190_Vac14	62-185	-	78	2.46	1	PF16906,PF00467	2	-	0	0.602375
AAH70397.1	ENSMUST00000022721_Cln5	49-146	-	67.75	2.46	1	PF16906,PF00467	2	-	0	0.602375
AAH70397.1	ENSMUST00000085513_Uri1	41-178	-	81.98	2.46	1	PF16906,PF00467	2	-	0	0.602292
AAH70397.1	ENSMUST00000032168_Sec61a1	1-128	-	77.96	2.46	1	PF16906,PF00467	2	-	0	0.602292
AAH70397.1	ENSMUST00000071698_Erlin1	1-130	-	79.22	2.45	1	PF16906,PF00467	2	-	0	0.60225
AAH70397.1	ENSMUST00000135107_Sox3	343-426	NA	65.45	2.45	1	PF16906,PF00467	2	-	0	0.60225
AAH70397.1	ENSMUST00000179563_Fcho2	280-343	NA	63.29	2.45	1	PF16906,PF00467	2	-	0	0.60225
AAH70397.1	ENSMUST00000031697_Cul1	1-128	-	77.93	2.45	1	PF16906,PF00467	2	-	0	0.602208
AAH70397.1	ENSMUST00000028049_Rabgap1l	102-211	-	72.27	2.45	1	PF16906,PF00467	2	-	0	0.602208
AAH70397.1	ENSMUST00000035083_Stac	1-106	-	72.24	2.45	1	PF16906,PF00467	2	-	0	0.602125
AAH70397.1	ENSMUST00000109728_Snta1	127-212	-	65.39	2.45	1	PF16906,PF00467	2	-	0	0.602125
AAH70397.1	ENSMUST00000037923_Rbm24	489-612	-	77.87	2.45	1	PF16906,PF00467	2	-	0	0.602083
AAH70397.1	ENSMUST00000163435_Ptpn4	203-298	-	67.62	2.45	1	PF16906,PF00467	2	-	0	0.602083
AAH70397.1	ENSMUST00000055125_Diras1	1-120	-	76.47	2.45	1	PF16906,PF00467	2	-	0	0.602042
AAH70397.1	ENSMUST00000001802_Naglu	307-410	-	70.46	2.45	1	PF16906,PF00467	2	-	0	0.602042
AAH70397.1	ENSMUST00000021689_Evl	202-289	-	67.37	2.45	1	PF16906,PF00467	2	-	0	0.602042
AAH70397.1	ENSMUST00000023550_Pdia5	73-146	-	63.65	2.45	1	PF16906,PF00467	2	-	0	0.602042
AAH70397.1	ENSMUST00000152652_Dlgap2	1-154	-	90.28	2.45	1	PF16906,PF00467	2	-	0	0.602
AAH70397.1	ENSMUST00000053218_Dact2	326-457	-	79.1	2.45	1	PF16906,PF00467	2	-	0	0.602
AAH70397.1	ENSMUST00000025224_Gfra3	1987-08-01	-	64.39	2.45	1	PF16906,PF00467	2	-	0	0.602
AAH70397.1	ENSMUST00000026469_Nab2	1-104	-	70.4	2.45	1	PF16906,PF00467	2	-	0	0.601917
AAH70397.1	ENSMUST00000070816_Artn	130-217	-	67.33	2.45	1	PF16906,PF00467	2	-	0	0.601917
AAH70397.1	ENSMUST00000105894_Rps6ka1	63-188	-	77.77	2.44	1	PF16906,PF00467	2	-	0	0.601875
AAH70397.1	ENSMUST00000031621_Ccz1	1972-01-01	-	63.58	2.44	1	PF16906,PF00467	2	-	0	0.601875
AAH70397.1	ENSMUST00000079258_Numbl	166-277	-	74.21	2.44	1	PF16906,PF00467	2	-	0	0.601833
AAH70397.1	ENSMUST00000030361_Tmem59	176-247	-	63.57	2.44	1	PF16906,PF00467	2	-	0	0.601833
AAH70397.1	ENSMUST00000046094_Ppp1ca	1960-01-01	-	63.18	2.44	1	PF16906,PF00467	2	-	0	0.60175
AAH70397.1	ENSMUST00000031037_Slc30a3	42-125	-	65.2	2.44	1	PF16906,PF00467	2	-	0	0.601667
AAH70397.1	ENSMUST00000103145_E2f1	55-164	-	72.01	2.44	1	PF16906,PF00467	2	-	0	0.601625
AAH70397.1	ENSMUST00000165512_Mnx1	573-662	-	67.18	2.44	1	PF16906,PF00467	2	-	0	0.601583
AAH70397.1	ENSMUST00000039752_Slc16a8	222-295	-	63.45	2.44	1	PF16906,PF00467	2	-	0	0.601583
AAH70397.1	ENSMUST00000045454_Fam207a	48-143	-	67.4	2.44	1	PF16906,PF00467	2	-	0	0.601542
AAH70397.1	ENSMUST00000040718_Ostm1	61-182	-	76.22	2.44	1	PF16906,PF00467	2	-	0	0.6015
AAH70397.1	ENSMUST00000059805_Slc35d3	417-522	-	71.94	2.44	1	PF16906,PF00467	2	-	0	0.601458
AAH70397.1	ENSMUST00000177587_Jdp2	129-194	-	62.94	2.44	1	PF16906,PF00467	2	-	0	0.601458
AAH70397.1	ENSMUST00000118444_Lrp3	27-182	-	89.96	2.43	1	PF16906,PF00467	2	-	0	0.601417
AAH70397.1	ENSMUST00000025827_Minpp1	105-210	-	71.93	2.43	1	PF16906,PF00467	2	-	0	0.601417
AAH70397.1	ENSMUST00000071095_Setd3	56-167	-	74	2.43	1	PF16906,PF00467	2	-	0	0.601375
AAH70397.1	ENSMUST00000079866_Srsf1	396-513	-	76.13	2.43	1	PF16906,PF00467	2	-	0	0.601333
AAH70397.1	ENSMUST00000029438_Hipk1	84-251	-	95.67	2.43	1	PF16906,PF00467	2	-	0	0.601292
AAH70397.1	ENSMUST00000054776_Plekhf2	27-146	-	76.12	2.43	1	PF16906,PF00467	2	-	0	0.601292
AAH70397.1	ENSMUST00000030207_Psip1	1-132	-	78.73	2.43	1	PF16906,PF00467	2	-	0	0.60125
AAH70397.1	ENSMUST00000108878_Bhlhe23	351-452	-	70.09	2.43	1	PF16906,PF00467	2	-	0	0.601208
AAH70397.1	ENSMUST00000086421_Nck2	77-188	-	73.92	2.43	1	PF16906,PF00467	2	-	0	0.601167
AAH70397.1	ENSMUST00000032191_Sumf1	103-206	-	70.08	2.43	1	PF16906,PF00467	2	-	0	0.601167
AAH70397.1	ENSMUST00000030896_Tprgl	69-138	-	63.29	2.43	1	PF16906,PF00467	2	-	0	0.601167
AAH70397.1	ENSMUST00000101395_Hoxa4	125-188	-	62.82	2.43	1	PF16906,PF00467	2	-	0	0.601167
AAH70397.1	ENSMUST00000042732_Fbxo45	333-500	-	95.58	2.43	1	PF16906,PF00467	2	-	0	0.601125
AAH70397.1	ENSMUST00000023113_Polr3h	51-152	-	70.06	2.43	1	PF16906,PF00467	2	-	0	0.601125
AAH70397.1	ENSMUST00000114863_Ilrun	42-197	-	89.79	2.43	1	PF16906,PF00467	2	-	0	0.601083
AAH70397.1	ENSMUST00000228603_Npr3	373-470	-	67.21	2.43	1	PF16906,PF00467	2	-	0	0.601083
AAH70397.1	ENSMUST00000112969_Paqr3	1998-07-01	-	66.95	2.42	1	PF16906,PF00467	2	-	0	0.601042
AAH70397.1	ENSMUST00000024078_Marchf5	145-218	-	63.23	2.42	1	PF16906,PF00467	2	-	0	0.601042
AAH70397.1	ENSMUST00000102746_Uba2	80-183	-	70.01	2.42	1	PF16906,PF00467	2	-	0	0.601
AAH70397.1	ENSMUST00000019734_Cyb561	203-312	-	71.7	2.42	1	PF16906,PF00467	2	-	0	0.600917
AAH70397.1	ENSMUST00000096164_Fam189a2	1-102	-	69.96	2.42	1	PF16906,PF00467	2	-	0	0.600917
AAH70397.1	ENSMUST00000125581_Hoxa10	117-220	-	69.95	2.42	1	PF16906,PF00467	2	-	0	0.600875
AAH70397.1	ENSMUST00000067384_Rhob	279-372	-	67.12	2.42	1	PF16906,PF00467	2	-	0	0.600875
AAH70397.1	ENSMUST00000189877_Lrfn1	1976-01-01	-	63.92	2.42	1	PF16906,PF00467	2	-	0	0.600875
AAH70397.1	ENSMUST00000037813_Gnaz	1-142	-	84.11	2.42	1	PF16906,PF00467	2	-	0	0.600833
AAH70397.1	ENSMUST00000028907_Bfsp1	304-399	-	67.1	2.42	1	PF16906,PF00467	2	-	0	0.600833
AAH70397.1	ENSMUST00000082237_Mex3b	336-471	-	81.22	2.42	1	PF16906,PF00467	2	-	0	0.60075
AAH70397.1	ENSMUST00000068697_Kcmf1	1-132	-	78.51	2.42	1	PF16906,PF00467	2	-	0	0.60075
AAH70397.1	ENSMUST00000198140_Pfkfb4	139-278	-	81.14	2.41	1	PF16906,PF00467	2	-	0	0.600583
AAH70397.1	ENSMUST00000045737_Galnt11	2-105	-	69.83	2.41	1	PF16906,PF00467	2	-	0	0.600583
AAH70397.1	ENSMUST00000124606_Gm11549	281-394	-	73.63	2.41	1	PF16906,PF00467	2	-	0	0.600542
AAH70397.1	ENSMUST00000036453_Map3k10	147-294	-	85.87	2.41	1	PF16906,PF00467	2	-	0	0.6005
AAH70397.1	ENSMUST00000045296_Siah1a	40-119	-	63.76	2.41	1	PF16906,PF00467	2	-	0	0.6005
AAH70397.1	ENSMUST00000024595_Slc22a3	214-355	-	83.93	2.41	1	PF16906,PF00467	2	-	0	0.600458
AAH70397.1	ENSMUST00000036372_Chsy1	275-442	-	95.17	2.41	1	PF16906,PF00467	2	-	0	0.600417
AAH70397.1	ENSMUST00000113624_Rora	205-308	-	69.75	2.41	1	PF16906,PF00467	2	-	0	0.600417
AAH70397.1	ENSMUST00000040280_Slc25a23	68-203	-	81.03	2.41	1	PF16906,PF00467	2	-	0	0.600375
AAH70397.1	ENSMUST00000047425_Sntb2	25-154	-	78.32	2.41	1	PF16906,PF00467	2	-	0	0.600375
AAH70397.1	ENSMUST00000089257_Insm1	744-869	-	77.07	2.41	1	PF16906,PF00467	2	-	0	0.600375
AAH70397.1	ENSMUST00000030279_Atg4c	154-281	-	77.06	2.41	1	PF16906,PF00467	2	-	0	0.600375
AAH70397.1	ENSMUST00000192561_Lin9	10-137	-	77.06	2.41	1	PF16906,PF00467	2	-	0	0.600375
AAH70397.1	ENSMUST00000034512_Oaf	376-477	-	69.73	2.41	1	PF16906,PF00467	2	-	0	0.600375
AAH70397.1	ENSMUST00000080553_Deaf1	119-204	-	64.67	2.41	1	PF16906,PF00467	2	-	0	0.600375
AAH70397.1	ENSMUST00000073054_Mppe1	197-296	-	69.72	2.41	1	PF16906,PF00467	2	-	0	0.600333
AAH70397.1	ENSMUST00000003434_Btbd2	566-687	-	75.65	2.41	1	PF16906,PF00467	2	-	0	0.600292
AAH70397.1	ENSMUST00000184404_Ism1	309-428	-	75.65	2.41	1	PF16906,PF00467	2	-	0	0.600292
AAH70397.1	ENSMUST00000042054_Foxf2	1141-1236	-	66.88	2.41	1	PF16906,PF00467	2	-	0	0.600292
AAH70397.1	ENSMUST00000121212_Clk2	173-260	-	66.64	2.41	1	PF16906,PF00467	2	-	0	0.600292
AAH70397.1	ENSMUST00000020312_Mcu	22-137	-	73.5	2.41	1	PF16906,PF00467	2	-	0	0.60025
AAH70397.1	ENSMUST00000118927_Zdhhc13	1998-01-01	-	66.86	2.41	1	PF16906,PF00467	2	-	0	0.60025
AAH70397.1	ENSMUST00000003818_Insig2	213-320	-	71.39	2.4	1	PF16906,PF00467	2	-	0	0.600208
AAH70397.1	ENSMUST00000171808_Dbf4	49-146	-	66.84	2.4	1	PF16906,PF00467	2	-	0	0.600208
AAH70397.1	ENSMUST00000093078_Banp	1992-01-01	-	66.6	2.4	1	PF16906,PF00467	2	-	0	0.600208
AAH70397.1	ENSMUST00000194558_Kpna4	174-323	-	85.71	2.4	1	PF16906,PF00467	2	-	0	0.600167
AAH70397.1	ENSMUST00000171702_Racgap1	63-186	-	76.95	2.4	1	PF16906,PF00467	2	-	0	0.600125
AAH70397.1	ENSMUST00000041010_Ccdc9	875-970	-	66.8	2.4	1	PF16906,PF00467	2	-	0	0.600125
AAH70397.1	ENSMUST00000027780_Acbd3	208-347	-	80.9	2.4	1	PF16906,PF00467	2	-	0	0.600083
AAH70397.1	ENSMUST00000035484_Cdv3	604-739	-	80.9	2.4	1	PF16906,PF00467	2	-	0	0.600083
AAH70397.1	ENSMUST00000030263_St3gal3	249-350	-	69.61	2.4	1	PF16906,PF00467	2	-	0	0.600083
AAH70397.1	ENSMUST00000016125_Stk32c	221-310	-	66.54	2.4	1	PF16906,PF00467	2	-	0	0.600083
AAH70397.1	ENSMUST00000027981_Uap1	33-124	-	66.54	2.4	1	PF16906,PF00467	2	-	0	0.600083
AAH70397.1	ENSMUST00000043204_Fbxo33	366-513	-	85.64	2.4	1	PF16906,PF00467	2	-	0	0.600042
AAH70397.1	ENSMUST00000084616_Anks6	144-287	-	83.71	2.4	1	PF16906,PF00467	2	-	0	0.600042
AAH70397.1	ENSMUST00000005705_Trim28	621-750	-	78.17	2.4	1	PF16906,PF00467	2	-	0	0.600042
AAH70397.1	ENSMUST00000087996_Krt77	1625-1742	-	75.54	2.4	1	PF16906,PF00467	2	-	0	0.600042
AAH70397.1	ENSMUST00000038463_Raver2	125-286	-	92.08	2.4	1	PF16906,PF00467	2	-	0	0.6
AAH70397.1	ENSMUST00000066091_Smad1	123-246	-	76.86	2.4	1	PF16906,PF00467	2	-	0	0.599958
AAH70397.1	ENSMUST00000046856_Chn2	402-499	-	66.71	2.4	1	PF16906,PF00467	2	-	0	0.599875
AAH70397.1	ENSMUST00000098586_Sdhaf1	1608-1707	-	69.5	2.4	1	PF16906,PF00467	2	-	0	0.599833
AAH70397.1	ENSMUST00000005066_Map2k1	132-229	-	66.68	2.4	1	PF16906,PF00467	2	-	0	0.599833
AAH70397.1	ENSMUST00000201352_Babam2	223-298	-	63.49	2.4	1	PF16906,PF00467	2	-	0	0.599833
AAH70397.1	ENSMUST00000028758_Itpka	73-146	-	62.73	2.4	1	PF16906,PF00467	2	-	0	0.599833
AAH70397.1	ENSMUST00000100507_Eif3b	335-452	-	75.43	2.4	1	PF16906,PF00467	2	-	0	0.599792
AAH70397.1	ENSMUST00000165594_Septin7	16-117	-	69.48	2.4	1	PF16906,PF00467	2	-	0	0.599792
AAH70397.1	ENSMUST00000040907_Decr2	1990-01-01	-	66.43	2.4	1	PF16906,PF00467	2	-	0	0.599792
AAH70397.1	ENSMUST00000020158_Myb	146-269	-	76.75	2.39	1	PF16906,PF00467	2	-	0	0.599708
AAH70397.1	ENSMUST00000048421_Map11	295-394	-	69.44	2.39	1	PF16906,PF00467	2	-	0	0.599708
AAH70397.1	ENSMUST00000022429_Arf4	15-102	-	66.38	2.39	1	PF16906,PF00467	2	-	0	0.599708
AAH70397.1	ENSMUST00000046038_Slc25a28	185-246	-	62.28	2.39	1	PF16906,PF00467	2	-	0	0.599708
AAH70397.1	ENSMUST00000064637_Rnf103	1-132	-	77.99	2.39	1	PF16906,PF00467	2	-	0	0.599667
AAH70397.1	ENSMUST00000020775_Dynll2	124-223	-	69.43	2.39	1	PF16906,PF00467	2	-	0	0.599667
AAH70397.1	ENSMUST00000038403_Ica1	148-231	-	64.37	2.39	1	PF16906,PF00467	2	-	0	0.599667
AAH70397.1	ENSMUST00000028378_Galnt3	35-190	-	89	2.39	1	PF16906,PF00467	2	-	0	0.599625
AAH70397.1	ENSMUST00000176047_Atpaf1	122-215	-	66.6	2.39	1	PF16906,PF00467	2	-	0	0.599625
AAH70397.1	ENSMUST00000072835_Ccdc112	169-282	-	73.2	2.39	1	PF16906,PF00467	2	-	0	0.599583
AAH70397.1	ENSMUST00000046765_Kcnk1	255-344	-	66.34	2.39	1	PF16906,PF00467	2	-	0	0.599583
AAH70397.1	ENSMUST00000058866_Nxph3	165-248	-	64.31	2.39	1	PF16906,PF00467	2	-	0	0.599542
AAH70397.1	ENSMUST00000072113_Tmem65	223-372	-	85.37	2.39	1	PF16906,PF00467	2	-	0	0.5995
AAH70397.1	ENSMUST00000176867_Lrp5	9-120	-	73.13	2.39	1	PF16906,PF00467	2	-	0	0.599458
AAH70397.1	ENSMUST00000108315_Dll3	1006-1111	-	71.04	2.39	1	PF16906,PF00467	2	-	0	0.599417
AAH70397.1	ENSMUST00000168529_Cyb5r4	44-149	-	71.03	2.39	1	PF16906,PF00467	2	-	0	0.599417
AAH70397.1	ENSMUST00000174548_Hnrnpl	531-638	-	71.02	2.38	1	PF16906,PF00467	2	-	0	0.599375
AAH70397.1	ENSMUST00000027988_Ccdc3	54-161	-	71.01	2.38	1	PF16906,PF00467	2	-	0	0.599375
AAH70397.1	ENSMUST00000073124_Zfp746	74-221	-	85.23	2.38	1	PF16906,PF00467	2	-	0	0.59925
AAH70397.1	ENSMUST00000143043_Wt1	528-651	-	76.52	2.38	1	PF16906,PF00467	2	-	0	0.599208
AAH70397.1	ENSMUST00000042646_Atoh8	236-331	-	66.42	2.38	1	PF16906,PF00467	2	-	0	0.599208
AAH70397.1	ENSMUST00000109699_Nsun2	57-170	-	73.01	2.38	1	PF16906,PF00467	2	-	0	0.599167
AAH70397.1	ENSMUST00000070368_Siah2	401-502	-	69.2	2.38	1	PF16906,PF00467	2	-	0	0.599125
AAH70397.1	ENSMUST00000072896_Armc10	197-286	-	66.14	2.38	1	PF16906,PF00467	2	-	0	0.599125
AAH70397.1	ENSMUST00000111272_Prdm11	1861-1982	-	75.1	2.38	1	PF16906,PF00467	2	-	0	0.599083
AAH70397.1	ENSMUST00000030787_Rheb	106-177	-	62.41	2.38	1	PF16906,PF00467	2	-	0	0.599083
AAH70397.1	ENSMUST00000113935_Ino80b	1111-1172	-	62.01	2.38	1	PF16906,PF00467	2	-	0	0.599083
AAH70397.1	ENSMUST00000099678_Fjx1	869-994	-	76.43	2.38	1	PF16906,PF00467	2	-	0	0.599042
AAH70397.1	ENSMUST00000233984_Mapk13	1-118	-	75.08	2.38	1	PF16906,PF00467	2	-	0	0.599042
AAH70397.1	ENSMUST00000000356_Dazap2	35-120	-	64.11	2.38	1	PF16906,PF00467	2	-	0	0.599042
AAH70397.1	ENSMUST00000026156_Rfng	1986-01-01	-	64.1	2.38	1	PF16906,PF00467	2	-	0	0.599042
AAH70397.1	ENSMUST00000028398_Ube2e3	1990-01-01	-	66.09	2.38	1	PF16906,PF00467	2	-	0	0.599
AAH70397.1	ENSMUST00000000153_Gna12	69-206	-	80.34	2.38	1	PF16906,PF00467	2	-	0	0.598958
AAH70397.1	ENSMUST00000002044_Map3k3	139-278	-	80.34	2.38	1	PF16906,PF00467	2	-	0	0.598958
AAH70397.1	ENSMUST00000020962_Ubxn2a	152-259	-	70.83	2.38	1	PF16906,PF00467	2	-	0	0.598958
AAH70397.1	ENSMUST00000145482_Prpf40b	8-141	-	77.64	2.37	1	PF16906,PF00467	2	-	0	0.598917
AAH70397.1	ENSMUST00000114102_Entr1	43-130	-	66.05	2.37	1	PF16906,PF00467	2	-	0	0.598917
AAH70397.1	ENSMUST00000049057_Fam171a2	142-267	-	76.36	2.37	1	PF16906,PF00467	2	-	0	0.598875
AAH70397.1	ENSMUST00000031736_Agfg2	1-116	-	72.87	2.37	1	PF16906,PF00467	2	-	0	0.598875
AAH70397.1	ENSMUST00000133808_Tmem250-ps	50-149	-	69.07	2.37	1	PF16906,PF00467	2	-	0	0.598833
AAH70397.1	ENSMUST00000001279_Lsr	259-346	-	66.02	2.37	1	PF16906,PF00467	2	-	0	0.598833
AAH70397.1	ENSMUST00000002379_Cd320	45-134	-	66.01	2.37	1	PF16906,PF00467	2	-	0	0.598833
AAH70397.1	ENSMUST00000009774_Ppp2cb	146-205	-	61.91	2.37	1	PF16906,PF00467	2	-	0	0.598833
AAH70397.1	ENSMUST00000049038_Sox30	178-297	-	74.96	2.37	1	PF16906,PF00467	2	-	0	0.598792
AAH70397.1	ENSMUST00000053459_Pxdc1	1008-1115	-	70.77	2.37	1	PF16906,PF00467	2	-	0	0.598792
AAH70397.1	ENSMUST00000007814_Khsrp	159-318	-	91.41	2.37	1	PF16906,PF00467	2	-	0	0.59875
AAH70397.1	ENSMUST00000126375_Xiap	1963-12-01	NA	50.46	2.37	1	PF16906,PF00467	2	-	0	0.59875
AAH70397.1	ENSMUST00000105369_Cbarp	1-126	-	76.29	2.37	1	PF16906,PF00467	2	-	0	0.598708
AAH70397.1	ENSMUST00000026976_Get4	127-212	-	63.97	2.37	1	PF16906,PF00467	2	-	0	0.598708
AAH70397.1	ENSMUST00000026972_Fam20c	387-530	-	83	2.37	1	PF16906,PF00467	2	-	0	0.598625
AAH70397.1	ENSMUST00000019470_Psme3	67-174	-	70.69	2.37	1	PF16906,PF00467	2	-	0	0.598625
AAH70397.1	ENSMUST00000161504_Exoc5	134-237	-	68.95	2.37	1	PF16906,PF00467	2	-	0	0.598583
AAH70397.1	ENSMUST00000082439_Selenoo	221-316	-	66.16	2.37	1	PF16906,PF00467	2	-	0	0.598583
AAH70397.1	ENSMUST00000067784_Cdh24	39-178	-	80.15	2.37	1	PF16906,PF00467	2	-	0	0.598542
AAH70397.1	ENSMUST00000059331_Mypop	345-432	-	65.89	2.37	1	PF16906,PF00467	2	-	0	0.598542
AAH70397.1	ENSMUST00000036493_Atp1a1	29-176	-	84.85	2.36	1	PF16906,PF00467	2	-	0	0.5985
AAH70397.1	ENSMUST00000171436_Pacsin2	1-148	-	84.84	2.36	1	PF16906,PF00467	2	-	0	0.5985
AAH70397.1	ENSMUST00000027185_Stradb	69-188	-	74.8	2.36	1	PF16906,PF00467	2	-	0	0.598458
AAH70397.1	ENSMUST00000048572_Hlx	253-344	-	65.85	2.36	1	PF16906,PF00467	2	-	0	0.598458
AAH70397.1	ENSMUST00000032946_Rab6a	398-527	-	77.41	2.36	1	PF16906,PF00467	2	-	0	0.598417
AAH70397.1	ENSMUST00000087215_Cnot9	196-327	-	77.4	2.36	1	PF16906,PF00467	2	-	0	0.598417
AAH70397.1	ENSMUST00000042251_Rmnd1	1-126	-	76.14	2.36	1	PF16906,PF00467	2	-	0	0.598417
AAH70397.1	ENSMUST00000080030_Gspt1	286-401	-	72.65	2.36	1	PF16906,PF00467	2	-	0	0.598375
AAH70397.1	ENSMUST00000062821_Emid1	39-116	-	62.88	2.36	1	PF16906,PF00467	2	-	0	0.598375
AAH70397.1	ENSMUST00000067935_Vps37d	44-105	-	61.71	2.36	1	PF16906,PF00467	2	-	0	0.598375
AAH70397.1	ENSMUST00000064110_Doc2a	38-139	-	68.86	2.36	1	PF16906,PF00467	2	-	0	0.598333
AAH70397.1	ENSMUST00000056032_E4f1	75-178	-	68.85	2.36	1	PF16906,PF00467	2	-	0	0.598333
AAH70397.1	ENSMUST00000063717_Phtf1	397-530	-	77.32	2.36	1	PF16906,PF00467	2	-	0	0.59825
AAH70397.1	ENSMUST00000115742_Ppp1r3f	138-261	NA	76.07	2.36	1	PF16906,PF00467	2	-	0	0.59825
AAH70397.1	ENSMUST00000014546_Tsg101	1978-01-01	-	62.82	2.36	1	PF16906,PF00467	2	-	0	0.59825
AAH70397.1	ENSMUST00000061169_Gal3st3	1201-1298	-	66.01	2.36	1	PF16906,PF00467	2	-	0	0.598208
AAH70397.1	ENSMUST00000035166_Uba5	97-194	-	66	2.36	1	PF16906,PF00467	2	-	0	0.598208
AAH70397.1	ENSMUST00000020217_Nudt4	65-194	-	77.29	2.36	1	PF16906,PF00467	2	-	0	0.598167
AAH70397.1	ENSMUST00000007559_Gatad1	45-146	-	68.76	2.36	1	PF16906,PF00467	2	-	0	0.598125
AAH70397.1	ENSMUST00000031251_Hsd17b11	1297-1370	-	62.01	2.36	1	PF16906,PF00467	2	-	0	0.598125
AAH70397.1	ENSMUST00000034876_Tspan3	16-85	-	62	2.36	1	PF16906,PF00467	2	-	0	0.598125
AAH70397.1	ENSMUST00000030536_Pink1	307-402	-	65.95	2.35	1	PF16906,PF00467	2	-	0	0.598083
AAH70397.1	ENSMUST00000025924_Spindoc	65-192	-	75.97	2.35	1	PF16906,PF00467	2	-	0	0.598042
AAH70397.1	ENSMUST00000098340_Lrrfip2	127-254	-	75.97	2.35	1	PF16906,PF00467	2	-	0	0.598042
AAH70397.1	ENSMUST00000049699_Pskh1	5-136	-	77.21	2.35	1	PF16906,PF00467	2	-	0	0.598
AAH70397.1	ENSMUST00000030898_Arhgef16	1-116	-	72.48	2.35	1	PF16906,PF00467	2	-	0	0.598
AAH70397.1	ENSMUST00000109757_Bpifb4	2257-2354	-	65.92	2.35	1	PF16906,PF00467	2	-	0	0.598
AAH70397.1	ENSMUST00000021609_Golga5	107-242	-	79.86	2.35	1	PF16906,PF00467	2	-	0	0.597958
AAH70397.1	ENSMUST00000033044_BC017158	183-288	-	70.39	2.35	1	PF16906,PF00467	2	-	0	0.597958
AAH70397.1	ENSMUST00000159939_Phf21b	39-184	-	82.64	2.35	1	PF16906,PF00467	2	-	0	0.597917
AAH70397.1	ENSMUST00000170693_Ube2d2a	148-247	-	68.68	2.35	1	PF16906,PF00467	2	-	0	0.597917
AAH70397.1	ENSMUST00000094870_Zfp787	1231-1306	-	62.68	2.35	1	PF16906,PF00467	2	-	0	0.597917
AAH70397.1	ENSMUST00000032978_Sh2b1	1-136	-	79.81	2.35	1	PF16906,PF00467	2	-	0	0.597875
AAH70397.1	ENSMUST00000161429_Dipk1c	145-200	NA	58.92	2.35	1	PF16906,PF00467	2	-	0	0.597875
AAH70397.1	ENSMUST00000061111_Marveld1	138-261	-	75.88	2.35	1	PF16906,PF00467	2	-	0	0.597833
AAH70397.1	ENSMUST00000036187_Qsox2	256-359	-	68.64	2.35	1	PF16906,PF00467	2	-	0	0.597833
AAH70397.1	ENSMUST00000024956_Rhoq	250-417	-	93.73	2.35	1	PF16906,PF00467	2	-	0	0.597792
AAH70397.1	ENSMUST00000122054_Fgfr2	1-134	-	77.08	2.35	1	PF16906,PF00467	2	-	0	0.59775
AAH70397.1	ENSMUST00000101589_Klf14	128-251	-	75.82	2.35	1	PF16906,PF00467	2	-	0	0.597708
AAH70397.1	ENSMUST00000020243_Ascl1	668-767	-	68.59	2.35	1	PF16906,PF00467	2	-	0	0.597708
AAH70397.1	ENSMUST00000046869_Fbxw4	288-371	-	63.56	2.35	1	PF16906,PF00467	2	-	0	0.597708
AAH70397.1	ENSMUST00000032309_Ybx3	297-372	-	62.57	2.34	1	PF16906,PF00467	2	-	0	0.597667
AAH70397.1	ENSMUST00000022038_Naa35	43-194	-	84.4	2.34	1	PF16906,PF00467	2	-	0	0.597625
AAH70397.1	ENSMUST00000044691_Bag2	1976-01-01	-	62.56	2.34	1	PF16906,PF00467	2	-	0	0.597625
AAH70397.1	ENSMUST00000239015_Emc10	852-927	-	62.54	2.34	1	PF16906,PF00467	2	-	0	0.597583
AAH70397.1	ENSMUST00000168989_Kctd1	111-222	-	72.25	2.34	1	PF16906,PF00467	2	-	0	0.5975
AAH70397.1	ENSMUST00000108751_Mprip	101-262	-	90.7	2.34	1	PF16906,PF00467	2	-	0	0.597458
AAH70397.1	ENSMUST00000039016_Lzts2	256-379	-	75.68	2.34	1	PF16906,PF00467	2	-	0	0.597417
AAH70397.1	ENSMUST00000179269_Shisa8	460-563	-	68.45	2.34	1	PF16906,PF00467	2	-	0	0.597417
AAH70397.1	ENSMUST00000043397_Plekhh3	2258-2381	-	75.63	2.34	1	PF16906,PF00467	2	-	0	0.597333
AAH70397.1	ENSMUST00000081721_Ezh2	56-167	-	72.17	2.34	1	PF16906,PF00467	2	-	0	0.597333
AAH70397.1	ENSMUST00000002839_Ppp2r5d	26-143	-	74.26	2.34	1	PF16906,PF00467	2	-	0	0.597292
AAH70397.1	ENSMUST00000021052_Smarcd2	271-380	-	70.07	2.33	1	PF16906,PF00467	2	-	0	0.59725
AAH70397.1	ENSMUST00000060336_Fgf4	241-362	-	74.22	2.33	1	PF16906,PF00467	2	-	0	0.597208
AAH70397.1	ENSMUST00000056931_Ldb1	360-451	-	65.32	2.33	1	PF16906,PF00467	2	-	0	0.597208
AAH70397.1	ENSMUST00000051179_Fam181b	83-164	-	63.35	2.33	1	PF16906,PF00467	2	-	0	0.597208
AAH70397.1	ENSMUST00000060223_Zadh2	1-138	-	79.45	2.33	1	PF16906,PF00467	2	-	0	0.597125
AAH70397.1	ENSMUST00000144326_Ranbp9	222-357	-	79.44	2.33	1	PF16906,PF00467	2	-	0	0.597125
AAH70397.1	ENSMUST00000058845_Basp1	519-594	-	62.35	2.33	1	PF16906,PF00467	2	-	0	0.597125
AAH70397.1	ENSMUST00000153128_Cnnm4	1-182	-	101.34	2.33	1	PF16906,PF00467	2	-	0	0.597083
AAH70397.1	ENSMUST00000067505_Tmem120b	44-131	-	65.28	2.33	1	PF16906,PF00467	2	-	0	0.597083
AAH70397.1	ENSMUST00000070720_Sorcs2	411-494	-	63.29	2.33	1	PF16906,PF00467	2	-	0	0.597083
AAH70397.1	ENSMUST00000045557_Slc7a5	71-212	-	82.21	2.33	1	PF16906,PF00467	2	-	0	0.597042
AAH70397.1	ENSMUST00000031530_Sppl3	260-389	-	76.75	2.33	1	PF16906,PF00467	2	-	0	0.597042
AAH70397.1	ENSMUST00000027846_Tada1	45-134	-	65.25	2.33	1	PF16906,PF00467	2	-	0	0.597042
AAH70397.1	ENSMUST00000026135_Aspscr1	56-129	-	61.55	2.33	1	PF16906,PF00467	2	-	0	0.597042
AAH70397.1	ENSMUST00000024906_Twsg1	36-199	-	90.42	2.33	1	PF16906,PF00467	2	-	0	0.596958
AAH70397.1	ENSMUST00000040166_Susd1	261-392	-	76.71	2.33	1	PF16906,PF00467	2	-	0	0.596958
AAH70397.1	ENSMUST00000023790_Krt1	344-443	-	68.25	2.33	1	PF16906,PF00467	2	-	0	0.596958
AAH70397.1	ENSMUST00000008032_Crlf1	1153-1218	-	61.02	2.33	1	PF16906,PF00467	2	-	0	0.596958
AAH70397.1	ENSMUST00000105613_Nadk	127-254	-	75.45	2.33	1	PF16906,PF00467	2	-	0	0.596917
AAH70397.1	ENSMUST00000043650_Fam222a	1-118	-	74.09	2.33	1	PF16906,PF00467	2	-	0	0.596917
AAH70397.1	ENSMUST00000040677_Eepd1	1-110	-	69.94	2.33	1	PF16906,PF00467	2	-	0	0.596917
AAH70397.1	ENSMUST00000019109_Ywhah	119-190	-	61.49	2.33	1	PF16906,PF00467	2	-	0	0.596917
AAH70397.1	ENSMUST00000106262_Zfp668	820-947	-	75.42	2.33	1	PF16906,PF00467	2	-	0	0.596875
AAH70397.1	ENSMUST00000002572_Slc9a3r2	120-205	-	63.2	2.33	1	PF16906,PF00467	2	-	0	0.596875
AAH70397.1	ENSMUST00000107974_Iglon5	2497-2602	-	69.87	2.32	1	PF16906,PF00467	2	-	0	0.596792
AAH70397.1	ENSMUST00000034431_Tmem170	78-233	-	87.46	2.32	1	PF16906,PF00467	2	-	0	0.59675
AAH70397.1	ENSMUST00000102936_Gne	78-195	-	74.02	2.32	1	PF16906,PF00467	2	-	0	0.59675
AAH70397.1	ENSMUST00000059794_Nhlh1	1288-1387	-	68.16	2.32	1	PF16906,PF00467	2	-	0	0.59675
AAH70397.1	ENSMUST00000020507_Fgf18	26-77	-	56.76	2.32	1	PF16906,PF00467	2	-	0	0.59675
AAH70397.1	ENSMUST00000003152_Stk11	16-119	-	68.14	2.32	1	PF16906,PF00467	2	-	0	0.596667
AAH70397.1	ENSMUST00000038424_Txndc11	245-368	-	75.3	2.32	1	PF16906,PF00467	2	-	0	0.596625
AAH70397.1	ENSMUST00000211250_Grin2d	909-960	NA	56.71	2.32	1	PF16906,PF00467	2	-	0	0.596625
AAH70397.1	ENSMUST00000029429_Wnt2b	18-151	-	76.53	2.32	1	PF16906,PF00467	2	-	0	0.596583
AAH70397.1	ENSMUST00000132527_Col9a3	61-182	-	73.92	2.32	1	PF16906,PF00467	2	-	0	0.596542
AAH70397.1	ENSMUST00000109355_Lrrc36	1998-01-01	-	65.31	2.32	1	PF16906,PF00467	2	-	0	0.596542
AAH70397.1	ENSMUST00000063445_Klhdc1	53-158	-	69.75	2.32	1	PF16906,PF00467	2	-	0	0.5965
AAH70397.1	ENSMUST00000019333_Rnf145	1-144	-	81.9	2.31	1	PF16906,PF00467	2	-	0	0.596458
AAH70397.1	ENSMUST00000053949_Shisa2	825-950	-	75.22	2.31	1	PF16906,PF00467	2	-	0	0.596458
AAH70397.1	ENSMUST00000078945_Grsf1	201-302	-	68.05	2.31	1	PF16906,PF00467	2	-	0	0.596458
AAH70397.1	ENSMUST00000224714_Fezf2	941-1038	-	65.28	2.31	1	PF16906,PF00467	2	-	0	0.596458
AAH70397.1	ENSMUST00000143365_Akap9	121-202	NA	63.03	2.31	1	PF16906,PF00467	2	-	0	0.596458
AAH70397.1	ENSMUST00000087228_Guf1	69-206	-	79.11	2.31	1	PF16906,PF00467	2	-	0	0.596417
AAH70397.1	ENSMUST00000103118_Kat2a	226-347	-	73.86	2.31	1	PF16906,PF00467	2	-	0	0.596417
AAH70397.1	ENSMUST00000045196_Kcns1	595-704	-	69.71	2.31	1	PF16906,PF00467	2	-	0	0.596417
AAH70397.1	ENSMUST00000109071_Tcf7	337-420	-	63.02	2.31	1	PF16906,PF00467	2	-	0	0.596417
AAH70397.1	ENSMUST00000163716_Apcdd1	1976-01-01	-	62.05	2.31	1	PF16906,PF00467	2	-	0	0.596417
AAH70397.1	ENSMUST00000018429_Pld2	9-156	-	83.75	2.31	1	PF16906,PF00467	2	-	0	0.596375
AAH70397.1	ENSMUST00000031061_Dhx15	1-122	-	73.82	2.31	1	PF16906,PF00467	2	-	0	0.596333
AAH70397.1	ENSMUST00000069128_Rbm12b1	123-246	-	75.14	2.31	1	PF16906,PF00467	2	-	0	0.596292
AAH70397.1	ENSMUST00000109891_Bcl11b	2281-2396	-	71.71	2.31	1	PF16906,PF00467	2	-	0	0.596292
AAH70397.1	ENSMUST00000037913_Rmi2	149-298	-	83.68	2.31	1	PF16906,PF00467	2	-	0	0.59625
AAH70397.1	ENSMUST00000043897_Rhot2	316-443	-	75.12	2.31	1	PF16906,PF00467	2	-	0	0.59625
AAH70397.1	ENSMUST00000038765_Inhbb	1021-1192	-	94.9	2.31	1	PF16906,PF00467	2	-	0	0.596208
AAH70397.1	ENSMUST00000031734_Lrch4	1-124	-	75.05	2.31	1	PF16906,PF00467	2	-	0	0.596083
AAH70397.1	ENSMUST00000088827_Mapk12	80-153	-	61.15	2.31	1	PF16906,PF00467	2	-	0	0.596083
AAH70397.1	ENSMUST00000020343_Rab21	185-370	-	103.19	2.3	1	PF16906,PF00467	2	-	0	0.596
AAH70397.1	ENSMUST00000113146_Mtmr14	79-186	-	69.52	2.3	1	PF16906,PF00467	2	-	0	0.596
AAH70397.1	ENSMUST00000108759_Slc35f3	55-148	-	65.08	2.3	1	PF16906,PF00467	2	-	0	0.596
AAH70397.1	ENSMUST00000027404_Ptprn	75-218	-	81.66	2.3	1	PF16906,PF00467	2	-	0	0.595958
AAH70397.1	ENSMUST00000037035_Ripk2	54-161	-	69.48	2.3	1	PF16906,PF00467	2	-	0	0.595917
AAH70397.1	ENSMUST00000206422_Phldb3	728-831	-	67.79	2.3	1	PF16906,PF00467	2	-	0	0.595875
AAH70397.1	ENSMUST00000031788_Hibadh	97-170	-	61.05	2.3	1	PF16906,PF00467	2	-	0	0.595875
AAH70397.1	ENSMUST00000049271_Tedc1	1998-01-01	-	64.97	2.3	1	PF16906,PF00467	2	-	0	0.59575
AAH70397.1	ENSMUST00000178422_Dapk3	1152-1221	-	60.99	2.3	1	PF16906,PF00467	2	-	0	0.595708
AAH70397.1	ENSMUST00000030189_Gba2	114-255	-	81.51	2.3	1	PF16906,PF00467	2	-	0	0.595667
AAH70397.1	ENSMUST00000178011_Sncaip	169-306	-	78.74	2.3	1	PF16906,PF00467	2	-	0	0.595667
AAH70397.1	ENSMUST00000006367_Htra1	241-322	-	62.7	2.3	1	PF16906,PF00467	2	-	0	0.595667
AAH70397.1	ENSMUST00000004646_Coro1c	1-140	-	78.72	2.29	1	PF16906,PF00467	2	-	0	0.595625
AAH70397.1	ENSMUST00000050226_Smtnl2	157-262	-	69.36	2.29	1	PF16906,PF00467	2	-	0	0.595625
AAH70397.1	ENSMUST00000208253_Med25	1-148	-	83.34	2.29	1	PF16906,PF00467	2	-	0	0.595583
AAH70397.1	ENSMUST00000103131_Krt10	1479-1562	-	62.67	2.29	1	PF16906,PF00467	2	-	0	0.595583
AAH70397.1	ENSMUST00000019405_Map1s	14-147	-	76.04	2.29	1	PF16906,PF00467	2	-	0	0.595542
AAH70397.1	ENSMUST00000181969_Ndfip2	301-402	-	67.64	2.29	1	PF16906,PF00467	2	-	0	0.595542
AAH70397.1	ENSMUST00000006005_Pth1r	277-370	-	64.88	2.29	1	PF16906,PF00467	2	-	0	0.5955
AAH70397.1	ENSMUST00000040381_Ncoa5	64-191	-	74.73	2.29	1	PF16906,PF00467	2	-	0	0.595417
AAH70397.1	ENSMUST00000019911_Hdac2	125-206	-	62.6	2.29	1	PF16906,PF00467	2	-	0	0.595417
AAH70397.1	ENSMUST00000049545_Adra2c	1361-1498	-	78.6	2.29	1	PF16906,PF00467	2	-	0	0.595375
AAH70397.1	ENSMUST00000102911_Slc44a1	188-313	-	74.72	2.29	1	PF16906,PF00467	2	-	0	0.595375
AAH70397.1	ENSMUST00000043200_Smap2	237-354	-	73.37	2.29	1	PF16906,PF00467	2	-	0	0.595375
AAH70397.1	ENSMUST00000093312_Irx3	729-834	-	69.25	2.29	1	PF16906,PF00467	2	-	0	0.595375
AAH70397.1	ENSMUST00000100043_Sp5	210-295	-	62.57	2.29	1	PF16906,PF00467	2	-	0	0.595375
AAH70397.1	ENSMUST00000094324_Cdc25a	320-465	-	81.33	2.29	1	PF16906,PF00467	2	-	0	0.595333
AAH70397.1	ENSMUST00000055673_Kcns3	33-150	-	73.34	2.29	1	PF16906,PF00467	2	-	0	0.595292
AAH70397.1	ENSMUST00000040001_Galnt9	261-376	-	71.26	2.29	1	PF16906,PF00467	2	-	0	0.595292
AAH70397.1	ENSMUST00000053744_Riox1	415-508	-	64.79	2.29	1	PF16906,PF00467	2	-	0	0.595292
AAH70397.1	ENSMUST00000205436_Man2a2	51-102	NA	49.09	2.29	1	PF16906,PF00467	2	-	0	0.595208
AAH70397.1	ENSMUST00000122079_Cbln2	399-500	-	67.48	2.28	1	PF16906,PF00467	2	-	0	0.595167
AAH70397.1	ENSMUST00000021297_Lsm12	1992-01-01	-	64.47	2.28	1	PF16906,PF00467	2	-	0	0.595167
AAH70397.1	ENSMUST00000030539_Kif17	1-140	-	78.41	2.28	1	PF16906,PF00467	2	-	0	0.595
AAH70397.1	ENSMUST00000166489_Ube2j2	171-304	-	75.8	2.28	1	PF16906,PF00467	2	-	0	0.595
AAH70397.1	ENSMUST00000239441_Tbc1d25	360-465	-	69.08	2.28	1	PF16906,PF00467	2	-	0	0.595
AAH70397.1	ENSMUST00000178992_3110021N24Rik	505-578	-	60.69	2.28	1	PF16906,PF00467	2	-	0	0.595
AAH70397.1	ENSMUST00000170573_A530084C06Rik	1024-1153	-	74.52	2.28	1	PF16906,PF00467	2	-	0	0.594958
AAH70397.1	ENSMUST00000020273_Supv3l1	56-161	-	69.06	2.28	1	PF16906,PF00467	2	-	0	0.594958
AAH70397.1	ENSMUST00000041725_Mgat4b	2065-2162	-	64.63	2.28	1	PF16906,PF00467	2	-	0	0.594917
AAH70397.1	ENSMUST00000021045_Asic2	648-785	-	78.34	2.28	1	PF16906,PF00467	2	-	0	0.594875
AAH70397.1	ENSMUST00000031198_Dipk1a	21-130	-	69.02	2.28	1	PF16906,PF00467	2	-	0	0.594875
AAH70397.1	ENSMUST00000113916_Klhl15	295-390	-	64.61	2.28	1	PF16906,PF00467	2	-	0	0.594875
AAH70397.1	ENSMUST00000111435_Mpzl1	136-227	-	64.34	2.28	1	PF16906,PF00467	2	-	0	0.594875
AAH70397.1	ENSMUST00000161756_Slc30a1	227-278	NA	53.43	2.28	1	PF16906,PF00467	2	-	0	0.594875
AAH70397.1	ENSMUST00000109736_Rnaseh2a	90-209	-	73.12	2.28	1	PF16906,PF00467	2	-	0	0.594833
AAH70397.1	ENSMUST00000055433_Spsb4	1-110	-	68.99	2.27	1	PF16906,PF00467	2	-	0	0.594792
AAH70397.1	ENSMUST00000050211_Tk2	49-146	-	64.57	2.27	1	PF16906,PF00467	2	-	0	0.594792
AAH70397.1	ENSMUST00000028835_Crls1	176-253	-	61.37	2.27	1	PF16906,PF00467	2	-	0	0.594792
AAH70397.1	ENSMUST00000016680_Cul4a	75-224	-	82.91	2.27	1	PF16906,PF00467	2	-	0	0.59475
AAH70397.1	ENSMUST00000133371_Stox1	80-221	-	81.05	2.27	1	PF16906,PF00467	2	-	0	0.59475
AAH70397.1	ENSMUST00000116639_Prr16	38-155	-	73.09	2.27	1	PF16906,PF00467	2	-	0	0.59475
AAH70397.1	ENSMUST00000164097_Ihh	508-607	-	67.29	2.27	1	PF16906,PF00467	2	-	0	0.594708
AAH70397.1	ENSMUST00000002885_Epdr1	248-343	-	64.55	2.27	1	PF16906,PF00467	2	-	0	0.594708
AAH70397.1	ENSMUST00000163168_Hnrnpf	97-194	-	64.53	2.27	1	PF16906,PF00467	2	-	0	0.594667
AAH70397.1	ENSMUST00000063879_Plpp2	67-134	-	60.03	2.27	1	PF16906,PF00467	2	-	0	0.594667
AAH70397.1	ENSMUST00000055389_Xxylt1	277-416	-	78.22	2.27	1	PF16906,PF00467	2	-	0	0.594625
AAH70397.1	ENSMUST00000034524_Rexo2	1952-01-01	-	55.88	2.27	1	PF16906,PF00467	2	-	0	0.594625
AAH70397.1	ENSMUST00000012161_Scarf2	67-200	-	75.6	2.27	1	PF16906,PF00467	2	-	0	0.594583
AAH70397.1	ENSMUST00000063562_Mipep	121-242	-	73.01	2.27	1	PF16906,PF00467	2	-	0	0.594583
AAH70397.1	ENSMUST00000092891_Cacng7	1990-01-01	-	64.21	2.27	1	PF16906,PF00467	2	-	0	0.594583
AAH70397.1	ENSMUST00000078434_Ppp3cc	79-158	-	61.3	2.27	1	PF16906,PF00467	2	-	0	0.594583
AAH70397.1	ENSMUST00000161515_Cnot11	346-485	-	78.18	2.27	1	PF16906,PF00467	2	-	0	0.594542
AAH70397.1	ENSMUST00000037260_Zfp623	85-184	-	67.22	2.27	1	PF16906,PF00467	2	-	0	0.594542
AAH70397.1	ENSMUST00000023213_Hgh1	157-236	-	61.28	2.27	1	PF16906,PF00467	2	-	0	0.594542
AAH70397.1	ENSMUST00000078975_G6pc3	54-117	-	59.95	2.27	1	PF16906,PF00467	2	-	0	0.594458
AAH70397.1	ENSMUST00000048002_B4galnt4	72-215	-	80.87	2.27	1	PF16906,PF00467	2	-	0	0.594417
AAH70397.1	ENSMUST00000021844_Ripk1	81-212	-	75.52	2.27	1	PF16906,PF00467	2	-	0	0.594417
AAH70397.1	ENSMUST00000006828_Aplp1	1994-01-01	-	64.42	2.27	1	PF16906,PF00467	2	-	0	0.594417
AAH70397.1	ENSMUST00000036381_Chmp7	1-106	-	68.81	2.27	1	PF16906,PF00467	2	-	0	0.594375
AAH70397.1	ENSMUST00000049744_Mplkip	128-235	-	68.78	2.26	1	PF16906,PF00467	2	-	0	0.594333
AAH70397.1	ENSMUST00000234102_Ccny	201-302	-	67.13	2.26	1	PF16906,PF00467	2	-	0	0.594333
AAH70397.1	ENSMUST00000009157_Dynll1	1982-01-01	-	62.14	2.26	1	PF16906,PF00467	2	-	0	0.594333
AAH70397.1	ENSMUST00000119068_Spock3	1-130	-	75.44	2.26	1	PF16906,PF00467	2	-	0	0.59425
AAH70397.1	ENSMUST00000236978_Scyl1	31-140	-	68.75	2.26	1	PF16906,PF00467	2	-	0	0.59425
AAH70397.1	ENSMUST00000113711_Wdr34	50-123	-	60.35	2.26	1	PF16906,PF00467	2	-	0	0.594208
AAH70397.1	ENSMUST00000152080_Slc35e1	1-176	-	93.75	2.26	1	PF16906,PF00467	2	-	0	0.594167
AAH70397.1	ENSMUST00000042985_Cebpa	442-547	-	68.72	2.26	1	PF16906,PF00467	2	-	0	0.594167
AAH70397.1	ENSMUST00000064444_Maneal	163-272	-	68.72	2.26	1	PF16906,PF00467	2	-	0	0.594167
AAH70397.1	ENSMUST00000126245_Msto1	62-137	-	61.12	2.26	1	PF16906,PF00467	2	-	0	0.594167
AAH70397.1	ENSMUST00000021957_Fam193b	41-214	-	93.72	2.26	1	PF16906,PF00467	2	-	0	0.594125
AAH70397.1	ENSMUST00000005406_App	64-191	-	74.13	2.26	1	PF16906,PF00467	2	-	0	0.594125
AAH70397.1	ENSMUST00000107132_Atxn7l3	6-155	-	82.58	2.26	1	PF16906,PF00467	2	-	0	0.594083
AAH70397.1	ENSMUST00000016491_Kcnq2	17-140	-	74.12	2.26	1	PF16906,PF00467	2	-	0	0.594083
AAH70397.1	ENSMUST00000191601_Apbb1	1-108	-	68.68	2.26	1	PF16906,PF00467	2	-	0	0.594083
AAH70397.1	ENSMUST00000058089_Raly	171-240	-	60.3	2.26	1	PF16906,PF00467	2	-	0	0.594083
AAH70397.1	ENSMUST00000117438_Wdr12	66-197	-	75.35	2.26	1	PF16906,PF00467	2	-	0	0.594042
AAH70397.1	ENSMUST00000055221_Kcnk12	724-803	-	61.07	2.26	1	PF16906,PF00467	2	-	0	0.594042
AAH70397.1	ENSMUST00000180088_Tbc1d10a	1978-01-01	-	61.07	2.26	1	PF16906,PF00467	2	-	0	0.594042
AAH70397.1	ENSMUST00000019616_Icam5	2541-2658	-	72.74	2.26	1	PF16906,PF00467	2	-	0	0.594
AAH70397.1	ENSMUST00000001872_Hoxd13	99-198	NA	66.96	2.25	1	PF16906,PF00467	2	-	0	0.593958
AAH70397.1	ENSMUST00000159759_AI837181	58-119	-	59.77	2.25	1	PF16906,PF00467	2	-	0	0.593958
AAH70397.1	ENSMUST00000006128_Rcn1	109-218	-	68.61	2.25	1	PF16906,PF00467	2	-	0	0.593917
AAH70397.1	ENSMUST00000037286_C1ql2	480-561	-	61.02	2.25	1	PF16906,PF00467	2	-	0	0.593917
AAH70397.1	ENSMUST00000001845_Capns1	256-321	-	59.71	2.25	1	PF16906,PF00467	2	-	0	0.593917
AAH70397.1	ENSMUST00000178545_Tmem200c	65-194	-	75.27	2.25	1	PF16906,PF00467	2	-	0	0.593875
AAH70397.1	ENSMUST00000028663_Creb3l1	261-366	-	68.59	2.25	1	PF16906,PF00467	2	-	0	0.593875
AAH70397.1	ENSMUST00000225357_Rmdn2	60-145	-	61.95	2.25	1	PF16906,PF00467	2	-	0	0.593875
AAH70397.1	ENSMUST00000046389_Rbm45	112-187	-	60.99	2.25	1	PF16906,PF00467	2	-	0	0.593875
AAH70397.1	ENSMUST00000058444_Ppp1r37	989-1142	-	85.9	2.25	1	PF16906,PF00467	2	-	0	0.593833
AAH70397.1	ENSMUST00000023061_Josd1	1-138	-	77.83	2.25	1	PF16906,PF00467	2	-	0	0.593833
AAH70397.1	ENSMUST00000047860_Noa1	46-137	-	63.89	2.25	1	PF16906,PF00467	2	-	0	0.593833
AAH70397.1	ENSMUST00000052778_Zbtb12	112-187	-	60.96	2.25	1	PF16906,PF00467	2	-	0	0.593792
AAH70397.1	ENSMUST00000110030_Snx5	101-202	-	66.88	2.25	1	PF16906,PF00467	2	-	0	0.59375
AAH70397.1	ENSMUST00000102981_Sec61a2	49-146	-	64.14	2.25	1	PF16906,PF00467	2	-	0	0.59375
AAH70397.1	ENSMUST00000037609_Hgsnat	107-214	-	68.52	2.25	1	PF16906,PF00467	2	-	0	0.593708
AAH70397.1	ENSMUST00000174510_Ube2g2	1982-01-01	-	61.88	2.25	1	PF16906,PF00467	2	-	0	0.593708
AAH70397.1	ENSMUST00000068240_Klhdc10	159-318	-	88.63	2.25	1	PF16906,PF00467	2	-	0	0.593667
AAH70397.1	ENSMUST00000018005_Mybl2	74-221	-	82.35	2.25	1	PF16906,PF00467	2	-	0	0.593667
AAH70397.1	ENSMUST00000065668_Nrgn	525-584	-	59.64	2.25	1	PF16906,PF00467	2	-	0	0.593667
AAH70397.1	ENSMUST00000108261_Gpr160	189-278	-	63.81	2.25	1	PF16906,PF00467	2	-	0	0.593625
AAH70397.1	ENSMUST00000054387_Rab33b	180-319	-	77.71	2.25	1	PF16906,PF00467	2	-	0	0.593583
AAH70397.1	ENSMUST00000178228_C2cd4c	661-772	-	70.48	2.25	1	PF16906,PF00467	2	-	0	0.593583
AAH70397.1	ENSMUST00000070630_Cd248	5-110	-	68.46	2.25	1	PF16906,PF00467	2	-	0	0.593583
AAH70397.1	ENSMUST00000219026_Arhgap9	571-648	-	60.88	2.25	1	PF16906,PF00467	2	-	0	0.593583
AAH70397.1	ENSMUST00000044776_Gls2	256-359	-	66.79	2.25	1	PF16906,PF00467	2	-	0	0.593542
AAH70397.1	ENSMUST00000099546_Chst14	206-289	-	61.81	2.25	1	PF16906,PF00467	2	-	0	0.593542
AAH70397.1	ENSMUST00000152618_Kif1c	1982-05-01	-	60.84	2.24	1	PF16906,PF00467	2	-	0	0.5935
AAH70397.1	ENSMUST00000179669_Foxg1	870-1029	-	88.52	2.24	1	PF16906,PF00467	2	-	0	0.593458
AAH70397.1	ENSMUST00000037636_Ina	488-617	-	75.06	2.24	1	PF16906,PF00467	2	-	0	0.593458
AAH70397.1	ENSMUST00000005234_Wdr1	100-223	-	73.82	2.24	1	PF16906,PF00467	2	-	0	0.593458
AAH70397.1	ENSMUST00000161002_Ecel1	961-1082	-	72.48	2.24	1	PF16906,PF00467	2	-	0	0.593458
AAH70397.1	ENSMUST00000093925_Crhr1	50-149	-	66.75	2.24	1	PF16906,PF00467	2	-	0	0.593458
AAH70397.1	ENSMUST00000108409_Tmem145	1994-03-01	-	63.73	2.24	1	PF16906,PF00467	2	-	0	0.593458
AAH70397.1	ENSMUST00000028350_Zmynd19	1-158	-	85.69	2.24	1	PF16906,PF00467	2	-	0	0.593417
AAH70397.1	ENSMUST00000056888_Ankrd13d	39-124	-	61.76	2.24	1	PF16906,PF00467	2	-	0	0.593417
AAH70397.1	ENSMUST00000063216_5730507C01Rik	1998-01-01	-	63.96	2.24	1	PF16906,PF00467	2	-	0	0.593333
AAH70397.1	ENSMUST00000164750_Etv4	2152-2245	-	63.96	2.24	1	PF16906,PF00467	2	-	0	0.593333
AAH70397.1	ENSMUST00000102996_4930452B06Rik	54-161	-	68.33	2.24	1	PF16906,PF00467	2	-	0	0.593292
AAH70397.1	ENSMUST00000067058_Pigw	213-320	-	68.32	2.24	1	PF16906,PF00467	2	-	0	0.593292
AAH70397.1	ENSMUST00000106177_Notum	353-442	-	63.67	2.24	1	PF16906,PF00467	2	-	0	0.593292
AAH70397.1	ENSMUST00000032738_Chrna7	1984-01-01	-	61.7	2.24	1	PF16906,PF00467	2	-	0	0.593292
AAH70397.1	ENSMUST00000114876_Mbnl3	87-176	-	63.65	2.24	1	PF16906,PF00467	2	-	0	0.59325
AAH70397.1	ENSMUST00000006435_Atp6v1b2	1-114	-	70.31	2.24	1	PF16906,PF00467	2	-	0	0.593208
AAH70397.1	ENSMUST00000127988_Arfrp1	95-192	-	63.92	2.24	1	PF16906,PF00467	2	-	0	0.593208
AAH70397.1	ENSMUST00000008748_Ubqln4	1-134	-	74.93	2.24	1	PF16906,PF00467	2	-	0	0.593167
AAH70397.1	ENSMUST00000001185_Gmcl1	117-234	-	72.33	2.23	1	PF16906,PF00467	2	-	0	0.593125
AAH70397.1	ENSMUST00000108081_Ggnbp2	214-335	-	72.33	2.23	1	PF16906,PF00467	2	-	0	0.593125
AAH70397.1	ENSMUST00000028509_Gorasp2	45-134	-	63.6	2.23	1	PF16906,PF00467	2	-	0	0.593125
AAH70397.1	ENSMUST00000031009_Nsg1	286-389	-	66.59	2.23	1	PF16906,PF00467	2	-	0	0.593083
AAH70397.1	ENSMUST00000025617_Rfk	130-229	-	66.56	2.23	1	PF16906,PF00467	2	-	0	0.593042
AAH70397.1	ENSMUST00000016034_Amdhd1	97-194	-	63.84	2.23	1	PF16906,PF00467	2	-	0	0.593042
AAH70397.1	ENSMUST00000037014_Clba1	40-119	-	60.64	2.23	1	PF16906,PF00467	2	-	0	0.593042
AAH70397.1	ENSMUST00000137613_Exoc3l2	721-882	-	88.24	2.23	1	PF16906,PF00467	2	-	0	0.592958
AAH70397.1	ENSMUST00000028251_Rbm18	105-210	-	68.16	2.23	1	PF16906,PF00467	2	-	0	0.592917
AAH70397.1	ENSMUST00000065330_Clk3	683-782	-	66.52	2.23	1	PF16906,PF00467	2	-	0	0.592917
AAH70397.1	ENSMUST00000058679_Mtmr9	154-257	-	66.51	2.23	1	PF16906,PF00467	2	-	0	0.592917
AAH70397.1	ENSMUST00000055408_Bicdl1	1-122	-	72.22	2.23	1	PF16906,PF00467	2	-	0	0.592875
AAH70397.1	ENSMUST00000018880_Ndel1	32-127	-	63.78	2.23	1	PF16906,PF00467	2	-	0	0.592875
AAH70397.1	ENSMUST00000154169_Rell1	129-258	-	74.77	2.23	1	PF16906,PF00467	2	-	0	0.592833
AAH70397.1	ENSMUST00000044616_Ints8	101-238	-	77.32	2.23	1	PF16906,PF00467	2	-	0	0.592792
AAH70397.1	ENSMUST00000102776_Rnf130	32-93	-	59.24	2.23	1	PF16906,PF00467	2	-	0	0.59275
AAH70397.1	ENSMUST00000107756_Coro2a	253-420	-	90.91	2.23	1	PF16906,PF00467	2	-	0	0.592708
AAH70397.1	ENSMUST00000033009_Thap12	171-320	-	81.86	2.23	1	PF16906,PF00467	2	-	0	0.592708
AAH70397.1	ENSMUST00000040008_Ube2r2	216-361	-	80	2.23	1	PF16906,PF00467	2	-	0	0.592708
AAH70397.1	ENSMUST00000058137_Rabl6	158-287	-	74.71	2.23	1	PF16906,PF00467	2	-	0	0.592708
AAH70397.1	ENSMUST00000102597_Hdac1	1982-01-01	-	61.46	2.23	1	PF16906,PF00467	2	-	0	0.592708
AAH70397.1	ENSMUST00000026902_Rassf3	71-212	-	79.98	2.22	1	PF16906,PF00467	2	-	0	0.592667
AAH70397.1	ENSMUST00000071891_Elac2	166-277	-	70.07	2.22	1	PF16906,PF00467	2	-	0	0.592667
AAH70397.1	ENSMUST00000225432_Slc35b3	280-369	-	63.41	2.22	1	PF16906,PF00467	2	-	0	0.592667
AAH70397.1	ENSMUST00000060077_Cpox	245-368	-	73.42	2.22	1	PF16906,PF00467	2	-	0	0.592625
AAH70397.1	ENSMUST00000120213_Aktip	1990-01-01	-	63.38	2.22	1	PF16906,PF00467	2	-	0	0.592625
AAH70397.1	ENSMUST00000031895_Casp2	1-142	-	79.94	2.22	1	PF16906,PF00467	2	-	0	0.592583
AAH70397.1	ENSMUST00000186075_Twist2	75-176	-	66.37	2.22	1	PF16906,PF00467	2	-	0	0.592583
AAH70397.1	ENSMUST00000138563_Fgf2	251-302	-	56.65	2.22	1	PF16906,PF00467	2	-	0	0.592583
AAH70397.1	ENSMUST00000002436_Snx9	1-134	-	74.64	2.22	1	PF16906,PF00467	2	-	0	0.592542
AAH70397.1	ENSMUST00000165628_Taf5l	1-120	-	72.05	2.22	1	PF16906,PF00467	2	-	0	0.592542
AAH70397.1	ENSMUST00000021204_Nxn	276-387	-	70.01	2.22	1	PF16906,PF00467	2	-	0	0.592542
AAH70397.1	ENSMUST00000099441_Slc35d2	1996-03-01	-	63.63	2.22	1	PF16906,PF00467	2	-	0	0.592542
AAH70397.1	ENSMUST00000202567_Preb	112-187	-	60.44	2.22	1	PF16906,PF00467	2	-	0	0.592542
AAH70397.1	ENSMUST00000153700_Oaz2	1980-07-01	-	59.64	2.22	1	PF16906,PF00467	2	-	0	0.5925
AAH70397.1	ENSMUST00000025053_Mllt1	36-181	-	79.87	2.22	1	PF16906,PF00467	2	-	0	0.592417
AAH70397.1	ENSMUST00000027706_Lrrn2	69-206	-	77.14	2.22	1	PF16906,PF00467	2	-	0	0.592417
AAH70397.1	ENSMUST00000136501_Bola3	47-140	-	63.58	2.22	1	PF16906,PF00467	2	-	0	0.592417
AAH70397.1	ENSMUST00000120120_Slc35a3	1977-06-01	-	59.6	2.22	1	PF16906,PF00467	2	-	0	0.592417
AAH70397.1	ENSMUST00000184311_Il6st	35-154	-	71.98	2.22	1	PF16906,PF00467	2	-	0	0.592375
AAH70397.1	ENSMUST00000040835_Chchd4	22-161	-	77.11	2.22	1	PF16906,PF00467	2	-	0	0.592333
AAH70397.1	ENSMUST00000108510_Wscd1	1-120	-	71.96	2.22	1	PF16906,PF00467	2	-	0	0.592333
AAH70397.1	ENSMUST00000164147_Rbms1	1-102	-	66.26	2.22	1	PF16906,PF00467	2	-	0	0.592333
AAH70397.1	ENSMUST00000197992_Lhfpl3	77-202	-	73.28	2.21	1	PF16906,PF00467	2	-	0	0.592292
AAH70397.1	ENSMUST00000015346_Cnksr3	69-206	-	77.07	2.21	1	PF16906,PF00467	2	-	0	0.59225
AAH70397.1	ENSMUST00000088169_Rtn3	177-288	-	69.88	2.21	1	PF16906,PF00467	2	-	0	0.59225
AAH70397.1	ENSMUST00000107609_Tmem245	1-106	NA	67.86	2.21	1	PF16906,PF00467	2	-	0	0.59225
AAH70397.1	ENSMUST00000023736_Lmbr1l	185-278	-	63.52	2.21	1	PF16906,PF00467	2	-	0	0.59225
AAH70397.1	ENSMUST00000016081_Macroh2a1	206-287	-	61.27	2.21	1	PF16906,PF00467	2	-	0	0.59225
AAH70397.1	ENSMUST00000053766_Amfr	184-339	-	85.05	2.21	1	PF16906,PF00467	2	-	0	0.592208
AAH70397.1	ENSMUST00000069965_Cdk17	145-290	-	79.75	2.21	1	PF16906,PF00467	2	-	0	0.592208
AAH70397.1	ENSMUST00000055990_Eef1a2	1756-1839	-	61.26	2.21	1	PF16906,PF00467	2	-	0	0.592208
AAH70397.1	ENSMUST00000049089_Twist1	444-509	-	58.97	2.21	1	PF16906,PF00467	2	-	0	0.592208
AAH70397.1	ENSMUST00000021370_L2hgdh	40-173	-	74.46	2.21	1	PF16906,PF00467	2	-	0	0.592167
AAH70397.1	ENSMUST00000050990_Asap2	1-134	-	74.46	2.21	1	PF16906,PF00467	2	-	0	0.592167
AAH70397.1	ENSMUST00000026027_Taf5	391-522	-	74.43	2.21	1	PF16906,PF00467	2	-	0	0.592125
AAH70397.1	ENSMUST00000170111_Kctd6	2-125	-	73.2	2.21	1	PF16906,PF00467	2	-	0	0.592125
AAH70397.1	ENSMUST00000140594_Slc66a2	330-425	-	63.46	2.21	1	PF16906,PF00467	2	-	0	0.592125
AAH70397.1	ENSMUST00000127188_Tmem240	157-210	-	56.43	2.21	1	PF16906,PF00467	2	-	0	0.592083
AAH70397.1	ENSMUST00000001256_Sema6b	1-150	-	81.52	2.21	1	PF16906,PF00467	2	-	0	0.592042
AAH70397.1	ENSMUST00000109621_Tox3	73-208	-	76.97	2.21	1	PF16906,PF00467	2	-	0	0.592042
AAH70397.1	ENSMUST00000004683_Mcoln1	97-180	-	61.18	2.21	1	PF16906,PF00467	2	-	0	0.592042
AAH70397.1	ENSMUST00000062694_Mapk14	281-422	-	79.65	2.21	1	PF16906,PF00467	2	-	0	0.592
AAH70397.1	ENSMUST00000054562_Nkx1-2	781-912	-	74.37	2.21	1	PF16906,PF00467	2	-	0	0.592
AAH70397.1	ENSMUST00000190827_Vgf	1546-1659	-	69.77	2.21	1	PF16906,PF00467	2	-	0	0.592
AAH70397.1	ENSMUST00000057896_Gxylt1	186-261	-	60.22	2.21	1	PF16906,PF00467	2	-	0	0.592
AAH70397.1	ENSMUST00000146100_Fcho1	1-128	-	73.11	2.21	1	PF16906,PF00467	2	-	0	0.591958
AAH70397.1	ENSMUST00000103060_Wipi1	42-125	-	61.16	2.21	1	PF16906,PF00467	2	-	0	0.591958
AAH70397.1	ENSMUST00000135625_Zfp106	26-77	NA	49.79	2.21	1	PF16906,PF00467	2	-	0	0.591958
AAH70397.1	ENSMUST00000048208_Ccdc122	21-90	-	59.39	2.21	1	PF16906,PF00467	2	-	0	0.591917
AAH70397.1	ENSMUST00000220513_Jmy	79-152	-	59.39	2.21	1	PF16906,PF00467	2	-	0	0.591917
AAH70397.1	ENSMUST00000052458_Lrrc38	438-531	-	63.35	2.21	1	PF16906,PF00467	2	-	0	0.591875
AAH70397.1	ENSMUST00000109770_Cdc14b	2-125	-	73.06	2.2	1	PF16906,PF00467	2	-	0	0.591833
AAH70397.1	ENSMUST00000065286_Fam204a	201-282	-	61.1	2.2	1	PF16906,PF00467	2	-	0	0.591833
AAH70397.1	ENSMUST00000178693_Asmt	1091-1142	-	56.3	2.2	1	PF16906,PF00467	2	-	0	0.591792
AAH70397.1	ENSMUST00000120301_Farp2	1-158	-	84.8	2.2	1	PF16906,PF00467	2	-	0	0.59175
AAH70397.1	ENSMUST00000038558_Klf16	183-290	-	67.62	2.2	1	PF16906,PF00467	2	-	0	0.591708
AAH70397.1	ENSMUST00000025891_Capn1	2563-2686	-	72.98	2.2	1	PF16906,PF00467	2	-	0	0.591667
AAH70397.1	ENSMUST00000004222_Hira	253-422	-	90.32	2.2	1	PF16906,PF00467	2	-	0	0.591625
AAH70397.1	ENSMUST00000139253_Serf2	128-251	-	72.95	2.2	1	PF16906,PF00467	2	-	0	0.591625
AAH70397.1	ENSMUST00000026866_Sclt1	245-366	-	71.64	2.2	1	PF16906,PF00467	2	-	0	0.591625
AAH70397.1	ENSMUST00000053986_Lingo3	1-138	-	76.73	2.2	1	PF16906,PF00467	2	-	0	0.591583
AAH70397.1	ENSMUST00000047226_Lonp1	178-297	-	71.61	2.2	1	PF16906,PF00467	2	-	0	0.591583
AAH70397.1	ENSMUST00000112507_Fam98a	1513-1626	-	69.57	2.2	1	PF16906,PF00467	2	-	0	0.591583
AAH70397.1	ENSMUST00000023806_Soat2	668-757	-	62.95	2.2	1	PF16906,PF00467	2	-	0	0.591583
AAH70397.1	ENSMUST00000034720_Polr2m	45-134	-	62.95	2.2	1	PF16906,PF00467	2	-	0	0.591583
AAH70397.1	ENSMUST00000006646_Nsmf	138-255	-	71.6	2.2	1	PF16906,PF00467	2	-	0	0.591542
AAH70397.1	ENSMUST00000121777_Lins1	29-138	-	67.55	2.2	1	PF16906,PF00467	2	-	0	0.591542
AAH70397.1	ENSMUST00000069772_Tmem143	1847-1938	-	62.92	2.2	1	PF16906,PF00467	2	-	0	0.591542
AAH70397.1	ENSMUST00000059946_Henmt1	235-314	-	60.01	2.2	1	PF16906,PF00467	2	-	0	0.5915
AAH70397.1	ENSMUST00000018572_Akap1	76-227	-	81.22	2.19	1	PF16906,PF00467	2	-	0	0.591458
AAH70397.1	ENSMUST00000008573_Herpud2	496-607	-	69.51	2.19	1	PF16906,PF00467	2	-	0	0.591458
AAH70397.1	ENSMUST00000032927_Stard10	28-85	-	56.17	2.19	1	PF16906,PF00467	2	-	0	0.591458
AAH70397.1	ENSMUST00000084203_Plekhm2	83-248	-	90.2	2.19	1	PF16906,PF00467	2	-	0	0.591417
AAH70397.1	ENSMUST00000234734_Rock1	196-275	NA	59.97	2.19	1	PF16906,PF00467	2	-	0	0.591417
AAH70397.1	ENSMUST00000067268_Pxn	1-150	-	81.18	2.19	1	PF16906,PF00467	2	-	0	0.591375
AAH70397.1	ENSMUST00000030407_Mycl	1-142	-	79.34	2.19	1	PF16906,PF00467	2	-	0	0.591375
AAH70397.1	ENSMUST00000118522_Paxbp1	339-498	-	87.36	2.19	1	PF16906,PF00467	2	-	0	0.591333
AAH70397.1	ENSMUST00000041163_Wnt8b	939-1074	-	76.62	2.19	1	PF16906,PF00467	2	-	0	0.591333
AAH70397.1	ENSMUST00000005452_Fgfr4	199-332	-	74.07	2.19	1	PF16906,PF00467	2	-	0	0.591333
AAH70397.1	ENSMUST00000005651_Por	53-158	-	67.46	2.19	1	PF16906,PF00467	2	-	0	0.591333
AAH70397.1	ENSMUST00000111153_Ssc4d	1395-1504	-	67.46	2.19	1	PF16906,PF00467	2	-	0	0.591333
AAH70397.1	ENSMUST00000105327_Pip5k1c	1-104	-	65.82	2.19	1	PF16906,PF00467	2	-	0	0.591333
AAH70397.1	ENSMUST00000045692_Fbxl16	139-278	-	76.6	2.19	1	PF16906,PF00467	2	-	0	0.591292
AAH70397.1	ENSMUST00000023759_Smarcd1	199-332	-	74.05	2.19	1	PF16906,PF00467	2	-	0	0.591292
AAH70397.1	ENSMUST00000102745_Tnfaip2	826-977	-	81.12	2.19	1	PF16906,PF00467	2	-	0	0.59125
AAH70397.1	ENSMUST00000028667_Dgkz	34-177	-	79.28	2.19	1	PF16906,PF00467	2	-	0	0.59125
AAH70397.1	ENSMUST00000059619_Cdc42ep1	1-104	-	65.79	2.19	1	PF16906,PF00467	2	-	0	0.59125
AAH70397.1	ENSMUST00000086075_Scarb1	171-272	-	65.79	2.19	1	PF16906,PF00467	2	-	0	0.59125
AAH70397.1	ENSMUST00000037853_Poglut3	114-259	-	79.23	2.19	1	PF16906,PF00467	2	-	0	0.591167
AAH70397.1	ENSMUST00000050958_Tmie	1177-1290	-	69.38	2.19	1	PF16906,PF00467	2	-	0	0.591167
AAH70397.1	ENSMUST00000066983_Abhd10	48-161	-	69.37	2.19	1	PF16906,PF00467	2	-	0	0.591125
AAH70397.1	ENSMUST00000111063_Mpped2	57-170	-	69.37	2.19	1	PF16906,PF00467	2	-	0	0.591125
AAH70397.1	ENSMUST00000111632_Ndrg2	1986-01-01	-	60.81	2.19	1	PF16906,PF00467	2	-	0	0.591125
AAH70397.1	ENSMUST00000003183_Ppp5c	42-125	-	60.8	2.19	1	PF16906,PF00467	2	-	0	0.591125
AAH70397.1	ENSMUST00000021362_Klhdc2	1978-01-01	-	59.83	2.19	1	PF16906,PF00467	2	-	0	0.591083
AAH70397.1	ENSMUST00000047242_Traf3ip1	24-163	-	76.48	2.19	1	PF16906,PF00467	2	-	0	0.591042
AAH70397.1	ENSMUST00000051341_Mfsd5	71-142	-	59.01	2.18	1	PF16906,PF00467	2	-	0	0.591
AAH70397.1	ENSMUST00000099151_Sox2	48-131	-	60.73	2.18	1	PF16906,PF00467	2	-	0	0.590958
AAH70397.1	ENSMUST00000092517_Smurf2	25-150	-	72.62	2.18	1	PF16906,PF00467	2	-	0	0.590917
AAH70397.1	ENSMUST00000032715_Prmt3	57-158	-	65.64	2.18	1	PF16906,PF00467	2	-	0	0.590917
AAH70397.1	ENSMUST00000024657_Phf10	34-101	-	58.42	2.18	1	PF16906,PF00467	2	-	0	0.590917
AAH70397.1	ENSMUST00000025186_Slc39a7	369-462	-	62.93	2.18	1	PF16906,PF00467	2	-	0	0.590875
AAH70397.1	ENSMUST00000021120_Trim47	397-486	-	62.63	2.18	1	PF16906,PF00467	2	-	0	0.590833
AAH70397.1	ENSMUST00000066791_Tmem179	1996-01-01	-	62.9	2.18	1	PF16906,PF00467	2	-	0	0.590792
AAH70397.1	ENSMUST00000068106_Smim10l2a	330-425	-	62.9	2.18	1	PF16906,PF00467	2	-	0	0.590792
AAH70397.1	ENSMUST00000136342_Srrm1	1-128	-	72.54	2.18	1	PF16906,PF00467	2	-	0	0.59075
AAH70397.1	ENSMUST00000034460_Cog2	25-138	-	69.19	2.18	1	PF16906,PF00467	2	-	0	0.59075
AAH70397.1	ENSMUST00000031692_Bcl7b	1979-08-01	-	58.89	2.18	1	PF16906,PF00467	2	-	0	0.59075
AAH70397.1	ENSMUST00000039064_Fam124a	1-144	-	79	2.18	1	PF16906,PF00467	2	-	0	0.590708
AAH70397.1	ENSMUST00000025444_Cxxc1	176-281	-	67.17	2.18	1	PF16906,PF00467	2	-	0	0.590667
AAH70397.1	ENSMUST00000071492_Fam136a	1976-11-01	-	58.31	2.18	1	PF16906,PF00467	2	-	0	0.590667
AAH70397.1	ENSMUST00000047503_Rgl2	326-457	-	73.74	2.17	1	PF16906,PF00467	2	-	0	0.590625
AAH70397.1	ENSMUST00000077408_Bloc1s3	442-569	-	72.46	2.17	1	PF16906,PF00467	2	-	0	0.590583
AAH70397.1	ENSMUST00000224905_Slc35b2	1978-01-01	-	59.63	2.17	1	PF16906,PF00467	2	-	0	0.590583
AAH70397.1	ENSMUST00000026662_Cbx2	1-154	-	84.14	2.17	1	PF16906,PF00467	2	-	0	0.590542
AAH70397.1	ENSMUST00000025755_Dmrt1	362-455	-	62.8	2.17	1	PF16906,PF00467	2	-	0	0.590542
AAH70397.1	ENSMUST00000033081_Fbxl19	205-342	-	76.21	2.17	1	PF16906,PF00467	2	-	0	0.5905
AAH70397.1	ENSMUST00000023769_Atf1	142-237	-	62.78	2.17	1	PF16906,PF00467	2	-	0	0.5905
AAH70397.1	ENSMUST00000048462_Mtarc1	159-240	-	60.52	2.17	1	PF16906,PF00467	2	-	0	0.590458
AAH70397.1	ENSMUST00000058150_Lor	806-877	-	58.78	2.17	1	PF16906,PF00467	2	-	0	0.590458
AAH70397.1	ENSMUST00000040430_Vat1	111-222	-	69.03	2.17	1	PF16906,PF00467	2	-	0	0.590375
AAH70397.1	ENSMUST00000058860_Usf2	115-212	-	62.73	2.17	1	PF16906,PF00467	2	-	0	0.590375
AAH70397.1	ENSMUST00000031732_Fbxo24	54-141	-	62.44	2.17	1	PF16906,PF00467	2	-	0	0.590375
AAH70397.1	ENSMUST00000088357_Atn1	1-178	-	97.33	2.17	1	PF16906,PF00467	2	-	0	0.590333
AAH70397.1	ENSMUST00000094761_Stk40	1-140	-	76.13	2.17	1	PF16906,PF00467	2	-	0	0.590333
AAH70397.1	ENSMUST00000206151_Txnrd2	1-116	NA	69	2.17	1	PF16906,PF00467	2	-	0	0.590333
AAH70397.1	ENSMUST00000096030_Klrg2	476-567	-	62.41	2.17	1	PF16906,PF00467	2	-	0	0.590333
AAH70397.1	ENSMUST00000112464_Bclaf3	16-151	-	76.11	2.17	1	PF16906,PF00467	2	-	0	0.590292
AAH70397.1	ENSMUST00000109013_Shroom1	12-145	-	73.57	2.17	1	PF16906,PF00467	2	-	0	0.590292
AAH70397.1	ENSMUST00000020253_Chpt1	48-203	-	84	2.17	1	PF16906,PF00467	2	-	0	0.59025
AAH70397.1	ENSMUST00000121146_Tdrd5	1-152	-	80.6	2.17	1	PF16906,PF00467	2	-	0	0.59025
AAH70397.1	ENSMUST00000028963_Tbc1d20	1-136	-	76.08	2.17	1	PF16906,PF00467	2	-	0	0.59025
AAH70397.1	ENSMUST00000168574_Pid1	1-108	-	66.98	2.17	1	PF16906,PF00467	2	-	0	0.59025
AAH70397.1	ENSMUST00000056181_Snx21	52-155	-	65.37	2.17	1	PF16906,PF00467	2	-	0	0.59025
AAH70397.1	ENSMUST00000150768_Kctd9	1954-01-01	-	55.65	2.17	1	PF16906,PF00467	2	-	0	0.59025
AAH70397.1	ENSMUST00000034905_Gclc	137-274	-	76.07	2.17	1	PF16906,PF00467	2	-	0	0.590208
AAH70397.1	ENSMUST00000004036_Efnb3	1041-1168	-	72.29	2.17	1	PF16906,PF00467	2	-	0	0.590208
AAH70397.1	ENSMUST00000048630_Crtac1	70-175	-	66.95	2.16	1	PF16906,PF00467	2	-	0	0.590167
AAH70397.1	ENSMUST00000046303_Crebl2	173-318	-	78.71	2.16	1	PF16906,PF00467	2	-	0	0.590125
AAH70397.1	ENSMUST00000024897_Vapa	1-136	-	76.03	2.16	1	PF16906,PF00467	2	-	0	0.590125
AAH70397.1	ENSMUST00000042868_Camk4	71-180	-	66.92	2.16	1	PF16906,PF00467	2	-	0	0.590125
AAH70397.1	ENSMUST00000112152_Rhno1	1982-01-01	-	60.38	2.16	1	PF16906,PF00467	2	-	0	0.590125
AAH70397.1	ENSMUST00000061390_Fkrp	1091-1204	-	68.89	2.16	1	PF16906,PF00467	2	-	0	0.590083
AAH70397.1	ENSMUST00000066778_Pi4k2a	217-362	-	78.67	2.16	1	PF16906,PF00467	2	-	0	0.590042
AAH70397.1	ENSMUST00000125304_Lman2l	68-203	-	75.99	2.16	1	PF16906,PF00467	2	-	0	0.590042
AAH70397.1	ENSMUST00000076859_Plk3	28-123	-	62.59	2.16	1	PF16906,PF00467	2	-	0	0.590042
AAH70397.1	ENSMUST00000044271_Nploc4	83-248	-	89.42	2.16	1	PF16906,PF00467	2	-	0	0.59
AAH70397.1	ENSMUST00000056328_Rnf26	78-187	-	66.87	2.16	1	PF16906,PF00467	2	-	0	0.59
AAH70397.1	ENSMUST00000041618_Taf4	896-1073	NA	97.11	2.16	1	PF16906,PF00467	2	-	0	0.589958
AAH70397.1	ENSMUST00000075444_Ddn	45-194	-	80.46	2.16	1	PF16906,PF00467	2	-	0	0.589958
AAH70397.1	ENSMUST00000174651_Gm20604	936-1047	-	68.84	2.16	1	PF16906,PF00467	2	-	0	0.589958
AAH70397.1	ENSMUST00000070300_Fbxo30	1-100	-	65.23	2.16	1	PF16906,PF00467	2	-	0	0.589958
AAH70397.1	ENSMUST00000038073_Catsper2	135-224	-	62.25	2.16	1	PF16906,PF00467	2	-	0	0.589958
AAH70397.1	ENSMUST00000056512_Wdr41	123-246	-	72.15	2.16	1	PF16906,PF00467	2	-	0	0.589917
AAH70397.1	ENSMUST00000037900_Cpne7	1996-01-01	-	62.53	2.16	1	PF16906,PF00467	2	-	0	0.589917
AAH70397.1	ENSMUST00000108023_Ccne1	81-162	-	59.35	2.16	1	PF16906,PF00467	2	-	0	0.589917
AAH70397.1	ENSMUST00000176059_H3c14	1974-01-01	-	58.54	2.16	1	PF16906,PF00467	2	-	0	0.589917
AAH70397.1	ENSMUST00000031414_Brap	44-193	-	80.41	2.16	1	PF16906,PF00467	2	-	0	0.589875
AAH70397.1	ENSMUST00000004050_Mmd	1-108	-	66.79	2.16	1	PF16906,PF00467	2	-	0	0.589833
AAH70397.1	ENSMUST00000062092_Cdca4	145-242	-	62.5	2.16	1	PF16906,PF00467	2	-	0	0.589833
AAH70397.1	ENSMUST00000060057_Sowahd	280-343	-	57.96	2.16	1	PF16906,PF00467	2	-	0	0.589833
AAH70397.1	ENSMUST00000099556_Fam122a	30-81	NA	52.44	2.16	1	PF16906,PF00467	2	-	0	0.589833
AAH70397.1	ENSMUST00000039164_Lpar3	99-198	-	65.16	2.15	1	PF16906,PF00467	2	-	0	0.589792
AAH70397.1	ENSMUST00000084781_Klhl32	1992-01-01	-	62.19	2.15	1	PF16906,PF00467	2	-	0	0.589792
AAH70397.1	ENSMUST00000193809_Tug1	972-1037	-	57.94	2.15	1	PF16906,PF00467	2	-	0	0.589792
AAH70397.1	ENSMUST00000041415_Kcnh3	1-148	-	80.35	2.15	1	PF16906,PF00467	2	-	0	0.58975
AAH70397.1	ENSMUST00000110817_Spint1	185-278	-	62.47	2.15	1	PF16906,PF00467	2	-	0	0.58975
AAH70397.1	ENSMUST00000052185_B3galt6	223-350	-	72.06	2.15	1	PF16906,PF00467	2	-	0	0.589708
AAH70397.1	ENSMUST00000067821_Ercc6l2	55-164	-	66.75	2.15	1	PF16906,PF00467	2	-	0	0.589708
AAH70397.1	ENSMUST00000022030_Ccnh	1982-01-01	-	60.21	2.15	1	PF16906,PF00467	2	-	0	0.589708
AAH70397.1	ENSMUST00000030202_Glipr2	185-278	-	62.43	2.15	1	PF16906,PF00467	2	-	0	0.589667
AAH70397.1	ENSMUST00000113600_Rab7	87-174	-	62.14	2.15	1	PF16906,PF00467	2	-	0	0.589667
AAH70397.1	ENSMUST00000049344_Csgalnact2	11-158	-	80.27	2.15	1	PF16906,PF00467	2	-	0	0.589625
AAH70397.1	ENSMUST00000166768_Spata2l	433-542	-	66.71	2.15	1	PF16906,PF00467	2	-	0	0.589625
AAH70397.1	ENSMUST00000029879_Nbn	51-152	-	65.1	2.15	1	PF16906,PF00467	2	-	0	0.589625
AAH70397.1	ENSMUST00000023762_Cers5	1988-05-01	-	60.17	2.15	1	PF16906,PF00467	2	-	0	0.589625
AAH70397.1	ENSMUST00000162731_Zfp579	491-590	-	65.08	2.15	1	PF16906,PF00467	2	-	0	0.589583
AAH70397.1	ENSMUST00000071104_Krt72	159-238	-	59.2	2.15	1	PF16906,PF00467	2	-	0	0.589583
AAH70397.1	ENSMUST00000055322_Ier5	676-807	-	73.22	2.15	1	PF16906,PF00467	2	-	0	0.589542
AAH70397.1	ENSMUST00000035673_Vhl	207-318	-	68.65	2.15	1	PF16906,PF00467	2	-	0	0.589542
AAH70397.1	ENSMUST00000056045_Fam185a	241-362	-	70.64	2.15	1	PF16906,PF00467	2	-	0	0.5895
AAH70397.1	ENSMUST00000109726_Mta1	1-112	-	68.64	2.15	1	PF16906,PF00467	2	-	0	0.5895
AAH70397.1	ENSMUST00000033189_Cckbr	154-257	-	65.04	2.15	1	PF16906,PF00467	2	-	0	0.5895
AAH70397.1	ENSMUST00000224715_Kdm3b	32-113	-	60.12	2.15	1	PF16906,PF00467	2	-	0	0.5895
AAH70397.1	ENSMUST00000215901_Elavl3	1-122	-	70.62	2.15	1	PF16906,PF00467	2	-	0	0.589458
AAH70397.1	ENSMUST00000205256_Etnk1	105-210	-	66.63	2.15	1	PF16906,PF00467	2	-	0	0.589458
AAH70397.1	ENSMUST00000067075_Nkx2-2	482-567	-	60.11	2.15	1	PF16906,PF00467	2	-	0	0.589458
AAH70397.1	ENSMUST00000040538_Sccpdh	39-116	-	59.16	2.15	1	PF16906,PF00467	2	-	0	0.589458
AAH70397.1	ENSMUST00000036215_Foxj1	23-128	-	66.62	2.15	1	PF16906,PF00467	2	-	0	0.589417
AAH70397.1	ENSMUST00000103197_Nol9	111-202	-	62.02	2.15	1	PF16906,PF00467	2	-	0	0.589417
AAH70397.1	ENSMUST00000108681_Gas7	421-498	-	59.13	2.15	1	PF16906,PF00467	2	-	0	0.589417
AAH70397.1	ENSMUST00000115057_Dcaf12l2	400-515	-	68.57	2.15	1	PF16906,PF00467	2	-	0	0.589375
AAH70397.1	ENSMUST00000173731_Ddx39b	225-338	-	68.55	2.14	1	PF16906,PF00467	2	-	0	0.589333
AAH70397.1	ENSMUST00000034863_Csk	163-272	-	66.57	2.14	1	PF16906,PF00467	2	-	0	0.589333
AAH70397.1	ENSMUST00000084306_Hivep3	355-474	NA	70.56	2.14	1	PF16906,PF00467	2	-	0	0.589292
AAH70397.1	ENSMUST00000120102_Dsg2	72-215	-	78.27	2.14	1	PF16906,PF00467	2	-	0	0.58925
AAH70397.1	ENSMUST00000022293_Vdac2	196-275	-	59.06	2.14	1	PF16906,PF00467	2	-	0	0.58925
AAH70397.1	ENSMUST00000049461_Cars2	116-193	-	59.06	2.14	1	PF16906,PF00467	2	-	0	0.58925
AAH70397.1	ENSMUST00000028286_Agpat2	59-118	-	57.7	2.14	1	PF16906,PF00467	2	-	0	0.58925
AAH70397.1	ENSMUST00000065360_Zic1	337-450	-	68.49	2.14	1	PF16906,PF00467	2	-	0	0.589208
AAH70397.1	ENSMUST00000016309_Tmbim1	142-237	-	62.24	2.14	1	PF16906,PF00467	2	-	0	0.589208
AAH70397.1	ENSMUST00000060175_Mosmo	1-194	-	104.23	2.14	1	PF16906,PF00467	2	-	0	0.589167
AAH70397.1	ENSMUST00000027931_Nek2	91-220	-	73.04	2.14	1	PF16906,PF00467	2	-	0	0.589167
AAH70397.1	ENSMUST00000015540_Cd83	272-371	-	64.88	2.14	1	PF16906,PF00467	2	-	0	0.589125
AAH70397.1	ENSMUST00000031555_Lfng	189-282	-	62.2	2.14	1	PF16906,PF00467	2	-	0	0.589125
AAH70397.1	ENSMUST00000045942_Emx1	321-384	-	57.65	2.14	1	PF16906,PF00467	2	-	0	0.589125
AAH70397.1	ENSMUST00000055128_Tapt1	13-154	-	78.17	2.14	1	PF16906,PF00467	2	-	0	0.589083
AAH70397.1	ENSMUST00000112427_Zfp384	1-124	-	71.77	2.14	1	PF16906,PF00467	2	-	0	0.589083
AAH70397.1	ENSMUST00000020500_Appl2	20-141	-	70.45	2.14	1	PF16906,PF00467	2	-	0	0.589083
AAH70397.1	ENSMUST00000205033_Antxr1	316-443	-	71.74	2.14	1	PF16906,PF00467	2	-	0	0.589042
AAH70397.1	ENSMUST00000070345_Usp39	132-221	-	61.87	2.14	1	PF16906,PF00467	2	-	0	0.589042
AAH70397.1	ENSMUST00000028679_Ell3	351-436	-	59.91	2.14	1	PF16906,PF00467	2	-	0	0.589
AAH70397.1	ENSMUST00000020499_Slc36a1	40-119	-	58.96	2.14	1	PF16906,PF00467	2	-	0	0.589
AAH70397.1	ENSMUST00000020478_Hcfc2	22-159	-	75.43	2.13	1	PF16906,PF00467	2	-	0	0.588917
AAH70397.1	ENSMUST00000045108_D1Pas1	268-397	-	72.91	2.13	1	PF16906,PF00467	2	-	0	0.588875
AAH70397.1	ENSMUST00000065797_Chst1	242-349	-	66.38	2.13	1	PF16906,PF00467	2	-	0	0.588875
AAH70397.1	ENSMUST00000120194_Fam104a	157-262	-	66.37	2.13	1	PF16906,PF00467	2	-	0	0.588875
AAH70397.1	ENSMUST00000079160_Letm2	253-338	-	59.84	2.13	1	PF16906,PF00467	2	-	0	0.588833
AAH70397.1	ENSMUST00000047762_Gata6	994-1123	-	72.87	2.13	1	PF16906,PF00467	2	-	0	0.588792
AAH70397.1	ENSMUST00000004381_Lpcat3	91-182	-	61.76	2.13	1	PF16906,PF00467	2	-	0	0.588792
AAH70397.1	ENSMUST00000137511_Ino80d	40-119	NA	58.87	2.13	1	PF16906,PF00467	2	-	0	0.588792
AAH70397.1	ENSMUST00000032963_Ppme1	297-408	-	68.3	2.13	1	PF16906,PF00467	2	-	0	0.58875
AAH70397.1	ENSMUST00000058550_Ccni	225-338	-	68.3	2.13	1	PF16906,PF00467	2	-	0	0.58875
AAH70397.1	ENSMUST00000093029_Slc47a2	121-216	-	62.05	2.13	1	PF16906,PF00467	2	-	0	0.58875
AAH70397.1	ENSMUST00000135941_Pfdn2	35-104	-	58.05	2.13	1	PF16906,PF00467	2	-	0	0.58875
AAH70397.1	ENSMUST00000111460_Cacul1	125-240	-	68.28	2.13	1	PF16906,PF00467	2	-	0	0.588708
AAH70397.1	ENSMUST00000137601_Myo10	306-419	NA	68.28	2.13	1	PF16906,PF00467	2	-	0	0.588708
AAH70397.1	ENSMUST00000025739_Uhrf2	176-317	-	77.95	2.13	1	PF16906,PF00467	2	-	0	0.588625
AAH70397.1	ENSMUST00000113706_Trim39	129-258	-	72.79	2.13	1	PF16906,PF00467	2	-	0	0.588625
AAH70397.1	ENSMUST00000028511_Mtx2	119-238	-	70.25	2.13	1	PF16906,PF00467	2	-	0	0.588625
AAH70397.1	ENSMUST00000034141_Lonp2	1-116	-	68.24	2.13	1	PF16906,PF00467	2	-	0	0.588625
AAH70397.1	ENSMUST00000048653_Cpne2	47-140	-	62	2.13	1	PF16906,PF00467	2	-	0	0.588625
AAH70397.1	ENSMUST00000025853_Drap1	151-202	-	53.34	2.13	1	PF16906,PF00467	2	-	0	0.588625
AAH70397.1	ENSMUST00000199088_Antxr2	471-580	-	66.24	2.13	1	PF16906,PF00467	2	-	0	0.588583
AAH70397.1	ENSMUST00000003268_Sh3gl1	23-106	-	59.75	2.13	1	PF16906,PF00467	2	-	0	0.588583
AAH70397.1	ENSMUST00000190378_Prmt6	62-185	-	71.52	2.12	1	PF16906,PF00467	2	-	0	0.588542
AAH70397.1	ENSMUST00000225537_Ppp1r3g	1176-1271	-	61.96	2.12	1	PF16906,PF00467	2	-	0	0.588542
AAH70397.1	ENSMUST00000103184_Adra1d	149-224	-	58.77	2.12	1	PF16906,PF00467	2	-	0	0.588542
AAH70397.1	ENSMUST00000154256_Zfp703	64-191	NA	71.5	2.12	1	PF16906,PF00467	2	-	0	0.5885
AAH70397.1	ENSMUST00000005509_Stx1a	1988-01-01	-	61.64	2.12	1	PF16906,PF00467	2	-	0	0.5885
AAH70397.1	ENSMUST00000059250_Brms1l	53-158	-	66.19	2.12	1	PF16906,PF00467	2	-	0	0.588458
AAH70397.1	ENSMUST00000107729_Cyth2	19-120	-	64.58	2.12	1	PF16906,PF00467	2	-	0	0.588458
AAH70397.1	ENSMUST00000063814_Gnpda1	1992-01-01	-	61.62	2.12	1	PF16906,PF00467	2	-	0	0.588458
AAH70397.1	ENSMUST00000035608_Olig2	1051-1152	-	64.57	2.12	1	PF16906,PF00467	2	-	0	0.588417
AAH70397.1	ENSMUST00000044415_Npepl1	50-149	-	64.57	2.12	1	PF16906,PF00467	2	-	0	0.588417
AAH70397.1	ENSMUST00000110856_Lpgat1	42-153	-	68.13	2.12	1	PF16906,PF00467	2	-	0	0.588375
AAH70397.1	ENSMUST00000033910_Leprotl1	200-315	-	68.12	2.12	1	PF16906,PF00467	2	-	0	0.588375
AAH70397.1	ENSMUST00000019701_Dusp9	325-434	-	66.16	2.12	1	PF16906,PF00467	2	-	0	0.588375
AAH70397.1	ENSMUST00000003762_Has1	616-699	-	59.65	2.12	1	PF16906,PF00467	2	-	0	0.588375
AAH70397.1	ENSMUST00000172997_Uncx	99-198	-	64.54	2.12	1	PF16906,PF00467	2	-	0	0.588333
AAH70397.1	ENSMUST00000032441_Ccdc91	99-198	-	64.53	2.12	1	PF16906,PF00467	2	-	0	0.588333
AAH70397.1	ENSMUST00000034749_Fam81a	77-226	-	79.59	2.12	1	PF16906,PF00467	2	-	0	0.588292
AAH70397.1	ENSMUST00000059241_Sprn	426-561	-	75.12	2.12	1	PF16906,PF00467	2	-	0	0.588292
AAH70397.1	ENSMUST00000037313_Gdf7	981-1038	-	57.28	2.12	1	PF16906,PF00467	2	-	0	0.588292
AAH70397.1	ENSMUST00000037854_Diaph2	190-339	-	79.56	2.12	1	PF16906,PF00467	2	-	0	0.58825
AAH70397.1	ENSMUST00000039144_Clstn1	19-152	-	72.61	2.12	1	PF16906,PF00467	2	-	0	0.58825
AAH70397.1	ENSMUST00000136872_Mtch2	1-104	-	64.5	2.12	1	PF16906,PF00467	2	-	0	0.58825
AAH70397.1	ENSMUST00000068892_Ash2l	133-266	-	72.57	2.12	1	PF16906,PF00467	2	-	0	0.588167
AAH70397.1	ENSMUST00000031787_Evx1	514-629	-	68.03	2.12	1	PF16906,PF00467	2	-	0	0.588167
AAH70397.1	ENSMUST00000024981_Jpt2	1-108	-	66.06	2.12	1	PF16906,PF00467	2	-	0	0.588167
AAH70397.1	ENSMUST00000130065_Gli3	81-162	NA	59.57	2.12	1	PF16906,PF00467	2	-	0	0.588167
AAH70397.1	ENSMUST00000062117_Rap2a	167-334	-	88.38	2.12	1	PF16906,PF00467	2	-	0	0.588125
AAH70397.1	ENSMUST00000179116_Gm16867	184-307	-	71.31	2.12	1	PF16906,PF00467	2	-	0	0.588125
AAH70397.1	ENSMUST00000080771_Zbtb24	1-114	-	68	2.12	1	PF16906,PF00467	2	-	0	0.588125
AAH70397.1	ENSMUST00000050077_Lancl2	201-302	-	64.42	2.11	1	PF16906,PF00467	2	-	0	0.588083
AAH70397.1	ENSMUST00000014370_Cacybp	1990-07-01	-	59.54	2.11	1	PF16906,PF00467	2	-	0	0.588083
AAH70397.1	ENSMUST00000023343_Atg3	130-213	-	59.54	2.11	1	PF16906,PF00467	2	-	0	0.588083
AAH70397.1	ENSMUST00000086046_Nipsnap2	54-139	-	59.53	2.11	1	PF16906,PF00467	2	-	0	0.588083
AAH70397.1	ENSMUST00000069443_Slain1	514-629	-	67.98	2.11	1	PF16906,PF00467	2	-	0	0.588042
AAH70397.1	ENSMUST00000100179_Krt76	150-243	-	61.71	2.11	1	PF16906,PF00467	2	-	0	0.587958
AAH70397.1	ENSMUST00000029069_E2f5	29-100	-	57.72	2.11	1	PF16906,PF00467	2	-	0	0.587958
AAH70397.1	ENSMUST00000028295_Dnlz	190-307	-	69.91	2.11	1	PF16906,PF00467	2	-	0	0.587917
AAH70397.1	ENSMUST00000200109_Camkk2	2311-2422	-	67.92	2.11	1	PF16906,PF00467	2	-	0	0.587917
AAH70397.1	ENSMUST00000061875_Zfp622	449-562	-	67.91	2.11	1	PF16906,PF00467	2	-	0	0.587917
AAH70397.1	ENSMUST00000070877_Amacr	78-181	-	64.35	2.11	1	PF16906,PF00467	2	-	0	0.587917
AAH70397.1	ENSMUST00000008893_Coro1b	38-113	-	58.51	2.11	1	PF16906,PF00467	2	-	0	0.587917
AAH70397.1	ENSMUST00000227255_Vwa8	74-211	-	74.92	2.11	1	PF16906,PF00467	2	-	0	0.587875
AAH70397.1	ENSMUST00000041685_Neurod2	972-1097	-	71.19	2.11	1	PF16906,PF00467	2	-	0	0.587875
AAH70397.1	ENSMUST00000222570_Prxl2c	61-182	-	69.9	2.11	1	PF16906,PF00467	2	-	0	0.587875
AAH70397.1	ENSMUST00000105454_Col13a1	505-632	-	71.18	2.11	1	PF16906,PF00467	2	-	0	0.587833
AAH70397.1	ENSMUST00000056660_Tmem229b	87-242	-	82.69	2.11	1	PF16906,PF00467	2	-	0	0.587792
AAH70397.1	ENSMUST00000027172_Ica1l	1-148	-	77.52	2.11	1	PF16906,PF00467	2	-	0	0.587792
AAH70397.1	ENSMUST00000053871_Ckap4	100-223	-	71.16	2.11	1	PF16906,PF00467	2	-	0	0.587792
AAH70397.1	ENSMUST00000017975_Rab5a	251-346	-	61.64	2.11	1	PF16906,PF00467	2	-	0	0.587792
AAH70397.1	ENSMUST00000120539_Lmo4	52-119	-	57.05	2.1	1	PF16906,PF00467	2	-	0	0.587708
AAH70397.1	ENSMUST00000025025_Dusp1	196-275	-	58.41	2.1	1	PF16906,PF00467	2	-	0	0.587667
AAH70397.1	ENSMUST00000164111_Mast4	423-518	-	61.58	2.1	1	PF16906,PF00467	2	-	0	0.587625
AAH70397.1	ENSMUST00000051888_Borcs6	604-679	-	58.38	2.1	1	PF16906,PF00467	2	-	0	0.587625
AAH70397.1	ENSMUST00000001562_Tulp3	24-159	-	74.79	2.1	1	PF16906,PF00467	2	-	0	0.587583
AAH70397.1	ENSMUST00000023732_Wnt10b	114-203	-	61.25	2.1	1	PF16906,PF00467	2	-	0	0.587583
AAH70397.1	ENSMUST00000066936_Gpsm1	34-169	-	74.77	2.1	1	PF16906,PF00467	2	-	0	0.587542
AAH70397.1	ENSMUST00000170243_Galnt1	165-330	-	88.02	2.1	1	PF16906,PF00467	2	-	0	0.5875
AAH70397.1	ENSMUST00000045905_Fermt2	43-174	-	72.26	2.1	1	PF16906,PF00467	2	-	0	0.5875
AAH70397.1	ENSMUST00000117102_Fzd10	196-327	-	72.23	2.1	1	PF16906,PF00467	2	-	0	0.587458
AAH70397.1	ENSMUST00000118009_Naf1	689-808	-	69.71	2.1	1	PF16906,PF00467	2	-	0	0.587458
AAH70397.1	ENSMUST00000053225_Olig3	965-1048	-	59.28	2.1	1	PF16906,PF00467	2	-	0	0.587458
AAH70397.1	ENSMUST00000030662_Gpatch3	204-285	-	59.27	2.1	1	PF16906,PF00467	2	-	0	0.587458
AAH70397.1	ENSMUST00000055281_Skor1	1321-1468	-	79.13	2.1	1	PF16906,PF00467	2	-	0	0.587417
AAH70397.1	ENSMUST00000209141_Supt5	1-152	-	79.13	2.1	1	PF16906,PF00467	2	-	0	0.587417
AAH70397.1	ENSMUST00000111800_Sh3pxd2a	1-138	-	74.69	2.1	1	PF16906,PF00467	2	-	0	0.587417
AAH70397.1	ENSMUST00000214828_Ttc13	1-134	-	72.22	2.1	1	PF16906,PF00467	2	-	0	0.587417
AAH70397.1	ENSMUST00000051207_Slc35e4	733-856	-	70.98	2.1	1	PF16906,PF00467	2	-	0	0.587417
AAH70397.1	ENSMUST00000182006_Iqschfp	583-678	-	61.49	2.1	1	PF16906,PF00467	2	-	0	0.587417
AAH70397.1	ENSMUST00000089669_Mapk15	1521-1598	-	58.3	2.1	1	PF16906,PF00467	2	-	0	0.587417
AAH70397.1	ENSMUST00000025778_Gldc	242-393	-	79.1	2.1	1	PF16906,PF00467	2	-	0	0.587333
AAH70397.1	ENSMUST00000230542_Kansl2	214-357	-	77.27	2.1	1	PF16906,PF00467	2	-	0	0.587292
AAH70397.1	ENSMUST00000107801_Tead2	180-315	-	74.62	2.09	1	PF16906,PF00467	2	-	0	0.58725
AAH70397.1	ENSMUST00000051312_Foxl2	1046-1177	-	72.14	2.09	1	PF16906,PF00467	2	-	0	0.58725
AAH70397.1	ENSMUST00000004784_Cnn2	1-100	-	64.07	2.09	1	PF16906,PF00467	2	-	0	0.58725
AAH70397.1	ENSMUST00000040017_Mios	1-150	-	79.04	2.09	1	PF16906,PF00467	2	-	0	0.587208
AAH70397.1	ENSMUST00000112289_Zrsr2	1621-1730	-	65.64	2.09	1	PF16906,PF00467	2	-	0	0.587208
AAH70397.1	ENSMUST00000048860_Mreg	136-227	-	61.09	2.09	1	PF16906,PF00467	2	-	0	0.587208
AAH70397.1	ENSMUST00000184863_Dexi	287-388	-	64.03	2.09	1	PF16906,PF00467	2	-	0	0.587167
AAH70397.1	ENSMUST00000043050_Chst12	1994-01-01	-	61.39	2.09	1	PF16906,PF00467	2	-	0	0.587167
AAH70397.1	ENSMUST00000039008_Dennd11	77-154	-	58.2	2.09	1	PF16906,PF00467	2	-	0	0.587167
AAH70397.1	ENSMUST00000143249_Nmd3	26-77	NA	45.98	2.09	1	PF16906,PF00467	2	-	0	0.587167
AAH70397.1	ENSMUST00000172775_Msx3	184-267	-	59.14	2.09	1	PF16906,PF00467	2	-	0	0.587125
AAH70397.1	ENSMUST00000026270_Sacm1l	1-144	-	77.17	2.09	1	PF16906,PF00467	2	-	0	0.587083
AAH70397.1	ENSMUST00000118022_Gata4	939-1074	-	74.53	2.09	1	PF16906,PF00467	2	-	0	0.587083
AAH70397.1	ENSMUST00000113482_Fubp3	148-279	-	72.05	2.09	1	PF16906,PF00467	2	-	0	0.587042
AAH70397.1	ENSMUST00000028552_Katnbl1	1-116	-	67.51	2.09	1	PF16906,PF00467	2	-	0	0.587042
AAH70397.1	ENSMUST00000108337_Asph	1-114	-	67.51	2.09	1	PF16906,PF00467	2	-	0	0.587042
AAH70397.1	ENSMUST00000067386_2310022A10Rik	1-110	-	65.52	2.09	1	PF16906,PF00467	2	-	0	0.586958
AAH70397.1	ENSMUST00000109799_Hck	206-289	-	59.07	2.09	1	PF16906,PF00467	2	-	0	0.586958
AAH70397.1	ENSMUST00000077595_Porcn	1976-01-01	-	58.09	2.09	1	PF16906,PF00467	2	-	0	0.586917
AAH70397.1	ENSMUST00000016401_Prelid3b	96-159	-	56.7	2.09	1	PF16906,PF00467	2	-	0	0.586917
AAH70397.1	ENSMUST00000074240_Dipk1b	65-130	-	56.7	2.09	1	PF16906,PF00467	2	-	0	0.586917
AAH70397.1	ENSMUST00000106107_Rab40b	38-113	-	58.08	2.08	1	PF16906,PF00467	2	-	0	0.586875
AAH70397.1	ENSMUST00000056391_Men1	1-120	-	69.42	2.08	1	PF16906,PF00467	2	-	0	0.586833
AAH70397.1	ENSMUST00000057110_Eif3j2	48-143	-	61.24	2.08	1	PF16906,PF00467	2	-	0	0.586833
AAH70397.1	ENSMUST00000020215_Socs2	506-595	-	60.93	2.08	1	PF16906,PF00467	2	-	0	0.586833
AAH70397.1	ENSMUST00000048452_Plvap	937-1016	-	58.05	2.08	1	PF16906,PF00467	2	-	0	0.586833
AAH70397.1	ENSMUST00000153799_Sox13	293-440	-	78.81	2.08	1	PF16906,PF00467	2	-	0	0.586792
AAH70397.1	ENSMUST00000103035_Kctd2	211-282	-	57.24	2.08	1	PF16906,PF00467	2	-	0	0.586792
AAH70397.1	ENSMUST00000065499_Prr5	73-146	-	57.23	2.08	1	PF16906,PF00467	2	-	0	0.586792
AAH70397.1	ENSMUST00000025379_Dpysl3	127-212	-	58.98	2.08	1	PF16906,PF00467	2	-	0	0.58675
AAH70397.1	ENSMUST00000125716_Gnao1	415-554	-	74.35	2.08	1	PF16906,PF00467	2	-	0	0.586708
AAH70397.1	ENSMUST00000163590_Dtwd2	169-294	-	70.65	2.08	1	PF16906,PF00467	2	-	0	0.586708
AAH70397.1	ENSMUST00000017920_Crk	42-187	-	76.96	2.08	1	PF16906,PF00467	2	-	0	0.586667
AAH70397.1	ENSMUST00000036497_Prkar2b	336-471	-	74.33	2.08	1	PF16906,PF00467	2	-	0	0.586667
AAH70397.1	ENSMUST00000003850_Itpkc	111-240	-	71.87	2.08	1	PF16906,PF00467	2	-	0	0.586667
AAH70397.1	ENSMUST00000114874_Clec2l	87-144	-	56.57	2.08	1	PF16906,PF00467	2	-	0	0.586667
AAH70397.1	ENSMUST00000070658_Mgrn1	1-126	-	70.61	2.08	1	PF16906,PF00467	2	-	0	0.586625
AAH70397.1	ENSMUST00000031429_P2rx4	2-111	-	65.37	2.08	1	PF16906,PF00467	2	-	0	0.586625
AAH70397.1	ENSMUST00000111596_Mlxip	3-110	-	65.37	2.08	1	PF16906,PF00467	2	-	0	0.586625
AAH70397.1	ENSMUST00000102929_Tdrd7	90-239	-	78.72	2.08	1	PF16906,PF00467	2	-	0	0.586583
AAH70397.1	ENSMUST00000025631_Ostf1	26-135	-	65.36	2.08	1	PF16906,PF00467	2	-	0	0.586583
AAH70397.1	ENSMUST00000030839_Ctnnbip1	77-184	-	65.36	2.08	1	PF16906,PF00467	2	-	0	0.586583
AAH70397.1	ENSMUST00000065461_Usp2	48-131	-	58.9	2.08	1	PF16906,PF00467	2	-	0	0.586583
AAH70397.1	ENSMUST00000047485_Rundc3b	319-466	-	78.68	2.08	1	PF16906,PF00467	2	-	0	0.586542
AAH70397.1	ENSMUST00000019386_Ripk4	72-215	-	76.9	2.08	1	PF16906,PF00467	2	-	0	0.586542
AAH70397.1	ENSMUST00000095224_Safb	125-250	-	70.58	2.08	1	PF16906,PF00467	2	-	0	0.586542
AAH70397.1	ENSMUST00000001456_Tmem79	678-775	-	61.12	2.08	1	PF16906,PF00467	2	-	0	0.586542
AAH70397.1	ENSMUST00000077609_Fus	1477-1550	-	57.12	2.08	1	PF16906,PF00467	2	-	0	0.586542
AAH70397.1	ENSMUST00000191234_Nkain2	385-536	-	78.67	2.08	1	PF16906,PF00467	2	-	0	0.5865
AAH70397.1	ENSMUST00000050214_Akap8l	674-759	-	58.88	2.08	1	PF16906,PF00467	2	-	0	0.5865
AAH70397.1	ENSMUST00000047104_Prph	494-569	-	57.92	2.08	1	PF16906,PF00467	2	-	0	0.5865
AAH70397.1	ENSMUST00000060417_Trp53i13	30-89	-	56.5	2.08	1	PF16906,PF00467	2	-	0	0.5865
AAH70397.1	ENSMUST00000065297_Lonrf1	313-470	-	81.96	2.08	1	PF16906,PF00467	2	-	0	0.586458
AAH70397.1	ENSMUST00000033159_Ears2	241-322	-	58.86	2.08	1	PF16906,PF00467	2	-	0	0.586458
AAH70397.1	ENSMUST00000085658_Insyn1	1047-1132	-	58.86	2.08	1	PF16906,PF00467	2	-	0	0.586458
AAH70397.1	ENSMUST00000114763_Fstl1	39-190	-	78.62	2.07	1	PF16906,PF00467	2	-	0	0.586417
AAH70397.1	ENSMUST00000156440_Zpr1	93-212	-	69.21	2.07	1	PF16906,PF00467	2	-	0	0.586417
AAH70397.1	ENSMUST00000219305_Misp	52-155	-	63.71	2.07	1	PF16906,PF00467	2	-	0	0.586417
AAH70397.1	ENSMUST00000176104_Rell2	603-690	NA	58.83	2.07	1	PF16906,PF00467	2	-	0	0.586417
AAH70397.1	ENSMUST00000093905_Tmem235	704-777	NA	57.07	2.07	1	PF16906,PF00467	2	-	0	0.586417
AAH70397.1	ENSMUST00000031227_Zfp326	17-124	-	65.26	2.07	1	PF16906,PF00467	2	-	0	0.586375
AAH70397.1	ENSMUST00000020123_Tmpo	151-302	-	78.59	2.07	1	PF16906,PF00467	2	-	0	0.586333
AAH70397.1	ENSMUST00000061331_Hnrnpll	497-622	-	70.47	2.07	1	PF16906,PF00467	2	-	0	0.586333
AAH70397.1	ENSMUST00000049977_Dpf1	1849-1942	-	61.04	2.07	1	PF16906,PF00467	2	-	0	0.586333
AAH70397.1	ENSMUST00000053819_Srsf4	46-137	-	60.72	2.07	1	PF16906,PF00467	2	-	0	0.586333
AAH70397.1	ENSMUST00000095214_Cnep1r1	1970-01-01	-	57.02	2.07	1	PF16906,PF00467	2	-	0	0.586292
AAH70397.1	ENSMUST00000031355_Uso1	1-156	-	81.85	2.07	1	PF16906,PF00467	2	-	0	0.58625
AAH70397.1	ENSMUST00000037726_Tmtc4	1-138	-	74.12	2.07	1	PF16906,PF00467	2	-	0	0.58625
AAH70397.1	ENSMUST00000063750_Rarb	187-312	-	70.43	2.07	1	PF16906,PF00467	2	-	0	0.58625
AAH70397.1	ENSMUST00000094578_Sec31a	1-170	-	87.31	2.07	1	PF16906,PF00467	2	-	0	0.586208
AAH70397.1	ENSMUST00000073459_Syt9	153-306	-	81.83	2.07	1	PF16906,PF00467	2	-	0	0.586208
AAH70397.1	ENSMUST00000018549_Mrm1	321-420	-	63.62	2.07	1	PF16906,PF00467	2	-	0	0.586208
AAH70397.1	ENSMUST00000102585_Fgf11	181-302	-	69.11	2.07	1	PF16906,PF00467	2	-	0	0.586167
AAH70397.1	ENSMUST00000108228_Usp13	127-238	-	67.12	2.07	1	PF16906,PF00467	2	-	0	0.586167
AAH70397.1	ENSMUST00000105111_F8a	301-402	-	63.59	2.07	1	PF16906,PF00467	2	-	0	0.586167
AAH70397.1	ENSMUST00000051772_Morn4	1974-01-01	-	56.95	2.07	1	PF16906,PF00467	2	-	0	0.586125
AAH70397.1	ENSMUST00000040880_Map6d1	1-132	-	71.58	2.07	1	PF16906,PF00467	2	-	0	0.586083
AAH70397.1	ENSMUST00000023465_Top3b	123-246	-	70.36	2.07	1	PF16906,PF00467	2	-	0	0.586083
AAH70397.1	ENSMUST00000027809_Opn3	77-154	-	57.75	2.07	1	PF16906,PF00467	2	-	0	0.586083
AAH70397.1	ENSMUST00000122363_Vps9d1	60-179	-	69.04	2.06	1	PF16906,PF00467	2	-	0	0.586042
AAH70397.1	ENSMUST00000015605_Atf6b	16-119	-	63.55	2.06	1	PF16906,PF00467	2	-	0	0.586042
AAH70397.1	ENSMUST00000100528_Ube2z	205-364	-	84.45	2.06	1	PF16906,PF00467	2	-	0	0.586
AAH70397.1	ENSMUST00000057525_Trim3	61-182	-	69.03	2.06	1	PF16906,PF00467	2	-	0	0.586
AAH70397.1	ENSMUST00000140402_Tmem44	5-102	-	60.9	2.06	1	PF16906,PF00467	2	-	0	0.586
AAH70397.1	ENSMUST00000030074_Ugcg	1-162	-	84.44	2.06	1	PF16906,PF00467	2	-	0	0.585958
AAH70397.1	ENSMUST00000026093_Btbd1	1-122	-	69.01	2.06	1	PF16906,PF00467	2	-	0	0.585958
AAH70397.1	ENSMUST00000040090_Nubpl	37-156	-	69	2.06	1	PF16906,PF00467	2	-	0	0.585958
AAH70397.1	ENSMUST00000058060_Bod1	163-218	-	53.81	2.06	1	PF16906,PF00467	2	-	0	0.585958
AAH70397.1	ENSMUST00000040359_Arsi	261-380	-	68.99	2.06	1	PF16906,PF00467	2	-	0	0.585917
AAH70397.1	ENSMUST00000016138_Fnta	68-145	-	57.68	2.06	1	PF16906,PF00467	2	-	0	0.585917
AAH70397.1	ENSMUST00000150727_Ube2e2	91-152	-	56.23	2.06	1	PF16906,PF00467	2	-	0	0.585917
AAH70397.1	ENSMUST00000058844_Zfp786	253-380	-	70.26	2.06	1	PF16906,PF00467	2	-	0	0.585875
AAH70397.1	ENSMUST00000228284_Ppp6r2	1-132	-	71.48	2.06	1	PF16906,PF00467	2	-	0	0.585833
AAH70397.1	ENSMUST00000023713_Krt82	136-221	-	58.6	2.06	1	PF16906,PF00467	2	-	0	0.585833
AAH70397.1	ENSMUST00000197743_Plppr4	64-149	NA	58.59	2.06	1	PF16906,PF00467	2	-	0	0.585833
AAH70397.1	ENSMUST00000174317_Jmjd1c	62-185	NA	70.23	2.06	1	PF16906,PF00467	2	-	0	0.585792
AAH70397.1	ENSMUST00000022310_Ngly1	35-152	-	68.93	2.06	1	PF16906,PF00467	2	-	0	0.585792
AAH70397.1	ENSMUST00000032728_Tarsl2	64-191	-	70.2	2.06	1	PF16906,PF00467	2	-	0	0.58575
AAH70397.1	ENSMUST00000121839_Kndc1	142-231	-	60.48	2.06	1	PF16906,PF00467	2	-	0	0.58575
AAH70397.1	ENSMUST00000105686_Slc25a33	37-112	-	57.6	2.06	1	PF16906,PF00467	2	-	0	0.58575
AAH70397.1	ENSMUST00000063091_Fyn	285-428	-	76.48	2.06	1	PF16906,PF00467	2	-	0	0.585708
AAH70397.1	ENSMUST00000057194_Lrrc75a	196-275	-	57.58	2.06	1	PF16906,PF00467	2	-	0	0.585708
AAH70397.1	ENSMUST00000080885_Dbp	721-794	-	56.78	2.06	1	PF16906,PF00467	2	-	0	0.585708
AAH70397.1	ENSMUST00000171112_Ube2f	121-182	-	56.14	2.06	1	PF16906,PF00467	2	-	0	0.585708
AAH70397.1	ENSMUST00000033665_Map3k15	87-260	NA	88.98	2.06	1	PF16906,PF00467	2	-	0	0.585667
AAH70397.1	ENSMUST00000108793_Gjc2	1248-1335	-	60.44	2.06	1	PF16906,PF00467	2	-	0	0.585667
AAH70397.1	ENSMUST00000034163_Zfp821	237-322	-	58.53	2.06	1	PF16906,PF00467	2	-	0	0.585667
AAH70397.1	ENSMUST00000043922_Zfp653	50-135	-	58.53	2.06	1	PF16906,PF00467	2	-	0	0.585667
AAH70397.1	ENSMUST00000056919_Csnk2a2	151-302	-	78.21	2.06	1	PF16906,PF00467	2	-	0	0.585625
AAH70397.1	ENSMUST00000015858_Cers2	89-178	-	60.41	2.06	1	PF16906,PF00467	2	-	0	0.585625
AAH70397.1	ENSMUST00000020284_Tysnd1	856-947	-	60.41	2.06	1	PF16906,PF00467	2	-	0	0.585625
AAH70397.1	ENSMUST00000063138_Msl3l2	925-1010	-	58.51	2.06	1	PF16906,PF00467	2	-	0	0.585625
AAH70397.1	ENSMUST00000195985_P2rx2	251-334	-	58.5	2.06	1	PF16906,PF00467	2	-	0	0.585625
AAH70397.1	ENSMUST00000035700_Camkv	131-262	-	71.36	2.05	1	PF16906,PF00467	2	-	0	0.585583
AAH70397.1	ENSMUST00000029135_Acss2	175-292	-	68.84	2.05	1	PF16906,PF00467	2	-	0	0.585583
AAH70397.1	ENSMUST00000146243_Zscan29	1-116	-	66.86	2.05	1	PF16906,PF00467	2	-	0	0.585583
AAH70397.1	ENSMUST00000012259_Med15	10-147	-	73.78	2.05	1	PF16906,PF00467	2	-	0	0.585542
AAH70397.1	ENSMUST00000084885_Ubp1	155-310	-	81.45	2.05	1	PF16906,PF00467	2	-	0	0.5855
AAH70397.1	ENSMUST00000007130_Ctnnb1	145-290	-	76.36	2.05	1	PF16906,PF00467	2	-	0	0.5855
AAH70397.1	ENSMUST00000039836_Plk5	253-338	-	58.45	2.05	1	PF16906,PF00467	2	-	0	0.5855
AAH70397.1	ENSMUST00000222414_Rasef	211-296	NA	58.45	2.05	1	PF16906,PF00467	2	-	0	0.5855
AAH70397.1	ENSMUST00000007207_Clcn2	28-153	-	70.07	2.05	1	PF16906,PF00467	2	-	0	0.585458
AAH70397.1	ENSMUST00000223358_Npas3	451-598	-	78.11	2.05	1	PF16906,PF00467	2	-	0	0.585417
AAH70397.1	ENSMUST00000112237_Adipor1	114-251	-	73.71	2.05	1	PF16906,PF00467	2	-	0	0.585417
AAH70397.1	ENSMUST00000049470_Tmem183a	1-126	-	70.04	2.05	1	PF16906,PF00467	2	-	0	0.585417
AAH70397.1	ENSMUST00000019362_Dvl2	119-238	-	68.76	2.05	1	PF16906,PF00467	2	-	0	0.585417
AAH70397.1	ENSMUST00000114200_Fam219b	121-242	-	68.76	2.05	1	PF16906,PF00467	2	-	0	0.585417
AAH70397.1	ENSMUST00000023044_Fam83f	1-120	-	68.75	2.05	1	PF16906,PF00467	2	-	0	0.585417
AAH70397.1	ENSMUST00000002708_Shh	1391-1504	-	66.79	2.05	1	PF16906,PF00467	2	-	0	0.585417
AAH70397.1	ENSMUST00000111774_Xpr1	58-169	-	66.79	2.05	1	PF16906,PF00467	2	-	0	0.585417
AAH70397.1	ENSMUST00000066650_Dbr1	11-102	-	60.33	2.05	1	PF16906,PF00467	2	-	0	0.585417
AAH70397.1	ENSMUST00000102578_Ankrd13a	297-446	-	78.1	2.05	1	PF16906,PF00467	2	-	0	0.585375
AAH70397.1	ENSMUST00000033919_Vegfc	241-338	-	60.64	2.05	1	PF16906,PF00467	2	-	0	0.585375
AAH70397.1	ENSMUST00000034944_Dapk2	1972-01-01	-	56.63	2.05	1	PF16906,PF00467	2	-	0	0.585375
AAH70397.1	ENSMUST00000135141_Ntn1	494-545	NA	50.6	2.05	1	PF16906,PF00467	2	-	0	0.585375
AAH70397.1	ENSMUST00000027339_Smap1	46-137	-	60.29	2.05	1	PF16906,PF00467	2	-	0	0.585333
AAH70397.1	ENSMUST00000025590_Osbp	127-306	NA	94.34	2.05	1	PF16906,PF00467	2	-	0	0.585292
AAH70397.1	ENSMUST00000020287_Npffr1	719-858	NA	73.65	2.05	1	PF16906,PF00467	2	-	0	0.585292
AAH70397.1	ENSMUST00000107958_Fam214b	225-356	-	71.22	2.05	1	PF16906,PF00467	2	-	0	0.585292
AAH70397.1	ENSMUST00000117798_Zfr2	2557-2690	-	71.21	2.05	1	PF16906,PF00467	2	-	0	0.585292
AAH70397.1	ENSMUST00000080008_Arfgap2	245-368	-	69.99	2.05	1	PF16906,PF00467	2	-	0	0.585292
AAH70397.1	ENSMUST00000103101_Pigt	1-104	-	63.22	2.05	1	PF16906,PF00467	2	-	0	0.585292
AAH70397.1	ENSMUST00000061283_Crlf3	1996-01-01	-	60.58	2.05	1	PF16906,PF00467	2	-	0	0.58525
AAH70397.1	ENSMUST00000120016_Zbtb9	1-112	-	66.69	2.04	1	PF16906,PF00467	2	-	0	0.585208
AAH70397.1	ENSMUST00000053646_S1pr4	612-707	-	60.56	2.04	1	PF16906,PF00467	2	-	0	0.585208
AAH70397.1	ENSMUST00000040314_Rbm17	63-126	-	55.98	2.04	1	PF16906,PF00467	2	-	0	0.585208
AAH70397.1	ENSMUST00000143219_Pitpna	1-152	-	77.99	2.04	1	PF16906,PF00467	2	-	0	0.585167
AAH70397.1	ENSMUST00000078357_Emp2	1-138	-	73.59	2.04	1	PF16906,PF00467	2	-	0	0.585167
AAH70397.1	ENSMUST00000067020_Nkx2-4	195-264	-	56.54	2.04	1	PF16906,PF00467	2	-	0	0.585167
AAH70397.1	ENSMUST00000061419_Gm9833	37-110	-	56.53	2.04	1	PF16906,PF00467	2	-	0	0.585125
AAH70397.1	ENSMUST00000044556_Tbc1d13	2557-2700	-	76.16	2.04	1	PF16906,PF00467	2	-	0	0.585083
AAH70397.1	ENSMUST00000002640_Scin	104-223	-	68.6	2.04	1	PF16906,PF00467	2	-	0	0.585083
AAH70397.1	ENSMUST00000014892_Tex261	1-120	-	68.6	2.04	1	PF16906,PF00467	2	-	0	0.585083
AAH70397.1	ENSMUST00000041375_Sik2	2-145	-	76.14	2.04	1	PF16906,PF00467	2	-	0	0.585042
AAH70397.1	ENSMUST00000002320_Ppard	1-132	-	71.1	2.04	1	PF16906,PF00467	2	-	0	0.585042
AAH70397.1	ENSMUST00000003857_Shkbp1	1996-01-01	-	60.49	2.04	1	PF16906,PF00467	2	-	0	0.585042
AAH70397.1	ENSMUST00000029141_Mmp24	173-346	-	88.6	2.04	1	PF16906,PF00467	2	-	0	0.585
AAH70397.1	ENSMUST00000031273_Cds1	1-158	-	81.2	2.04	1	PF16906,PF00467	2	-	0	0.585
AAH70397.1	ENSMUST00000036954_Gbx2	295-380	-	58.24	2.04	1	PF16906,PF00467	2	-	0	0.585
AAH70397.1	ENSMUST00000167163_Serpinb6a	265-332	-	55.89	2.04	1	PF16906,PF00467	2	-	0	0.585
AAH70397.1	ENSMUST00000164837_1600012H06Rik	23-124	-	63.08	2.04	1	PF16906,PF00467	2	-	0	0.584958
AAH70397.1	ENSMUST00000102584_Ung	253-338	-	58.23	2.04	1	PF16906,PF00467	2	-	0	0.584958
AAH70397.1	ENSMUST00000163571_Pick1	1849-1932	-	58.2	2.04	1	PF16906,PF00467	2	-	0	0.584875
AAH70397.1	ENSMUST00000001536_Nkx2-1	1297-1410	-	66.51	2.04	1	PF16906,PF00467	2	-	0	0.584833
AAH70397.1	ENSMUST00000021471_Tmx1	1-112	-	66.51	2.04	1	PF16906,PF00467	2	-	0	0.584833
AAH70397.1	ENSMUST00000031492_Rab35	113-226	-	66.51	2.04	1	PF16906,PF00467	2	-	0	0.584833
AAH70397.1	ENSMUST00000032422_Creld1	1110-1203	-	60.41	2.04	1	PF16906,PF00467	2	-	0	0.584833
AAH70397.1	ENSMUST00000206791_Gab2	15-98	-	58.17	2.04	1	PF16906,PF00467	2	-	0	0.584833
AAH70397.1	ENSMUST00000102628_Yrdc	289-354	-	55.79	2.04	1	PF16906,PF00467	2	-	0	0.584792
AAH70397.1	ENSMUST00000058534_Med26	1-120	-	68.44	2.03	1	PF16906,PF00467	2	-	0	0.58475
AAH70397.1	ENSMUST00000077672_Col4a3bp	217-326	-	64.54	2.03	1	PF16906,PF00467	2	-	0	0.58475
AAH70397.1	ENSMUST00000084510_Whrn	1-162	-	83.75	2.03	1	PF16906,PF00467	2	-	0	0.584708
AAH70397.1	ENSMUST00000008462_Relt	58-173	-	66.47	2.03	1	PF16906,PF00467	2	-	0	0.584708
AAH70397.1	ENSMUST00000079545_St6galnac2	187-332	-	75.93	2.03	1	PF16906,PF00467	2	-	0	0.584625
AAH70397.1	ENSMUST00000088823_Mapk11	50-149	-	62.94	2.03	1	PF16906,PF00467	2	-	0	0.584625
AAH70397.1	ENSMUST00000166487_Dnajb11	1-102	-	62.93	2.03	1	PF16906,PF00467	2	-	0	0.584625
AAH70397.1	ENSMUST00000034184_Irx5	344-443	-	60.32	2.03	1	PF16906,PF00467	2	-	0	0.584625
AAH70397.1	ENSMUST00000002518_Tle5	1958-01-01	-	55.68	2.03	1	PF16906,PF00467	2	-	0	0.584625
AAH70397.1	ENSMUST00000015771_Gata5	612-743	-	70.88	2.03	1	PF16906,PF00467	2	-	0	0.584583
AAH70397.1	ENSMUST00000223880_Atxn7	175-292	-	68.37	2.03	1	PF16906,PF00467	2	-	0	0.584583
AAH70397.1	ENSMUST00000113026_Rnf128	166-277	-	64.48	2.03	1	PF16906,PF00467	2	-	0	0.584583
AAH70397.1	ENSMUST00000032489_Ltbr	43-128	-	58.08	2.03	1	PF16906,PF00467	2	-	0	0.584583
AAH70397.1	ENSMUST00000031486_Prkab1	80-163	-	58.07	2.03	1	PF16906,PF00467	2	-	0	0.584583
AAH70397.1	ENSMUST00000045779_Ttyh2	1-140	-	73.29	2.03	1	PF16906,PF00467	2	-	0	0.584542
AAH70397.1	ENSMUST00000136822_B3gnt9	816-917	-	62.89	2.03	1	PF16906,PF00467	2	-	0	0.584542
AAH70397.1	ENSMUST00000001703_Hoxc8	38-113	-	57.1	2.03	1	PF16906,PF00467	2	-	0	0.584542
AAH70397.1	ENSMUST00000089378_Pdxp	321-402	-	58.03	2.03	1	PF16906,PF00467	2	-	0	0.5845
AAH70397.1	ENSMUST00000034140_Itfg1	138-271	-	70.83	2.03	1	PF16906,PF00467	2	-	0	0.584458
AAH70397.1	ENSMUST00000017908_Zswim1	325-434	-	64.41	2.03	1	PF16906,PF00467	2	-	0	0.584458
AAH70397.1	ENSMUST00000222310_Ccdc85c	218-389	-	88.27	2.03	1	PF16906,PF00467	2	-	0	0.584417
AAH70397.1	ENSMUST00000020835_Ppm1d	277-392	-	66.34	2.03	1	PF16906,PF00467	2	-	0	0.584417
AAH70397.1	ENSMUST00000033723_Syap1	124-207	-	58.01	2.03	1	PF16906,PF00467	2	-	0	0.584417
AAH70397.1	ENSMUST00000042046_Scara3	118-261	-	75.79	2.02	1	PF16906,PF00467	2	-	0	0.584375
AAH70397.1	ENSMUST00000033290_Dhx32	5-124	-	68.27	2.02	1	PF16906,PF00467	2	-	0	0.584375
AAH70397.1	ENSMUST00000021133_Srp68	126-227	-	62.83	2.02	1	PF16906,PF00467	2	-	0	0.584375
AAH70397.1	ENSMUST00000144222_E130218I03Rik	1185-1254	-	56.22	2.02	1	PF16906,PF00467	2	-	0	0.584375
AAH70397.1	ENSMUST00000017552_Cacnb1	1-136	-	73.18	2.02	1	PF16906,PF00467	2	-	0	0.584333
AAH70397.1	ENSMUST00000106257_Cap1	128-239	-	66.3	2.02	1	PF16906,PF00467	2	-	0	0.584333
AAH70397.1	ENSMUST00000164834_Gpr62	573-652	-	57.02	2.02	1	PF16906,PF00467	2	-	0	0.584333
AAH70397.1	ENSMUST00000038760_Lad1	237-356	-	68.23	2.02	1	PF16906,PF00467	2	-	0	0.584292
AAH70397.1	ENSMUST00000105509_Wasf1	19-128	-	64.35	2.02	1	PF16906,PF00467	2	-	0	0.584292
AAH70397.1	ENSMUST00000114007_Cacfd1	39-146	-	64.35	2.02	1	PF16906,PF00467	2	-	0	0.584292
AAH70397.1	ENSMUST00000046461_Dok4	154-257	-	62.79	2.02	1	PF16906,PF00467	2	-	0	0.584292
AAH70397.1	ENSMUST00000005606_Prkaca	91-182	-	59.86	2.02	1	PF16906,PF00467	2	-	0	0.584292
AAH70397.1	ENSMUST00000114803_Fance	121-202	-	57.94	2.02	1	PF16906,PF00467	2	-	0	0.58425
AAH70397.1	ENSMUST00000097561_Csrp1	1648-1721	-	56.16	2.02	1	PF16906,PF00467	2	-	0	0.58425
AAH70397.1	ENSMUST00000155586_Fmnl2	1-158	-	80.76	2.02	1	PF16906,PF00467	2	-	0	0.584208
AAH70397.1	ENSMUST00000028623_Ext2	21-136	-	66.24	2.02	1	PF16906,PF00467	2	-	0	0.584208
AAH70397.1	ENSMUST00000045085_Grin3b	2893-3024	-	70.67	2.02	1	PF16906,PF00467	2	-	0	0.584125
AAH70397.1	ENSMUST00000102617_Adprhl2	22-89	-	55.51	2.02	1	PF16906,PF00467	2	-	0	0.584125
AAH70397.1	ENSMUST00000045235_Bmt2	83-248	-	86.13	2.02	1	PF16906,PF00467	2	-	0	0.584083
AAH70397.1	ENSMUST00000040481_Slc38a7	1321-1454	-	70.64	2.02	1	PF16906,PF00467	2	-	0	0.584083
AAH70397.1	ENSMUST00000170201_Lrch3	117-234	-	68.13	2.02	1	PF16906,PF00467	2	-	0	0.584083
AAH70397.1	ENSMUST00000056882_Olig1	560-647	-	59.77	2.02	1	PF16906,PF00467	2	-	0	0.584083
AAH70397.1	ENSMUST00000001415_Apbb3	222-305	-	57.86	2.02	1	PF16906,PF00467	2	-	0	0.584083
AAH70397.1	ENSMUST00000045847_Erf	75-216	-	75.64	2.02	1	PF16906,PF00467	2	-	0	0.584042
AAH70397.1	ENSMUST00000027888_Abl2	1-142	NA	75.62	2.02	1	PF16906,PF00467	2	-	0	0.584042
AAH70397.1	ENSMUST00000038949_Adrb1	1300-1419	-	68.12	2.02	1	PF16906,PF00467	2	-	0	0.584042
AAH70397.1	ENSMUST00000019962_Cd164	1-118	-	68.11	2.02	1	PF16906,PF00467	2	-	0	0.584042
AAH70397.1	ENSMUST00000035194_Mapkapk3	393-506	-	66.16	2.02	1	PF16906,PF00467	2	-	0	0.584042
AAH70397.1	ENSMUST00000053729_Pdss1	129-194	-	55.47	2.02	1	PF16906,PF00467	2	-	0	0.584042
AAH70397.1	ENSMUST00000099547_Fam8a1	220-367	-	77.38	2.02	1	PF16906,PF00467	2	-	0	0.584
AAH70397.1	ENSMUST00000049241_Hoxb4	628-731	-	62.67	2.02	1	PF16906,PF00467	2	-	0	0.584
AAH70397.1	ENSMUST00000033142_Ptpn5	107-232	-	69.36	2.02	1	PF16906,PF00467	2	-	0	0.583958
AAH70397.1	ENSMUST00000029712_Ntrk1	1-104	-	62.65	2.02	1	PF16906,PF00467	2	-	0	0.583958
AAH70397.1	ENSMUST00000217570_Adpgk	50-149	-	62.65	2.02	1	PF16906,PF00467	2	-	0	0.583958
AAH70397.1	ENSMUST00000108283_Pak4	58-173	-	66.11	2.01	1	PF16906,PF00467	2	-	0	0.583917
AAH70397.1	ENSMUST00000062041_Crppa	305-412	-	64.18	2.01	1	PF16906,PF00467	2	-	0	0.583917
AAH70397.1	ENSMUST00000037198_Osgin2	61-168	-	64.17	2.01	1	PF16906,PF00467	2	-	0	0.583917
AAH70397.1	ENSMUST00000072055_Chka	301-402	-	62.63	2.01	1	PF16906,PF00467	2	-	0	0.583917
AAH70397.1	ENSMUST00000082428_Sephs2	130-217	-	59.69	2.01	1	PF16906,PF00467	2	-	0	0.583917
AAH70397.1	ENSMUST00000188290_Dnajb2	38-113	-	56.84	2.01	1	PF16906,PF00467	2	-	0	0.583917
AAH70397.1	ENSMUST00000219109_Rab3ip	44-117	-	56.02	2.01	1	PF16906,PF00467	2	-	0	0.583917
AAH70397.1	ENSMUST00000059193_F2r	67-200	-	70.55	2.01	1	PF16906,PF00467	2	-	0	0.583875
AAH70397.1	ENSMUST00000042227_D11Wsu47e	218-305	-	59.67	2.01	1	PF16906,PF00467	2	-	0	0.583875
AAH70397.1	ENSMUST00000031793_Nt5c3	125-192	-	55.41	2.01	1	PF16906,PF00467	2	-	0	0.583875
AAH70397.1	ENSMUST00000030165_Fancg	76-187	-	66.07	2.01	1	PF16906,PF00467	2	-	0	0.583833
AAH70397.1	ENSMUST00000056974_Foxo3	58-173	-	66.06	2.01	1	PF16906,PF00467	2	-	0	0.583833
AAH70397.1	ENSMUST00000010267_Slc47a1	39-144	-	64.14	2.01	1	PF16906,PF00467	2	-	0	0.583833
AAH70397.1	ENSMUST00000003436_Abhd17a	105-164	-	55.32	2.01	1	PF16906,PF00467	2	-	0	0.583833
AAH70397.1	ENSMUST00000060435_Selenon	137-274	-	72.92	2.01	1	PF16906,PF00467	2	-	0	0.583792
AAH70397.1	ENSMUST00000114516_Dzip3	1-134	-	70.5	2.01	1	PF16906,PF00467	2	-	0	0.583792
AAH70397.1	ENSMUST00000033498_Timm17b	1996-01-01	-	59.97	2.01	1	PF16906,PF00467	2	-	0	0.583792
AAH70397.1	ENSMUST00000079601_Etv5	25-184	-	83.24	2.01	1	PF16906,PF00467	2	-	0	0.58375
AAH70397.1	ENSMUST00000019908_Mtrf1l	205-308	-	62.55	2.01	1	PF16906,PF00467	2	-	0	0.58375
AAH70397.1	ENSMUST00000051665_Zfp316	2380-2503	NA	69.25	2.01	1	PF16906,PF00467	2	-	0	0.583708
AAH70397.1	ENSMUST00000151721_Nell1	342-409	NA	55.34	2.01	1	PF16906,PF00467	2	-	0	0.583708
AAH70397.1	ENSMUST00000018476_Stk3	14-131	-	67.94	2.01	1	PF16906,PF00467	2	-	0	0.583667
AAH70397.1	ENSMUST00000224947_Trip10	1982-01-01	-	57.69	2.01	1	PF16906,PF00467	2	-	0	0.583667
AAH70397.1	ENSMUST00000002152_Bbc3	469-542	-	55.9	2.01	1	PF16906,PF00467	2	-	0	0.583625
AAH70397.1	ENSMUST00000029266_Anxa5	137-206	-	55.9	2.01	1	PF16906,PF00467	2	-	0	0.583625
AAH70397.1	ENSMUST00000081593_Pgk1	1974-01-01	-	55.9	2.01	1	PF16906,PF00467	2	-	0	0.583625
AAH70397.1	ENSMUST00000050029_Six1	331-464	-	70.41	2.01	1	PF16906,PF00467	2	-	0	0.583583
AAH70397.1	ENSMUST00000040416_Ddx19a	1-102	-	62.49	2.01	1	PF16906,PF00467	2	-	0	0.583583
AAH70397.1	ENSMUST00000048194_Tfap2e	534-617	-	57.66	2.01	1	PF16906,PF00467	2	-	0	0.583583
AAH70397.1	ENSMUST00000122424_Fam20b	32-213	-	93.3	2	1	PF16906,PF00467	2	-	0	0.583542
AAH70397.1	ENSMUST00000034961_Igdcc3	63-188	-	69.16	2	1	PF16906,PF00467	2	-	0	0.583542
AAH70397.1	ENSMUST00000060561_Fam221a	1-110	-	64.01	2	1	PF16906,PF00467	2	-	0	0.583542
AAH70397.1	ENSMUST00000021738_Gpr137b	1-120	-	67.86	2	1	PF16906,PF00467	2	-	0	0.5835
AAH70397.1	ENSMUST00000048560_Kank3	625-730	-	63.99	2	1	PF16906,PF00467	2	-	0	0.5835
AAH70397.1	ENSMUST00000038407_Larp6	289-386	-	59.86	2	1	PF16906,PF00467	2	-	0	0.5835
AAH70397.1	ENSMUST00000230532_Sox10	276-387	-	65.89	2	1	PF16906,PF00467	2	-	0	0.583458
AAH70397.1	ENSMUST00000061545_C1ql3	751-852	-	62.42	2	1	PF16906,PF00467	2	-	0	0.583458
AAH70397.1	ENSMUST00000033326_Wee1	563-700	-	72.75	2	1	PF16906,PF00467	2	-	0	0.583417
AAH70397.1	ENSMUST00000128616_Malsu1	57-170	-	65.88	2	1	PF16906,PF00467	2	-	0	0.583417
AAH70397.1	ENSMUST00000159124_Impdh1	157-262	-	62.41	2	1	PF16906,PF00467	2	-	0	0.583417
AAH70397.1	ENSMUST00000098780_Ccdc61	862-943	-	57.59	2	1	PF16906,PF00467	2	-	0	0.583417
AAH70397.1	ENSMUST00000029421_Ptx3	445-520	-	56.63	2	1	PF16906,PF00467	2	-	0	0.583417
AAH70397.1	ENSMUST00000049369_Stn1	1980-01-01	-	56.63	2	1	PF16906,PF00467	2	-	0	0.583417
AAH70397.1	ENSMUST00000070850_Ppp1r14b	226-277	-	51.15	2	1	PF16906,PF00467	2	-	0	0.583417
AAH70397.1	ENSMUST00000022189_Aggf1	129-258	-	70.31	2	1	PF16906,PF00467	2	-	0	0.583375
AAH70397.1	ENSMUST00000022592_Tnfsf11	45-134	-	59.47	2	1	PF16906,PF00467	2	-	0	0.583375
AAH70397.1	ENSMUST00000110410_Ankrd33b	389-472	-	57.57	2	1	PF16906,PF00467	2	-	0	0.583375
AAH70397.1	ENSMUST00000091579_Gkap1	31-92	-	55.13	2	1	PF16906,PF00467	2	-	0	0.583375
AAH70397.1	ENSMUST00000114336_Tprn	56-167	-	65.84	2	1	PF16906,PF00467	2	-	0	0.583333
AAH70397.1	ENSMUST00000067246_Slc30a5	155-282	-	69.05	2	1	PF16906,PF00467	2	-	0	0.583292
AAH70397.1	ENSMUST00000025484_Fech	1992-09-01	-	57.54	2	1	PF16906,PF00467	2	-	0	0.583292
AAH70397.1	ENSMUST00000035058_Cspg5	1637-1792	-	80.25	2	1	PF16906,PF00467	2	-	0	0.58325
AAH70397.1	ENSMUST00000067495_Wnt11	415-554	-	72.66	2	1	PF16906,PF00467	2	-	0	0.58325
AAH70397.1	ENSMUST00000169437_Serpinh1	24-115	-	59.42	2	1	PF16906,PF00467	2	-	0	0.58325
AAH70397.1	ENSMUST00000061826_B3galnt1	41-122	-	57.51	2	1	PF16906,PF00467	2	-	0	0.58325
AAH70397.1	ENSMUST00000052718_Kcna3	268-345	-	56.56	2	1	PF16906,PF00467	2	-	0	0.58325
AAH70397.1	ENSMUST00000061468_Bcl7c	126-177	-	52.62	2	1	PF16906,PF00467	2	-	0	0.58325
AAH70397.1	ENSMUST00000183277_Sos2	91-272	-	93.11	2	1	PF16906,PF00467	2	-	0	0.583208
AAH70397.1	ENSMUST00000032419_Cmas	150-221	-	55.72	2	1	PF16906,PF00467	2	-	0	0.583208
AAH70397.1	ENSMUST00000116349_Xylt2	1-138	-	72.62	2	1	PF16906,PF00467	2	-	0	0.583167
AAH70397.1	ENSMUST00000171906_Gm3667	1984-01-01	-	57.48	2	1	PF16906,PF00467	2	-	0	0.583167
AAH70397.1	ENSMUST00000050776_Barhl1	89-236	-	76.91	1.99	1	PF16906,PF00467	2	-	0	0.583083
AAH70397.1	ENSMUST00000056149_Abhd12	79-158	-	56.5	1.99	1	PF16906,PF00467	2	-	0	0.583083
AAH70397.1	ENSMUST00000031090_Sel1l3	1-182	-	93.01	1.99	1	PF16906,PF00467	2	-	0	0.583042
AAH70397.1	ENSMUST00000030588_Phc2	1-158	-	80.14	1.99	1	PF16906,PF00467	2	-	0	0.583042
AAH70397.1	ENSMUST00000032479_Pianp	45-136	-	59.32	1.99	1	PF16906,PF00467	2	-	0	0.583042
AAH70397.1	ENSMUST00000023682_Donson	142-237	-	59.65	1.99	1	PF16906,PF00467	2	-	0	0.583
AAH70397.1	ENSMUST00000109748_Txn2	41-122	-	57.41	1.99	1	PF16906,PF00467	2	-	0	0.583
AAH70397.1	ENSMUST00000075578_Abcb10	173-346	-	87.45	1.99	1	PF16906,PF00467	2	-	0	0.582958
AAH70397.1	ENSMUST00000096350_Maff	586-665	-	56.44	1.99	1	PF16906,PF00467	2	-	0	0.582958
AAH70397.1	ENSMUST00000053288_Cdr2l	1-150	-	76.83	1.99	1	PF16906,PF00467	2	-	0	0.582917
AAH70397.1	ENSMUST00000005279_Klf5	1-136	-	72.5	1.99	1	PF16906,PF00467	2	-	0	0.582917
AAH70397.1	ENSMUST00000006718_Wnt10a	442-541	-	62.2	1.99	1	PF16906,PF00467	2	-	0	0.582917
AAH70397.1	ENSMUST00000197984_Smarcc1	71-212	-	75.04	1.99	1	PF16906,PF00467	2	-	0	0.582875
AAH70397.1	ENSMUST00000108588_Dlg4	3313-3452	-	72.48	1.99	1	PF16906,PF00467	2	-	0	0.582875
AAH70397.1	ENSMUST00000097311_Foxp4	299-426	-	68.86	1.99	1	PF16906,PF00467	2	-	0	0.582875
AAH70397.1	ENSMUST00000108582_Kmt5c	1-112	-	65.63	1.99	1	PF16906,PF00467	2	-	0	0.582875
AAH70397.1	ENSMUST00000172435_Fndc4	277-370	-	59.58	1.99	1	PF16906,PF00467	2	-	0	0.582833
AAH70397.1	ENSMUST00000056654_Pheta1	1834-1929	-	59.57	1.99	1	PF16906,PF00467	2	-	0	0.582833
AAH70397.1	ENSMUST00000189849_Cys1	973-1046	-	55.56	1.99	1	PF16906,PF00467	2	-	0	0.582833
AAH70397.1	ENSMUST00000143051_Ttbk2	1-124	NA	68.82	1.99	1	PF16906,PF00467	2	-	0	0.582792
AAH70397.1	ENSMUST00000037248_Hirip3	1321-1432	-	65.59	1.99	1	PF16906,PF00467	2	-	0	0.582792
AAH70397.1	ENSMUST00000032709_Kctd15	99-198	-	62.15	1.99	1	PF16906,PF00467	2	-	0	0.582792
AAH70397.1	ENSMUST00000022808_Pabpn1	30-81	-	50.88	1.99	1	PF16906,PF00467	2	-	0	0.582792
AAH70397.1	ENSMUST00000009420_Repin1	1-126	-	68.8	1.99	1	PF16906,PF00467	2	-	0	0.58275
AAH70397.1	ENSMUST00000059343_Epha10	894-995	-	62.12	1.99	1	PF16906,PF00467	2	-	0	0.58275
AAH70397.1	ENSMUST00000053068_Dmrt2	553-646	-	59.54	1.99	1	PF16906,PF00467	2	-	0	0.58275
AAH70397.1	ENSMUST00000021071_Gprc5c	352-441	-	59.2	1.99	1	PF16906,PF00467	2	-	0	0.58275
AAH70397.1	ENSMUST00000045970_Gpc1	1-168	-	85.38	1.99	1	PF16906,PF00467	2	-	0	0.582708
AAH70397.1	ENSMUST00000025408_Afg3l2	105-228	-	68.78	1.99	1	PF16906,PF00467	2	-	0	0.582708
AAH70397.1	ENSMUST00000027249_Chst10	1-120	-	67.49	1.99	1	PF16906,PF00467	2	-	0	0.582708
AAH70397.1	ENSMUST00000109523_Vstm2l	67-122	-	52.43	1.99	1	PF16906,PF00467	2	-	0	0.582708
AAH70397.1	ENSMUST00000114297_Vopp1	135-252	-	67.47	1.98	1	PF16906,PF00467	2	-	0	0.582667
AAH70397.1	ENSMUST00000079681_Cyb5d2	95-190	-	59.5	1.98	1	PF16906,PF00467	2	-	0	0.582667
AAH70397.1	ENSMUST00000062216_Emx2	132-249	-	67.45	1.98	1	PF16906,PF00467	2	-	0	0.582625
AAH70397.1	ENSMUST00000055619_Hic1	1519-1658	NA	72.34	1.98	1	PF16906,PF00467	2	-	0	0.582583
AAH70397.1	ENSMUST00000022032_2210016F16Rik	123-246	-	68.72	1.98	1	PF16906,PF00467	2	-	0	0.582583
AAH70397.1	ENSMUST00000022601_Wbp4	152-301	-	76.6	1.98	1	PF16906,PF00467	2	-	0	0.5825
AAH70397.1	ENSMUST00000042734_1700066M21Rik	1-122	-	67.41	1.98	1	PF16906,PF00467	2	-	0	0.5825
AAH70397.1	ENSMUST00000046525_Kremen2	1387-1472	-	57.21	1.98	1	PF16906,PF00467	2	-	0	0.5825
AAH70397.1	ENSMUST00000093800_Pls1	1-150	-	76.58	1.98	1	PF16906,PF00467	2	-	0	0.582458
AAH70397.1	ENSMUST00000110375_Stard7	326-451	-	68.65	1.98	1	PF16906,PF00467	2	-	0	0.582458
AAH70397.1	ENSMUST00000040865_Tmem98	129-194	-	54.79	1.98	1	PF16906,PF00467	2	-	0	0.582458
AAH70397.1	ENSMUST00000071419_Mroh5	1-112	-	65.43	1.98	1	PF16906,PF00467	2	-	0	0.582417
AAH70397.1	ENSMUST00000094151_Rnf187	343-420	-	56.22	1.98	1	PF16906,PF00467	2	-	0	0.582417
AAH70397.1	ENSMUST00000052437_Lrrc25	1564-1641	-	56.21	1.98	1	PF16906,PF00467	2	-	0	0.582417
AAH70397.1	ENSMUST00000039408_Pkp2	175-292	-	67.35	1.98	1	PF16906,PF00467	2	-	0	0.582375
AAH70397.1	ENSMUST00000079205_Chpf	42-157	-	65.4	1.98	1	PF16906,PF00467	2	-	0	0.582375
AAH70397.1	ENSMUST00000047315_Foxa2	364-449	-	57.15	1.98	1	PF16906,PF00467	2	-	0	0.582375
AAH70397.1	ENSMUST00000095270_Slc26a10	177-266	-	59.03	1.98	1	PF16906,PF00467	2	-	0	0.582333
AAH70397.1	ENSMUST00000103180_Pex10	1972-05-01	-	54.75	1.98	1	PF16906,PF00467	2	-	0	0.582333
AAH70397.1	ENSMUST00000182858_Rassf10	322-461	-	72.2	1.98	1	PF16906,PF00467	2	-	0	0.582292
AAH70397.1	ENSMUST00000056758_Ppp3ca	1988-01-01	-	59	1.98	1	PF16906,PF00467	2	-	0	0.582292
AAH70397.1	ENSMUST00000106248_Trim72	580-665	-	57.11	1.98	1	PF16906,PF00467	2	-	0	0.582292
AAH70397.1	ENSMUST00000174302_Ubtf	1-188	-	95.01	1.97	1	PF16906,PF00467	2	-	0	0.582208
AAH70397.1	ENSMUST00000227431_Ap5m1	307-458	-	76.45	1.97	1	PF16906,PF00467	2	-	0	0.582208
AAH70397.1	ENSMUST00000098534_Znhit6	139-232	-	59.32	1.97	1	PF16906,PF00467	2	-	0	0.582208
AAH70397.1	ENSMUST00000167023_Dus1l	39-116	-	56.12	1.97	1	PF16906,PF00467	2	-	0	0.582208
AAH70397.1	ENSMUST00000034537_St3gal4	42-125	-	57.07	1.97	1	PF16906,PF00467	2	-	0	0.582167
AAH70397.1	ENSMUST00000026737_Shisa5	1974-01-01	-	55.28	1.97	1	PF16906,PF00467	2	-	0	0.582167
AAH70397.1	ENSMUST00000021653_Acot3	1119-1256	-	72.1	1.97	1	PF16906,PF00467	2	-	0	0.582125
AAH70397.1	ENSMUST00000050952_Stbd1	157-236	-	56.09	1.97	1	PF16906,PF00467	2	-	0	0.582125
AAH70397.1	ENSMUST00000019220_Strn4	385-526	-	74.65	1.97	1	PF16906,PF00467	2	-	0	0.582083
AAH70397.1	ENSMUST00000105898_Fgf3	46-137	-	58.91	1.97	1	PF16906,PF00467	2	-	0	0.582083
AAH70397.1	ENSMUST00000135526_Sh3rf3	230-307	-	56.07	1.97	1	PF16906,PF00467	2	-	0	0.582083
AAH70397.1	ENSMUST00000034363_Hsd11b2	112-185	-	55.25	1.97	1	PF16906,PF00467	2	-	0	0.582083
AAH70397.1	ENSMUST00000074370_Axin1	252-403	-	76.38	1.97	1	PF16906,PF00467	2	-	0	0.582042
AAH70397.1	ENSMUST00000067786_Slc20a2	1-144	-	74.61	1.97	1	PF16906,PF00467	2	-	0	0.582042
AAH70397.1	ENSMUST00000060173_Samd10	1988-01-01	-	58.9	1.97	1	PF16906,PF00467	2	-	0	0.582042
AAH70397.1	ENSMUST00000017945_Mlx	54-133	-	56.05	1.97	1	PF16906,PF00467	2	-	0	0.582042
AAH70397.1	ENSMUST00000021207_Rflnb	222-363	-	74.59	1.97	1	PF16906,PF00467	2	-	0	0.582
AAH70397.1	ENSMUST00000044642_Micall2	46-179	-	69.66	1.97	1	PF16906,PF00467	2	-	0	0.582
AAH70397.1	ENSMUST00000114526_Acbd5	1-150	-	76.32	1.97	1	PF16906,PF00467	2	-	0	0.581958
AAH70397.1	ENSMUST00000059680_Golph3	214-321	-	63.31	1.97	1	PF16906,PF00467	2	-	0	0.581958
AAH70397.1	ENSMUST00000167626_Rab40c	106-207	-	61.79	1.97	1	PF16906,PF00467	2	-	0	0.581958
AAH70397.1	ENSMUST00000008088_Ttc9b	1600-1683	-	56.98	1.97	1	PF16906,PF00467	2	-	0	0.581958
AAH70397.1	ENSMUST00000164756_Eid1	232-299	-	54.59	1.97	1	PF16906,PF00467	2	-	0	0.581958
AAH70397.1	ENSMUST00000051053_Ubtd2	26-77	-	50.52	1.97	1	PF16906,PF00467	2	-	0	0.581917
AAH70397.1	ENSMUST00000100327_Rbm26	250-395	-	74.53	1.97	1	PF16906,PF00467	2	-	0	0.581875
AAH70397.1	ENSMUST00000014473_Bicc1	1-130	-	69.6	1.97	1	PF16906,PF00467	2	-	0	0.581875
AAH70397.1	ENSMUST00000170662_Sox21	1951-2102	-	76.27	1.96	1	PF16906,PF00467	2	-	0	0.581833
AAH70397.1	ENSMUST00000006559_Tpbg	505-650	-	74.51	1.96	1	PF16906,PF00467	2	-	0	0.581833
AAH70397.1	ENSMUST00000018614_Kcnab3	501-602	-	61.73	1.96	1	PF16906,PF00467	2	-	0	0.581833
AAH70397.1	ENSMUST00000028170_Ralgds	72-215	-	74.49	1.96	1	PF16906,PF00467	2	-	0	0.581792
AAH70397.1	ENSMUST00000073387_Epha1	23-154	-	69.57	1.96	1	PF16906,PF00467	2	-	0	0.581792
AAH70397.1	ENSMUST00000027488_Capn10	466-583	-	67.07	1.96	1	PF16906,PF00467	2	-	0	0.581792
AAH70397.1	ENSMUST00000029183_Fam83d	181-272	-	58.8	1.96	1	PF16906,PF00467	2	-	0	0.581792
AAH70397.1	ENSMUST00000074792_Mtfmt	1983-02-01	-	56.9	1.96	1	PF16906,PF00467	2	-	0	0.581792
AAH70397.1	ENSMUST00000059206_Pstpip1	309-384	-	55.95	1.96	1	PF16906,PF00467	2	-	0	0.581792
AAH70397.1	ENSMUST00000062389_Pcgf5	32-95	-	54.52	1.96	1	PF16906,PF00467	2	-	0	0.581792
AAH70397.1	ENSMUST00000190096_Agap1	433-596	-	82.15	1.96	1	PF16906,PF00467	2	-	0	0.58175
AAH70397.1	ENSMUST00000107283_Snx27	31-172	NA	74.48	1.96	1	PF16906,PF00467	2	-	0	0.58175
AAH70397.1	ENSMUST00000181504_Foxf1	63-160	-	59.12	1.96	1	PF16906,PF00467	2	-	0	0.58175
AAH70397.1	ENSMUST00000042701_Mxd4	22-177	-	79.42	1.96	1	PF16906,PF00467	2	-	0	0.581667
AAH70397.1	ENSMUST00000166750_Cmip	1998-01-01	-	59.08	1.96	1	PF16906,PF00467	2	-	0	0.581667
AAH70397.1	ENSMUST00000234107_Rnf138	145-242	-	59.08	1.96	1	PF16906,PF00467	2	-	0	0.581667
AAH70397.1	ENSMUST00000233002_Map3k4	1952-01-01	NA	43.86	1.96	1	PF16906,PF00467	2	-	0	0.581667
AAH70397.1	ENSMUST00000025292_Dhx16	68-203	-	71.87	1.96	1	PF16906,PF00467	2	-	0	0.581625
AAH70397.1	ENSMUST00000106058_Zranb2	140-257	-	67	1.96	1	PF16906,PF00467	2	-	0	0.581625
AAH70397.1	ENSMUST00000013633_Fgfrl1	29-122	-	59.07	1.96	1	PF16906,PF00467	2	-	0	0.581625
AAH70397.1	ENSMUST00000087674_Hmx1	506-567	NA	54.36	1.96	1	PF16906,PF00467	2	-	0	0.581625
AAH70397.1	ENSMUST00000045747_Wnt4	1-168	-	84.75	1.96	1	PF16906,PF00467	2	-	0	0.581583
AAH70397.1	ENSMUST00000098414_Svip	64-187	-	68.24	1.96	1	PF16906,PF00467	2	-	0	0.581583
AAH70397.1	ENSMUST00000026008_Trim8	314-457	-	74.36	1.96	1	PF16906,PF00467	2	-	0	0.581542
AAH70397.1	ENSMUST00000062058_Lix1l	210-343	-	69.45	1.96	1	PF16906,PF00467	2	-	0	0.581542
AAH70397.1	ENSMUST00000061728_Nog	562-629	-	54.4	1.96	1	PF16906,PF00467	2	-	0	0.581542
AAH70397.1	ENSMUST00000030117_Smu1	18-115	-	59.02	1.96	1	PF16906,PF00467	2	-	0	0.5815
AAH70397.1	ENSMUST00000231335_Gm49601	1629-1718	-	58.67	1.96	1	PF16906,PF00467	2	-	0	0.5815
AAH70397.1	ENSMUST00000031160_Paics	246-345	-	61.57	1.96	1	PF16906,PF00467	2	-	0	0.581458
AAH70397.1	ENSMUST00000026217_Chuk	71-212	-	74.29	1.95	1	PF16906,PF00467	2	-	0	0.581375
AAH70397.1	ENSMUST00000103079_Cttn	196-327	-	69.37	1.95	1	PF16906,PF00467	2	-	0	0.581375
AAH70397.1	ENSMUST00000107619_Klf4	29-150	-	66.88	1.95	1	PF16906,PF00467	2	-	0	0.581375
AAH70397.1	ENSMUST00000054855_Lca5l	2201-2302	NA	61.53	1.95	1	PF16906,PF00467	2	-	0	0.581375
AAH70397.1	ENSMUST00000115017_Agbl3	167-316	-	76.01	1.95	1	PF16906,PF00467	2	-	0	0.581333
AAH70397.1	ENSMUST00000006181_Napa	1-102	-	61.52	1.95	1	PF16906,PF00467	2	-	0	0.581333
AAH70397.1	ENSMUST00000217198_Olfm2	125-206	-	56.71	1.95	1	PF16906,PF00467	2	-	0	0.581333
AAH70397.1	ENSMUST00000014614_Rnf166	1972-01-01	-	54.93	1.95	1	PF16906,PF00467	2	-	0	0.581333
AAH70397.1	ENSMUST00000030903_Atad3a	1998-01-01	-	58.93	1.95	1	PF16906,PF00467	2	-	0	0.581292
AAH70397.1	ENSMUST00000017443_Dnttip1	80-147	-	54.3	1.95	1	PF16906,PF00467	2	-	0	0.581292
AAH70397.1	ENSMUST00000165242_Eefsec	1-108	-	63	1.95	1	PF16906,PF00467	2	-	0	0.58125
AAH70397.1	ENSMUST00000094014_Fam57a	1986-01-01	-	56.69	1.95	1	PF16906,PF00467	2	-	0	0.58125
AAH70397.1	ENSMUST00000059844_Cnpy3	1985-08-01	-	55.73	1.95	1	PF16906,PF00467	2	-	0	0.58125
AAH70397.1	ENSMUST00000021001_Rab10	293-434	-	74.2	1.95	1	PF16906,PF00467	2	-	0	0.581208
AAH70397.1	ENSMUST00000090971_Bcan	1-126	-	68.07	1.95	1	PF16906,PF00467	2	-	0	0.581208
AAH70397.1	ENSMUST00000001701_Hoxc11	621-702	-	56.67	1.95	1	PF16906,PF00467	2	-	0	0.581208
AAH70397.1	ENSMUST00000007800_Arpp19	46-207	-	81.83	1.95	1	PF16906,PF00467	2	-	0	0.581167
AAH70397.1	ENSMUST00000029910_Nsmaf	77-218	-	74.18	1.95	1	PF16906,PF00467	2	-	0	0.581167
AAH70397.1	ENSMUST00000119211_G2e3	26-143	-	66.79	1.95	1	PF16906,PF00467	2	-	0	0.581167
AAH70397.1	ENSMUST00000054636_Bag5	127-212	-	56.65	1.95	1	PF16906,PF00467	2	-	0	0.581167
AAH70397.1	ENSMUST00000031051_Cgref1	126-183	-	54.16	1.95	1	PF16906,PF00467	2	-	0	0.581167
AAH70397.1	ENSMUST00000029462_Tbx15	16-159	-	74.15	1.95	1	PF16906,PF00467	2	-	0	0.581125
AAH70397.1	ENSMUST00000106729_Scube2	84-227	-	74.15	1.95	1	PF16906,PF00467	2	-	0	0.581125
AAH70397.1	ENSMUST00000205271_Dedd2	343-420	-	55.67	1.95	1	PF16906,PF00467	2	-	0	0.581125
AAH70397.1	ENSMUST00000176156_Espnl	1882-1997	NA	64.83	1.95	1	PF16906,PF00467	2	-	0	0.581083
AAH70397.1	ENSMUST00000040676_Ankrd54	42-119	-	55.65	1.95	1	PF16906,PF00467	2	-	0	0.581083
AAH70397.1	ENSMUST00000096259_Gng3	1003-1068	-	54.21	1.95	1	PF16906,PF00467	2	-	0	0.581083
AAH70397.1	ENSMUST00000184858_Mroh6	1556-1645	NA	58.48	1.94	1	PF16906,PF00467	2	-	0	0.581042
AAH70397.1	ENSMUST00000218627_Zfp280b	51-102	NA	43.63	1.94	1	PF16906,PF00467	2	-	0	0.581042
AAH70397.1	ENSMUST00000026142_Maged1	77-190	-	64.78	1.94	1	PF16906,PF00467	2	-	0	0.581
AAH70397.1	ENSMUST00000062232_Nrl	754-855	-	61.36	1.94	1	PF16906,PF00467	2	-	0	0.581
AAH70397.1	ENSMUST00000026032_Pcgf6	224-311	-	58.46	1.94	1	PF16906,PF00467	2	-	0	0.581
AAH70397.1	ENSMUST00000033333_Tmem9b	1970-01-01	-	54.8	1.94	1	PF16906,PF00467	2	-	0	0.581
AAH70397.1	ENSMUST00000117786_Csnk1e	1-108	-	62.87	1.94	1	PF16906,PF00467	2	-	0	0.580958
AAH70397.1	ENSMUST00000036631_Dusp26	153-230	-	55.61	1.94	1	PF16906,PF00467	2	-	0	0.580958
AAH70397.1	ENSMUST00000153488_Naa30	46-223	-	91.74	1.94	1	PF16906,PF00467	2	-	0	0.580917
AAH70397.1	ENSMUST00000004094_Ssbp2	7-166	-	81.7	1.94	1	PF16906,PF00467	2	-	0	0.580917
AAH70397.1	ENSMUST00000219442_Txnrd1	211-352	-	74.06	1.94	1	PF16906,PF00467	2	-	0	0.580917
AAH70397.1	ENSMUST00000016105_Adss	166-277	-	64.74	1.94	1	PF16906,PF00467	2	-	0	0.580917
AAH70397.1	ENSMUST00000013842_Pea15a	51-152	-	61.33	1.94	1	PF16906,PF00467	2	-	0	0.580917
AAH70397.1	ENSMUST00000228985_Nr4a1	1-104	-	61.33	1.94	1	PF16906,PF00467	2	-	0	0.580917
AAH70397.1	ENSMUST00000061190_Gp5	1079-1166	-	58.43	1.94	1	PF16906,PF00467	2	-	0	0.580917
AAH70397.1	ENSMUST00000091609_Cltb	1988-01-01	-	58.42	1.94	1	PF16906,PF00467	2	-	0	0.580917
AAH70397.1	ENSMUST00000058879_Ntf5	1980-01-01	-	55.59	1.94	1	PF16906,PF00467	2	-	0	0.580917
AAH70397.1	ENSMUST00000031859_Trim24	202-363	-	81.67	1.94	1	PF16906,PF00467	2	-	0	0.580875
AAH70397.1	ENSMUST00000038608_Mboat7	628-743	-	64.72	1.94	1	PF16906,PF00467	2	-	0	0.580875
AAH70397.1	ENSMUST00000047904_Hoxd4	1429-1532	-	61.32	1.94	1	PF16906,PF00467	2	-	0	0.580875
AAH70397.1	ENSMUST00000019927_Trmt11	1996-01-01	-	58.76	1.94	1	PF16906,PF00467	2	-	0	0.580875
AAH70397.1	ENSMUST00000028220_Fbxw2	30-111	-	56.53	1.94	1	PF16906,PF00467	2	-	0	0.580875
AAH70397.1	ENSMUST00000001534_Sost	575-658	-	56.52	1.94	1	PF16906,PF00467	2	-	0	0.580875
AAH70397.1	ENSMUST00000059955_Yars2	63-126	-	54.11	1.94	1	PF16906,PF00467	2	-	0	0.580875
AAH70397.1	ENSMUST00000088237_Nanos1	28-185	-	78.97	1.94	1	PF16906,PF00467	2	-	0	0.580833
AAH70397.1	ENSMUST00000165320_Fiz1	957-1064	-	62.82	1.94	1	PF16906,PF00467	2	-	0	0.580833
AAH70397.1	ENSMUST00000118557_Pex11b	216-313	-	58.74	1.94	1	PF16906,PF00467	2	-	0	0.580833
AAH70397.1	ENSMUST00000146905_Arl4a	1-150	-	75.71	1.94	1	PF16906,PF00467	2	-	0	0.58075
AAH70397.1	ENSMUST00000120705_Tbc1d10b	14-159	-	73.97	1.94	1	PF16906,PF00467	2	-	0	0.58075
AAH70397.1	ENSMUST00000015137_Limk1	67-200	-	69.07	1.94	1	PF16906,PF00467	2	-	0	0.58075
AAH70397.1	ENSMUST00000149884_Snapin	39-116	-	55.49	1.94	1	PF16906,PF00467	2	-	0	0.580667
AAH70397.1	ENSMUST00000035350_Aftph	48-207	-	81.54	1.94	1	PF16906,PF00467	2	-	0	0.580625
AAH70397.1	ENSMUST00000122088_S1pr5	701-802	-	61.21	1.94	1	PF16906,PF00467	2	-	0	0.580625
AAH70397.1	ENSMUST00000179054_E030030I06Rik	411-494	-	56.42	1.94	1	PF16906,PF00467	2	-	0	0.580625
AAH70397.1	ENSMUST00000064200_Tmem106c	1966-01-01	-	54.01	1.94	1	PF16906,PF00467	2	-	0	0.580625
AAH70397.1	ENSMUST00000166277_Cfap97d2	499-550	-	47.59	1.94	1	PF16906,PF00467	2	-	0	0.580625
AAH70397.1	ENSMUST00000207653_Srcin1	226-277	NA	43.46	1.94	1	PF16906,PF00467	2	-	0	0.580625
AAH70397.1	ENSMUST00000148086_Cep57	66-165	-	61.19	1.93	1	PF16906,PF00467	2	-	0	0.580583
AAH70397.1	ENSMUST00000160726_Fbll1	541-602	-	53.9	1.93	1	PF16906,PF00467	2	-	0	0.580583
AAH70397.1	ENSMUST00000064674_Cbfa2t3	1-116	-	64.57	1.93	1	PF16906,PF00467	2	-	0	0.580542
AAH70397.1	ENSMUST00000055559_Ccdc126	1996-01-01	-	58.62	1.93	1	PF16906,PF00467	2	-	0	0.580542
AAH70397.1	ENSMUST00000059229_Pgam5	161-242	-	56.39	1.93	1	PF16906,PF00467	2	-	0	0.580542
AAH70397.1	ENSMUST00000031143_Srd5a3	13-82	-	54.59	1.93	1	PF16906,PF00467	2	-	0	0.5805
AAH70397.1	ENSMUST00000148430_Tcte2	471-544	-	54.59	1.93	1	PF16906,PF00467	2	-	0	0.5805
AAH70397.1	ENSMUST00000163832_Gbe1	211-330	-	66.44	1.93	1	PF16906,PF00467	2	-	0	0.580417
AAH70397.1	ENSMUST00000075764_Drd2	1-102	-	61.12	1.93	1	PF16906,PF00467	2	-	0	0.580417
AAH70397.1	ENSMUST00000225576_Tut7	1-100	-	61.11	1.93	1	PF16906,PF00467	2	-	0	0.580417
AAH70397.1	ENSMUST00000046807_Slc16a9	81-232	-	75.52	1.93	1	PF16906,PF00467	2	-	0	0.580375
AAH70397.1	ENSMUST00000005064_Pias4	2061-2164	-	61.09	1.93	1	PF16906,PF00467	2	-	0	0.580375
AAH70397.1	ENSMUST00000173432_Hoxb6	781-860	-	55.36	1.93	1	PF16906,PF00467	2	-	0	0.580375
AAH70397.1	ENSMUST00000007046_Tmco6	109-182	-	54.53	1.93	1	PF16906,PF00467	2	-	0	0.580375
AAH70397.1	ENSMUST00000124992_Ube2j1	71-212	-	73.76	1.93	1	PF16906,PF00467	2	-	0	0.580333
AAH70397.1	ENSMUST00000207576_Nkpd1	1176-1293	-	66.39	1.93	1	PF16906,PF00467	2	-	0	0.580333
AAH70397.1	ENSMUST00000045674_Plpp6	58-173	-	64.48	1.93	1	PF16906,PF00467	2	-	0	0.580333
AAH70397.1	ENSMUST00000046838_Adam22	56-167	-	64.48	1.93	1	PF16906,PF00467	2	-	0	0.580333
AAH70397.1	ENSMUST00000082175_Trim68	1996-01-01	-	58.52	1.93	1	PF16906,PF00467	2	-	0	0.580333
AAH70397.1	ENSMUST00000089112_Tcf15	205-256	-	49.85	1.93	1	PF16906,PF00467	2	-	0	0.580333
AAH70397.1	ENSMUST00000033380_Cdk16	268-393	-	67.65	1.93	1	PF16906,PF00467	2	-	0	0.580292
AAH70397.1	ENSMUST00000044844_Mfsd12	21-180	-	81.33	1.93	1	PF16906,PF00467	2	-	0	0.58025
AAH70397.1	ENSMUST00000049324_Flt3	147-294	-	75.46	1.93	1	PF16906,PF00467	2	-	0	0.58025
AAH70397.1	ENSMUST00000033179_Rrp8	64-187	-	67.63	1.93	1	PF16906,PF00467	2	-	0	0.58025
AAH70397.1	ENSMUST00000053434_Trim26	1-128	-	67.63	1.93	1	PF16906,PF00467	2	-	0	0.58025
AAH70397.1	ENSMUST00000092404_Srsf2	456-531	-	55.31	1.93	1	PF16906,PF00467	2	-	0	0.58025
AAH70397.1	ENSMUST00000030491_Cmpk1	1-128	-	67.6	1.92	1	PF16906,PF00467	2	-	0	0.580208
AAH70397.1	ENSMUST00000031040_Cwh43	178-287	-	62.53	1.92	1	PF16906,PF00467	2	-	0	0.580208
AAH70397.1	ENSMUST00000186780_Fam174a	139-278	-	71.16	1.92	1	PF16906,PF00467	2	-	0	0.580167
AAH70397.1	ENSMUST00000095171_Atp2c2	22-151	-	68.8	1.92	1	PF16906,PF00467	2	-	0	0.580167
AAH70397.1	ENSMUST00000081702_Trabd	1998-01-01	-	58.46	1.92	1	PF16906,PF00467	2	-	0	0.580167
AAH70397.1	ENSMUST00000109221_B4galt5	10-179	-	83.94	1.92	1	PF16906,PF00467	2	-	0	0.580125
AAH70397.1	ENSMUST00000227061_Rabggta	1-116	-	64.39	1.92	1	PF16906,PF00467	2	-	0	0.580125
AAH70397.1	ENSMUST00000072329_Dtnbp1	55-110	-	51.32	1.92	1	PF16906,PF00467	2	-	0	0.580125
AAH70397.1	ENSMUST00000058135_Gm527	76-135	-	53.68	1.92	1	PF16906,PF00467	2	-	0	0.580083
AAH70397.1	ENSMUST00000163705_Mfsd4b1	239-346	-	62.46	1.92	1	PF16906,PF00467	2	-	0	0.580042
AAH70397.1	ENSMUST00000212308_Mau2	1-116	-	64.33	1.92	1	PF16906,PF00467	2	-	0	0.58
AAH70397.1	ENSMUST00000042608_Acd	2146-2273	-	67.49	1.92	1	PF16906,PF00467	2	-	0	0.579958
AAH70397.1	ENSMUST00000047331_Lgi3	190-317	-	67.49	1.92	1	PF16906,PF00467	2	-	0	0.579958
AAH70397.1	ENSMUST00000066594_Sh2d4a	109-218	-	62.43	1.92	1	PF16906,PF00467	2	-	0	0.579958
AAH70397.1	ENSMUST00000037746_Tlx3	1111-1172	-	53.62	1.92	1	PF16906,PF00467	2	-	0	0.579958
AAH70397.1	ENSMUST00000068214_Astn2	9-208	-	101.04	1.92	1	PF16906,PF00467	2	-	0	0.579917
AAH70397.1	ENSMUST00000027795_Cnih3	177-284	-	62.4	1.92	1	PF16906,PF00467	2	-	0	0.579917
AAH70397.1	ENSMUST00000018311_Stard3	1984-01-01	-	56.13	1.92	1	PF16906,PF00467	2	-	0	0.579917
AAH70397.1	ENSMUST00000098596_Zfp382	1986-01-01	-	56.12	1.92	1	PF16906,PF00467	2	-	0	0.579917
AAH70397.1	ENSMUST00000033163_Mettl9	217-290	-	54.33	1.92	1	PF16906,PF00467	2	-	0	0.579917
AAH70397.1	ENSMUST00000235474_B830017H08Rik	274-325	NA	47.31	1.92	1	PF16906,PF00467	2	-	0	0.579917
AAH70397.1	ENSMUST00000113900_Slc4a5	1398-1543	-	73.52	1.92	1	PF16906,PF00467	2	-	0	0.579875
AAH70397.1	ENSMUST00000210238_Arntl	1-120	-	66.19	1.92	1	PF16906,PF00467	2	-	0	0.579875
AAH70397.1	ENSMUST00000059849_Nelfb	209-314	-	62.39	1.92	1	PF16906,PF00467	2	-	0	0.579875
AAH70397.1	ENSMUST00000027863_Atp1b1	387-490	-	60.89	1.92	1	PF16906,PF00467	2	-	0	0.579875
AAH70397.1	ENSMUST00000023157_Anks3	1996-01-01	-	58.34	1.92	1	PF16906,PF00467	2	-	0	0.579875
AAH70397.1	ENSMUST00000033494_Otud5	349-520	-	85.7	1.92	1	PF16906,PF00467	2	-	0	0.579833
AAH70397.1	ENSMUST00000111808_Neurl1a	340-507	-	83.79	1.92	1	PF16906,PF00467	2	-	0	0.579833
AAH70397.1	ENSMUST00000061856_Gpam	1-154	-	78.43	1.92	1	PF16906,PF00467	2	-	0	0.579833
AAH70397.1	ENSMUST00000100864_Smim10l1	337-450	-	64.25	1.92	1	PF16906,PF00467	2	-	0	0.579833
AAH70397.1	ENSMUST00000009003_Rala	1-108	-	62.37	1.92	1	PF16906,PF00467	2	-	0	0.579833
AAH70397.1	ENSMUST00000005714_Ube2m	436-495	-	53.57	1.92	1	PF16906,PF00467	2	-	0	0.579833
AAH70397.1	ENSMUST00000188728_Tgfbrap1	1957-06-01	NA	48.31	1.92	1	PF16906,PF00467	2	-	0	0.579833
AAH70397.1	ENSMUST00000045617_Hpse	1-126	-	67.41	1.92	1	PF16906,PF00467	2	-	0	0.579792
AAH70397.1	ENSMUST00000000924_Mmp11	1992-01-01	-	57.95	1.92	1	PF16906,PF00467	2	-	0	0.579792
AAH70397.1	ENSMUST00000091184_Slc25a31	211-296	-	56.08	1.92	1	PF16906,PF00467	2	-	0	0.579792
AAH70397.1	ENSMUST00000109110_Rab22a	126-177	-	48.29	1.92	1	PF16906,PF00467	2	-	0	0.579792
AAH70397.1	ENSMUST00000042345_Ctnna1	1-150	-	75.19	1.91	1	PF16906,PF00467	2	-	0	0.57975
AAH70397.1	ENSMUST00000044380_Foxa1	190-317	-	67.38	1.91	1	PF16906,PF00467	2	-	0	0.57975
AAH70397.1	ENSMUST00000038421_Lsm1	266-373	-	62.33	1.91	1	PF16906,PF00467	2	-	0	0.57975
AAH70397.1	ENSMUST00000005072_Dtx2	2194-2297	-	60.83	1.91	1	PF16906,PF00467	2	-	0	0.57975
AAH70397.1	ENSMUST00000180521_1810049J17Rik	387-438	NA	43.13	1.91	1	PF16906,PF00467	2	-	0	0.57975
AAH70397.1	ENSMUST00000026990_Thoc3	1994-01-01	-	58.26	1.91	1	PF16906,PF00467	2	-	0	0.579708
AAH70397.1	ENSMUST00000033824_Lamp1	177-266	-	57.91	1.91	1	PF16906,PF00467	2	-	0	0.579708
AAH70397.1	ENSMUST00000092892_Ankrd13b	36-169	-	68.57	1.91	1	PF16906,PF00467	2	-	0	0.579667
AAH70397.1	ENSMUST00000048308_C130074G19Rik	95-216	-	66.09	1.91	1	PF16906,PF00467	2	-	0	0.579667
AAH70397.1	ENSMUST00000053855_Ddit4l	55-164	-	62.29	1.91	1	PF16906,PF00467	2	-	0	0.579667
AAH70397.1	ENSMUST00000061882_Mcat	93-170	-	55.07	1.91	1	PF16906,PF00467	2	-	0	0.579667
AAH70397.1	ENSMUST00000211115_Casp3	53-158	-	62.28	1.91	1	PF16906,PF00467	2	-	0	0.579625
AAH70397.1	ENSMUST00000031127_Slc10a4	1991-06-01	-	56.01	1.91	1	PF16906,PF00467	2	-	0	0.579625
AAH70397.1	ENSMUST00000050797_Ets1	26-105	-	55.05	1.91	1	PF16906,PF00467	2	-	0	0.579625
AAH70397.1	ENSMUST00000023095_Septin3	42-241	-	100.79	1.91	1	PF16906,PF00467	2	-	0	0.579542
AAH70397.1	ENSMUST00000118118_Spg20	80-239	-	80.95	1.91	1	PF16906,PF00467	2	-	0	0.579542
AAH70397.1	ENSMUST00000102636_Akirin1	184-307	-	67.28	1.91	1	PF16906,PF00467	2	-	0	0.579542
AAH70397.1	ENSMUST00000048807_Mis12	123-244	-	66.02	1.91	1	PF16906,PF00467	2	-	0	0.579542
AAH70397.1	ENSMUST00000098361_Adad2	102-179	-	55.02	1.91	1	PF16906,PF00467	2	-	0	0.579542
AAH70397.1	ENSMUST00000169392_Cic	76-127	NA	44.88	1.91	1	PF16906,PF00467	2	-	0	0.579542
AAH70397.1	ENSMUST00000021631_Ppp4r4	251-410	-	80.91	1.91	1	PF16906,PF00467	2	-	0	0.5795
AAH70397.1	ENSMUST00000172753_Hspa1b	2017-2130	-	64.11	1.91	1	PF16906,PF00467	2	-	0	0.5795
AAH70397.1	ENSMUST00000108691_Dnah9	21-128	-	62.23	1.91	1	PF16906,PF00467	2	-	0	0.5795
AAH70397.1	ENSMUST00000097343_Nelfe	1966-01-01	-	53.53	1.91	1	PF16906,PF00467	2	-	0	0.5795
AAH70397.1	ENSMUST00000077874_Ptpmt1	183-236	-	51.05	1.91	1	PF16906,PF00467	2	-	0	0.5795
AAH70397.1	ENSMUST00000122358_Tm9sf1	217-318	-	60.7	1.91	1	PF16906,PF00467	2	-	0	0.579458
AAH70397.1	ENSMUST00000028148_Fpgs	91-182	-	57.81	1.91	1	PF16906,PF00467	2	-	0	0.579458
AAH70397.1	ENSMUST00000102829_4930524B15Rik	201-282	-	54.97	1.91	1	PF16906,PF00467	2	-	0	0.579458
AAH70397.1	ENSMUST00000210785_Unc5d	1-138	-	70.79	1.91	1	PF16906,PF00467	2	-	0	0.579417
AAH70397.1	ENSMUST00000025840_Tesmin	133-222	-	57.78	1.91	1	PF16906,PF00467	2	-	0	0.579417
AAH70397.1	ENSMUST00000055242_Clptm1	1-166	-	83.53	1.9	1	PF16906,PF00467	2	-	0	0.579375
AAH70397.1	ENSMUST00000029271_Trpc3	263-410	-	74.99	1.9	1	PF16906,PF00467	2	-	0	0.579375
AAH70397.1	ENSMUST00000068755_Bhlhb9	113-226	-	64.04	1.9	1	PF16906,PF00467	2	-	0	0.579375
AAH70397.1	ENSMUST00000197238_Ccna1	171-240	-	54.11	1.9	1	PF16906,PF00467	2	-	0	0.579375
AAH70397.1	ENSMUST00000047616_Jmjd6	183-250	-	53.48	1.9	1	PF16906,PF00467	2	-	0	0.579375
AAH70397.1	ENSMUST00000170060_Zfp839	149-298	-	74.95	1.9	1	PF16906,PF00467	2	-	0	0.579292
AAH70397.1	ENSMUST00000102763_Cdkn2aipnl	1974-01-01	-	54.08	1.9	1	PF16906,PF00467	2	-	0	0.579292
AAH70397.1	ENSMUST00000064104_Cdc42se2	19-142	-	67.15	1.9	1	PF16906,PF00467	2	-	0	0.57925
AAH70397.1	ENSMUST00000027409_Des	268-389	-	65.89	1.9	1	PF16906,PF00467	2	-	0	0.57925
AAH70397.1	ENSMUST00000064129_Ttc39a	1996-01-01	-	58.08	1.9	1	PF16906,PF00467	2	-	0	0.57925
AAH70397.1	ENSMUST00000104959_Gm12184	183-236	-	50.95	1.9	1	PF16906,PF00467	2	-	0	0.57925
AAH70397.1	ENSMUST00000106599_Rpl38	76-127	-	42.93	1.9	1	PF16906,PF00467	2	-	0	0.57925
AAH70397.1	ENSMUST00000034955_Spg21	1-108	-	62.1	1.9	1	PF16906,PF00467	2	-	0	0.579208
AAH70397.1	ENSMUST00000105032_Fam43b	757-854	-	58.05	1.9	1	PF16906,PF00467	2	-	0	0.579208
AAH70397.1	ENSMUST00000107591_Gas2	133-222	-	57.7	1.9	1	PF16906,PF00467	2	-	0	0.579208
AAH70397.1	ENSMUST00000121469_Reep1	235-392	-	78.07	1.9	1	PF16906,PF00467	2	-	0	0.579167
AAH70397.1	ENSMUST00000045744_Tjp3	1824-1945	-	65.86	1.9	1	PF16906,PF00467	2	-	0	0.579167
AAH70397.1	ENSMUST00000046005_Glis1	1-118	-	65.85	1.9	1	PF16906,PF00467	2	-	0	0.579167
AAH70397.1	ENSMUST00000015049_Dnajb9	295-394	-	60.58	1.9	1	PF16906,PF00467	2	-	0	0.579167
AAH70397.1	ENSMUST00000098845_Epn1	117-220	-	60.55	1.9	1	PF16906,PF00467	2	-	0	0.579125
AAH70397.1	ENSMUST00000074807_Lrig3	241-402	-	80.7	1.9	1	PF16906,PF00467	2	-	0	0.579083
AAH70397.1	ENSMUST00000110043_Patz1	223-372	-	74.86	1.9	1	PF16906,PF00467	2	-	0	0.579083
AAH70397.1	ENSMUST00000029730_Chd1l	8-129	-	65.82	1.9	1	PF16906,PF00467	2	-	0	0.579083
AAH70397.1	ENSMUST00000030811_Errfi1	61-182	-	65.81	1.9	1	PF16906,PF00467	2	-	0	0.579083
AAH70397.1	ENSMUST00000084947_Trmt61a	1473-1570	-	58.01	1.9	1	PF16906,PF00467	2	-	0	0.579083
AAH70397.1	ENSMUST00000031287_Tpst2	35-108	-	53.99	1.9	1	PF16906,PF00467	2	-	0	0.579083
AAH70397.1	ENSMUST00000024543_Hes7	253-326	-	53.98	1.9	1	PF16906,PF00467	2	-	0	0.579083
AAH70397.1	ENSMUST00000103027_Mgat5b	1-172	-	85.25	1.9	1	PF16906,PF00467	2	-	0	0.579042
AAH70397.1	ENSMUST00000093450_Ano8	2848-2995	-	74.83	1.9	1	PF16906,PF00467	2	-	0	0.579042
AAH70397.1	ENSMUST00000079949_Ewsr1	154-257	-	60.53	1.9	1	PF16906,PF00467	2	-	0	0.579042
AAH70397.1	ENSMUST00000031977_Agk	181-282	-	60.51	1.9	1	PF16906,PF00467	2	-	0	0.579
AAH70397.1	ENSMUST00000027499_Bok	47-106	-	53.2	1.9	1	PF16906,PF00467	2	-	0	0.579
AAH70397.1	ENSMUST00000027264_Asnsd1	97-194	-	57.95	1.9	1	PF16906,PF00467	2	-	0	0.578958
AAH70397.1	ENSMUST00000025196_Psmb8	636-701	-	53.29	1.9	1	PF16906,PF00467	2	-	0	0.578958
[truncated: 18,188 more rows]
