# Supplementary material for: Amuc_1473 Links Gut Microbes to Skeletal Homeostasis and Counteracts Multifactorial Osteoporosis
Source: Adv Sci (Weinh). 2026 Jun 13:e23067. Online ahead of print. doi: 10.1002/advs.202523067 (PMC13335810; doi:10.1002/advs.202523067)
Supplement: Supplementary file 8 — Supporting File 8: advs75639‐sup‐0008‐TableS8.xlsx. [file ADVS-9999-e23067-s009.xlsx]

## Sheet: species.taxon.Abundance
	Control -3 week					OVX + Ad libitum-3 week					OVX + Intermittent fasting-3 week					Control -7 week					OVX + Ad libitum-7 week					OVX + Intermittent fasting-7 week
species	1	2	3	4	5	1	2	3	4	5	1	2	3	4	5	1	2	3	4	5	1	2	3	4	5	1	2	3	4	5	Abundance	superkingdom	phylum	class	order	family	genus
Unassigned	20810	25177	23696	33628	30277	36854	35122	30764	37026	34037	33758	26188	24723	27383	33015	24838	19971	22118	24998	31699	31191	33612	29840	30185	29384	33811	29329	28839	26682	40903	889858	Bacteria	Firmicutes	Bacilli	Lactobacillales	Lactobacillaceae	Lactobacillus
uncultured_bacterium	20546	21024	18445	15143	16764	13932	14554	21701	15322	15863	12949	17801	19884	19727	17940	23664	21270	20608	19204	16012	17396	14060	15276	19766	19912	16274	21497	18812	16180	12124	533650	Bacteria	Bacteroidetes	Bacteroidia	Bacteroidales	Porphyromonadaceae	No_Rank
Akkermansia muciniphila	12200	5771	3194	2457	5077	206	309	157	928	50	4273	8225	6810	4413	1499	1894	13242	8235	6493	5152	7	93	22	13	714	259	630	3932	7661	2318	106234	Bacteria	Verrucomicrobia	Verrucomicrobiae	Verrucomicrobiales	Verrucomicrobiaceae	Akkermansia
uncultured_organism	127	2295	11132	3298	577	358	431	1280	1000	1011	699	1047	1008	1446	1055	4828	2346	3794	3516	1298	3281	1841	4100	1863	2102	1364	1711	2151	1051	636	62646	Bacteria	Firmicutes	Erysipelotrichia	Erysipelotrichales	Erysipelotrichaceae	Allobaculum
uncultured_Bacteroidales_bacterium	2128	2819	838	1414	763	4728	4584	1652	2081	3500	2322	1825	2629	2501	1876	1344	630	693	1090	706	1270	1371	1950	1467	1416	2991	1699	1863	1143	1444	56737	Bacteria	Bacteroidetes	Bacteroidia	Bacteroidales	Prevotellaceae	Prevotella
uncultured_Barnesiella_sp.	1105	832	249	897	864	825	960	1381	755	436	474	409	511	719	432	771	485	715	735	816	788	854	1906	593	895	603	835	653	678	78	22254	Bacteria	Bacteroidetes	Bacteroidia	Bacteroidales	Porphyromonadaceae	No_Rank
Bacteroides_acidifaciens	700	400	34	213	68	1456	1644	810	487	1592	418	732	958	1275	805	317	146	222	532	476	423	785	1063	480	437	2303	653	535	1776	251	21991	Bacteria	Bacteroidetes	Bacteroidia	Bacteroidales	Bacteroidaceae	Bacteroides
uncultured_Firmicutes_bacterium	166	220	253	333	757	144	290	258	314	90	244	535	658	293	462	224	527	1271	254	397	498	610	490	108	857	189	201	187	304	113	11247	Bacteria	Firmicutes	Clostridia	Clostridiales	Ruminococcaceae	Flavonifractor
uncultured_rumen_bacterium	34	111	861	589	792	432	561	145	141	60	453	220	190	183	168	75	269	282	87	96	1134	917	176	56	248	576	136	866	229	714	10801	Bacteria	Candidatus_Saccharibacteria	No_Rank	No_Rank	No_Rank	Saccharibacteria_genera_incertae_sedis
Bifidobacterium_animalis	0	23	100	59	0	28	56	425	400	716	237	313	225	284	467	536	179	91	566	1601	541	389	276	1232	946	221	76	546	44	0	10577	Bacteria	Actinobacteria	Actinobacteria	Bifidobacteriales	Bifidobacteriaceae	Bifidobacterium
Bacteroides_sp._SLC1-38	593	190	0	121	22	270	383	141	152	607	72	176	46	460	175	144	66	26	373	167	70	408	654	221	382	294	674	252	552	42	7733	Bacteria	Bacteroidetes	Bacteroidia	Bacteroidales	Bacteroidaceae	Bacteroides
uncultured_Bacteroidetes_bacterium	0	10	24	199	0	8	14	3	8	0	35	22	15	32	18	132	140	990	725	333	476	300	548	2454	543	65	330	206	8	0	7638	Bacteria	Bacteroidetes	Bacteroidia	Bacteroidales	Prevotellaceae	Paraprevotella
uncultured_Erysipelotrichales_bacterium	96	37	0	27	4	112	130	62	50	28	23	22	7	36	13	896	116	32	161	11	1140	41	2399	1020	678	224	86	36	21	13	7521	Bacteria	Firmicutes	Erysipelotrichia	Erysipelotrichales	Erysipelotrichaceae	No_Rank
Helicobacter_mastomyrinus	301	444	81	875	73	20	42	28	68	178	30	122	490	113	131	79	77	391	556	248	33	304	222	181	120	49	127	147	956	229	6715	Bacteria	Proteobacteria	Epsilonproteobacteria	Campylobacterales	Helicobacteraceae	Helicobacter
Lactococcus_sp._ARa2	41	0	466	0	0	0	0	357	669	1377	805	1005	632	83	637	0	0	0	0	26	0	0	0	0	67	45	0	2	305	93	6610	Bacteria	Firmicutes	Bacilli	Lactobacillales	Streptococcaceae	Lactococcus
Bacteroides_vulgatus	432	12	0	83	0	11	21	0	28	52	327	13	94	28	114	6	0	227	291	427	102	1069	52	24	59	34	135	87	1116	20	4864	Bacteria	Bacteroidetes	Bacteroidia	Bacteroidales	Bacteroidaceae	Bacteroides
unidentified_rumen_bacterium_JW26	0	38	496	158	119	0	0	0	0	40	515	0	0	30	0	18	136	78	34	88	316	1390	70	0	550	48	18	356	50	95	4643	Bacteria	Firmicutes	Clostridia	Clostridiales	Ruminococcaceae	No_Rank
uncultured_Clostridiales_bacterium	10	167	4	9	102	32	16	62	70	9	1348	584	339	211	53	62	100	33	40	79	168	310	69	27	173	18	97	29	111	98	4430	Bacteria	Firmicutes	Clostridia	Clostridiales	Eubacteriaceae	Eubacterium
Clostridium_cocleatum	238	91	0	55	73	362	545	337	117	60	143	239	228	324	267	21	53	4	8	53	20	39	85	8	25	36	40	137	302	39	3949	Bacteria	Firmicutes	Erysipelotrichia	Erysipelotrichales	Erysipelotrichaceae	Clostridium_XVIII
Helicobacter_rodentium	63	0	48	0	3090	0	0	0	0	0	0	0	0	0	21	29	145	50	0	106	0	132	0	0	0	0	215	0	0	0	3899	Bacteria	Proteobacteria	Epsilonproteobacteria	Campylobacterales	Helicobacteraceae	Helicobacter
Bacteroides_sartorii	18	66	9	37	33	126	174	299	3	0	220	87	80	58	77	10	26	38	89	7	212	580	37	25	159	163	61	77	55	5	2831	Bacteria	Bacteroidetes	Bacteroidia	Bacteroidales	Bacteroidaceae	Bacteroides
Parabacteroides_gordonii	98	31	19	35	58	31	22	37	38	163	118	132	148	155	151	18	25	11	71	133	139	129	7	122	58	134	78	64	508	24	2757	Bacteria	Bacteroidetes	Bacteroidia	Bacteroidales	Porphyromonadaceae	Parabacteroides
Gram-negative_bacterium_cL10-2b-4	130	90	37	29	77	34	39	151	38	86	51	94	129	83	117	48	10	23	63	111	42	40	63	115	93	55	74	124	28	59	2133	Bacteria	Bacteroidetes	Bacteroidia	Bacteroidales	Porphyromonadaceae	No_Rank
Helicobacter_aurati	18	8	28	239	13	0	0	0	0	60	0	16	0	0	10	18	0	43	26	10	29	48	0	0	0	0	387	0	28	0	981	Bacteria	Proteobacteria	Epsilonproteobacteria	Campylobacterales	Helicobacteraceae	Helicobacter
Parabacteroides_goldsteinii	33	0	0	8	0	16	22	0	0	19	160	22	40	65	36	0	0	8	11	0	42	70	7	20	16	55	15	58	34	73	830	Bacteria	Bacteroidetes	Bacteroidia	Bacteroidales	Porphyromonadaceae	Parabacteroides
unidentified_rumen_bacterium_JW32	0	1	0	0	0	20	46	0	0	0	88	0	0	0	0	0	28	0	0	0	10	12	0	0	0	0	0	0	0	536	741	Bacteria	Firmicutes	Clostridia	Clostridiales	Ruminococcaceae	No_Rank
Clostridium_sp._ND2	14	6	4	83	34	0	0	13	338	5	0	0	11	0	0	40	18	0	0	6	0	11	11	10	0	0	0	0	0	7	611	Bacteria	Firmicutes	Clostridia	Clostridiales	Clostridiaceae_1	Clostridium_sensu_stricto
Staphylococcus_lentus	0	6	0	0	0	0	0	0	0	0	0	43	28	17	260	0	0	0	0	0	0	0	0	0	0	8	246	0	0	0	608	Bacteria	Firmicutes	Bacilli	Bacillales	Staphylococcaceae	Staphylococcus
Alistipes_sp._cv1	8	18	0	8	0	13	9	13	28	13	31	13	23	30	37	12	11	8	12	11	39	6	15	10	33	51	31	20	29	34	566	Bacteria	Bacteroidetes	Bacteroidia	Bacteroidales	Rikenellaceae	Alistipes
Helicobacter_ganmani	0	0	0	0	0	0	0	0	0	0	0	0	0	0	72	0	0	0	0	0	0	0	0	0	0	0	338	0	84	35	529	Bacteria	Proteobacteria	Epsilonproteobacteria	Campylobacterales	Helicobacteraceae	Helicobacter
Clostridium_sp._ASF502	0	0	0	23	167	0	0	0	0	0	0	0	0	0	20	0	8	38	12	2	187	0	0	0	23	0	23	0	15	0	518	Bacteria	Firmicutes	Clostridia	Clostridiales	Lachnospiraceae	No_Rank
Mycoplasma_sualvi	0	0	0	0	0	0	0	0	0	0	0	0	0	0	0	0	5	0	0	0	27	10	303	67	10	0	0	0	0	0	422	Bacteria	Tenericutes	Mollicutes	Mycoplasmatales	Mycoplasmataceae	Mycoplasma
Clostridiales_bacterium_CIEAF_020	0	0	0	0	0	12	38	0	0	0	0	28	44	0	0	0	0	0	0	0	174	2	65	0	0	0	19	0	0	0	382	Bacteria	Firmicutes	Clostridia	Clostridiales	Lachnospiraceae	Eisenbergiella
Lachnospiraceae_bacterium_539	0	21	6	0	0	0	0	0	0	0	0	58	39	0	25	0	29	12	0	0	14	12	73	0	13	0	54	6	0	5	367	Bacteria	Firmicutes	Clostridia	Clostridiales	Lachnospiraceae	No_Rank
Lactobacillus_intestinalis	0	60	15	10	0	0	9	0	0	0	8	24	0	0	0	0	0	0	0	0	90	0	49	8	13	14	10	0	10	0	320	Bacteria	Firmicutes	Bacilli	Lactobacillales	Lactobacillaceae	Lactobacillus
uncultured_Gram-positive_bacterium	0	0	0	0	0	0	0	0	0	0	0	0	0	0	0	0	0	0	0	0	0	304	0	0	0	0	0	0	0	0	304	Bacteria	Firmicutes	Clostridia	Clostridiales	Lachnospiraceae	No_Rank
Corynebacterium_mastitidis	0	4	0	0	7	5	10	0	0	0	11	9	16	15	16	8	0	5	0	0	0	0	0	0	0	140	14	34	4	0	298	Bacteria	Actinobacteria	Actinobacteria	Actinomycetales	Corynebacteriaceae	Corynebacterium
uncultured_eubacterium	0	10	0	7	7	17	25	0	0	0	14	4	10	10	0	8	12	10	0	0	32	29	15	0	9	9	18	0	13	0	259	Bacteria	Firmicutes	Clostridia	Clostridiales	Ruminococcaceae	No_Rank
Bacteroides_uniformis	112	0	0	0	0	0	0	0	13	11	92	0	0	0	0	0	0	0	0	0	14	0	0	0	0	0	0	0	0	0	242	Bacteria	Bacteroidetes	Bacteroidia	Bacteroidales	Bacteroidaceae	Bacteroides
uncultured_Erysipelotrichaceae_bacterium	0	10	4	0	0	0	0	0	0	9	9	0	0	0	0	0	0	12	0	0	42	49	9	6	30	0	9	11	0	15	215	Bacteria	Firmicutes	No_Rank	No_Rank	No_Rank	No_Rank
Clostridium_sp._A9	7	23	0	0	24	19	24	0	0	0	0	0	0	0	0	0	0	0	0	0	0	0	76	0	17	0	14	0	0	0	204	Bacteria	Firmicutes	Clostridia	Clostridiales	Lachnospiraceae	No_Rank
Alistipes_inops	0	5	24	0	0	0	0	0	5	0	24	23	13	4	6	0	8	0	7	6	0	7	0	0	6	0	0	20	0	34	192	Bacteria	Bacteroidetes	Bacteroidia	Bacteroidales	Rikenellaceae	Alistipes
uncultured_bacterium_adhufec53.25	0	0	0	0	0	0	3	0	0	0	0	0	0	0	16	0	2	0	0	0	15	0	0	0	31	0	102	0	0	0	169	Bacteria	Firmicutes	Clostridia	Clostridiales	Ruminococcaceae	Clostridium_IV
Alistipes_indistinctus	0	0	6	0	0	0	0	0	0	0	21	28	14	13	22	3	0	8	5	0	10	0	0	0	0	5	17	7	7	0	166	Bacteria	Bacteroidetes	Bacteroidia	Bacteroidales	Rikenellaceae	Alistipes
Streptococcus_danieliae	0	7	0	7	0	12	4	0	5	2	7	0	18	16	20	5	0	0	0	0	0	8	0	0	4	11	8	8	8	11	161	Bacteria	Firmicutes	Bacilli	Lactobacillales	Streptococcaceae	Streptococcus
Clostridiales_bacterium_CIEAF_029	0	0	0	0	107	0	0	0	0	0	0	0	0	0	0	0	0	0	0	0	20	16	0	0	0	0	0	0	0	0	143	Bacteria	Firmicutes	Clostridia	Clostridiales	Lachnospiraceae	No_Rank
Clostridium_sp._Culture-54	0	0	0	0	24	0	0	0	0	0	0	8	0	0	0	0	0	10	0	0	20	11	41	9	6	0	0	0	8	0	137	Bacteria	Firmicutes	Clostridia	Clostridiales	Lachnospiraceae	No_Rank
Pasteurella_sp._V6	0	6	0	0	0	0	0	0	4	0	0	4	7	67	12	6	0	0	0	0	0	0	0	0	0	0	0	0	2	8	116	Bacteria	Proteobacteria	Gammaproteobacteria	Pasteurellales	Pasteurellaceae	Pasteurella
Faecalibaculum_rodentium	0	0	0	0	0	0	0	0	0	0	0	0	0	0	0	9	0	0	83	0	0	0	0	0	0	0	0	15	0	0	107	Bacteria	Firmicutes	Erysipelotrichia	Erysipelotrichales	Erysipelotrichaceae	No_Rank
Eubacterium_plexicaudatum	0	33	0	0	41	0	0	0	0	0	0	0	0	0	0	0	0	0	0	0	0	0	28	0	0	0	0	0	0	0	102	Bacteria	Firmicutes	Clostridia	Clostridiales	Lachnospiraceae	No_Rank
uncultured_Desulfovibrionales_bacterium	0	0	0	0	19	0	0	0	0	4	0	0	0	0	0	0	0	0	7	4	17	13	0	0	9	0	7	0	6	0	86	Bacteria	Proteobacteria	Deltaproteobacteria	Desulfovibrionales	Desulfovibrionaceae	Bilophila
Clostridium_sp._Clone-17	0	0	0	0	0	0	0	0	0	0	2	0	0	0	0	0	0	4	4	0	14	7	0	0	8	0	14	0	17	8	78	Bacteria	Firmicutes	Clostridia	Clostridiales	Lachnospiraceae	No_Rank
uncultured_Paenibacillaceae_bacterium	0	0	0	4	6	0	0	0	0	7	17	0	5	0	16	0	0	0	0	0	0	4	0	0	0	0	0	4	0	13	76	Bacteria	Firmicutes	No_Rank	No_Rank	No_Rank	No_Rank
Mucispirillum_sp._69	0	0	0	0	0	0	0	0	0	0	0	0	0	0	0	0	0	0	0	0	0	43	29	0	0	0	0	0	0	0	72	Bacteria	Deferribacteres	Deferribacteres	Deferribacterales	Deferribacteraceae	Mucispirillum
uncultured_Coriobacteriales_bacterium	0	0	7	0	0	0	0	0	0	0	0	0	0	0	0	8	0	0	10	0	7	0	0	0	18	0	0	4	9	0	63	Bacteria	Actinobacteria	Actinobacteria	Coriobacteriales	Coriobacteriaceae	No_Rank
Lachnospiraceae_bacterium_A4	0	0	0	0	0	0	0	0	0	0	0	0	0	0	0	0	0	0	0	0	0	0	7	0	0	0	55	0	0	0	62	Bacteria	Firmicutes	Clostridia	Clostridiales	Lachnospiraceae	No_Rank
Lachnospiraceae_bacterium_AJ110941	0	0	0	0	0	0	0	0	0	0	0	0	0	0	0	0	0	0	0	0	0	59	0	0	0	0	0	0	0	0	59	Bacteria	Firmicutes	Clostridia	Clostridiales	Lachnospiraceae	No_Rank
uncultured_Erysipelotrichi_bacterium	0	0	0	0	0	0	0	9	0	0	26	0	0	0	0	0	0	0	18	0	0	4	0	0	0	0	0	0	0	0	57	Bacteria	Firmicutes	No_Rank	No_Rank	No_Rank	No_Rank
uncultured_Deferribacteraceae_bacterium	0	0	0	0	5	0	0	0	0	0	0	2	0	0	4	4	2	0	0	4	8	2	7	0	6	5	2	0	0	0	51	Bacteria	Deferribacteres	Deferribacteres	Deferribacterales	Deferribacteraceae	No_Rank
Clostridium_sp._ID5	0	0	0	0	0	0	0	0	0	0	14	0	0	0	0	0	0	0	0	0	0	34	0	0	0	0	0	0	0	0	48	Bacteria	Firmicutes	Clostridia	Clostridiales	Lachnospiraceae	Lachnospiracea_incertae_sedis
Desulfovibrio_sp._UNSW3caefatS	0	0	0	0	0	0	0	0	0	0	0	0	0	0	0	0	0	0	0	0	5	0	0	0	0	8	0	0	34	0	47	Bacteria	Proteobacteria	Deltaproteobacteria	Desulfovibrionales	Desulfovibrionaceae	Desulfovibrio
Clostridium_sp._Clone-44	0	0	0	0	44	0	0	0	0	0	0	0	0	0	0	0	0	0	0	0	0	0	0	0	0	0	0	0	0	0	44	Bacteria	Firmicutes	Clostridia	Clostridiales	Lachnospiraceae	No_Rank
Lachnospiraceae_bacterium_14-2	0	0	0	0	0	0	0	0	0	0	0	8	14	0	13	0	0	0	0	0	0	0	0	0	0	0	5	0	0	0	40	Bacteria	Firmicutes	Clostridia	Clostridiales	Lachnospiraceae	No_Rank
unidentified_rumen_bacterium_RF8	0	0	0	9	0	0	0	0	0	0	0	0	0	0	0	0	0	0	0	0	0	23	0	0	0	7	0	0	0	0	39	Bacteria	Firmicutes	No_Rank	No_Rank	No_Rank	No_Rank
Anaerofustis_stercorihominis	14	0	0	0	0	0	0	0	0	0	9	0	0	2	4	0	0	0	0	0	0	0	0	0	0	1	0	0	4	2	36	Bacteria	Firmicutes	Clostridia	Clostridiales	Eubacteriaceae	Anaerofustis
unidentified_bacterium	0	15	0	0	2	0	0	0	2	0	0	0	0	0	0	0	0	0	0	0	0	0	12	0	0	4	0	0	0	0	35	Bacteria	Firmicutes	Clostridia	Clostridiales	No_Rank	No_Rank
Clostridium_ramosum	0	0	0	0	0	0	0	0	0	0	33	0	0	0	0	0	0	0	0	0	0	0	0	0	0	0	0	0	0	0	33	Bacteria	Firmicutes	Erysipelotrichia	Erysipelotrichales	Erysipelotrichaceae	Clostridium_XVIII
Helicobacter_typhlonius	0	0	0	0	0	0	0	0	0	0	0	0	0	0	0	0	0	0	0	2	2	7	18	0	4	0	0	0	0	0	33	Bacteria	Proteobacteria	Epsilonproteobacteria	Campylobacterales	Helicobacteraceae	Helicobacter
Anaerostipes_caccae	32	0	0	0	0	0	0	0	0	0	0	0	0	0	0	0	0	0	0	0	0	0	0	0	0	0	0	0	0	0	32	Bacteria	Firmicutes	Clostridia	Clostridiales	Lachnospiraceae	Anaerostipes
Clostridium_sp._Culture-27	0	0	0	0	0	0	0	0	0	0	0	0	0	0	0	0	6	0	0	0	0	10	11	0	0	0	0	0	0	0	27	Bacteria	Firmicutes	Clostridia	Clostridiales	Lachnospiraceae	No_Rank
uncultured_Anaerotruncus_sp.	0	0	0	0	0	0	0	0	0	0	0	0	0	0	0	0	0	0	0	3	0	0	4	0	10	0	0	0	0	7	24	Bacteria	Firmicutes	Clostridia	Clostridiales	Ruminococcaceae	Clostridium_IV
uncultured_Tenericutes_bacterium	0	0	0	0	0	0	0	0	0	0	0	0	0	0	0	0	0	0	0	0	22	2	0	0	0	0	0	0	0	0	24	Bacteria	No_Rank	No_Rank	No_Rank	No_Rank	No_Rank
Clostridium_sp._Culture-41	0	0	0	0	0	0	0	0	0	0	0	0	0	0	0	0	0	0	0	0	0	0	0	0	0	0	0	0	18	0	18	Bacteria	Firmicutes	Clostridia	Clostridiales	Lachnospiraceae	Clostridium_XlVa
uncultured_Burkholderiales_bacterium	8	0	0	2	0	3	3	0	0	0	0	0	0	0	0	0	0	0	2	0	0	0	0	0	0	0	0	0	0	0	18	Bacteria	Proteobacteria	Betaproteobacteria	Burkholderiales	Sutterellaceae	Parasutterella
uncultured_rumen_bacterium_4C28d-18	0	0	0	16	0	0	0	0	0	0	0	0	0	0	0	0	0	0	0	0	0	0	0	0	0	0	0	0	0	0	16	Bacteria	Firmicutes	Clostridia	Clostridiales	Ruminococcaceae	No_Rank
Lachnospiraceae_bacterium_G11	0	0	0	0	0	0	0	0	0	0	0	0	0	0	0	15	0	0	0	0	0	0	0	0	0	0	0	0	0	0	15	Bacteria	Firmicutes	Clostridia	Clostridiales	Lachnospiraceae	No_Rank
uncultured_Clostridiaceae_bacterium	0	0	0	12	0	0	0	0	0	0	0	0	0	0	0	0	0	0	3	0	0	0	0	0	0	0	0	0	0	0	15	Bacteria	Firmicutes	Clostridia	Clostridiales	Ruminococcaceae	Clostridium_IV
uncultured_rumen_bacterium_4C28d-12	0	0	0	0	0	0	0	0	0	0	0	0	0	0	0	0	0	0	0	0	0	0	0	0	0	13	0	0	0	0	13	Bacteria	Firmicutes	Clostridia	Clostridiales	Ruminococcaceae	No_Rank
Pasteurella_pneumotropica	0	0	0	0	0	0	0	0	0	0	0	0	0	11	0	0	0	0	0	0	0	0	0	0	0	0	0	0	0	0	11	Bacteria	Proteobacteria	Gammaproteobacteria	Pasteurellales	Pasteurellaceae	Pasteurella
Clostridiales_bacterium_CIEAF_017	0	9	0	0	0	0	0	0	0	0	0	0	0	0	0	0	0	0	0	0	0	0	0	0	0	0	0	0	0	0	9	Bacteria	Firmicutes	Clostridia	Clostridiales	Lachnospiraceae	No_Rank
Neisseria_oralis	0	0	0	0	0	0	0	5	0	0	0	0	0	0	0	0	0	0	4	0	0	0	0	0	0	0	0	0	0	0	9	Bacteria	Proteobacteria	Betaproteobacteria	Neisseriales	Neisseriaceae	Neisseria
Lachnospiraceae_bacterium_E7	0	0	0	0	0	0	0	0	0	0	0	9	0	0	0	0	0	0	0	0	0	0	0	0	0	0	0	0	0	0	9	Bacteria	Firmicutes	Clostridia	Clostridiales	Lachnospiraceae	No_Rank
uncultured_Mollicutes_bacterium	0	0	0	0	0	0	0	0	0	0	0	0	0	0	0	0	0	0	0	0	0	2	4	0	3	0	0	0	0	0	9	Bacteria	Firmicutes	Erysipelotrichia	Erysipelotrichales	Erysipelotrichaceae	Allobaculum
Prevotella_copri	8	0	0	0	0	0	0	0	0	0	0	0	0	0	0	0	0	0	0	0	0	0	0	0	0	0	0	0	0	0	8	Bacteria	Bacteroidetes	Bacteroidia	Bacteroidales	Prevotellaceae	Prevotella
TM7_phylum_sp._oral_clone_CW040	0	0	4	0	0	0	0	0	0	0	0	0	0	0	0	0	0	0	0	0	0	4	0	0	0	0	0	0	0	0	8	Bacteria	Candidatus_Saccharibacteria	No_Rank	No_Rank	No_Rank	Saccharibacteria_genera_incertae_sedis
Clostridiales_bacterium_CIEAF_012	0	0	0	0	0	0	0	0	0	0	0	0	0	0	0	0	0	0	0	0	0	7	0	0	0	0	0	0	0	0	7	Bacteria	Firmicutes	Clostridia	Clostridiales	Lachnospiraceae	No_Rank
Staphylococcus_sciuri	0	0	6	0	0	0	0	0	0	0	0	0	0	0	0	0	0	0	0	0	0	0	0	0	0	0	0	0	0	0	6	Bacteria	Firmicutes	Bacilli	Bacillales	Staphylococcaceae	Staphylococcus
uncultured_microorganism	0	0	0	3	0	0	0	0	0	0	0	0	0	0	0	0	0	0	0	0	0	0	0	0	3	0	0	0	0	0	6	Bacteria	Firmicutes	Clostridia	Clostridiales	Christensenellaceae	Christensenella
Coprobacillus_cateniformis	0	0	0	0	0	0	0	0	0	0	6	0	0	0	0	0	0	0	0	0	0	0	0	0	0	0	0	0	0	0	6	Bacteria	Firmicutes	Erysipelotrichia	Erysipelotrichales	Erysipelotrichaceae	Coprobacillus
Jeotgalicoccus_sp._M3T9B12	0	0	0	0	0	0	0	0	0	0	0	0	0	0	6	0	0	0	0	0	0	0	0	0	0	0	0	0	0	0	6	Bacteria	Firmicutes	Bacilli	Bacillales	Staphylococcaceae	Jeotgalicoccus
Acinetobacter_schindleri	0	0	0	0	0	0	0	0	0	5	0	0	0	0	0	0	0	0	0	0	0	0	0	0	0	0	0	0	0	0	5	Bacteria	Proteobacteria	Gammaproteobacteria	Pseudomonadales	Moraxellaceae	Acinetobacter
uncultured_Gemmatimonadetes_bacterium	0	0	0	0	0	0	0	0	0	0	0	0	0	0	0	0	0	0	0	0	0	0	0	0	0	3	0	0	0	2	5	Bacteria	No_Rank	No_Rank	No_Rank	No_Rank	No_Rank
Staphylococcus_kloosii	0	0	0	0	0	0	0	0	0	0	0	0	4	0	0	0	0	0	0	0	0	0	0	0	0	0	0	0	0	0	4	Bacteria	Firmicutes	Bacilli	Bacillales	Staphylococcaceae	Staphylococcus
uncultured_Burkholderiaceae_bacterium	0	0	0	0	0	0	0	0	0	0	0	0	0	2	0	0	0	0	0	0	0	0	0	0	0	0	0	2	0	0	4	Bacteria	Proteobacteria	Betaproteobacteria	No_Rank	No_Rank	No_Rank
Lactobacillus_sp._oral_clone_HT002	0	0	0	0	0	0	0	0	0	0	0	0	0	0	0	0	2	0	0	0	2	0	0	0	0	0	0	0	0	0	4	Bacteria	Firmicutes	Bacilli	Lactobacillales	Lactobacillaceae	Lactobacillus
unidentified_rumen_bacterium_RF32	0	0	0	0	0	0	0	0	0	0	2	0	0	0	0	0	0	0	0	0	0	0	0	0	0	0	0	0	0	0	2	Bacteria	Proteobacteria	Alphaproteobacteria	No_Rank	No_Rank	No_Rank
Mucilaginibacter_daejeonensis	0	0	0	0	0	0	0	0	0	0	2	0	0	0	0	0	0	0	0	0	0	0	0	0	0	0	0	0	0	0	2	Bacteria	Bacteroidetes	Sphingobacteriia	Sphingobacteriales	Sphingobacteriaceae	Mucilaginibacter
bacterium_enrichment_culture	0	0	0	0	0	0	0	0	0	0	0	0	0	0	2	0	0	0	0	0	0	0	0	0	0	0	0	0	0	0	2	Bacteria	Proteobacteria	Betaproteobacteria	Burkholderiales	No_Rank	No_Rank
bacterium_enrichment_culture_clone_R907-4	0	0	0	0	0	2	0	0	0	0	0	0	0	0	0	0	0	0	0	0	0	0	0	0	0	0	0	0	0	0	2	Bacteria	Proteobacteria	Alphaproteobacteria	Rhodospirillales	No_Rank	No_Rank
Azoarcus_toluclasticus	0	0	0	0	0	2	0	0	0	0	0	0	0	0	0	0	0	0	0	0	0	0	0	0	0	0	0	0	0	0	2	Bacteria	Proteobacteria	Betaproteobacteria	Rhodocyclales	Rhodocyclaceae	Azoarcus
uncultured_Chitinophaga_sp.	0	0	0	0	0	0	0	0	0	0	0	0	0	0	0	0	0	0	0	0	0	0	0	0	0	0	0	0	0	2	2	Bacteria	Bacteroidetes	Sphingobacteriia	Sphingobacteriales	Chitinophagaceae	Chitinophaga
uncultured_Comamonadaceae_bacterium	0	0	0	0	0	0	0	0	0	0	0	0	0	1	0	0	0	0	0	0	0	0	0	0	0	0	0	0	0	0	1	Bacteria	Proteobacteria	Betaproteobacteria	Burkholderiales	Comamonadaceae	Melaminivora
uncultured_bacterium_adhufec236	0	0	0	0	0	0	0	0	0	0	0	0	0	0	0	0	0	0	0	0	0	0	1	0	0	0	0	0	0	0	1	Bacteria	Firmicutes	Clostridia	Clostridiales	Lachnospiraceae	No_Rank
Blautia_glucerasea	0	0	0	0	0	0	0	0	0	0	0	0	0	0	0	0	0	0	0	0	1	0	0	0	0	0	0	0	0	0	1	Bacteria	Firmicutes	Clostridia	Clostridiales	Lachnospiraceae	Blautia
All	60090	60090	60090	60090	60090	60090	60090	60090	60090	60090	60090	60090	60090	60090	60090	60090	60090	60090	60090	60090	60090	60090	60090	60090	60090	60090	60090	60090	60090	60090	1802700
