# Supplementary material for: Amuc_1473 Links Gut Microbes to Skeletal Homeostasis and Counteracts Multifactorial Osteoporosis
Source: Adv Sci (Weinh). 2026 Jun 13:e23067. Online ahead of print. doi: 10.1002/advs.202523067 (PMC13335810; doi:10.1002/advs.202523067)
Supplement: Supplementary file 9 — Supporting File 9: advs75639‐sup‐0009‐TableS9.xlsx. [file ADVS-9999-e23067-s013.xlsx]

## Sheet: Sheet1
	Table S9: Full names of abbreviations used in this study
	Abbreviations	Full names
	EVs	extracellular vesicles
	Akk	Akkermansia muciniphila
	Akk-EVs	Akk–derived extracellular vesicles
	NELF-E	binding to negative elongation factor E
	RPL26	ribosomal protein L26
	OP	osteoporosis
	GM	gut microbiota
	qRT-PCR	quantitative reverse transcription polymerase chain reaction
	TS	tail suspension
	HFD	high-fat diet
	BMSCs	bone marrow mesenchymal stromal cells
	ARS	Alizarin Red S
	TRAP	tartrate-resistant acid phosphatase
	OVX	ovariectomized
	OCN	osteocalcin
	CTX-Ⅰ	C-terminal telopeptides of type I collagen
	LPS	lipopolysaccharide
	BMD	bone mineral density
	PIPN	procollagen type I N-terminal propeptide
	BGN	biglycan
	TMEM119	transmembrane protein 119
	CHO	Chinese hamster ovary
	PSME2	Proteasome Activator Subunit 2
	Fcgr3	Fc fragment of IgG receptor III
	POLDIP2	DNA polymerase delta interacting protein 2
	CARM1	Coactivator-associated arginine methyltransferase 1
	OLFM1	Olfactomedin 1
	EGLN2	Egl-9 family hypoxia-inducible factor 2
	GRB2	Growth factor receptor-bound protein 2
	μCT	micro‑computed tomography
	OVXGM-D	GM-depleted OVX
	MUC2	mucin 2
	SNS	sympathetic nervous system
	HPA	hypothalamic-pituitary-adrenal
	NE	norepinephrine
	GC	glucocorticoids
	BHI	Brain Heart Infusion
	LC-MS/MS	Liquid Chromatography-tandem Mass Spectrometry
	FDR	false discovery rate
	GO	Gene Ontology
	SDS-PAGE	Sodium Dodecyl Sulfate - Polyacrylamide Gel Electrophoresis
	α-MEM	α-Minimum Essential Medium
	FBS	fetal bovine serum
	DMEM	Dulbecco’s modified Eagle’s medium
	RANKL	Receptor Activator of Nuclear Factor-κB Ligand
	PFA	paraformaldehyde
	ROI	trabecular region of interest
	Tb. BV/TV	trabecular bone volume fraction
	Tb. N	trabecular number
	Tb. Th	trabecular thickness
	Tb. Sp	trabecular separation
	EDTA	disodium ethylenediaminetetraacetic acid
	ZO-1	Zonula Occludens-1
	JAM3	Junctional Adhesion Molecule 3
	DXA	dual‐energy X‐ray absorptiometry
	ORO	Oil Red O
	AB	Alcian Blue
	ALT	alanine transaminase
	AST	aspartate transaminase
	TBil	total bilirubin
	DBil	direct bilirubin
	CRE	creatinine
	BUN	blood urea nitrogen
	UA	uric acid
